# Supplementary material for: A CRISPRi/a screening platform to study cellular nutrient transport in diverse microenvironments
Source: Nat Cell Biol. 2024 Apr 11;26(5):825–38. doi: 10.1038/s41556-024-01402-1 (PMC11098743; doi:10.1038/s41556-024-01402-1)
Supplement: Supplementary file 3 — Transporter CRISPRi and CRISPRa sgRNA libraries. [file 41556_2024_1402_MOESM3_ESM.xlsx]

## Sheet: CRISPRi
sgRNA name (chromosomal target site)	gene	annotation (FigS1B)	transcript	sgRNA sequence	Oligonucleotide sequence for library cloning
ABCA1_-_107690389.23-P1P2	ABCA1	ABC	P1P2	GCAGCCCGGGAGAGAAGGGT	AGTATTAGGCGTCAAGGTCCCCACCTTGTTGGCAGCCCGGGAGAGAAGGGTGTTTAAGAGCTAAGCTGCCGGTTGTACCTATCGAGTG
ABCA1_-_107690385.23-P1P2	ABCA1	ABC	P1P2	GGCCGCAGCCCGGGAGAGAA	AGTATTAGGCGTCAAGGTCCCCACCTTGTTGGGCCGCAGCCCGGGAGAGAAGTTTAAGAGCTAAGCTGCCGGTTGTACCTATCGAGTG
ABCA1_-_107690394.23-P1P2	ABCA1	ABC	P1P2	GCGGGAGAGAAGGGTCGGCT	AGTATTAGGCGTCAAGGTCCCCACCTTGTTGGCGGGAGAGAAGGGTCGGCTGTTTAAGAGCTAAGCTGCCGGTTGTACCTATCGAGTG
ABCA1_+_107690410.23-P1P2	ABCA1	ABC	P1P2	GTTGCGAGCGAGAGTGAGTG	AGTATTAGGCGTCAAGGTCCCCACCTTGTTGGTTGCGAGCGAGAGTGAGTGGTTTAAGAGCTAAGCTGCCGGTTGTACCTATCGAGTG
ABCA1_-_107690202.23-P1P2	ABCA1	ABC	P1P2	GTAACGCCCAAGTAAGTCAC	AGTATTAGGCGTCAAGGTCCCCACCTTGTTGGTAACGCCCAAGTAAGTCACGTTTAAGAGCTAAGCTGCCGGTTGTACCTATCGAGTG
ABCA1_-_107690329.23-P1P2	ABCA1	ABC	P1P2	GAGCAAAGCGCCCTGAGAAC	AGTATTAGGCGTCAAGGTCCCCACCTTGTTGGAGCAAAGCGCCCTGAGAACGTTTAAGAGCTAAGCTGCCGGTTGTACCTATCGAGTG
ABCA1_-_107690338.23-P1P2	ABCA1	ABC	P1P2	GCCCTGAGAACCGGCTCTGT	AGTATTAGGCGTCAAGGTCCCCACCTTGTTGGCCCTGAGAACCGGCTCTGTGTTTAAGAGCTAAGCTGCCGGTTGTACCTATCGAGTG
ABCA1_-_107690031.23-P1P2	ABCA1	ABC	P1P2	GGCAGCAGCGCAGAGTCCTG	AGTATTAGGCGTCAAGGTCCCCACCTTGTTGGGCAGCAGCGCAGAGTCCTGGTTTAAGAGCTAAGCTGCCGGTTGTACCTATCGAGTG
ABCA1_+_107690253.23-P1P2	ABCA1	ABC	P1P2	GTCTCCGGAAGGCTTGTCAA	AGTATTAGGCGTCAAGGTCCCCACCTTGTTGGTCTCCGGAAGGCTTGTCAAGTTTAAGAGCTAAGCTGCCGGTTGTACCTATCGAGTG
ABCA1_+_107690248.23-P1P2	ABCA1	ABC	P1P2	GGGAAGGCTTGTCAAGGGGT	AGTATTAGGCGTCAAGGTCCCCACCTTGTTGGGGAAGGCTTGTCAAGGGGTGTTTAAGAGCTAAGCTGCCGGTTGTACCTATCGAGTG
ABCA10_+_67224811.23-P1P2	ABCA10	ABC	P1P2	GAAGAGGCAACCATTTGTAG	AGTATTAGGCGTCAAGGTCCCCACCTTGTTGGAAGAGGCAACCATTTGTAGGTTTAAGAGCTAAGCTGCCGGTTGTACCTATCGAGTG
ABCA10_-_67224823.23-P1P2	ABCA10	ABC	P1P2	GTCAAGGACTCCTCTACAAA	AGTATTAGGCGTCAAGGTCCCCACCTTGTTGGTCAAGGACTCCTCTACAAAGTTTAAGAGCTAAGCTGCCGGTTGTACCTATCGAGTG
ABCA10_+_67224929.23-P1P2	ABCA10	ABC	P1P2	GTCTGAAGAGTAACTGGACA	AGTATTAGGCGTCAAGGTCCCCACCTTGTTGGTCTGAAGAGTAACTGGACAGTTTAAGAGCTAAGCTGCCGGTTGTACCTATCGAGTG
ABCA10_+_67224827.23-P1P2	ABCA10	ABC	P1P2	GATCAAAACAGTTTTAAAAG	AGTATTAGGCGTCAAGGTCCCCACCTTGTTGGATCAAAACAGTTTTAAAAGGTTTAAGAGCTAAGCTGCCGGTTGTACCTATCGAGTG
ABCA10_-_67224767.23-P1P2	ABCA10	ABC	P1P2	GTTGAAGCACTTGGATCCAC	AGTATTAGGCGTCAAGGTCCCCACCTTGTTGGTTGAAGCACTTGGATCCACGTTTAAGAGCTAAGCTGCCGGTTGTACCTATCGAGTG
ABCA10_-_67224969.23-P1P2	ABCA10	ABC	P1P2	GAGAGAGTGTAATGAATTGT	AGTATTAGGCGTCAAGGTCCCCACCTTGTTGGAGAGAGTGTAATGAATTGTGTTTAAGAGCTAAGCTGCCGGTTGTACCTATCGAGTG
ABCA10_-_67224857.23-P1P2	ABCA10	ABC	P1P2	GAAACTGTTTTGATTCAGCT	AGTATTAGGCGTCAAGGTCCCCACCTTGTTGGAAACTGTTTTGATTCAGCTGTTTAAGAGCTAAGCTGCCGGTTGTACCTATCGAGTG
ABCA10_-_67224447.23-P1P2	ABCA10	ABC	P1P2	GAACCATACAAATTCTCAAA	AGTATTAGGCGTCAAGGTCCCCACCTTGTTGGAACCATACAAATTCTCAAAGTTTAAGAGCTAAGCTGCCGGTTGTACCTATCGAGTG
ABCA10_+_67224869.23-P1P2	ABCA10	ABC	P1P2	GATGTTCTACACACAGACCA	AGTATTAGGCGTCAAGGTCCCCACCTTGTTGGATGTTCTACACACAGACCAGTTTAAGAGCTAAGCTGCCGGTTGTACCTATCGAGTG
ABCA10_+_67224916.23-P1P2	ABCA10	ABC	P1P2	GTGGACAAGGAGAAAAACAT	AGTATTAGGCGTCAAGGTCCCCACCTTGTTGGTGGACAAGGAGAAAAACATGTTTAAGAGCTAAGCTGCCGGTTGTACCTATCGAGTG
ABCA12_+_216003308.23-P1P2	ABCA12	ABC	P1P2	GCATGGAGAGTAGGAGGTGT	AGTATTAGGCGTCAAGGTCCCCACCTTGTTGGCATGGAGAGTAGGAGGTGTGTTTAAGAGCTAAGCTGCCGGTTGTACCTATCGAGTG
ABCA12_+_216003314.23-P1P2	ABCA12	ABC	P1P2	GTAATTTCATGGAGAGTAGG	AGTATTAGGCGTCAAGGTCCCCACCTTGTTGGTAATTTCATGGAGAGTAGGGTTTAAGAGCTAAGCTGCCGGTTGTACCTATCGAGTG
ABCA12_+_216003340.23-P1P2	ABCA12	ABC	P1P2	GTGTTCTCTAAGGTGTGGAT	AGTATTAGGCGTCAAGGTCCCCACCTTGTTGGTGTTCTCTAAGGTGTGGATGTTTAAGAGCTAAGCTGCCGGTTGTACCTATCGAGTG
ABCA12_+_216003317.23-P1P2	ABCA12	ABC	P1P2	GAATTAATTTCATGGAGAGT	AGTATTAGGCGTCAAGGTCCCCACCTTGTTGGAATTAATTTCATGGAGAGTGTTTAAGAGCTAAGCTGCCGGTTGTACCTATCGAGTG
ABCA12_+_216003325.23-P1P2	ABCA12	ABC	P1P2	GGGATAGGCAATTAATTTCA	AGTATTAGGCGTCAAGGTCCCCACCTTGTTGGGGATAGGCAATTAATTTCAGTTTAAGAGCTAAGCTGCCGGTTGTACCTATCGAGTG
ABCA12_-_216002923.23-P1P2	ABCA12	ABC	P1P2	GATCTGAAGCTGATGAAACA	AGTATTAGGCGTCAAGGTCCCCACCTTGTTGGATCTGAAGCTGATGAAACAGTTTAAGAGCTAAGCTGCCGGTTGTACCTATCGAGTG
ABCA12_+_216003031.23-P1P2	ABCA12	ABC	P1P2	GGGAAGCTATGCCGTGAAAG	AGTATTAGGCGTCAAGGTCCCCACCTTGTTGGGGAAGCTATGCCGTGAAAGGTTTAAGAGCTAAGCTGCCGGTTGTACCTATCGAGTG
ABCA12_-_216003042.23-P1P2	ABCA12	ABC	P1P2	GTGTATCAGTACCCCTTTCA	AGTATTAGGCGTCAAGGTCCCCACCTTGTTGGTGTATCAGTACCCCTTTCAGTTTAAGAGCTAAGCTGCCGGTTGTACCTATCGAGTG
ABCA12_+_216003117.23-P1P2	ABCA12	ABC	P1P2	GGAGAAGTGCCTCTTGGTTA	AGTATTAGGCGTCAAGGTCCCCACCTTGTTGGGAGAAGTGCCTCTTGGTTAGTTTAAGAGCTAAGCTGCCGGTTGTACCTATCGAGTG
ABCA12_-_216003059.23-P1P2	ABCA12	ABC	P1P2	GCACGGCATAGCTTCCTTGA	AGTATTAGGCGTCAAGGTCCCCACCTTGTTGGCACGGCATAGCTTCCTTGAGTTTAAGAGCTAAGCTGCCGGTTGTACCTATCGAGTG
ABCA13_+_48211097.23-P1P2	ABCA13	ABC	P1P2	GCCACAGCAGGGCTTTGAAC	AGTATTAGGCGTCAAGGTCCCCACCTTGTTGGCCACAGCAGGGCTTTGAACGTTTAAGAGCTAAGCTGCCGGTTGTACCTATCGAGTG
ABCA13_-_48211093.23-P1P2	ABCA13	ABC	P1P2	GCAGCAGGCATGGGGCATGC	AGTATTAGGCGTCAAGGTCCCCACCTTGTTGGCAGCAGGCATGGGGCATGCGTTTAAGAGCTAAGCTGCCGGTTGTACCTATCGAGTG
ABCA13_+_48211090.23-P1P2	ABCA13	ABC	P1P2	GAGGGCTTTGAACTGGCACC	AGTATTAGGCGTCAAGGTCCCCACCTTGTTGGAGGGCTTTGAACTGGCACCGTTTAAGAGCTAAGCTGCCGGTTGTACCTATCGAGTG
ABCA13_+_48211160.23-P1P2	ABCA13	ABC	P1P2	GGGAACCCTATGGAAAACCA	AGTATTAGGCGTCAAGGTCCCCACCTTGTTGGGGAACCCTATGGAAAACCAGTTTAAGAGCTAAGCTGCCGGTTGTACCTATCGAGTG
ABCA13_+_48211145.23-P1P2	ABCA13	ABC	P1P2	GACCAAGGCAAGCACTCACC	AGTATTAGGCGTCAAGGTCCCCACCTTGTTGGACCAAGGCAAGCACTCACCGTTTAAGAGCTAAGCTGCCGGTTGTACCTATCGAGTG
ABCA13_-_48211206.23-P1P2	ABCA13	ABC	P1P2	GGAGGTCTGGAGCAAGATCA	AGTATTAGGCGTCAAGGTCCCCACCTTGTTGGGAGGTCTGGAGCAAGATCAGTTTAAGAGCTAAGCTGCCGGTTGTACCTATCGAGTG
ABCA13_+_48211170.23-P1P2	ABCA13	ABC	P1P2	GAGACCTCACTGGAACCCTA	AGTATTAGGCGTCAAGGTCCCCACCTTGTTGGAGACCTCACTGGAACCCTAGTTTAAGAGCTAAGCTGCCGGTTGTACCTATCGAGTG
ABCA13_-_48211142.23-P1P2	ABCA13	ABC	P1P2	GGAATTGGCTCTGCAGACTC	AGTATTAGGCGTCAAGGTCCCCACCTTGTTGGGAATTGGCTCTGCAGACTCGTTTAAGAGCTAAGCTGCCGGTTGTACCTATCGAGTG
ABCA13_+_48211108.23-P1P2	ABCA13	ABC	P1P2	GAGCCAATTCTTCCACAGCA	AGTATTAGGCGTCAAGGTCCCCACCTTGTTGGAGCCAATTCTTCCACAGCAGTTTAAGAGCTAAGCTGCCGGTTGTACCTATCGAGTG
ABCA13_-_48211352.23-P1P2	ABCA13	ABC	P1P2	GAATGACCAGGATGAAATCA	AGTATTAGGCGTCAAGGTCCCCACCTTGTTGGAATGACCAGGATGAAATCAGTTTAAGAGCTAAGCTGCCGGTTGTACCTATCGAGTG
ABCA2_-_139922596.23-P1P2	ABCA2	ABC	P1P2	GTGGTGCAGGAAGCCCATGG	AGTATTAGGCGTCAAGGTCCCCACCTTGTTGGTGGTGCAGGAAGCCCATGGGTTTAAGAGCTAAGCTGCCGGTTGTACCTATCGAGTG
ABCA2_+_139922669.23-P1P2	ABCA2	ABC	P1P2	GCCgcgcgggcgatgcccag	AGTATTAGGCGTCAAGGTCCCCACCTTGTTGGCCgcgcgggcgatgcccagGTTTAAGAGCTAAGCTGCCGGTTGTACCTATCGAGTG
ABCA2_+_139922272.23-P1P2	ABCA2	ABC	P1P2	GGCGGTGCTCGGCTGAGTCA	AGTATTAGGCGTCAAGGTCCCCACCTTGTTGGGCGGTGCTCGGCTGAGTCAGTTTAAGAGCTAAGCTGCCGGTTGTACCTATCGAGTG
ABCA2_+_139922661.23-P1P2	ABCA2	ABC	P1P2	Ggcgatgcccagcggcgcgg	AGTATTAGGCGTCAAGGTCCCCACCTTGTTGGgcgatgcccagcggcgcggGTTTAAGAGCTAAGCTGCCGGTTGTACCTATCGAGTG
ABCA2_-_139922304.23-P1P2	ABCA2	ABC	P1P2	GCCGAGCACCGCGATGTCAG	AGTATTAGGCGTCAAGGTCCCCACCTTGTTGGCCGAGCACCGCGATGTCAGGTTTAAGAGCTAAGCTGCCGGTTGTACCTATCGAGTG
ABCA2_+_139922664.23-P1P2	ABCA2	ABC	P1P2	Gcgggcgatgcccagcggcg	AGTATTAGGCGTCAAGGTCCCCACCTTGTTGGcgggcgatgcccagcggcgGTTTAAGAGCTAAGCTGCCGGTTGTACCTATCGAGTG
ABCA2_-_139922321.23-P1P2	ABCA2	ABC	P1P2	GAGCGGACGCGGGACCGGAC	AGTATTAGGCGTCAAGGTCCCCACCTTGTTGGAGCGGACGCGGGACCGGACGTTTAAGAGCTAAGCTGCCGGTTGTACCTATCGAGTG
ABCA2_-_139922347.23-P1P2	ABCA2	ABC	P1P2	GGACCGAGCCACCTCCCCGG	AGTATTAGGCGTCAAGGTCCCCACCTTGTTGGGACCGAGCCACCTCCCCGGGTTTAAGAGCTAAGCTGCCGGTTGTACCTATCGAGTG
ABCA2_-_139922676.23-P1P2	ABCA2	ABC	P1P2	Gcgcagcccgccgcgccgct	AGTATTAGGCGTCAAGGTCCCCACCTTGTTGGcgcagcccgccgcgccgctGTTTAAGAGCTAAGCTGCCGGTTGTACCTATCGAGTG
ABCA2_-_139922344.23-P1P2	ABCA2	ABC	P1P2	GCACGACCGAGCCACCTCCC	AGTATTAGGCGTCAAGGTCCCCACCTTGTTGGCACGACCGAGCCACCTCCCGTTTAAGAGCTAAGCTGCCGGTTGTACCTATCGAGTG
ABCA3_+_2390611.23-P1P2	ABCA3	ABC	P1P2	GGGGAGGGGACCCCGCGAGA	AGTATTAGGCGTCAAGGTCCCCACCTTGTTGGGGGAGGGGACCCCGCGAGAGTTTAAGAGCTAAGCTGCCGGTTGTACCTATCGAGTG
ABCA3_-_2390704.23-P1P2	ABCA3	ABC	P1P2	GCTGCGTGGCCGCCCTGGAG	AGTATTAGGCGTCAAGGTCCCCACCTTGTTGGCTGCGTGGCCGCCCTGGAGGTTTAAGAGCTAAGCTGCCGGTTGTACCTATCGAGTG
ABCA3_-_2390733.23-P1P2	ABCA3	ABC	P1P2	GGCCTGCAACCCGCTACTGG	AGTATTAGGCGTCAAGGTCCCCACCTTGTTGGGCCTGCAACCCGCTACTGGGTTTAAGAGCTAAGCTGCCGGTTGTACCTATCGAGTG
ABCA3_-_2390673.23-P1P2	ABCA3	ABC	P1P2	GTCCAGCCTCGCAGTGGCGG	AGTATTAGGCGTCAAGGTCCCCACCTTGTTGGTCCAGCCTCGCAGTGGCGGGTTTAAGAGCTAAGCTGCCGGTTGTACCTATCGAGTG
ABCA3_-_2390670.23-P1P2	ABCA3	ABC	P1P2	GCGCTCCAGCCTCGCAGTGG	AGTATTAGGCGTCAAGGTCCCCACCTTGTTGGCGCTCCAGCCTCGCAGTGGGTTTAAGAGCTAAGCTGCCGGTTGTACCTATCGAGTG
ABCA3_+_2390721.23-P1P2	ABCA3	ABC	P1P2	GCCGCTGCGTCCGCCAGTAG	AGTATTAGGCGTCAAGGTCCCCACCTTGTTGGCCGCTGCGTCCGCCAGTAGGTTTAAGAGCTAAGCTGCCGGTTGTACCTATCGAGTG
ABCA3_-_2390730.23-P1P2	ABCA3	ABC	P1P2	GTGCGCCTGCAACCCGCTAC	AGTATTAGGCGTCAAGGTCCCCACCTTGTTGGTGCGCCTGCAACCCGCTACGTTTAAGAGCTAAGCTGCCGGTTGTACCTATCGAGTG
ABCA3_-_2390699.23-P1P2	ABCA3	ABC	P1P2	GGACAGCTGCGTGGCCGCCC	AGTATTAGGCGTCAAGGTCCCCACCTTGTTGGGACAGCTGCGTGGCCGCCCGTTTAAGAGCTAAGCTGCCGGTTGTACCTATCGAGTG
ABCA3_-_2390500.23-P1P2	ABCA3	ABC	P1P2	Gcgagctggccggcgagggt	AGTATTAGGCGTCAAGGTCCCCACCTTGTTGGcgagctggccggcgagggtGTTTAAGAGCTAAGCTGCCGGTTGTACCTATCGAGTG
ABCA3_-_2390333.23-P1P2	ABCA3	ABC	P1P2	GACACGCCCAAGGCTCGGAT	AGTATTAGGCGTCAAGGTCCCCACCTTGTTGGACACGCCCAAGGCTCGGATGTTTAAGAGCTAAGCTGCCGGTTGTACCTATCGAGTG
ABCA4_-_94586658.23-P1P2	ABCA4	ABC	P1P2	GGAGGCCCCTCAGACAGCAA	AGTATTAGGCGTCAAGGTCCCCACCTTGTTGGGAGGCCCCTCAGACAGCAAGTTTAAGAGCTAAGCTGCCGGTTGTACCTATCGAGTG
ABCA4_+_94586668.23-P1P2	ABCA4	ABC	P1P2	GGAGCCAGAGGCGCTCTTAA	AGTATTAGGCGTCAAGGTCCCCACCTTGTTGGGAGCCAGAGGCGCTCTTAAGTTTAAGAGCTAAGCTGCCGGTTGTACCTATCGAGTG
ABCA4_+_94586620.23-P1P2	ABCA4	ABC	P1P2	GGCCTCAGCTCTGACCAATC	AGTATTAGGCGTCAAGGTCCCCACCTTGTTGGGCCTCAGCTCTGACCAATCGTTTAAGAGCTAAGCTGCCGGTTGTACCTATCGAGTG
ABCA4_-_94586628.23-P1P2	ABCA4	ABC	P1P2	GGACCACACGAAGACCAGAT	AGTATTAGGCGTCAAGGTCCCCACCTTGTTGGGACCACACGAAGACCAGATGTTTAAGAGCTAAGCTGCCGGTTGTACCTATCGAGTG
ABCA4_-_94586219.23-P1P2	ABCA4	ABC	P1P2	GGCGTGGATGCCCTAGAGAG	AGTATTAGGCGTCAAGGTCCCCACCTTGTTGGGCGTGGATGCCCTAGAGAGGTTTAAGAGCTAAGCTGCCGGTTGTACCTATCGAGTG
ABCA4_-_94586232.23-P1P2	ABCA4	ABC	P1P2	GAGAGAGCGGTAGACTGGAC	AGTATTAGGCGTCAAGGTCCCCACCTTGTTGGAGAGAGCGGTAGACTGGACGTTTAAGAGCTAAGCTGCCGGTTGTACCTATCGAGTG
ABCA4_+_94586689.23-P1P2	ABCA4	ABC	P1P2	GAGGAGAAGGACACAGCGTC	AGTATTAGGCGTCAAGGTCCCCACCTTGTTGGAGGAGAAGGACACAGCGTCGTTTAAGAGCTAAGCTGCCGGTTGTACCTATCGAGTG
ABCA4_+_94586641.23-P1P2	ABCA4	ABC	P1P2	GATGTCCTTTGCTGTCTGAG	AGTATTAGGCGTCAAGGTCCCCACCTTGTTGGATGTCCTTTGCTGTCTGAGGTTTAAGAGCTAAGCTGCCGGTTGTACCTATCGAGTG
ABCA4_-_94586284.23-P1P2	ABCA4	ABC	P1P2	GGGGCAGGCAATGGATTGAC	AGTATTAGGCGTCAAGGTCCCCACCTTGTTGGGGGCAGGCAATGGATTGACGTTTAAGAGCTAAGCTGCCGGTTGTACCTATCGAGTG
ABCA4_-_94586686.23-P1P2	ABCA4	ABC	P1P2	GACGCCGTTAAGAGCGCCTC	AGTATTAGGCGTCAAGGTCCCCACCTTGTTGGACGCCGTTAAGAGCGCCTCGTTTAAGAGCTAAGCTGCCGGTTGTACCTATCGAGTG
ABCA5_-_67323220.23-P1P2	ABCA5	ABC	P1P2	GCCCGAGCCGCAGAGCTGTC	AGTATTAGGCGTCAAGGTCCCCACCTTGTTGGCCCGAGCCGCAGAGCTGTCGTTTAAGAGCTAAGCTGCCGGTTGTACCTATCGAGTG
ABCA5_+_67323191.23-P1P2	ABCA5	ABC	P1P2	GCTCTGCGGCTCGGGCCCTG	AGTATTAGGCGTCAAGGTCCCCACCTTGTTGGCTCTGCGGCTCGGGCCCTGGTTTAAGAGCTAAGCTGCCGGTTGTACCTATCGAGTG
ABCA5_+_67323221.23-P1P2	ABCA5	ABC	P1P2	GCAACAGACTGAGCGCGTCC	AGTATTAGGCGTCAAGGTCCCCACCTTGTTGGCAACAGACTGAGCGCGTCCGTTTAAGAGCTAAGCTGCCGGTTGTACCTATCGAGTG
ABCA5_-_67323280.23-P1P2	ABCA5	ABC	P1P2	GCCAGCTGGGATCTGTGCGA	AGTATTAGGCGTCAAGGTCCCCACCTTGTTGGCCAGCTGGGATCTGTGCGAGTTTAAGAGCTAAGCTGCCGGTTGTACCTATCGAGTG
ABCA5_-_67323254.23-P1P2	ABCA5	ABC	P1P2	GCAGTCTGTTGACTCAGTGC	AGTATTAGGCGTCAAGGTCCCCACCTTGTTGGCAGTCTGTTGACTCAGTGCGTTTAAGAGCTAAGCTGCCGGTTGTACCTATCGAGTG
ABCA5_-_67323267.23-P1P2	ABCA5	ABC	P1P2	GCAGTGCGGGTGACCCAGCT	AGTATTAGGCGTCAAGGTCCCCACCTTGTTGGCAGTGCGGGTGACCCAGCTGTTTAAGAGCTAAGCTGCCGGTTGTACCTATCGAGTG
ABCA5_+_67323084.23-P1P2	ABCA5	ABC	P1P2	GTGGCCAGCGAGGGACGGCG	AGTATTAGGCGTCAAGGTCCCCACCTTGTTGGTGGCCAGCGAGGGACGGCGGTTTAAGAGCTAAGCTGCCGGTTGTACCTATCGAGTG
ABCA5_+_67323053.23-P1P2	ABCA5	ABC	P1P2	GGAGTTCGGCGTCTGAGGTG	AGTATTAGGCGTCAAGGTCCCCACCTTGTTGGGAGTTCGGCGTCTGAGGTGGTTTAAGAGCTAAGCTGCCGGTTGTACCTATCGAGTG
ABCA5_+_67323118.23-P1P2	ABCA5	ABC	P1P2	GCGTCCCTGGGGGAGTTGAG	AGTATTAGGCGTCAAGGTCCCCACCTTGTTGGCGTCCCTGGGGGAGTTGAGGTTTAAGAGCTAAGCTGCCGGTTGTACCTATCGAGTG
ABCA5_+_67323076.23-P1P2	ABCA5	ABC	P1P2	GGAGGGACGGCGGGGAGAGA	AGTATTAGGCGTCAAGGTCCCCACCTTGTTGGGAGGGACGGCGGGGAGAGAGTTTAAGAGCTAAGCTGCCGGTTGTACCTATCGAGTG
ABCA6_+_67138008.23-P1P2	ABCA6	ABC	P1P2	GCAGGCTGTGTAAGAGCTGC	AGTATTAGGCGTCAAGGTCCCCACCTTGTTGGCAGGCTGTGTAAGAGCTGCGTTTAAGAGCTAAGCTGCCGGTTGTACCTATCGAGTG
ABCA6_+_67137842.23-P1P2	ABCA6	ABC	P1P2	GTGTGCTGTGCCAAATATGT	AGTATTAGGCGTCAAGGTCCCCACCTTGTTGGTGTGCTGTGCCAAATATGTGTTTAAGAGCTAAGCTGCCGGTTGTACCTATCGAGTG
ABCA6_-_67137854.23-P1P2	ABCA6	ABC	P1P2	GCAGTGTCCACCCACATATT	AGTATTAGGCGTCAAGGTCCCCACCTTGTTGGCAGTGTCCACCCACATATTGTTTAAGAGCTAAGCTGCCGGTTGTACCTATCGAGTG
ABCA6_+_67138050.23-P1P2	ABCA6	ABC	P1P2	GCATCATGTACAGCTTGGTC	AGTATTAGGCGTCAAGGTCCCCACCTTGTTGGCATCATGTACAGCTTGGTCGTTTAAGAGCTAAGCTGCCGGTTGTACCTATCGAGTG
ABCA6_+_67138026.23-P1P2	ABCA6	ABC	P1P2	GACACCCCTTTTCAGAAACC	AGTATTAGGCGTCAAGGTCCCCACCTTGTTGGACACCCCTTTTCAGAAACCGTTTAAGAGCTAAGCTGCCGGTTGTACCTATCGAGTG
ABCA6_-_67137744.23-P1P2	ABCA6	ABC	P1P2	GCAATCTACACAATAAAAAG	AGTATTAGGCGTCAAGGTCCCCACCTTGTTGGCAATCTACACAATAAAAAGGTTTAAGAGCTAAGCTGCCGGTTGTACCTATCGAGTG
ABCA6_-_67137948.23-P1P2	ABCA6	ABC	P1P2	GACCAGTTCTCTGTTTGTCT	AGTATTAGGCGTCAAGGTCCCCACCTTGTTGGACCAGTTCTCTGTTTGTCTGTTTAAGAGCTAAGCTGCCGGTTGTACCTATCGAGTG
ABCA6_+_67138055.23-P1P2	ABCA6	ABC	P1P2	GAAGTTCATCATGTACAGCT	AGTATTAGGCGTCAAGGTCCCCACCTTGTTGGAAGTTCATCATGTACAGCTGTTTAAGAGCTAAGCTGCCGGTTGTACCTATCGAGTG
ABCA6_-_67137891.23-P1P2	ABCA6	ABC	P1P2	GTAGAGCTTTACTTACTGTC	AGTATTAGGCGTCAAGGTCCCCACCTTGTTGGTAGAGCTTTACTTACTGTCGTTTAAGAGCTAAGCTGCCGGTTGTACCTATCGAGTG
ABCA6_-_67137748.23-P1P2	ABCA6	ABC	P1P2	GCTACACAATAAAAAGTGGT	AGTATTAGGCGTCAAGGTCCCCACCTTGTTGGCTACACAATAAAAAGTGGTGTTTAAGAGCTAAGCTGCCGGTTGTACCTATCGAGTG
ABCA7_-_1040133.23-P1	ABCA7	ABC	P1	GGCGCACTTGGCTTAAGGGG	AGTATTAGGCGTCAAGGTCCCCACCTTGTTGGGCGCACTTGGCTTAAGGGGGTTTAAGAGCTAAGCTGCCGGTTGTACCTATCGAGTG
ABCA7_+_1040185.23-P1	ABCA7	ABC	P1	GAGTCCTTCTCACCTTCCAG	AGTATTAGGCGTCAAGGTCCCCACCTTGTTGGAGTCCTTCTCACCTTCCAGGTTTAAGAGCTAAGCTGCCGGTTGTACCTATCGAGTG
ABCA7_-_1040214.23-P1	ABCA7	ABC	P1	GAGGTGAGAAGGACTCGGAG	AGTATTAGGCGTCAAGGTCCCCACCTTGTTGGAGGTGAGAAGGACTCGGAGGTTTAAGAGCTAAGCTGCCGGTTGTACCTATCGAGTG
ABCA7_+_1040413.23-P1	ABCA7	ABC	P1	GGGAGTGCAGGAGTTCTAAC	AGTATTAGGCGTCAAGGTCCCCACCTTGTTGGGGAGTGCAGGAGTTCTAACGTTTAAGAGCTAAGCTGCCGGTTGTACCTATCGAGTG
ABCA7_-_1040381.23-P1	ABCA7	ABC	P1	GACATCTGGGACCCTTAAGA	AGTATTAGGCGTCAAGGTCCCCACCTTGTTGGACATCTGGGACCCTTAAGAGTTTAAGAGCTAAGCTGCCGGTTGTACCTATCGAGTG
ABCA7_+_1040370.23-P1	ABCA7	ABC	P1	GTCGGCAAAGGCCCTCTTAA	AGTATTAGGCGTCAAGGTCCCCACCTTGTTGGTCGGCAAAGGCCCTCTTAAGTTTAAGAGCTAAGCTGCCGGTTGTACCTATCGAGTG
ABCA7_+_1040474.23-P1	ABCA7	ABC	P1	GAGCGGGACTTAGGATCTGG	AGTATTAGGCGTCAAGGTCCCCACCTTGTTGGAGCGGGACTTAGGATCTGGGTTTAAGAGCTAAGCTGCCGGTTGTACCTATCGAGTG
ABCA7_+_1040577.23-P1	ABCA7	ABC	P1	Ggaatctgacgctgacagag	AGTATTAGGCGTCAAGGTCCCCACCTTGTTGGgaatctgacgctgacagagGTTTAAGAGCTAAGCTGCCGGTTGTACCTATCGAGTG
ABCA7_-_1040324.23-P1	ABCA7	ABC	P1	GTTCCGGTGAATGTTGACGA	AGTATTAGGCGTCAAGGTCCCCACCTTGTTGGTTCCGGTGAATGTTGACGAGTTTAAGAGCTAAGCTGCCGGTTGTACCTATCGAGTG
ABCA7_+_1040080.23-P1	ABCA7	ABC	P1	GCGCGCAGGTAGCAGCGCCG	AGTATTAGGCGTCAAGGTCCCCACCTTGTTGGCGCGCAGGTAGCAGCGCCGGTTTAAGAGCTAAGCTGCCGGTTGTACCTATCGAGTG
ABCA7_+_1041311.23-P2	ABCA7	ABC	P2	GAGAGGTCAGGACAACGGTC	AGTATTAGGCGTCAAGGTCCCCACCTTGTTGGAGAGGTCAGGACAACGGTCGTTTAAGAGCTAAGCTGCCGGTTGTACCTATCGAGTG
ABCA7_-_1041459.23-P2	ABCA7	ABC	P2	GTGTGAGACCAGGGCCGGGT	AGTATTAGGCGTCAAGGTCCCCACCTTGTTGGTGTGAGACCAGGGCCGGGTGTTTAAGAGCTAAGCTGCCGGTTGTACCTATCGAGTG
ABCA7_+_1041292.23-P2	ABCA7	ABC	P2	GGGGCTGAAGACGTGCGGTG	AGTATTAGGCGTCAAGGTCCCCACCTTGTTGGGGGCTGAAGACGTGCGGTGGTTTAAGAGCTAAGCTGCCGGTTGTACCTATCGAGTG
ABCA7_+_1041297.23-P2	ABCA7	ABC	P2	GCGGTCGGGCTGAAGACGTG	AGTATTAGGCGTCAAGGTCCCCACCTTGTTGGCGGTCGGGCTGAAGACGTGGTTTAAGAGCTAAGCTGCCGGTTGTACCTATCGAGTG
ABCA7_+_1041489.23-P2	ABCA7	ABC	P2	GGACCTGGGGGAGAATAGGT	AGTATTAGGCGTCAAGGTCCCCACCTTGTTGGGACCTGGGGGAGAATAGGTGTTTAAGAGCTAAGCTGCCGGTTGTACCTATCGAGTG
ABCA7_+_1041432.23-P2	ABCA7	ABC	P2	GCGGCCCTGGTCTCACACTG	AGTATTAGGCGTCAAGGTCCCCACCTTGTTGGCGGCCCTGGTCTCACACTGGTTTAAGAGCTAAGCTGCCGGTTGTACCTATCGAGTG
ABCA7_+_1041348.23-P2	ABCA7	ABC	P2	GAGAAGGCCATGGTGAGACT	AGTATTAGGCGTCAAGGTCCCCACCTTGTTGGAGAAGGCCATGGTGAGACTGTTTAAGAGCTAAGCTGCCGGTTGTACCTATCGAGTG
ABCA7_-_1041248.23-P2	ABCA7	ABC	P2	GTCCAGGAACCCTGCGCTGT	AGTATTAGGCGTCAAGGTCCCCACCTTGTTGGTCCAGGAACCCTGCGCTGTGTTTAAGAGCTAAGCTGCCGGTTGTACCTATCGAGTG
ABCA7_+_1041479.23-P2	ABCA7	ABC	P2	GAGAATAGGTGGGAGACGGT	AGTATTAGGCGTCAAGGTCCCCACCTTGTTGGAGAATAGGTGGGAGACGGTGTTTAAGAGCTAAGCTGCCGGTTGTACCTATCGAGTG
ABCA7_+_1041342.23-P2	ABCA7	ABC	P2	GCCATGGTGAGACTGGGCAG	AGTATTAGGCGTCAAGGTCCCCACCTTGTTGGCCATGGTGAGACTGGGCAGGTTTAAGAGCTAAGCTGCCGGTTGTACCTATCGAGTG
ABCA8_+_66951401.23-P1P2	ABCA8	ABC	P1P2	GTTCTAAACAAGGAGCTCAG	AGTATTAGGCGTCAAGGTCCCCACCTTGTTGGTTCTAAACAAGGAGCTCAGGTTTAAGAGCTAAGCTGCCGGTTGTACCTATCGAGTG
ABCA8_-_66951525.23-P1P2	ABCA8	ABC	P1P2	GGTGAAGACTGCTTTCAGAG	AGTATTAGGCGTCAAGGTCCCCACCTTGTTGGGTGAAGACTGCTTTCAGAGGTTTAAGAGCTAAGCTGCCGGTTGTACCTATCGAGTG
ABCA8_-_66951365.23-P1P2	ABCA8	ABC	P1P2	GATACAGTGAACTTACTTCT	AGTATTAGGCGTCAAGGTCCCCACCTTGTTGGATACAGTGAACTTACTTCTGTTTAAGAGCTAAGCTGCCGGTTGTACCTATCGAGTG
ABCA8_-_66951528.23-P1P2	ABCA8	ABC	P1P2	GAAGACTGCTTTCAGAGTGG	AGTATTAGGCGTCAAGGTCCCCACCTTGTTGGAAGACTGCTTTCAGAGTGGGTTTAAGAGCTAAGCTGCCGGTTGTACCTATCGAGTG
ABCA8_+_66950959.23-P1P2	ABCA8	ABC	P1P2	GTTGATTGCACAATAATGTA	AGTATTAGGCGTCAAGGTCCCCACCTTGTTGGTTGATTGCACAATAATGTAGTTTAAGAGCTAAGCTGCCGGTTGTACCTATCGAGTG
ABCA8_-_66951372.23-P1P2	ABCA8	ABC	P1P2	GGAACTTACTTCTGGGAAAA	AGTATTAGGCGTCAAGGTCCCCACCTTGTTGGGAACTTACTTCTGGGAAAAGTTTAAGAGCTAAGCTGCCGGTTGTACCTATCGAGTG
ABCA8_-_66951447.23-P1P2	ABCA8	ABC	P1P2	GAGTTATTCATATTTTCTCC	AGTATTAGGCGTCAAGGTCCCCACCTTGTTGGAGTTATTCATATTTTCTCCGTTTAAGAGCTAAGCTGCCGGTTGTACCTATCGAGTG
ABCA8_+_66951172.23-P1P2	ABCA8	ABC	P1P2	GACTTTAAAGATTTTATATC	AGTATTAGGCGTCAAGGTCCCCACCTTGTTGGACTTTAAAGATTTTATATCGTTTAAGAGCTAAGCTGCCGGTTGTACCTATCGAGTG
ABCA8_+_66950951.23-P1P2	ABCA8	ABC	P1P2	GACAATAATGTAGGGCATTT	AGTATTAGGCGTCAAGGTCCCCACCTTGTTGGACAATAATGTAGGGCATTTGTTTAAGAGCTAAGCTGCCGGTTGTACCTATCGAGTG
ABCA8_-_66951390.23-P1P2	ABCA8	ABC	P1P2	GATGGAAGCAAGGAATCTAG	AGTATTAGGCGTCAAGGTCCCCACCTTGTTGGATGGAAGCAAGGAATCTAGGTTTAAGAGCTAAGCTGCCGGTTGTACCTATCGAGTG
ABCA9_-_67057053.23-P1P2	ABCA9	ABC	P1P2	GAGAAACACAGTTCATCCAT	AGTATTAGGCGTCAAGGTCCCCACCTTGTTGGAGAAACACAGTTCATCCATGTTTAAGAGCTAAGCTGCCGGTTGTACCTATCGAGTG
ABCA9_+_67057085.23-P1P2	ABCA9	ABC	P1P2	GGATGTAGTAGTGACCCAAA	AGTATTAGGCGTCAAGGTCCCCACCTTGTTGGGATGTAGTAGTGACCCAAAGTTTAAGAGCTAAGCTGCCGGTTGTACCTATCGAGTG
ABCA9_-_67057069.23-P1P2	ABCA9	ABC	P1P2	GCATGGGTCTCTGCATGTTC	AGTATTAGGCGTCAAGGTCCCCACCTTGTTGGCATGGGTCTCTGCATGTTCGTTTAAGAGCTAAGCTGCCGGTTGTACCTATCGAGTG
ABCA9_-_67057012.23-P1P2	ABCA9	ABC	P1P2	GTAGAGGTTAACTTACTCTC	AGTATTAGGCGTCAAGGTCCCCACCTTGTTGGTAGAGGTTAACTTACTCTCGTTTAAGAGCTAAGCTGCCGGTTGTACCTATCGAGTG
ABCA9_+_67056924.23-P1P2	ABCA9	ABC	P1P2	GATAGGCATGCCAGACGTTT	AGTATTAGGCGTCAAGGTCCCCACCTTGTTGGATAGGCATGCCAGACGTTTGTTTAAGAGCTAAGCTGCCGGTTGTACCTATCGAGTG
ABCA9_-_67056649.23-P1P2	ABCA9	ABC	P1P2	GGCAATGCTTACAATTCCTC	AGTATTAGGCGTCAAGGTCCCCACCTTGTTGGGCAATGCTTACAATTCCTCGTTTAAGAGCTAAGCTGCCGGTTGTACCTATCGAGTG
ABCA9_-_67056936.23-P1P2	ABCA9	ABC	P1P2	GTGGTTTCTACCTAAACGTC	AGTATTAGGCGTCAAGGTCCCCACCTTGTTGGTGGTTTCTACCTAAACGTCGTTTAAGAGCTAAGCTGCCGGTTGTACCTATCGAGTG
ABCA9_-_67056917.23-P1P2	ABCA9	ABC	P1P2	GAATAACTTACTGCTTTTAA	AGTATTAGGCGTCAAGGTCCCCACCTTGTTGGAATAACTTACTGCTTTTAAGTTTAAGAGCTAAGCTGCCGGTTGTACCTATCGAGTG
ABCA9_+_67056982.23-P1P2	ABCA9	ABC	P1P2	GAAGTTAACCTCTAAAATTG	AGTATTAGGCGTCAAGGTCCCCACCTTGTTGGAAGTTAACCTCTAAAATTGGTTTAAGAGCTAAGCTGCCGGTTGTACCTATCGAGTG
ABCA9_-_67056810.23-P1P2	ABCA9	ABC	P1P2	GCAAAAATGTTTTAGTTACG	AGTATTAGGCGTCAAGGTCCCCACCTTGTTGGCAAAAATGTTTTAGTTACGGTTTAAGAGCTAAGCTGCCGGTTGTACCTATCGAGTG
ABCB1_-_87342674.23-ENST00000265724.3	ABCB1	ABC	ENST00000265724.3	GGGAGGAGCTACATGAACTA	AGTATTAGGCGTCAAGGTCCCCACCTTGTTGGGGAGGAGCTACATGAACTAGTTTAAGAGCTAAGCTGCCGGTTGTACCTATCGAGTG
ABCB1_-_87342657.23-ENST00000265724.3	ABCB1	ABC	ENST00000265724.3	GTTTATCCCAGTACCAGAGG	AGTATTAGGCGTCAAGGTCCCCACCTTGTTGGTTTATCCCAGTACCAGAGGGTTTAAGAGCTAAGCTGCCGGTTGTACCTATCGAGTG
ABCB1_-_87342654.23-ENST00000265724.3	ABCB1	ABC	ENST00000265724.3	GGTGTTTATCCCAGTACCAG	AGTATTAGGCGTCAAGGTCCCCACCTTGTTGGGTGTTTATCCCAGTACCAGGTTTAAGAGCTAAGCTGCCGGTTGTACCTATCGAGTG
ABCB1_+_87342641.23-ENST00000265724.3	ABCB1	ABC	ENST00000265724.3	GTAGCTCCTCCTCTGGTACT	AGTATTAGGCGTCAAGGTCCCCACCTTGTTGGTAGCTCCTCCTCTGGTACTGTTTAAGAGCTAAGCTGCCGGTTGTACCTATCGAGTG
ABCB1_-_87342513.23-ENST00000265724.3	ABCB1	ABC	ENST00000265724.3	GTCCTGAAGTGAGTACTCCT	AGTATTAGGCGTCAAGGTCCCCACCTTGTTGGTCCTGAAGTGAGTACTCCTGTTTAAGAGCTAAGCTGCCGGTTGTACCTATCGAGTG
ABCB1_-_87342678.23-ENST00000265724.3	ABCB1	ABC	ENST00000265724.3	GGAGCTACATGAACTAAGGC	AGTATTAGGCGTCAAGGTCCCCACCTTGTTGGGAGCTACATGAACTAAGGCGTTTAAGAGCTAAGCTGCCGGTTGTACCTATCGAGTG
ABCB1_-_87342302.23-ENST00000265724.3	ABCB1	ABC	ENST00000265724.3	GAGAAGTTAACTAAAAAATG	AGTATTAGGCGTCAAGGTCCCCACCTTGTTGGAGAAGTTAACTAAAAAATGGTTTAAGAGCTAAGCTGCCGGTTGTACCTATCGAGTG
ABCB1_+_87342475.23-ENST00000265724.3	ABCB1	ABC	ENST00000265724.3	GCAGGAAGCAACCAGATAAA	AGTATTAGGCGTCAAGGTCCCCACCTTGTTGGCAGGAAGCAACCAGATAAAGTTTAAGAGCTAAGCTGCCGGTTGTACCTATCGAGTG
ABCB1_+_87342493.23-ENST00000265724.3	ABCB1	ABC	ENST00000265724.3	GTCCTAGGAGTACTCACTTC	AGTATTAGGCGTCAAGGTCCCCACCTTGTTGGTCCTAGGAGTACTCACTTCGTTTAAGAGCTAAGCTGCCGGTTGTACCTATCGAGTG
ABCB1_-_87342682.23-ENST00000265724.3	ABCB1	ABC	ENST00000265724.3	GTACATGAACTAAGGCAGGC	AGTATTAGGCGTCAAGGTCCCCACCTTGTTGGTACATGAACTAAGGCAGGCGTTTAAGAGCTAAGCTGCCGGTTGTACCTATCGAGTG
ABCB10_-_229694297.23-P1P2	ABCB10	ABC	P1P2	GCGATAGGGACCCGGGAACG	AGTATTAGGCGTCAAGGTCCCCACCTTGTTGGCGATAGGGACCCGGGAACGGTTTAAGAGCTAAGCTGCCGGTTGTACCTATCGAGTG
ABCB10_+_229694285.23-P1P2	ABCB10	ABC	P1P2	GCGCGGCCAGCCGCGTTCCC	AGTATTAGGCGTCAAGGTCCCCACCTTGTTGGCGCGGCCAGCCGCGTTCCCGTTTAAGAGCTAAGCTGCCGGTTGTACCTATCGAGTG
ABCB10_+_229694413.23-P1P2	ABCB10	ABC	P1P2	GCCGGCGGGCTGAGGCGTAC	AGTATTAGGCGTCAAGGTCCCCACCTTGTTGGCCGGCGGGCTGAGGCGTACGTTTAAGAGCTAAGCTGCCGGTTGTACCTATCGAGTG
ABCB10_-_229694457.23-P1P2	ABCB10	ABC	P1P2	GCAGGCGCGCGCAAAGCCCG	AGTATTAGGCGTCAAGGTCCCCACCTTGTTGGCAGGCGCGCGCAAAGCCCGGTTTAAGAGCTAAGCTGCCGGTTGTACCTATCGAGTG
ABCB10_-_229694467.23-P1P2	ABCB10	ABC	P1P2	GCAAAGCCCGAGGACCCTCC	AGTATTAGGCGTCAAGGTCCCCACCTTGTTGGCAAAGCCCGAGGACCCTCCGTTTAAGAGCTAAGCTGCCGGTTGTACCTATCGAGTG
ABCB10_-_229694400.23-P1P2	ABCB10	ABC	P1P2	GCAGGCAGGGGGGCCTCGCA	AGTATTAGGCGTCAAGGTCCCCACCTTGTTGGCAGGCAGGGGGGCCTCGCAGTTTAAGAGCTAAGCTGCCGGTTGTACCTATCGAGTG
ABCB10_-_229694290.23-P1P2	ABCB10	ABC	P1P2	GTGAACGGCGATAGGGACCC	AGTATTAGGCGTCAAGGTCCCCACCTTGTTGGTGAACGGCGATAGGGACCCGTTTAAGAGCTAAGCTGCCGGTTGTACCTATCGAGTG
ABCB10_+_229694391.23-P1P2	ABCB10	ABC	P1P2	GTCGCACGCAGCGCCATGCG	AGTATTAGGCGTCAAGGTCCCCACCTTGTTGGTCGCACGCAGCGCCATGCGGTTTAAGAGCTAAGCTGCCGGTTGTACCTATCGAGTG
ABCB10_-_229694283.23-P1P2	ABCB10	ABC	P1P2	GAGGCCAGTGAACGGCGATA	AGTATTAGGCGTCAAGGTCCCCACCTTGTTGGAGGCCAGTGAACGGCGATAGTTTAAGAGCTAAGCTGCCGGTTGTACCTATCGAGTG
ABCB10_-_229694485.23-P1P2	ABCB10	ABC	P1P2	GCCGGCCCGGCCCCGAGCAA	AGTATTAGGCGTCAAGGTCCCCACCTTGTTGGCCGGCCCGGCCCCGAGCAAGTTTAAGAGCTAAGCTGCCGGTTGTACCTATCGAGTG
ABCB11_-_169887784.23-P1P2	ABCB11	ABC	P1P2	GGAAATAATGGACTCCACTG	AGTATTAGGCGTCAAGGTCCCCACCTTGTTGGGAAATAATGGACTCCACTGGTTTAAGAGCTAAGCTGCCGGTTGTACCTATCGAGTG
ABCB11_-_169887796.23-P1P2	ABCB11	ABC	P1P2	GTCCACTGTGGAGAGTTAAA	AGTATTAGGCGTCAAGGTCCCCACCTTGTTGGTCCACTGTGGAGAGTTAAAGTTTAAGAGCTAAGCTGCCGGTTGTACCTATCGAGTG
ABCB11_+_169887776.23-P1P2	ABCB11	ABC	P1P2	GACCTTTTAACTCTCCACAG	AGTATTAGGCGTCAAGGTCCCCACCTTGTTGGACCTTTTAACTCTCCACAGGTTTAAGAGCTAAGCTGCCGGTTGTACCTATCGAGTG
ABCB11_+_169887811.23-P1P2	ABCB11	ABC	P1P2	GGAATGATGAAAACCGAGGT	AGTATTAGGCGTCAAGGTCCCCACCTTGTTGGGAATGATGAAAACCGAGGTGTTTAAGAGCTAAGCTGCCGGTTGTACCTATCGAGTG
ABCB11_+_169887815.23-P1P2	ABCB11	ABC	P1P2	GTTTAGAATGATGAAAACCG	AGTATTAGGCGTCAAGGTCCCCACCTTGTTGGTTTAGAATGATGAAAACCGGTTTAAGAGCTAAGCTGCCGGTTGTACCTATCGAGTG
ABCB11_-_169887692.23-P1P2	ABCB11	ABC	P1P2	GCCACAAAGTAAGAGTTAAA	AGTATTAGGCGTCAAGGTCCCCACCTTGTTGGCCACAAAGTAAGAGTTAAAGTTTAAGAGCTAAGCTGCCGGTTGTACCTATCGAGTG
ABCB11_+_169887409.23-P1P2	ABCB11	ABC	P1P2	GTCAAAGTAAAAATACCAGT	AGTATTAGGCGTCAAGGTCCCCACCTTGTTGGTCAAAGTAAAAATACCAGTGTTTAAGAGCTAAGCTGCCGGTTGTACCTATCGAGTG
ABCB11_-_169887753.23-P1P2	ABCB11	ABC	P1P2	GACCTGTGAATATGAATTTG	AGTATTAGGCGTCAAGGTCCCCACCTTGTTGGACCTGTGAATATGAATTTGGTTTAAGAGCTAAGCTGCCGGTTGTACCTATCGAGTG
ABCB11_+_169887589.23-P1P2	ABCB11	ABC	P1P2	GTACTTGGATAGAAACTTAC	AGTATTAGGCGTCAAGGTCCCCACCTTGTTGGTACTTGGATAGAAACTTACGTTTAAGAGCTAAGCTGCCGGTTGTACCTATCGAGTG
ABCB11_+_169887604.23-P1P2	ABCB11	ABC	P1P2	GTAAACAACGCTACAATACT	AGTATTAGGCGTCAAGGTCCCCACCTTGTTGGTAAACAACGCTACAATACTGTTTAAGAGCTAAGCTGCCGGTTGTACCTATCGAGTG
ABCB4_+_87104933.23-P1P2	ABCB4	ABC	P1P2	GTTCGAGGTGAGAGAGGTCC	AGTATTAGGCGTCAAGGTCCCCACCTTGTTGGTTCGAGGTGAGAGAGGTCCGTTTAAGAGCTAAGCTGCCGGTTGTACCTATCGAGTG
ABCB4_-_87104975.23-P1P2	ABCB4	ABC	P1P2	GACCTCGCGCGTGTCTGGCA	AGTATTAGGCGTCAAGGTCCCCACCTTGTTGGACCTCGCGCGTGTCTGGCAGTTTAAGAGCTAAGCTGCCGGTTGTACCTATCGAGTG
ABCB4_+_87105008.23-P1P2	ABCB4	ABC	P1P2	GgCCGCGGCGAGCAAAGTCC	AGTATTAGGCGTCAAGGTCCCCACCTTGTTGGgCCGCGGCGAGCAAAGTCCGTTTAAGAGCTAAGCTGCCGGTTGTACCTATCGAGTG
ABCB4_+_87104939.23-P1P2	ABCB4	ABC	P1P2	GGCGAGGTTCGAGGTGAGAG	AGTATTAGGCGTCAAGGTCCCCACCTTGTTGGGCGAGGTTCGAGGTGAGAGGTTTAAGAGCTAAGCTGCCGGTTGTACCTATCGAGTG
ABCB4_-_87104991.23-P1P2	ABCB4	ABC	P1P2	GGCAGGGCCTCTGGACGCGC	AGTATTAGGCGTCAAGGTCCCCACCTTGTTGGGCAGGGCCTCTGGACGCGCGTTTAAGAGCTAAGCTGCCGGTTGTACCTATCGAGTG
ABCB4_+_87104948.23-P1P2	ABCB4	ABC	P1P2	GCAGACACGCGCGAGGTTCG	AGTATTAGGCGTCAAGGTCCCCACCTTGTTGGCAGACACGCGCGAGGTTCGGTTTAAGAGCTAAGCTGCCGGTTGTACCTATCGAGTG
ABCB4_+_87104897.23-P1P2	ABCB4	ABC	P1P2	GAAGGGAGACCCGGGACGTG	AGTATTAGGCGTCAAGGTCCCCACCTTGTTGGAAGGGAGACCCGGGACGTGGTTTAAGAGCTAAGCTGCCGGTTGTACCTATCGAGTG
ABCB4_+_87104755.23-P1P2	ABCB4	ABC	P1P2	GATCTTGAGGCGGCAAAGAA	AGTATTAGGCGTCAAGGTCCCCACCTTGTTGGATCTTGAGGCGGCAAAGAAGTTTAAGAGCTAAGCTGCCGGTTGTACCTATCGAGTG
ABCB4_+_87105085.23-P1P2	ABCB4	ABC	P1P2	GGCCCTCGCCCTGGCTGCAA	AGTATTAGGCGTCAAGGTCCCCACCTTGTTGGGCCCTCGCCCTGGCTGCAAGTTTAAGAGCTAAGCTGCCGGTTGTACCTATCGAGTG
ABCB4_-_87104923.23-P1P2	ABCB4	ABC	P1P2	GCGTCCCGGGTCTCCCTTCG	AGTATTAGGCGTCAAGGTCCCCACCTTGTTGGCGTCCCGGGTCTCCCTTCGGTTTAAGAGCTAAGCTGCCGGTTGTACCTATCGAGTG
ABCB5_+_20687051.23-P1P2	ABCB5	ABC	P1P2	GGCTCACAGAGAGATATTAG	AGTATTAGGCGTCAAGGTCCCCACCTTGTTGGGCTCACAGAGAGATATTAGGTTTAAGAGCTAAGCTGCCGGTTGTACCTATCGAGTG
ABCB5_+_20687242.23-P1P2	ABCB5	ABC	P1P2	GATAACCTGGAAAATATGAA	AGTATTAGGCGTCAAGGTCCCCACCTTGTTGGATAACCTGGAAAATATGAAGTTTAAGAGCTAAGCTGCCGGTTGTACCTATCGAGTG
ABCB5_+_20687218.23-P1P2	ABCB5	ABC	P1P2	GGCTCCTCGGGCTATTGCGA	AGTATTAGGCGTCAAGGTCCCCACCTTGTTGGGCTCCTCGGGCTATTGCGAGTTTAAGAGCTAAGCTGCCGGTTGTACCTATCGAGTG
ABCB5_-_20687194.23-P1P2	ABCB5	ABC	P1P2	GTCCATAGCAGTTATTGCAT	AGTATTAGGCGTCAAGGTCCCCACCTTGTTGGTCCATAGCAGTTATTGCATGTTTAAGAGCTAAGCTGCCGGTTGTACCTATCGAGTG
ABCB5_-_20687396.23-P1P2	ABCB5	ABC	P1P2	GATGTTGGCCAGTTGTTTAT	AGTATTAGGCGTCAAGGTCCCCACCTTGTTGGATGTTGGCCAGTTGTTTATGTTTAAGAGCTAAGCTGCCGGTTGTACCTATCGAGTG
ABCB5_+_20687204.23-P1P2	ABCB5	ABC	P1P2	GTGCGAAGGTTTCAAAGTGA	AGTATTAGGCGTCAAGGTCCCCACCTTGTTGGTGCGAAGGTTTCAAAGTGAGTTTAAGAGCTAAGCTGCCGGTTGTACCTATCGAGTG
ABCB5_+_20687409.23-P1P2	ABCB5	ABC	P1P2	GCCTCTTAGAAAAGAATTAA	AGTATTAGGCGTCAAGGTCCCCACCTTGTTGGCCTCTTAGAAAAGAATTAAGTTTAAGAGCTAAGCTGCCGGTTGTACCTATCGAGTG
ABCB5_-_20687236.23-P1P2	ABCB5	ABC	P1P2	GAAACCTTCGCAATAGCCCG	AGTATTAGGCGTCAAGGTCCCCACCTTGTTGGAAACCTTCGCAATAGCCCGGTTTAAGAGCTAAGCTGCCGGTTGTACCTATCGAGTG
ABCB5_+_20687231.23-P1P2	ABCB5	ABC	P1P2	GAATATGAAAGGCAGCTCCT	AGTATTAGGCGTCAAGGTCCCCACCTTGTTGGAATATGAAAGGCAGCTCCTGTTTAAGAGCTAAGCTGCCGGTTGTACCTATCGAGTG
ABCB5_-_20687157.23-P1P2	ABCB5	ABC	P1P2	GTCACTTTGTTTGTTCCTGT	AGTATTAGGCGTCAAGGTCCCCACCTTGTTGGTCACTTTGTTTGTTCCTGTGTTTAAGAGCTAAGCTGCCGGTTGTACCTATCGAGTG
ABCB6_-_220083604.23-P1P2	ABCB6	ABC	P1P2	GGCCGCCACGCACTCACGCA	AGTATTAGGCGTCAAGGTCCCCACCTTGTTGGGCCGCCACGCACTCACGCAGTTTAAGAGCTAAGCTGCCGGTTGTACCTATCGAGTG
ABCB6_+_220083613.23-P1P2	ABCB6	ABC	P1P2	GCAGCGGGGCCGTGCTGAGA	AGTATTAGGCGTCAAGGTCCCCACCTTGTTGGCAGCGGGGCCGTGCTGAGAGTTTAAGAGCTAAGCTGCCGGTTGTACCTATCGAGTG
ABCB6_+_220083584.23-P1P2	ABCB6	ABC	P1P2	GGCCCTGCGTGAGTGCGTGG	AGTATTAGGCGTCAAGGTCCCCACCTTGTTGGGCCCTGCGTGAGTGCGTGGGTTTAAGAGCTAAGCTGCCGGTTGTACCTATCGAGTG
ABCB6_+_220083669.23-P1P2	ABCB6	ABC	P1P2	GCAACACCGAGCATTCCCGT	AGTATTAGGCGTCAAGGTCCCCACCTTGTTGGCAACACCGAGCATTCCCGTGTTTAAGAGCTAAGCTGCCGGTTGTACCTATCGAGTG
ABCB6_-_220083468.23-P1P2	ABCB6	ABC	P1P2	GGGACTGGTCACTCGGAGAG	AGTATTAGGCGTCAAGGTCCCCACCTTGTTGGGGACTGGTCACTCGGAGAGGTTTAAGAGCTAAGCTGCCGGTTGTACCTATCGAGTG
ABCB6_+_220083560.23-P1P2	ABCB6	ABC	P1P2	GGCGCGTGCGCTAGGGGAGT	AGTATTAGGCGTCAAGGTCCCCACCTTGTTGGGCGCGTGCGCTAGGGGAGTGTTTAAGAGCTAAGCTGCCGGTTGTACCTATCGAGTG
ABCB6_+_220083500.23-P1P2	ABCB6	ABC	P1P2	GCCCGCAGCTTGGCGCCCAG	AGTATTAGGCGTCAAGGTCCCCACCTTGTTGGCCCGCAGCTTGGCGCCCAGGTTTAAGAGCTAAGCTGCCGGTTGTACCTATCGAGTG
ABCB6_-_220083626.23-P1P2	ABCB6	ABC	P1P2	GCACGTACGCCGTCTCAGCA	AGTATTAGGCGTCAAGGTCCCCACCTTGTTGGCACGTACGCCGTCTCAGCAGTTTAAGAGCTAAGCTGCCGGTTGTACCTATCGAGTG
ABCB6_-_220083482.23-P1P2	ABCB6	ABC	P1P2	GGAGAGGGGCGCGGACATCC	AGTATTAGGCGTCAAGGTCCCCACCTTGTTGGGAGAGGGGCGCGGACATCCGTTTAAGAGCTAAGCTGCCGGTTGTACCTATCGAGTG
ABCB6_-_220083181.23-P1P2	ABCB6	ABC	P1P2	GGAAGCAGCTGCAGCACGTA	AGTATTAGGCGTCAAGGTCCCCACCTTGTTGGGAAGCAGCTGCAGCACGTAGTTTAAGAGCTAAGCTGCCGGTTGTACCTATCGAGTG
ABCB7_-_74376019.23-P1P2	ABCB7	ABC	P1P2	GAGCCGCTAACAGAGACTAA	AGTATTAGGCGTCAAGGTCCCCACCTTGTTGGAGCCGCTAACAGAGACTAAGTTTAAGAGCTAAGCTGCCGGTTGTACCTATCGAGTG
ABCB7_-_74375964.23-P1P2	ABCB7	ABC	P1P2	GTAGGCTCGAGCGGTTCCCA	AGTATTAGGCGTCAAGGTCCCCACCTTGTTGGTAGGCTCGAGCGGTTCCCAGTTTAAGAGCTAAGCTGCCGGTTGTACCTATCGAGTG
ABCB7_+_74376070.23-P1P2	ABCB7	ABC	P1P2	GATGCATTCTTGGCGCTGGG	AGTATTAGGCGTCAAGGTCCCCACCTTGTTGGATGCATTCTTGGCGCTGGGGTTTAAGAGCTAAGCTGCCGGTTGTACCTATCGAGTG
ABCB7_-_74376044.23-P1P2	ABCB7	ABC	P1P2	GGATCAGAATCGCGGAGTGC	AGTATTAGGCGTCAAGGTCCCCACCTTGTTGGGATCAGAATCGCGGAGTGCGTTTAAGAGCTAAGCTGCCGGTTGTACCTATCGAGTG
ABCB7_+_74375885.23-P1P2	ABCB7	ABC	P1P2	GAAGGGCAAGGGGACCTGTA	AGTATTAGGCGTCAAGGTCCCCACCTTGTTGGAAGGGCAAGGGGACCTGTAGTTTAAGAGCTAAGCTGCCGGTTGTACCTATCGAGTG
ABCB7_-_74376036.23-P1P2	ABCB7	ABC	P1P2	GAAAGGCCGGATCAGAATCG	AGTATTAGGCGTCAAGGTCCCCACCTTGTTGGAAAGGCCGGATCAGAATCGGTTTAAGAGCTAAGCTGCCGGTTGTACCTATCGAGTG
ABCB7_-_74375871.23-P1P2	ABCB7	ABC	P1P2	GCTCTCTCTGCCCCGAGGTC	AGTATTAGGCGTCAAGGTCCCCACCTTGTTGGCTCTCTCTGCCCCGAGGTCGTTTAAGAGCTAAGCTGCCGGTTGTACCTATCGAGTG
ABCB7_-_74375946.23-P1P2	ABCB7	ABC	P1P2	GCAGTGGCATCTCACCTGGT	AGTATTAGGCGTCAAGGTCCCCACCTTGTTGGCAGTGGCATCTCACCTGGTGTTTAAGAGCTAAGCTGCCGGTTGTACCTATCGAGTG
ABCB7_+_74375896.23-P1P2	ABCB7	ABC	P1P2	GAGAATAGGGTGAAGGGCAA	AGTATTAGGCGTCAAGGTCCCCACCTTGTTGGAGAATAGGGTGAAGGGCAAGTTTAAGAGCTAAGCTGCCGGTTGTACCTATCGAGTG
ABCB7_-_74375874.23-P1P2	ABCB7	ABC	P1P2	GTCTCTGCCCCGAGGTCAGG	AGTATTAGGCGTCAAGGTCCCCACCTTGTTGGTCTCTGCCCCGAGGTCAGGGTTTAAGAGCTAAGCTGCCGGTTGTACCTATCGAGTG
ABCB8_-_150725551.23-P1P2	ABCB8	ABC	P1P2	GGCCAACATAGAGCCCTCAG	AGTATTAGGCGTCAAGGTCCCCACCTTGTTGGGCCAACATAGAGCCCTCAGGTTTAAGAGCTAAGCTGCCGGTTGTACCTATCGAGTG
ABCB8_-_150725580.23-P1P2	ABCB8	ABC	P1P2	GGTGAAACTGCTATTGCCGG	AGTATTAGGCGTCAAGGTCCCCACCTTGTTGGGTGAAACTGCTATTGCCGGGTTTAAGAGCTAAGCTGCCGGTTGTACCTATCGAGTG
ABCB8_+_150725531.23-P1P2	ABCB8	ABC	P1P2	GCCCACTGAGGGCTCTATGT	AGTATTAGGCGTCAAGGTCCCCACCTTGTTGGCCCACTGAGGGCTCTATGTGTTTAAGAGCTAAGCTGCCGGTTGTACCTATCGAGTG
ABCB8_-_150725929.23-P1P2	ABCB8	ABC	P1P2	GGCGTGTCAGCCAGAAGGAG	AGTATTAGGCGTCAAGGTCCCCACCTTGTTGGGCGTGTCAGCCAGAAGGAGGTTTAAGAGCTAAGCTGCCGGTTGTACCTATCGAGTG
ABCB8_+_150725760.23-P1P2	ABCB8	ABC	P1P2	GGCTCGTGGACTCCATCTCC	AGTATTAGGCGTCAAGGTCCCCACCTTGTTGGGCTCGTGGACTCCATCTCCGTTTAAGAGCTAAGCTGCCGGTTGTACCTATCGAGTG
ABCB8_+_150725592.23-P1P2	ABCB8	ABC	P1P2	GATGCACCAGCATGCTGACG	AGTATTAGGCGTCAAGGTCCCCACCTTGTTGGATGCACCAGCATGCTGACGGTTTAAGAGCTAAGCTGCCGGTTGTACCTATCGAGTG
ABCB8_+_150725583.23-P1P2	ABCB8	ABC	P1P2	GCATGCTGACGCGGTAAAAC	AGTATTAGGCGTCAAGGTCCCCACCTTGTTGGCATGCTGACGCGGTAAAACGTTTAAGAGCTAAGCTGCCGGTTGTACCTATCGAGTG
ABCB8_+_150725542.23-P1P2	ABCB8	ABC	P1P2	GTTCACCCTCATCCCACTGA	AGTATTAGGCGTCAAGGTCCCCACCTTGTTGGTTCACCCTCATCCCACTGAGTTTAAGAGCTAAGCTGCCGGTTGTACCTATCGAGTG
ABCB8_+_150725774.23-P1P2	ABCB8	ABC	P1P2	GCAAGCCTCGCGCAAGCTCG	AGTATTAGGCGTCAAGGTCCCCACCTTGTTGGCAAGCCTCGCGCAAGCTCGGTTTAAGAGCTAAGCTGCCGGTTGTACCTATCGAGTG
ABCB8_-_150725890.23-P1P2	ABCB8	ABC	P1P2	GCACTCCAGTCGCCAGCAGG	AGTATTAGGCGTCAAGGTCCCCACCTTGTTGGCACTCCAGTCGCCAGCAGGGTTTAAGAGCTAAGCTGCCGGTTGTACCTATCGAGTG
ABCB9_+_123450970.23-P1	ABCB9	ABC	P1	GGCAGCGGCGCAGCGCGGGT	AGTATTAGGCGTCAAGGTCCCCACCTTGTTGGGCAGCGGCGCAGCGCGGGTGTTTAAGAGCTAAGCTGCCGGTTGTACCTATCGAGTG
ABCB9_-_123450999.23-P1	ABCB9	ABC	P1	GCGCTGCGCCGCTGCAAGGT	AGTATTAGGCGTCAAGGTCCCCACCTTGTTGGCGCTGCGCCGCTGCAAGGTGTTTAAGAGCTAAGCTGCCGGTTGTACCTATCGAGTG
ABCB9_+_123450924.23-P1	ABCB9	ABC	P1	GGCGGAGCGAGGACCGCGTC	AGTATTAGGCGTCAAGGTCCCCACCTTGTTGGGCGGAGCGAGGACCGCGTCGTTTAAGAGCTAAGCTGCCGGTTGTACCTATCGAGTG
ABCB9_+_123450935.23-P1	ABCB9	ABC	P1	GCAGCGGGAAGAGCGGAGCG	AGTATTAGGCGTCAAGGTCCCCACCTTGTTGGCAGCGGGAAGAGCGGAGCGGTTTAAGAGCTAAGCTGCCGGTTGTACCTATCGAGTG
ABCB9_+_123450826.23-P1	ABCB9	ABC	P1	GGGTGCCAGGTAACAGGTAA	AGTATTAGGCGTCAAGGTCCCCACCTTGTTGGGGTGCCAGGTAACAGGTAAGTTTAAGAGCTAAGCTGCCGGTTGTACCTATCGAGTG
ABCB9_-_123450738.23-P1	ABCB9	ABC	P1	GGAGATGCCTATTCCCACCG	AGTATTAGGCGTCAAGGTCCCCACCTTGTTGGGAGATGCCTATTCCCACCGGTTTAAGAGCTAAGCTGCCGGTTGTACCTATCGAGTG
ABCB9_+_123450729.23-P1	ABCB9	ABC	P1	GTGGGCACCCCTGCCTCGGT	AGTATTAGGCGTCAAGGTCCCCACCTTGTTGGTGGGCACCCCTGCCTCGGTGTTTAAGAGCTAAGCTGCCGGTTGTACCTATCGAGTG
ABCB9_-_123450818.23-P1	ABCB9	ABC	P1	GTCCCAAAACCAGGGGTCTA	AGTATTAGGCGTCAAGGTCCCCACCTTGTTGGTCCCAAAACCAGGGGTCTAGTTTAAGAGCTAAGCTGCCGGTTGTACCTATCGAGTG
ABCB9_-_123451027.23-P1	ABCB9	ABC	P1	GGACTGGCGTGCGTTGAGAC	AGTATTAGGCGTCAAGGTCCCCACCTTGTTGGGACTGGCGTGCGTTGAGACGTTTAAGAGCTAAGCTGCCGGTTGTACCTATCGAGTG
ABCB9_-_123451040.23-P1	ABCB9	ABC	P1	GTGAGACAGGCTGATGGACG	AGTATTAGGCGTCAAGGTCCCCACCTTGTTGGTGAGACAGGCTGATGGACGGTTTAAGAGCTAAGCTGCCGGTTGTACCTATCGAGTG
ABCB9_-_123465699.23-P2	ABCB9	ABC	P2	GGCGGCGCCATGGCTCACGT	AGTATTAGGCGTCAAGGTCCCCACCTTGTTGGGCGGCGCCATGGCTCACGTGTTTAAGAGCTAAGCTGCCGGTTGTACCTATCGAGTG
ABCB9_-_123465738.23-P2	ABCB9	ABC	P2	GGGAGTCGCAGCCGGTCCCG	AGTATTAGGCGTCAAGGTCCCCACCTTGTTGGGGAGTCGCAGCCGGTCCCGGTTTAAGAGCTAAGCTGCCGGTTGTACCTATCGAGTG
ABCB9_+_123465727.23-P2	ABCB9	ABC	P2	GCGACCCCCGTCCCCGGGAC	AGTATTAGGCGTCAAGGTCCCCACCTTGTTGGCGACCCCCGTCCCCGGGACGTTTAAGAGCTAAGCTGCCGGTTGTACCTATCGAGTG
ABCB9_-_123465787.23-P2	ABCB9	ABC	P2	GGAGCAGGAAAGACACCTCG	AGTATTAGGCGTCAAGGTCCCCACCTTGTTGGGAGCAGGAAAGACACCTCGGTTTAAGAGCTAAGCTGCCGGTTGTACCTATCGAGTG
ABCB9_-_123465506.23-P2	ABCB9	ABC	P2	GCTGCGGGGACTGGAGTCGG	AGTATTAGGCGTCAAGGTCCCCACCTTGTTGGCTGCGGGGACTGGAGTCGGGTTTAAGAGCTAAGCTGCCGGTTGTACCTATCGAGTG
ABCB9_+_123465780.23-P2	ABCB9	ABC	P2	GGAGGCCGAGCAGTTCCTCG	AGTATTAGGCGTCAAGGTCCCCACCTTGTTGGGAGGCCGAGCAGTTCCTCGGTTTAAGAGCTAAGCTGCCGGTTGTACCTATCGAGTG
ABCB9_-_123465718.23-P2	ABCB9	ABC	P2	GCGGCTCCCGCAAGCGCTCG	AGTATTAGGCGTCAAGGTCCCCACCTTGTTGGCGGCTCCCGCAAGCGCTCGGTTTAAGAGCTAAGCTGCCGGTTGTACCTATCGAGTG
ABCB9_+_123465684.23-P2	ABCB9	ABC	P2	GCGGGAGCCGACGTGAGCCA	AGTATTAGGCGTCAAGGTCCCCACCTTGTTGGCGGGAGCCGACGTGAGCCAGTTTAAGAGCTAAGCTGCCGGTTGTACCTATCGAGTG
ABCB9_-_123465422.23-P2	ABCB9	ABC	P2	GGACGGCGGCCAGTTCCCAG	AGTATTAGGCGTCAAGGTCCCCACCTTGTTGGGACGGCGGCCAGTTCCCAGGTTTAAGAGCTAAGCTGCCGGTTGTACCTATCGAGTG
ABCB9_-_123465518.23-P2	ABCB9	ABC	P2	GGAGTCGGCGGAGAAAACCG	AGTATTAGGCGTCAAGGTCCCCACCTTGTTGGGAGTCGGCGGAGAAAACCGGTTTAAGAGCTAAGCTGCCGGTTGTACCTATCGAGTG
ABCC1_+_16043482.23-P1P2	ABCC1	ABC	P1P2	GCTGGCGCTAGCGCTggcgg	AGTATTAGGCGTCAAGGTCCCCACCTTGTTGGCTGGCGCTAGCGCTggcggGTTTAAGAGCTAAGCTGCCGGTTGTACCTATCGAGTG
ABCC1_-_16043440.23-P1P2	ABCC1	ABC	P1P2	GGACGCGCGGGCCAACCAGG	AGTATTAGGCGTCAAGGTCCCCACCTTGTTGGGACGCGCGGGCCAACCAGGGTTTAAGAGCTAAGCTGCCGGTTGTACCTATCGAGTG
ABCC1_+_16043647.23-P1P2	ABCC1	ABC	P1P2	GCCCCGGCACGTACCCAGAG	AGTATTAGGCGTCAAGGTCCCCACCTTGTTGGCCCCGGCACGTACCCAGAGGTTTAAGAGCTAAGCTGCCGGTTGTACCTATCGAGTG
ABCC1_+_16043921.23-P1P2	ABCC1	ABC	P1P2	GCAGGAAGGCCTCCTCACGG	AGTATTAGGCGTCAAGGTCCCCACCTTGTTGGCAGGAAGGCCTCCTCACGGGTTTAAGAGCTAAGCTGCCGGTTGTACCTATCGAGTG
ABCC1_-_16044002.23-P1P2	ABCC1	ABC	P1P2	GAGGGGACGCTAGAGATGGG	AGTATTAGGCGTCAAGGTCCCCACCTTGTTGGAGGGGACGCTAGAGATGGGGTTTAAGAGCTAAGCTGCCGGTTGTACCTATCGAGTG
ABCC1_+_16043642.23-P1P2	ABCC1	ABC	P1P2	GGCACGTACCCAGAGCGGGT	AGTATTAGGCGTCAAGGTCCCCACCTTGTTGGGCACGTACCCAGAGCGGGTGTTTAAGAGCTAAGCTGCCGGTTGTACCTATCGAGTG
ABCC1_-_16043871.23-P1P2	ABCC1	ABC	P1P2	GTTCCTGCGGAGCAGAGCGT	AGTATTAGGCGTCAAGGTCCCCACCTTGTTGGTTCCTGCGGAGCAGAGCGTGTTTAAGAGCTAAGCTGCCGGTTGTACCTATCGAGTG
ABCC1_+_16043782.23-P1P2	ABCC1	ABC	P1P2	GTGGGCCGCGGGCGACGTGA	AGTATTAGGCGTCAAGGTCCCCACCTTGTTGGTGGGCCGCGGGCGACGTGAGTTTAAGAGCTAAGCTGCCGGTTGTACCTATCGAGTG
ABCC1_+_16043633.23-P1P2	ABCC1	ABC	P1P2	GCAGAGCGGGTCGGAGCCAT	AGTATTAGGCGTCAAGGTCCCCACCTTGTTGGCAGAGCGGGTCGGAGCCATGTTTAAGAGCTAAGCTGCCGGTTGTACCTATCGAGTG
ABCC1_-_16043999.23-P1P2	ABCC1	ABC	P1P2	GGGAAGGGGACGCTAGAGAT	AGTATTAGGCGTCAAGGTCCCCACCTTGTTGGGGAAGGGGACGCTAGAGATGTTTAAGAGCTAAGCTGCCGGTTGTACCTATCGAGTG
ABCC10_+_43395315.23-P1P2	ABCC10	ABC	P1P2	GTGGCACCCCACCTAGAGGT	AGTATTAGGCGTCAAGGTCCCCACCTTGTTGGTGGCACCCCACCTAGAGGTGTTTAAGAGCTAAGCTGCCGGTTGTACCTATCGAGTG
ABCC10_-_43395343.23-P1P2	ABCC10	ABC	P1P2	GCTAGGTGGGGTGCCAGCCG	AGTATTAGGCGTCAAGGTCCCCACCTTGTTGGCTAGGTGGGGTGCCAGCCGGTTTAAGAGCTAAGCTGCCGGTTGTACCTATCGAGTG
ABCC10_-_43395326.23-P1P2	ABCC10	ABC	P1P2	GGCTAGGTCTTCCAACCTCT	AGTATTAGGCGTCAAGGTCCCCACCTTGTTGGGCTAGGTCTTCCAACCTCTGTTTAAGAGCTAAGCTGCCGGTTGTACCTATCGAGTG
ABCC10_-_43395331.23-P1P2	ABCC10	ABC	P1P2	GGTCTTCCAACCTCTAGGTG	AGTATTAGGCGTCAAGGTCCCCACCTTGTTGGGTCTTCCAACCTCTAGGTGGTTTAAGAGCTAAGCTGCCGGTTGTACCTATCGAGTG
ABCC10_+_43395536.23-P1P2	ABCC10	ABC	P1P2	GCGGTACCAAGGGTAAAAAC	AGTATTAGGCGTCAAGGTCCCCACCTTGTTGGCGGTACCAAGGGTAAAAACGTTTAAGAGCTAAGCTGCCGGTTGTACCTATCGAGTG
ABCC10_-_43395305.23-P1P2	ABCC10	ABC	P1P2	GTGGGCGTGGCGAATAGCGC	AGTATTAGGCGTCAAGGTCCCCACCTTGTTGGTGGGCGTGGCGAATAGCGCGTTTAAGAGCTAAGCTGCCGGTTGTACCTATCGAGTG
ABCC10_-_43395645.23-P1P2	ABCC10	ABC	P1P2	GGAGACAGGGAGACCCGGCT	AGTATTAGGCGTCAAGGTCCCCACCTTGTTGGGAGACAGGGAGACCCGGCTGTTTAAGAGCTAAGCTGCCGGTTGTACCTATCGAGTG
ABCC10_-_43395615.23-P1P2	ABCC10	ABC	P1P2	GACGGGCGGTCCCGGTTCCA	AGTATTAGGCGTCAAGGTCCCCACCTTGTTGGACGGGCGGTCCCGGTTCCAGTTTAAGAGCTAAGCTGCCGGTTGTACCTATCGAGTG
ABCC10_-_43395567.23-P1P2	ABCC10	ABC	P1P2	GCCCTTGGTACCGCGAGAAT	AGTATTAGGCGTCAAGGTCCCCACCTTGTTGGCCCTTGGTACCGCGAGAATGTTTAAGAGCTAAGCTGCCGGTTGTACCTATCGAGTG
ABCC10_-_43395984.23-P1P2	ABCC10	ABC	P1P2	Gtagcgaggtctctggagta	AGTATTAGGCGTCAAGGTCCCCACCTTGTTGGtagcgaggtctctggagtaGTTTAAGAGCTAAGCTGCCGGTTGTACCTATCGAGTG
ABCC11_-_48278125.23-P1	ABCC11	ABC	P1	GACGCTCAAGTCTTACCGGG	AGTATTAGGCGTCAAGGTCCCCACCTTGTTGGACGCTCAAGTCTTACCGGGGTTTAAGAGCTAAGCTGCCGGTTGTACCTATCGAGTG
ABCC11_+_48278130.23-P1	ABCC11	ABC	P1	GTGGCTTCGCGCTGCTCTCT	AGTATTAGGCGTCAAGGTCCCCACCTTGTTGGTGGCTTCGCGCTGCTCTCTGTTTAAGAGCTAAGCTGCCGGTTGTACCTATCGAGTG
ABCC11_-_48278122.23-P1	ABCC11	ABC	P1	GAGGACGCTCAAGTCTTACC	AGTATTAGGCGTCAAGGTCCCCACCTTGTTGGAGGACGCTCAAGTCTTACCGTTTAAGAGCTAAGCTGCCGGTTGTACCTATCGAGTG
ABCC11_-_48278103.23-P1	ABCC11	ABC	P1	GCACGTCTTTCCGCATAGGT	AGTATTAGGCGTCAAGGTCCCCACCTTGTTGGCACGTCTTTCCGCATAGGTGTTTAAGAGCTAAGCTGCCGGTTGTACCTATCGAGTG
ABCC11_-_48278197.23-P1	ABCC11	ABC	P1	GCGTAGCGCGTAGCCGGAAG	AGTATTAGGCGTCAAGGTCCCCACCTTGTTGGCGTAGCGCGTAGCCGGAAGGTTTAAGAGCTAAGCTGCCGGTTGTACCTATCGAGTG
ABCC11_-_48277852.23-P1	ABCC11	ABC	P1	Gggcagaggctgcaagccgt	AGTATTAGGCGTCAAGGTCCCCACCTTGTTGGggcagaggctgcaagccgtGTTTAAGAGCTAAGCTGCCGGTTGTACCTATCGAGTG
ABCC11_+_48278091.23-P1	ABCC11	ABC	P1	GCTTGAGCGTCCTACCTATG	AGTATTAGGCGTCAAGGTCCCCACCTTGTTGGCTTGAGCGTCCTACCTATGGTTTAAGAGCTAAGCTGCCGGTTGTACCTATCGAGTG
ABCC11_+_48277846.23-P1	ABCC11	ABC	P1	Gtgcaatggcgcgataccca	AGTATTAGGCGTCAAGGTCCCCACCTTGTTGGtgcaatggcgcgatacccaGTTTAAGAGCTAAGCTGCCGGTTGTACCTATCGAGTG
ABCC11_-_48278200.23-P1	ABCC11	ABC	P1	GAGCGCGTAGCCGGAAGCGG	AGTATTAGGCGTCAAGGTCCCCACCTTGTTGGAGCGCGTAGCCGGAAGCGGGTTTAAGAGCTAAGCTGCCGGTTGTACCTATCGAGTG
ABCC11_+_48278163.23-P1	ABCC11	ABC	P1	GCGCGCTACGGTCCGTCCCC	AGTATTAGGCGTCAAGGTCCCCACCTTGTTGGCGCGCTACGGTCCGTCCCCGTTTAAGAGCTAAGCTGCCGGTTGTACCTATCGAGTG
ABCC11_+_48281428.23-P2	ABCC11	ABC	P2	GGCACACTAACGTGCAGAAA	AGTATTAGGCGTCAAGGTCCCCACCTTGTTGGGCACACTAACGTGCAGAAAGTTTAAGAGCTAAGCTGCCGGTTGTACCTATCGAGTG
ABCC11_+_48281345.23-P2	ABCC11	ABC	P2	GTCTGTGTGGCAAAGAACGC	AGTATTAGGCGTCAAGGTCCCCACCTTGTTGGTCTGTGTGGCAAAGAACGCGTTTAAGAGCTAAGCTGCCGGTTGTACCTATCGAGTG
ABCC11_+_48281160.23-P2	ABCC11	ABC	P2	GGCTATGGATTACTCAGTAT	AGTATTAGGCGTCAAGGTCCCCACCTTGTTGGGCTATGGATTACTCAGTATGTTTAAGAGCTAAGCTGCCGGTTGTACCTATCGAGTG
ABCC11_-_48281374.23-P2	ABCC11	ABC	P2	GCTTTGCCACACAGAGTGGC	AGTATTAGGCGTCAAGGTCCCCACCTTGTTGGCTTTGCCACACAGAGTGGCGTTTAAGAGCTAAGCTGCCGGTTGTACCTATCGAGTG
ABCC11_+_48281210.23-P2	ABCC11	ABC	P2	GAAAAGCAGGTAACTGGGGA	AGTATTAGGCGTCAAGGTCCCCACCTTGTTGGAAAAGCAGGTAACTGGGGAGTTTAAGAGCTAAGCTGCCGGTTGTACCTATCGAGTG
ABCC11_+_48281284.23-P2	ABCC11	ABC	P2	GCGTCACCTGGATAGCGCAA	AGTATTAGGCGTCAAGGTCCCCACCTTGTTGGCGTCACCTGGATAGCGCAAGTTTAAGAGCTAAGCTGCCGGTTGTACCTATCGAGTG
ABCC11_+_48281194.23-P2	ABCC11	ABC	P2	GGGAAGGACAGACTTGTGCG	AGTATTAGGCGTCAAGGTCCCCACCTTGTTGGGGAAGGACAGACTTGTGCGGTTTAAGAGCTAAGCTGCCGGTTGTACCTATCGAGTG
ABCC11_+_48281001.23-P2	ABCC11	ABC	P2	GTACTTCTAGGATAACTAGA	AGTATTAGGCGTCAAGGTCCCCACCTTGTTGGTACTTCTAGGATAACTAGAGTTTAAGAGCTAAGCTGCCGGTTGTACCTATCGAGTG
ABCC11_+_48281251.23-P2	ABCC11	ABC	P2	GAGGAACAGAGCCCCTCTTC	AGTATTAGGCGTCAAGGTCCCCACCTTGTTGGAGGAACAGAGCCCCTCTTCGTTTAAGAGCTAAGCTGCCGGTTGTACCTATCGAGTG
ABCC11_+_48281175.23-P2	ABCC11	ABC	P2	GTGGAAACAGGCTAATGCTA	AGTATTAGGCGTCAAGGTCCCCACCTTGTTGGTGGAAACAGGCTAATGCTAGTTTAAGAGCTAAGCTGCCGGTTGTACCTATCGAGTG
ABCC12_-_48180643.23-ENST00000311303.3	ABCC12	ABC	ENST00000311303.3	GCCAAGAGCAGAAAACCCTA	AGTATTAGGCGTCAAGGTCCCCACCTTGTTGGCCAAGAGCAGAAAACCCTAGTTTAAGAGCTAAGCTGCCGGTTGTACCTATCGAGTG
ABCC12_-_48180648.23-ENST00000311303.3	ABCC12	ABC	ENST00000311303.3	GAGCAGAAAACCCTATGGTG	AGTATTAGGCGTCAAGGTCCCCACCTTGTTGGAGCAGAAAACCCTATGGTGGTTTAAGAGCTAAGCTGCCGGTTGTACCTATCGAGTG
ABCC12_-_48180679.23-ENST00000311303.3	ABCC12	ABC	ENST00000311303.3	GGGAGCCGGTCCAATGACCA	AGTATTAGGCGTCAAGGTCCCCACCTTGTTGGGGAGCCGGTCCAATGACCAGTTTAAGAGCTAAGCTGCCGGTTGTACCTATCGAGTG
ABCC12_+_48180636.23-ENST00000311303.3	ABCC12	ABC	ENST00000311303.3	GCAACCAAAACCACACCATA	AGTATTAGGCGTCAAGGTCCCCACCTTGTTGGCAACCAAAACCACACCATAGTTTAAGAGCTAAGCTGCCGGTTGTACCTATCGAGTG
ABCC12_+_48180469.23-ENST00000311303.3	ABCC12	ABC	ENST00000311303.3	GTTCTCAGGGGTCAAAGCAA	AGTATTAGGCGTCAAGGTCCCCACCTTGTTGGTTCTCAGGGGTCAAAGCAAGTTTAAGAGCTAAGCTGCCGGTTGTACCTATCGAGTG
ABCC12_+_48180599.23-ENST00000311303.3	ABCC12	ABC	ENST00000311303.3	GCAACCCAACATGAGAAAAG	AGTATTAGGCGTCAAGGTCCCCACCTTGTTGGCAACCCAACATGAGAAAAGGTTTAAGAGCTAAGCTGCCGGTTGTACCTATCGAGTG
ABCC12_+_48180331.23-ENST00000311303.3	ABCC12	ABC	ENST00000311303.3	GCTCCAGGCTGCCATCAGGA	AGTATTAGGCGTCAAGGTCCCCACCTTGTTGGCTCCAGGCTGCCATCAGGAGTTTAAGAGCTAAGCTGCCGGTTGTACCTATCGAGTG
ABCC12_-_48180442.23-ENST00000311303.3	ABCC12	ABC	ENST00000311303.3	GAGGATGTCTGATTGGGATC	AGTATTAGGCGTCAAGGTCCCCACCTTGTTGGAGGATGTCTGATTGGGATCGTTTAAGAGCTAAGCTGCCGGTTGTACCTATCGAGTG
ABCC12_-_48180314.23-ENST00000311303.3	ABCC12	ABC	ENST00000311303.3	GCTGGTCCAGATCTGAGATA	AGTATTAGGCGTCAAGGTCCCCACCTTGTTGGCTGGTCCAGATCTGAGATAGTTTAAGAGCTAAGCTGCCGGTTGTACCTATCGAGTG
ABCC12_+_48180481.23-ENST00000311303.3	ABCC12	ABC	ENST00000311303.3	GTGGTGAAAACAGTTCTCAG	AGTATTAGGCGTCAAGGTCCCCACCTTGTTGGTGGTGAAAACAGTTCTCAGGTTTAAGAGCTAAGCTGCCGGTTGTACCTATCGAGTG
ABCC2_+_101542981.23-P1P2	ABCC2	ABC	P1P2	GTCTCAGCAAGACTCAGTCA	AGTATTAGGCGTCAAGGTCCCCACCTTGTTGGTCTCAGCAAGACTCAGTCAGTTTAAGAGCTAAGCTGCCGGTTGTACCTATCGAGTG
ABCC2_-_101542705.23-P1P2	ABCC2	ABC	P1P2	GGTGGTAGTTAGTTAACTTA	AGTATTAGGCGTCAAGGTCCCCACCTTGTTGGGTGGTAGTTAGTTAACTTAGTTTAAGAGCTAAGCTGCCGGTTGTACCTATCGAGTG
ABCC2_-_101542708.23-P1P2	ABCC2	ABC	P1P2	GGTAGTTAGTTAACTTAGGG	AGTATTAGGCGTCAAGGTCCCCACCTTGTTGGGTAGTTAGTTAACTTAGGGGTTTAAGAGCTAAGCTGCCGGTTGTACCTATCGAGTG
ABCC2_+_101542515.23-P1P2	ABCC2	ABC	P1P2	GCTTGTTTCATCAAAGAAAG	AGTATTAGGCGTCAAGGTCCCCACCTTGTTGGCTTGTTTCATCAAAGAAAGGTTTAAGAGCTAAGCTGCCGGTTGTACCTATCGAGTG
ABCC2_+_101542376.23-P1P2	ABCC2	ABC	P1P2	GCTAAAAAGCCCTAGGGACA	AGTATTAGGCGTCAAGGTCCCCACCTTGTTGGCTAAAAAGCCCTAGGGACAGTTTAAGAGCTAAGCTGCCGGTTGTACCTATCGAGTG
ABCC2_-_101542808.23-P1P2	ABCC2	ABC	P1P2	GCTCCAGAGGATATAAGATC	AGTATTAGGCGTCAAGGTCCCCACCTTGTTGGCTCCAGAGGATATAAGATCGTTTAAGAGCTAAGCTGCCGGTTGTACCTATCGAGTG
ABCC2_-_101542463.23-P1P2	ABCC2	ABC	P1P2	GGGTTAACGATTAAATGGTT	AGTATTAGGCGTCAAGGTCCCCACCTTGTTGGGGTTAACGATTAAATGGTTGTTTAAGAGCTAAGCTGCCGGTTGTACCTATCGAGTG
ABCC2_+_101542382.23-P1P2	ABCC2	ABC	P1P2	GATGTGACTAAAAAGCCCTA	AGTATTAGGCGTCAAGGTCCCCACCTTGTTGGATGTGACTAAAAAGCCCTAGTTTAAGAGCTAAGCTGCCGGTTGTACCTATCGAGTG
ABCC2_-_101542596.23-P1P2	ABCC2	ABC	P1P2	GTTCGTTCCAGACGCAGTCC	AGTATTAGGCGTCAAGGTCCCCACCTTGTTGGTTCGTTCCAGACGCAGTCCGTTTAAGAGCTAAGCTGCCGGTTGTACCTATCGAGTG
ABCC2_+_101542592.23-P1P2	ABCC2	ABC	P1P2	GACTTCTCCAGCATGATTCC	AGTATTAGGCGTCAAGGTCCCCACCTTGTTGGACTTCTCCAGCATGATTCCGTTTAAGAGCTAAGCTGCCGGTTGTACCTATCGAGTG
ABCC3_+_48712248.23-P1P2	ABCC3	ABC	P1P2	GCGAGCGCGGTCGGACCCAG	AGTATTAGGCGTCAAGGTCCCCACCTTGTTGGCGAGCGCGGTCGGACCCAGGTTTAAGAGCTAAGCTGCCGGTTGTACCTATCGAGTG
ABCC3_+_48712270.23-P1P2	ABCC3	ABC	P1P2	GCGAGGCGCGGCTGCAAGGA	AGTATTAGGCGTCAAGGTCCCCACCTTGTTGGCGAGGCGCGGCTGCAAGGAGTTTAAGAGCTAAGCTGCCGGTTGTACCTATCGAGTG
ABCC3_+_48712245.23-P1P2	ABCC3	ABC	P1P2	GGCGCGGTCGGACCCAGCGG	AGTATTAGGCGTCAAGGTCCCCACCTTGTTGGGCGCGGTCGGACCCAGCGGGTTTAAGAGCTAAGCTGCCGGTTGTACCTATCGAGTG
ABCC3_+_48712559.23-P1P2	ABCC3	ABC	P1P2	GCCAGTGCTGCAGCCGGGAA	AGTATTAGGCGTCAAGGTCCCCACCTTGTTGGCCAGTGCTGCAGCCGGGAAGTTTAAGAGCTAAGCTGCCGGTTGTACCTATCGAGTG
ABCC3_+_48712450.23-P1P2	ABCC3	ABC	P1P2	GGGCGCCCAGGCCGTCTCAG	AGTATTAGGCGTCAAGGTCCCCACCTTGTTGGGGCGCCCAGGCCGTCTCAGGTTTAAGAGCTAAGCTGCCGGTTGTACCTATCGAGTG
ABCC3_+_48712305.23-P1P2	ABCC3	ABC	P1P2	GGAGCTCCCCGGAACCGCAC	AGTATTAGGCGTCAAGGTCCCCACCTTGTTGGGAGCTCCCCGGAACCGCACGTTTAAGAGCTAAGCTGCCGGTTGTACCTATCGAGTG
ABCC3_-_48712163.23-P1P2	ABCC3	ABC	P1P2	GGCAGGGAGACCGGACCCAG	AGTATTAGGCGTCAAGGTCCCCACCTTGTTGGGCAGGGAGACCGGACCCAGGTTTAAGAGCTAAGCTGCCGGTTGTACCTATCGAGTG
ABCC3_+_48712294.23-P1P2	ABCC3	ABC	P1P2	GAACCGCACAGGGCGTCCAT	AGTATTAGGCGTCAAGGTCCCCACCTTGTTGGAACCGCACAGGGCGTCCATGTTTAAGAGCTAAGCTGCCGGTTGTACCTATCGAGTG
ABCC3_+_48712257.23-P1P2	ABCC3	ABC	P1P2	GCAAGGAAGGCGAGCGCGGT	AGTATTAGGCGTCAAGGTCCCCACCTTGTTGGCAAGGAAGGCGAGCGCGGTGTTTAAGAGCTAAGCTGCCGGTTGTACCTATCGAGTG
ABCC3_+_48712261.23-P1P2	ABCC3	ABC	P1P2	GGCTGCAAGGAAGGCGAGCG	AGTATTAGGCGTCAAGGTCCCCACCTTGTTGGGCTGCAAGGAAGGCGAGCGGTTTAAGAGCTAAGCTGCCGGTTGTACCTATCGAGTG
ABCC4_+_95953430.23-P1P2	ABCC4	ABC	P1P2	GCGCCGCGGACGCACTCTCC	AGTATTAGGCGTCAAGGTCCCCACCTTGTTGGCGCCGCGGACGCACTCTCCGTTTAAGAGCTAAGCTGCCGGTTGTACCTATCGAGTG
ABCC4_+_95953641.23-P1P2	ABCC4	ABC	P1P2	GGCCCCAGCATCCCTGCTTG	AGTATTAGGCGTCAAGGTCCCCACCTTGTTGGGCCCCAGCATCCCTGCTTGGTTTAAGAGCTAAGCTGCCGGTTGTACCTATCGAGTG
ABCC4_+_95953676.23-P1P2	ABCC4	ABC	P1P2	GAGGCTCCAGCCGAGCGGAC	AGTATTAGGCGTCAAGGTCCCCACCTTGTTGGAGGCTCCAGCCGAGCGGACGTTTAAGAGCTAAGCTGCCGGTTGTACCTATCGAGTG
ABCC4_+_95953668.23-P1P2	ABCC4	ABC	P1P2	GGCCGAGCGGACAGGCGTGG	AGTATTAGGCGTCAAGGTCCCCACCTTGTTGGGCCGAGCGGACAGGCGTGGGTTTAAGAGCTAAGCTGCCGGTTGTACCTATCGAGTG
ABCC4_-_95953652.23-P1P2	ABCC4	ABC	P1P2	GCGCTCCTGGACCTCAAGCA	AGTATTAGGCGTCAAGGTCCCCACCTTGTTGGCGCTCCTGGACCTCAAGCAGTTTAAGAGCTAAGCTGCCGGTTGTACCTATCGAGTG
ABCC4_+_95953671.23-P1P2	ABCC4	ABC	P1P2	GCCAGCCGAGCGGACAGGCG	AGTATTAGGCGTCAAGGTCCCCACCTTGTTGGCCAGCCGAGCGGACAGGCGGTTTAAGAGCTAAGCTGCCGGTTGTACCTATCGAGTG
ABCC4_-_95953614.23-P1P2	ABCC4	ABC	P1P2	GcggggTCGCGCTGATCAGG	AGTATTAGGCGTCAAGGTCCCCACCTTGTTGGcggggTCGCGCTGATCAGGGTTTAAGAGCTAAGCTGCCGGTTGTACCTATCGAGTG
ABCC4_+_95953681.23-P1P2	ABCC4	ABC	P1P2	GTTCACAGGCTCCAGCCGAG	AGTATTAGGCGTCAAGGTCCCCACCTTGTTGGTTCACAGGCTCCAGCCGAGGTTTAAGAGCTAAGCTGCCGGTTGTACCTATCGAGTG
ABCC4_-_95953561.23-P1P2	ABCC4	ABC	P1P2	GGCTTCACCTCCTGGTACAC	AGTATTAGGCGTCAAGGTCCCCACCTTGTTGGGCTTCACCTCCTGGTACACGTTTAAGAGCTAAGCTGCCGGTTGTACCTATCGAGTG
ABCC4_+_95953695.23-P1P2	ABCC4	ABC	P1P2	GCCGGAAGCGGCTGCTTCAC	AGTATTAGGCGTCAAGGTCCCCACCTTGTTGGCCGGAAGCGGCTGCTTCACGTTTAAGAGCTAAGCTGCCGGTTGTACCTATCGAGTG
ABCC5_-_183735467.23-P1P2	ABCC5	ABC	P1P2	GGGCGGCGGCAGGAGACCAG	AGTATTAGGCGTCAAGGTCCCCACCTTGTTGGGGCGGCGGCAGGAGACCAGGTTTAAGAGCTAAGCTGCCGGTTGTACCTATCGAGTG
ABCC5_+_183735648.23-P1P2	ABCC5	ABC	P1P2	GGCTCGGGAGCGTGGTTGAG	AGTATTAGGCGTCAAGGTCCCCACCTTGTTGGGCTCGGGAGCGTGGTTGAGGTTTAAGAGCTAAGCTGCCGGTTGTACCTATCGAGTG
ABCC5_+_183735606.23-P1P2	ABCC5	ABC	P1P2	GCAGGGGCGCAGGTAGGTGA	AGTATTAGGCGTCAAGGTCCCCACCTTGTTGGCAGGGGCGCAGGTAGGTGAGTTTAAGAGCTAAGCTGCCGGTTGTACCTATCGAGTG
ABCC5_+_183735501.23-P1P2	ABCC5	ABC	P1P2	GAGGGCTGCGAGCAGTTCGG	AGTATTAGGCGTCAAGGTCCCCACCTTGTTGGAGGGCTGCGAGCAGTTCGGGTTTAAGAGCTAAGCTGCCGGTTGTACCTATCGAGTG
ABCC5_+_183735664.23-P1P2	ABCC5	ABC	P1P2	GTTGCTGCAGGGCTCATGCT	AGTATTAGGCGTCAAGGTCCCCACCTTGTTGGTTGCTGCAGGGCTCATGCTGTTTAAGAGCTAAGCTGCCGGTTGTACCTATCGAGTG
ABCC5_+_183735692.23-P1P2	ABCC5	ABC	P1P2	GGCGGCCGATGCCGCTATAA	AGTATTAGGCGTCAAGGTCCCCACCTTGTTGGGCGGCCGATGCCGCTATAAGTTTAAGAGCTAAGCTGCCGGTTGTACCTATCGAGTG
ABCC5_-_183735588.23-P1P2	ABCC5	ABC	P1P2	GCCGTGACAACCGAGCTGGA	AGTATTAGGCGTCAAGGTCCCCACCTTGTTGGCCGTGACAACCGAGCTGGAGTTTAAGAGCTAAGCTGCCGGTTGTACCTATCGAGTG
ABCC5_-_183735312.23-P1P2	ABCC5	ABC	P1P2	GCGAGCGCGACCCACACCCA	AGTATTAGGCGTCAAGGTCCCCACCTTGTTGGCGAGCGCGACCCACACCCAGTTTAAGAGCTAAGCTGCCGGTTGTACCTATCGAGTG
ABCC5_-_183735430.23-P1P2	ABCC5	ABC	P1P2	GGACCCCGTCACCAGACCCC	AGTATTAGGCGTCAAGGTCCCCACCTTGTTGGGACCCCGTCACCAGACCCCGTTTAAGAGCTAAGCTGCCGGTTGTACCTATCGAGTG
ABCC5_-_183735259.23-P1P2	ABCC5	ABC	P1P2	GCTGGGATGCCCGGGCCCTA	AGTATTAGGCGTCAAGGTCCCCACCTTGTTGGCTGGGATGCCCGGGCCCTAGTTTAAGAGCTAAGCTGCCGGTTGTACCTATCGAGTG
ABCC6_-_16317247.23-ENST00000205557.7	ABCC6	ABC	ENST00000205557.7	GGAGAGTGGGGCGCGATGGG	AGTATTAGGCGTCAAGGTCCCCACCTTGTTGGGAGAGTGGGGCGCGATGGGGTTTAAGAGCTAAGCTGCCGGTTGTACCTATCGAGTG
ABCC6_-_16317344.23-ENST00000205557.7	ABCC6	ABC	ENST00000205557.7	GTGTCTGTCGCTAAGTCTCT	AGTATTAGGCGTCAAGGTCCCCACCTTGTTGGTGTCTGTCGCTAAGTCTCTGTTTAAGAGCTAAGCTGCCGGTTGTACCTATCGAGTG
ABCC6_+_16317296.23-ENST00000205557.7	ABCC6	ABC	ENST00000205557.7	GTGGGACCCACGACGACAGA	AGTATTAGGCGTCAAGGTCCCCACCTTGTTGGTGGGACCCACGACGACAGAGTTTAAGAGCTAAGCTGCCGGTTGTACCTATCGAGTG
ABCC6_-_16317235.23-ENST00000205557.7	ABCC6	ABC	ENST00000205557.7	GAGCCTGGAAAAGGAGAGTG	AGTATTAGGCGTCAAGGTCCCCACCTTGTTGGAGCCTGGAAAAGGAGAGTGGTTTAAGAGCTAAGCTGCCGGTTGTACCTATCGAGTG
ABCC6_+_16317287.23-ENST00000205557.7	ABCC6	ABC	ENST00000205557.7	GCGACGACAGAAGGCGCCGA	AGTATTAGGCGTCAAGGTCCCCACCTTGTTGGCGACGACAGAAGGCGCCGAGTTTAAGAGCTAAGCTGCCGGTTGTACCTATCGAGTG
ABCC6_-_16317052.23-ENST00000205557.7	ABCC6	ABC	ENST00000205557.7	GTAGTAGCTGGGAGGTCTGG	AGTATTAGGCGTCAAGGTCCCCACCTTGTTGGTAGTAGCTGGGAGGTCTGGGTTTAAGAGCTAAGCTGCCGGTTGTACCTATCGAGTG
ABCC6_-_16317049.23-ENST00000205557.7	ABCC6	ABC	ENST00000205557.7	GCCCTAGTAGCTGGGAGGTC	AGTATTAGGCGTCAAGGTCCCCACCTTGTTGGCCCTAGTAGCTGGGAGGTCGTTTAAGAGCTAAGCTGCCGGTTGTACCTATCGAGTG
ABCC6_+_16317255.23-ENST00000205557.7	ABCC6	ABC	ENST00000205557.7	GTGAGCCCTGCGCGGGGCAG	AGTATTAGGCGTCAAGGTCCCCACCTTGTTGGTGAGCCCTGCGCGGGGCAGGTTTAAGAGCTAAGCTGCCGGTTGTACCTATCGAGTG
ABCC6_+_16316916.23-ENST00000205557.7	ABCC6	ABC	ENST00000205557.7	GCTCTTAGCAAAGGACTCCA	AGTATTAGGCGTCAAGGTCCCCACCTTGTTGGCTCTTAGCAAAGGACTCCAGTTTAAGAGCTAAGCTGCCGGTTGTACCTATCGAGTG
ABCC6_-_16317122.23-ENST00000205557.7	ABCC6	ABC	ENST00000205557.7	GCCAACCCGCTGCAGTGAGG	AGTATTAGGCGTCAAGGTCCCCACCTTGTTGGCCAACCCGCTGCAGTGAGGGTTTAAGAGCTAAGCTGCCGGTTGTACCTATCGAGTG
ABCC8_+_17498387.23-P1P2	ABCC8	ABC	P1P2	Ggcggagctgcaagggacag	AGTATTAGGCGTCAAGGTCCCCACCTTGTTGGgcggagctgcaagggacagGTTTAAGAGCTAAGCTGCCGGTTGTACCTATCGAGTG
ABCC8_+_17498394.23-P1P2	ABCC8	ABC	P1P2	Gccgggcggcggagctgcaa	AGTATTAGGCGTCAAGGTCCCCACCTTGTTGGccgggcggcggagctgcaaGTTTAAGAGCTAAGCTGCCGGTTGTACCTATCGAGTG
ABCC8_+_17498249.23-P1P2	ABCC8	ABC	P1P2	GACCAGGGGGTCCTCAACAA	AGTATTAGGCGTCAAGGTCCCCACCTTGTTGGACCAGGGGGTCCTCAACAAGTTTAAGAGCTAAGCTGCCGGTTGTACCTATCGAGTG
ABCC8_-_17498282.23-P1P2	ABCC8	ABC	P1P2	GACCCCCTGGTCCACCCGGT	AGTATTAGGCGTCAAGGTCCCCACCTTGTTGGACCCCCTGGTCCACCCGGTGTTTAAGAGCTAAGCTGCCGGTTGTACCTATCGAGTG
ABCC8_-_17498220.23-P1P2	ABCC8	ABC	P1P2	GTGAAGAGTAGGAAGACGTG	AGTATTAGGCGTCAAGGTCCCCACCTTGTTGGTGAAGAGTAGGAAGACGTGGTTTAAGAGCTAAGCTGCCGGTTGTACCTATCGAGTG
ABCC8_-_17498066.23-P1P2	ABCC8	ABC	P1P2	GGGGGACCCCGGGAACGAGG	AGTATTAGGCGTCAAGGTCCCCACCTTGTTGGGGGGACCCCGGGAACGAGGGTTTAAGAGCTAAGCTGCCGGTTGTACCTATCGAGTG
ABCC8_-_17498073.23-P1P2	ABCC8	ABC	P1P2	GCCGGGAACGAGGCGGACGG	AGTATTAGGCGTCAAGGTCCCCACCTTGTTGGCCGGGAACGAGGCGGACGGGTTTAAGAGCTAAGCTGCCGGTTGTACCTATCGAGTG
ABCC8_-_17498293.23-P1P2	ABCC8	ABC	P1P2	GCACCCGGTAGGCGGCCGAG	AGTATTAGGCGTCAAGGTCCCCACCTTGTTGGCACCCGGTAGGCGGCCGAGGTTTAAGAGCTAAGCTGCCGGTTGTACCTATCGAGTG
ABCC8_+_17498378.23-P1P2	ABCC8	ABC	P1P2	Gcaagggacagaggcgcggc	AGTATTAGGCGTCAAGGTCCCCACCTTGTTGGcaagggacagaggcgcggcGTTTAAGAGCTAAGCTGCCGGTTGTACCTATCGAGTG
ABCC8_-_17498089.23-P1P2	ABCC8	ABC	P1P2	GCGGCGGTCGCGGGCCGGAA	AGTATTAGGCGTCAAGGTCCCCACCTTGTTGGCGGCGGTCGCGGGCCGGAAGTTTAAGAGCTAAGCTGCCGGTTGTACCTATCGAGTG
ABCC9_+_22094148.23-P1P2	ABCC9	ABC	P1P2	GTGCGTGCTTCGCCTAGGGG	AGTATTAGGCGTCAAGGTCCCCACCTTGTTGGTGCGTGCTTCGCCTAGGGGGTTTAAGAGCTAAGCTGCCGGTTGTACCTATCGAGTG
ABCC9_+_22093941.23-P1P2	ABCC9	ABC	P1P2	GCCCGGCTCGAGAAGTGAAG	AGTATTAGGCGTCAAGGTCCCCACCTTGTTGGCCCGGCTCGAGAAGTGAAGGTTTAAGAGCTAAGCTGCCGGTTGTACCTATCGAGTG
ABCC9_+_22094309.23-P1P2	ABCC9	ABC	P1P2	GAGGTCTCCGGCCCCAGGCG	AGTATTAGGCGTCAAGGTCCCCACCTTGTTGGAGGTCTCCGGCCCCAGGCGGTTTAAGAGCTAAGCTGCCGGTTGTACCTATCGAGTG
ABCC9_+_22094152.23-P1P2	ABCC9	ABC	P1P2	GGCACTGCGTGCTTCGCCTA	AGTATTAGGCGTCAAGGTCCCCACCTTGTTGGGCACTGCGTGCTTCGCCTAGTTTAAGAGCTAAGCTGCCGGTTGTACCTATCGAGTG
ABCC9_+_22093937.23-P1P2	ABCC9	ABC	P1P2	GGCTCGAGAAGTGAAGGGGT	AGTATTAGGCGTCAAGGTCCCCACCTTGTTGGGCTCGAGAAGTGAAGGGGTGTTTAAGAGCTAAGCTGCCGGTTGTACCTATCGAGTG
ABCC9_-_22094122.23-P1P2	ABCC9	ABC	P1P2	GGGCATTCATGTAAAAGACA	AGTATTAGGCGTCAAGGTCCCCACCTTGTTGGGGCATTCATGTAAAAGACAGTTTAAGAGCTAAGCTGCCGGTTGTACCTATCGAGTG
ABCC9_-_22094183.23-P1P2	ABCC9	ABC	P1P2	GAGCACGCAGTGCGCCGGAA	AGTATTAGGCGTCAAGGTCCCCACCTTGTTGGAGCACGCAGTGCGCCGGAAGTTTAAGAGCTAAGCTGCCGGTTGTACCTATCGAGTG
ABCC9_-_22094032.23-P1P2	ABCC9	ABC	P1P2	GGAAGTGCGAGAGAGTGCGA	AGTATTAGGCGTCAAGGTCCCCACCTTGTTGGGAAGTGCGAGAGAGTGCGAGTTTAAGAGCTAAGCTGCCGGTTGTACCTATCGAGTG
ABCC9_+_22093672.23-P1P2	ABCC9	ABC	P1P2	GAGCTCAAGTGCACCGGCAG	AGTATTAGGCGTCAAGGTCCCCACCTTGTTGGAGCTCAAGTGCACCGGCAGGTTTAAGAGCTAAGCTGCCGGTTGTACCTATCGAGTG
ABCC9_-_22094285.23-P1P2	ABCC9	ABC	P1P2	GGACACCGCGGCTGAGAAGC	AGTATTAGGCGTCAAGGTCCCCACCTTGTTGGGACACCGCGGCTGAGAAGCGTTTAAGAGCTAAGCTGCCGGTTGTACCTATCGAGTG
ABCD1_-_152990338.23-P1P2	ABCD1	ABC	P1P2	GCTTCAGCCAGGCTGCGGAG	AGTATTAGGCGTCAAGGTCCCCACCTTGTTGGCTTCAGCCAGGCTGCGGAGGTTTAAGAGCTAAGCTGCCGGTTGTACCTATCGAGTG
ABCD1_-_152990342.23-P1P2	ABCD1	ABC	P1P2	GAGCCAGGCTGCGGAGCGGA	AGTATTAGGCGTCAAGGTCCCCACCTTGTTGGAGCCAGGCTGCGGAGCGGAGTTTAAGAGCTAAGCTGCCGGTTGTACCTATCGAGTG
ABCD1_+_152990414.23-P1P2	ABCD1	ABC	P1P2	GGAGAGGTCTCGGGCAGAGG	AGTATTAGGCGTCAAGGTCCCCACCTTGTTGGGAGAGGTCTCGGGCAGAGGGTTTAAGAGCTAAGCTGCCGGTTGTACCTATCGAGTG
ABCD1_-_152990367.23-P1P2	ABCD1	ABC	P1P2	GCGCCTGGTGCCCCGGGGAG	AGTATTAGGCGTCAAGGTCCCCACCTTGTTGGCGCCTGGTGCCCCGGGGAGGTTTAAGAGCTAAGCTGCCGGTTGTACCTATCGAGTG
ABCD1_-_152990379.23-P1P2	ABCD1	ABC	P1P2	GCGGGGAGGGGCGCCACCgg	AGTATTAGGCGTCAAGGTCCCCACCTTGTTGGCGGGGAGGGGCGCCACCggGTTTAAGAGCTAAGCTGCCGGTTGTACCTATCGAGTG
ABCD1_-_152990333.23-P1P2	ABCD1	ABC	P1P2	GTGTCGCTTCAGCCAGGCTG	AGTATTAGGCGTCAAGGTCCCCACCTTGTTGGTGTCGCTTCAGCCAGGCTGGTTTAAGAGCTAAGCTGCCGGTTGTACCTATCGAGTG
ABCD1_-_152990498.23-P1P2	ABCD1	ABC	P1P2	GGAGCCAAGTTCCTCCACTT	AGTATTAGGCGTCAAGGTCCCCACCTTGTTGGGAGCCAAGTTCCTCCACTTGTTTAAGAGCTAAGCTGCCGGTTGTACCTATCGAGTG
ABCD1_-_152990527.23-P1P2	ABCD1	ABC	P1P2	GAAGAGGCCGCGACCCTGGA	AGTATTAGGCGTCAAGGTCCCCACCTTGTTGGAAGAGGCCGCGACCCTGGAGTTTAAGAGCTAAGCTGCCGGTTGTACCTATCGAGTG
ABCD1_+_152990487.23-P1P2	ABCD1	ABC	P1P2	GCTTCGGGCAGCCCAAGTGG	AGTATTAGGCGTCAAGGTCCCCACCTTGTTGGCTTCGGGCAGCCCAAGTGGGTTTAAGAGCTAAGCTGCCGGTTGTACCTATCGAGTG
ABCD1_+_152990296.23-P1P2	ABCD1	ABC	P1P2	GGCGACAGTGACTCCTCCAC	AGTATTAGGCGTCAAGGTCCCCACCTTGTTGGGCGACAGTGACTCCTCCACGTTTAAGAGCTAAGCTGCCGGTTGTACCTATCGAGTG
ABCD2_+_40013594.23-P1P2	ABCD2	ABC	P1P2	GTCATTCCCGGTAGATGCAG	AGTATTAGGCGTCAAGGTCCCCACCTTGTTGGTCATTCCCGGTAGATGCAGGTTTAAGAGCTAAGCTGCCGGTTGTACCTATCGAGTG
ABCD2_-_40013610.23-P1P2	ABCD2	ABC	P1P2	GAGACTCCGCTGCATCTACC	AGTATTAGGCGTCAAGGTCCCCACCTTGTTGGAGACTCCGCTGCATCTACCGTTTAAGAGCTAAGCTGCCGGTTGTACCTATCGAGTG
ABCD2_+_40013514.23-P1P2	ABCD2	ABC	P1P2	GGAGAAACGCTGCAGACTAT	AGTATTAGGCGTCAAGGTCCCCACCTTGTTGGGAGAAACGCTGCAGACTATGTTTAAGAGCTAAGCTGCCGGTTGTACCTATCGAGTG
ABCD2_-_40013373.23-P1P2	ABCD2	ABC	P1P2	GCTCTTAGCAGCACTCGATC	AGTATTAGGCGTCAAGGTCCCCACCTTGTTGGCTCTTAGCAGCACTCGATCGTTTAAGAGCTAAGCTGCCGGTTGTACCTATCGAGTG
ABCD2_+_40013504.23-P1P2	ABCD2	ABC	P1P2	GGCAGACTATGGGACGCTGT	AGTATTAGGCGTCAAGGTCCCCACCTTGTTGGGCAGACTATGGGACGCTGTGTTTAAGAGCTAAGCTGCCGGTTGTACCTATCGAGTG
ABCD2_-_40013342.23-P1P2	ABCD2	ABC	P1P2	GAGCATATGCCGCAGCCACC	AGTATTAGGCGTCAAGGTCCCCACCTTGTTGGAGCATATGCCGCAGCCACCGTTTAAGAGCTAAGCTGCCGGTTGTACCTATCGAGTG
ABCD2_+_40013687.23-P1P2	ABCD2	ABC	P1P2	GGGAAGCTGCGAGGATTCCA	AGTATTAGGCGTCAAGGTCCCCACCTTGTTGGGGAAGCTGCGAGGATTCCAGTTTAAGAGCTAAGCTGCCGGTTGTACCTATCGAGTG
ABCD2_-_40013313.23-P1P2	ABCD2	ABC	P1P2	GTTGCCAATGATGGGATAGA	AGTATTAGGCGTCAAGGTCCCCACCTTGTTGGTTGCCAATGATGGGATAGAGTTTAAGAGCTAAGCTGCCGGTTGTACCTATCGAGTG
ABCD2_+_40013375.23-P1P2	ABCD2	ABC	P1P2	GAGCAGCTGATCGAGTGAAA	AGTATTAGGCGTCAAGGTCCCCACCTTGTTGGAGCAGCTGATCGAGTGAAAGTTTAAGAGCTAAGCTGCCGGTTGTACCTATCGAGTG
ABCD2_+_40013653.23-P1P2	ABCD2	ABC	P1P2	GCACAGCCAATGAGGGGCCT	AGTATTAGGCGTCAAGGTCCCCACCTTGTTGGCACAGCCAATGAGGGGCCTGTTTAAGAGCTAAGCTGCCGGTTGTACCTATCGAGTG
ABCD3_+_94884002.23-P1P2	ABCD3	ABC	P1P2	GGTACCAGCGAGCCGGCGAG	AGTATTAGGCGTCAAGGTCCCCACCTTGTTGGGTACCAGCGAGCCGGCGAGGTTTAAGAGCTAAGCTGCCGGTTGTACCTATCGAGTG
ABCD3_+_94884032.23-P1P2	ABCD3	ABC	P1P2	GTACTTGCTGAAGGCCGCCA	AGTATTAGGCGTCAAGGTCCCCACCTTGTTGGTACTTGCTGAAGGCCGCCAGTTTAAGAGCTAAGCTGCCGGTTGTACCTATCGAGTG
ABCD3_+_94884009.23-P1P2	ABCD3	ABC	P1P2	GACTGCCGGTACCAGCGAGC	AGTATTAGGCGTCAAGGTCCCCACCTTGTTGGACTGCCGGTACCAGCGAGCGTTTAAGAGCTAAGCTGCCGGTTGTACCTATCGAGTG
ABCD3_-_94883974.23-P1P2	ABCD3	ABC	P1P2	GCCCCGCGCTGCGTGCAGTA	AGTATTAGGCGTCAAGGTCCCCACCTTGTTGGCCCCGCGCTGCGTGCAGTAGTTTAAGAGCTAAGCTGCCGGTTGTACCTATCGAGTG
ABCD3_-_94884061.23-P1P2	ABCD3	ABC	P1P2	GGCCTTCAGCAAGTACTTGA	AGTATTAGGCGTCAAGGTCCCCACCTTGTTGGGCCTTCAGCAAGTACTTGAGTTTAAGAGCTAAGCTGCCGGTTGTACCTATCGAGTG
ABCD3_+_94884210.23-P1P2	ABCD3	ABC	P1P2	GAGAGACCTGTCGGCCGGGT	AGTATTAGGCGTCAAGGTCCCCACCTTGTTGGAGAGACCTGTCGGCCGGGTGTTTAAGAGCTAAGCTGCCGGTTGTACCTATCGAGTG
ABCD3_-_94884177.23-P1P2	ABCD3	ABC	P1P2	GGTAGCCGTGCAGCTTTCCC	AGTATTAGGCGTCAAGGTCCCCACCTTGTTGGGTAGCCGTGCAGCTTTCCCGTTTAAGAGCTAAGCTGCCGGTTGTACCTATCGAGTG
ABCD3_+_94884219.23-P1P2	ABCD3	ABC	P1P2	GGTCGGGCAAAGAGACCTGT	AGTATTAGGCGTCAAGGTCCCCACCTTGTTGGGTCGGGCAAAGAGACCTGTGTTTAAGAGCTAAGCTGCCGGTTGTACCTATCGAGTG
ABCD3_+_94884235.23-P1P2	ABCD3	ABC	P1P2	GCTCTCCGCCCGACCCCGTC	AGTATTAGGCGTCAAGGTCCCCACCTTGTTGGCTCTCCGCCCGACCCCGTCGTTTAAGAGCTAAGCTGCCGGTTGTACCTATCGAGTG
ABCD3_+_94884265.23-P1P2	ABCD3	ABC	P1P2	GTGAAGTCCCACGGCAGTCG	AGTATTAGGCGTCAAGGTCCCCACCTTGTTGGTGAAGTCCCACGGCAGTCGGTTTAAGAGCTAAGCTGCCGGTTGTACCTATCGAGTG
ABCD4_+_74769611.23-P1P2	ABCD4	ABC	P1P2	GTCCCTCGGGTCTCAGGTCA	AGTATTAGGCGTCAAGGTCCCCACCTTGTTGGTCCCTCGGGTCTCAGGTCAGTTTAAGAGCTAAGCTGCCGGTTGTACCTATCGAGTG
ABCD4_-_74769729.23-P1P2	ABCD4	ABC	P1P2	GCGGCGTTTGATAGAGAGGA	AGTATTAGGCGTCAAGGTCCCCACCTTGTTGGCGGCGTTTGATAGAGAGGAGTTTAAGAGCTAAGCTGCCGGTTGTACCTATCGAGTG
ABCD4_-_74769631.23-P1P2	ABCD4	ABC	P1P2	GGCCATGACCTGAGACCCGA	AGTATTAGGCGTCAAGGTCCCCACCTTGTTGGGCCATGACCTGAGACCCGAGTTTAAGAGCTAAGCTGCCGGTTGTACCTATCGAGTG
ABCD4_-_74769682.23-P1P2	ABCD4	ABC	P1P2	GTACTGGGTAGAGTCCGAGG	AGTATTAGGCGTCAAGGTCCCCACCTTGTTGGTACTGGGTAGAGTCCGAGGGTTTAAGAGCTAAGCTGCCGGTTGTACCTATCGAGTG
ABCD4_+_74769649.23-P1P2	ABCD4	ABC	P1P2	GCTACCCAGTACTGAACTAG	AGTATTAGGCGTCAAGGTCCCCACCTTGTTGGCTACCCAGTACTGAACTAGGTTTAAGAGCTAAGCTGCCGGTTGTACCTATCGAGTG
ABCD4_+_74769625.23-P1P2	ABCD4	ABC	P1P2	GGCTGGGCTCCAGAGTCCCT	AGTATTAGGCGTCAAGGTCCCCACCTTGTTGGGCTGGGCTCCAGAGTCCCTGTTTAAGAGCTAAGCTGCCGGTTGTACCTATCGAGTG
ABCD4_-_74769666.23-P1P2	ABCD4	ABC	P1P2	GGCTGCCCCTAGTTCAGTAC	AGTATTAGGCGTCAAGGTCCCCACCTTGTTGGGCTGCCCCTAGTTCAGTACGTTTAAGAGCTAAGCTGCCGGTTGTACCTATCGAGTG
ABCD4_-_74769710.23-P1P2	ABCD4	ABC	P1P2	GGCCCCGGCTACCACAGAGA	AGTATTAGGCGTCAAGGTCCCCACCTTGTTGGGCCCCGGCTACCACAGAGAGTTTAAGAGCTAAGCTGCCGGTTGTACCTATCGAGTG
ABCD4_-_74769508.23-P1P2	ABCD4	ABC	P1P2	GGCGGCGGACGAGGCACGGA	AGTATTAGGCGTCAAGGTCCCCACCTTGTTGGGCGGCGGACGAGGCACGGAGTTTAAGAGCTAAGCTGCCGGTTGTACCTATCGAGTG
ABCD4_+_74769429.23-P1P2	ABCD4	ABC	P1P2	GGAAAGAGGAGCTCTCGAAG	AGTATTAGGCGTCAAGGTCCCCACCTTGTTGGGAAAGAGGAGCTCTCGAAGGTTTAAGAGCTAAGCTGCCGGTTGTACCTATCGAGTG
ABCE1_+_146019317.23-P1P2	ABCE1	ABC	P1P2	GCGTTGGCGAAGCCAGCTGC	AGTATTAGGCGTCAAGGTCCCCACCTTGTTGGCGTTGGCGAAGCCAGCTGCGTTTAAGAGCTAAGCTGCCGGTTGTACCTATCGAGTG
ABCE1_-_146019502.23-P1P2	ABCE1	ABC	P1P2	GGCCGTGAGAACACGCTGTG	AGTATTAGGCGTCAAGGTCCCCACCTTGTTGGGCCGTGAGAACACGCTGTGGTTTAAGAGCTAAGCTGCCGGTTGTACCTATCGAGTG
ABCE1_-_146019516.23-P1P2	ABCE1	ABC	P1P2	GCTGTGTGGCTGAAAAGTGA	AGTATTAGGCGTCAAGGTCCCCACCTTGTTGGCTGTGTGGCTGAAAAGTGAGTTTAAGAGCTAAGCTGCCGGTTGTACCTATCGAGTG
ABCE1_+_146019463.23-P1P2	ABCE1	ABC	P1P2	GCGGCCACCGGCCAAAATGG	AGTATTAGGCGTCAAGGTCCCCACCTTGTTGGCGGCCACCGGCCAAAATGGGTTTAAGAGCTAAGCTGCCGGTTGTACCTATCGAGTG
ABCE1_+_146019651.23-P1P2	ABCE1	ABC	P1P2	GCCACCTAAGGCCTAACCAA	AGTATTAGGCGTCAAGGTCCCCACCTTGTTGGCCACCTAAGGCCTAACCAAGTTTAAGAGCTAAGCTGCCGGTTGTACCTATCGAGTG
ABCE1_+_146019482.23-P1P2	ABCE1	ABC	P1P2	GGCCACACAGCGTGTTCTCA	AGTATTAGGCGTCAAGGTCCCCACCTTGTTGGGCCACACAGCGTGTTCTCAGTTTAAGAGCTAAGCTGCCGGTTGTACCTATCGAGTG
ABCE1_+_146019466.23-P1P2	ABCE1	ABC	P1P2	GTCACGGCCACCGGCCAAAA	AGTATTAGGCGTCAAGGTCCCCACCTTGTTGGTCACGGCCACCGGCCAAAAGTTTAAGAGCTAAGCTGCCGGTTGTACCTATCGAGTG
ABCE1_+_146019792.23-P1P2	ABCE1	ABC	P1P2	GCGGGTGTGGCAGGCAACAG	AGTATTAGGCGTCAAGGTCCCCACCTTGTTGGCGGGTGTGGCAGGCAACAGGTTTAAGAGCTAAGCTGCCGGTTGTACCTATCGAGTG
ABCE1_-_146019439.23-P1P2	ABCE1	ABC	P1P2	GGCGCGCGCACTACGTCCTA	AGTATTAGGCGTCAAGGTCCCCACCTTGTTGGGCGCGCGCACTACGTCCTAGTTTAAGAGCTAAGCTGCCGGTTGTACCTATCGAGTG
ABCE1_-_146019755.23-P1P2	ABCE1	ABC	P1P2	GGGCGACGCCGAGAGCTTGG	AGTATTAGGCGTCAAGGTCCCCACCTTGTTGGGGCGACGCCGAGAGCTTGGGTTTAAGAGCTAAGCTGCCGGTTGTACCTATCGAGTG
ABCF1_+_30539238.23-P1	ABCF1	ABC	P1	GGTGGCAGTTACAGCTACTG	AGTATTAGGCGTCAAGGTCCCCACCTTGTTGGGTGGCAGTTACAGCTACTGGTTTAAGAGCTAAGCTGCCGGTTGTACCTATCGAGTG
ABCF1_-_30539231.23-P1	ABCF1	ABC	P1	GCCGGAAGCGGAAATAGCAC	AGTATTAGGCGTCAAGGTCCCCACCTTGTTGGCCGGAAGCGGAAATAGCACGTTTAAGAGCTAAGCTGCCGGTTGTACCTATCGAGTG
ABCF1_+_30539469.23-P1	ABCF1	ABC	P1	GTCCCCGGCAAACTCCTCCC	AGTATTAGGCGTCAAGGTCCCCACCTTGTTGGTCCCCGGCAAACTCCTCCCGTTTAAGAGCTAAGCTGCCGGTTGTACCTATCGAGTG
ABCF1_-_30539498.23-P1	ABCF1	ABC	P1	GGAGTTTGCCGGGGAGGAGT	AGTATTAGGCGTCAAGGTCCCCACCTTGTTGGGAGTTTGCCGGGGAGGAGTGTTTAAGAGCTAAGCTGCCGGTTGTACCTATCGAGTG
ABCF1_-_30539489.23-P1	ABCF1	ABC	P1	GGCCCGGGAGGAGTTTGCCG	AGTATTAGGCGTCAAGGTCCCCACCTTGTTGGGCCCGGGAGGAGTTTGCCGGTTTAAGAGCTAAGCTGCCGGTTGTACCTATCGAGTG
ABCF1_-_30539442.23-P1	ABCF1	ABC	P1	GGAGACTGACCGGGCCCCTG	AGTATTAGGCGTCAAGGTCCCCACCTTGTTGGGAGACTGACCGGGCCCCTGGTTTAAGAGCTAAGCTGCCGGTTGTACCTATCGAGTG
ABCF1_+_30539434.23-P1	ABCF1	ABC	P1	GTGCGCAGTAACTCCCGCAG	AGTATTAGGCGTCAAGGTCCCCACCTTGTTGGTGCGCAGTAACTCCCGCAGGTTTAAGAGCTAAGCTGCCGGTTGTACCTATCGAGTG
ABCF1_-_30539602.23-P1	ABCF1	ABC	P1	GTGGCACCGAGGGAGAGATG	AGTATTAGGCGTCAAGGTCCCCACCTTGTTGGTGGCACCGAGGGAGAGATGGTTTAAGAGCTAAGCTGCCGGTTGTACCTATCGAGTG
ABCF1_-_30539219.23-P1	ABCF1	ABC	P1	GGGTTCCCCGCCGCCGGAAG	AGTATTAGGCGTCAAGGTCCCCACCTTGTTGGGGTTCCCCGCCGCCGGAAGGTTTAAGAGCTAAGCTGCCGGTTGTACCTATCGAGTG
ABCF1_-_30539374.23-P1	ABCF1	ABC	P1	GAGGAAGAAACGAGCAGAGG	AGTATTAGGCGTCAAGGTCCCCACCTTGTTGGAGGAAGAAACGAGCAGAGGGTTTAAGAGCTAAGCTGCCGGTTGTACCTATCGAGTG
ABCF1_-_30546354.23-P2	ABCF1	ABC	P2	GGAGAAGAATCGGATCAATA	AGTATTAGGCGTCAAGGTCCCCACCTTGTTGGGAGAAGAATCGGATCAATAGTTTAAGAGCTAAGCTGCCGGTTGTACCTATCGAGTG
ABCF1_-_30546344.23-P2	ABCF1	ABC	P2	GTGCCAAGCCGGAGAAGAAT	AGTATTAGGCGTCAAGGTCCCCACCTTGTTGGTGCCAAGCCGGAGAAGAATGTTTAAGAGCTAAGCTGCCGGTTGTACCTATCGAGTG
ABCF1_-_30546366.23-P2	ABCF1	ABC	P2	GATCAATAAGGTGACAGTGG	AGTATTAGGCGTCAAGGTCCCCACCTTGTTGGATCAATAAGGTGACAGTGGGTTTAAGAGCTAAGCTGCCGGTTGTACCTATCGAGTG
ABCF1_+_30546315.23-P2	ABCF1	ABC	P2	GTCTCCGGCTTGGCAGGCTT	AGTATTAGGCGTCAAGGTCCCCACCTTGTTGGTCTCCGGCTTGGCAGGCTTGTTTAAGAGCTAAGCTGCCGGTTGTACCTATCGAGTG
ABCF1_+_30546312.23-P2	ABCF1	ABC	P2	GCCGGCTTGGCAGGCTTAGG	AGTATTAGGCGTCAAGGTCCCCACCTTGTTGGCCGGCTTGGCAGGCTTAGGGTTTAAGAGCTAAGCTGCCGGTTGTACCTATCGAGTG
ABCF1_+_30546387.23-P2	ABCF1	ABC	P2	GATGGCCAGAAGGTGCTAAA	AGTATTAGGCGTCAAGGTCCCCACCTTGTTGGATGGCCAGAAGGTGCTAAAGTTTAAGAGCTAAGCTGCCGGTTGTACCTATCGAGTG
ABCF1_-_30546413.23-P2	ABCF1	ABC	P2	GTAGCACCTTCTGGCCATGG	AGTATTAGGCGTCAAGGTCCCCACCTTGTTGGTAGCACCTTCTGGCCATGGGTTTAAGAGCTAAGCTGCCGGTTGTACCTATCGAGTG
ABCF1_+_30546405.23-P2	ABCF1	ABC	P2	GGCGGGAAATTACTCCACCA	AGTATTAGGCGTCAAGGTCCCCACCTTGTTGGGCGGGAAATTACTCCACCAGTTTAAGAGCTAAGCTGCCGGTTGTACCTATCGAGTG
ABCF1_-_30546502.23-P2	ABCF1	ABC	P2	GTAGAATACATGCCCAggct	AGTATTAGGCGTCAAGGTCCCCACCTTGTTGGTAGAATACATGCCCAggctGTTTAAGAGCTAAGCTGCCGGTTGTACCTATCGAGTG
ABCF1_+_30546397.23-P2	ABCF1	ABC	P2	GTTACTCCACCATGGCCAGA	AGTATTAGGCGTCAAGGTCCCCACCTTGTTGGTTACTCCACCATGGCCAGAGTTTAAGAGCTAAGCTGCCGGTTGTACCTATCGAGTG
ABCF2_+_150924287.23-P1P2	ABCF2	ABC	P1P2	GCCGCACGCGGAGGATCCTA	AGTATTAGGCGTCAAGGTCCCCACCTTGTTGGCCGCACGCGGAGGATCCTAGTTTAAGAGCTAAGCTGCCGGTTGTACCTATCGAGTG
ABCF2_+_150924236.23-P1P2	ABCF2	ABC	P1P2	GGCGAGGCCCAGTGAGTTAG	AGTATTAGGCGTCAAGGTCCCCACCTTGTTGGGCGAGGCCCAGTGAGTTAGGTTTAAGAGCTAAGCTGCCGGTTGTACCTATCGAGTG
ABCF2_+_150924059.23-P1P2	ABCF2	ABC	P1P2	GCGAGCGTGGAGACTCGGAG	AGTATTAGGCGTCAAGGTCCCCACCTTGTTGGCGAGCGTGGAGACTCGGAGGTTTAAGAGCTAAGCTGCCGGTTGTACCTATCGAGTG
ABCF2_+_150924265.23-P1P2	ABCF2	ABC	P1P2	GAGCAGCTCTGTTGCGACAT	AGTATTAGGCGTCAAGGTCCCCACCTTGTTGGAGCAGCTCTGTTGCGACATGTTTAAGAGCTAAGCTGCCGGTTGTACCTATCGAGTG
ABCF2_+_150924331.23-P1P2	ABCF2	ABC	P1P2	GGCGCGCCGAGAACCACCCG	AGTATTAGGCGTCAAGGTCCCCACCTTGTTGGGCGCGCCGAGAACCACCCGGTTTAAGAGCTAAGCTGCCGGTTGTACCTATCGAGTG
ABCF2_+_150924232.23-P1P2	ABCF2	ABC	P1P2	GGGCCCAGTGAGTTAGGGGA	AGTATTAGGCGTCAAGGTCCCCACCTTGTTGGGGCCCAGTGAGTTAGGGGAGTTTAAGAGCTAAGCTGCCGGTTGTACCTATCGAGTG
ABCF2_-_150924251.23-P1P2	ABCF2	ABC	P1P2	GCCCCTTCCCCTAACTCACT	AGTATTAGGCGTCAAGGTCCCCACCTTGTTGGCCCCTTCCCCTAACTCACTGTTTAAGAGCTAAGCTGCCGGTTGTACCTATCGAGTG
ABCF2_+_150924252.23-P1P2	ABCF2	ABC	P1P2	GCGACATAGGCCGAGCAGCG	AGTATTAGGCGTCAAGGTCCCCACCTTGTTGGCGACATAGGCCGAGCAGCGGTTTAAGAGCTAAGCTGCCGGTTGTACCTATCGAGTG
ABCF2_+_150924296.23-P1P2	ABCF2	ABC	P1P2	GGTGAGCCGGCCGCACGCGG	AGTATTAGGCGTCAAGGTCCCCACCTTGTTGGGTGAGCCGGCCGCACGCGGGTTTAAGAGCTAAGCTGCCGGTTGTACCTATCGAGTG
ABCF2_+_150924048.23-P1P2	ABCF2	ABC	P1P2	GACTCGGAGGGGACTCACGC	AGTATTAGGCGTCAAGGTCCCCACCTTGTTGGACTCGGAGGGGACTCACGCGTTTAAGAGCTAAGCTGCCGGTTGTACCTATCGAGTG
ABCF3_-_183903991.23-P1P2	ABCF3	ABC	P1P2	GGCGCGGACGGGTTCCTGAG	AGTATTAGGCGTCAAGGTCCCCACCTTGTTGGGCGCGGACGGGTTCCTGAGGTTTAAGAGCTAAGCTGCCGGTTGTACCTATCGAGTG
ABCF3_-_183904021.23-P1P2	ABCF3	ABC	P1P2	GGACTTGCGCCGAAATCCTG	AGTATTAGGCGTCAAGGTCCCCACCTTGTTGGGACTTGCGCCGAAATCCTGGTTTAAGAGCTAAGCTGCCGGTTGTACCTATCGAGTG
ABCF3_-_183903980.23-P1P2	ABCF3	ABC	P1P2	GTCACAGCGACTGCGCGGAC	AGTATTAGGCGTCAAGGTCCCCACCTTGTTGGTCACAGCGACTGCGCGGACGTTTAAGAGCTAAGCTGCCGGTTGTACCTATCGAGTG
ABCF3_-_183904044.23-P1P2	ABCF3	ABC	P1P2	GGCGAGTTCCCCGAAATTGA	AGTATTAGGCGTCAAGGTCCCCACCTTGTTGGGCGAGTTCCCCGAAATTGAGTTTAAGAGCTAAGCTGCCGGTTGTACCTATCGAGTG
ABCF3_+_183904008.23-P1P2	ABCF3	ABC	P1P2	GAACTCGCTCCGCAGGATTT	AGTATTAGGCGTCAAGGTCCCCACCTTGTTGGAACTCGCTCCGCAGGATTTGTTTAAGAGCTAAGCTGCCGGTTGTACCTATCGAGTG
ABCF3_+_183904140.23-P1P2	ABCF3	ABC	P1P2	GGAGGCCTGGCAACAGTCCC	AGTATTAGGCGTCAAGGTCCCCACCTTGTTGGGAGGCCTGGCAACAGTCCCGTTTAAGAGCTAAGCTGCCGGTTGTACCTATCGAGTG
ABCF3_+_183904158.23-P1P2	ABCF3	ABC	P1P2	GAAGAGGTCATGCAGAGGAG	AGTATTAGGCGTCAAGGTCCCCACCTTGTTGGAAGAGGTCATGCAGAGGAGGTTTAAGAGCTAAGCTGCCGGTTGTACCTATCGAGTG
ABCF3_-_183904344.23-P1P2	ABCF3	ABC	P1P2	GGAGTCTGTGGATGACCTGG	AGTATTAGGCGTCAAGGTCCCCACCTTGTTGGGAGTCTGTGGATGACCTGGGTTTAAGAGCTAAGCTGCCGGTTGTACCTATCGAGTG
ABCF3_-_183903975.23-P1P2	ABCF3	ABC	P1P2	GGGGTCTCACAGCGACTGCG	AGTATTAGGCGTCAAGGTCCCCACCTTGTTGGGGGTCTCACAGCGACTGCGGTTTAAGAGCTAAGCTGCCGGTTGTACCTATCGAGTG
ABCF3_-_183904356.23-P1P2	ABCF3	ABC	P1P2	GGACCTGGTGGAAGCTGTAG	AGTATTAGGCGTCAAGGTCCCCACCTTGTTGGGACCTGGTGGAAGCTGTAGGTTTAAGAGCTAAGCTGCCGGTTGTACCTATCGAGTG
ABCG1_-_43639282.23-P1P2	ABCG1	ABC	P1P2	GCAGCCCGCACCCCGCGCAG	AGTATTAGGCGTCAAGGTCCCCACCTTGTTGGCAGCCCGCACCCCGCGCAGGTTTAAGAGCTAAGCTGCCGGTTGTACCTATCGAGTG
ABCG1_+_43639503.23-P1P2	ABCG1	ABC	P1P2	GGAGGACGCGCTCCTGGGAG	AGTATTAGGCGTCAAGGTCCCCACCTTGTTGGGAGGACGCGCTCCTGGGAGGTTTAAGAGCTAAGCTGCCGGTTGTACCTATCGAGTG
ABCG1_-_43639541.23-P1P2	ABCG1	ABC	P1P2	GTCCTCTGGGCGCTGACCCA	AGTATTAGGCGTCAAGGTCCCCACCTTGTTGGTCCTCTGGGCGCTGACCCAGTTTAAGAGCTAAGCTGCCGGTTGTACCTATCGAGTG
ABCG1_-_43639554.23-P1P2	ABCG1	ABC	P1P2	GGACCCAGGGCACCCTAGAG	AGTATTAGGCGTCAAGGTCCCCACCTTGTTGGGACCCAGGGCACCCTAGAGGTTTAAGAGCTAAGCTGCCGGTTGTACCTATCGAGTG
ABCG1_+_43639362.23-P1P2	ABCG1	ABC	P1P2	GCAGACAGGCCATGCCCcgg	AGTATTAGGCGTCAAGGTCCCCACCTTGTTGGCAGACAGGCCATGCCCcggGTTTAAGAGCTAAGCTGCCGGTTGTACCTATCGAGTG
ABCG1_+_43639544.23-P1P2	ABCG1	ABC	P1P2	GGGAGCCGGGCGCCACTCTA	AGTATTAGGCGTCAAGGTCCCCACCTTGTTGGGGAGCCGGGCGCCACTCTAGTTTAAGAGCTAAGCTGCCGGTTGTACCTATCGAGTG
ABCG1_+_43639265.23-P1P2	ABCG1	ABC	P1P2	GTCAGCCGCTGCGCGGGGTG	AGTATTAGGCGTCAAGGTCCCCACCTTGTTGGTCAGCCGCTGCGCGGGGTGGTTTAAGAGCTAAGCTGCCGGTTGTACCTATCGAGTG
ABCG1_-_43639644.23-P1P2	ABCG1	ABC	P1P2	GCCGGCAGAGAGCACGGACT	AGTATTAGGCGTCAAGGTCCCCACCTTGTTGGCCGGCAGAGAGCACGGACTGTTTAAGAGCTAAGCTGCCGGTTGTACCTATCGAGTG
ABCG1_+_43639508.23-P1P2	ABCG1	ABC	P1P2	GGCCCAGAGGACGCGCTCCT	AGTATTAGGCGTCAAGGTCCCCACCTTGTTGGGCCCAGAGGACGCGCTCCTGTTTAAGAGCTAAGCTGCCGGTTGTACCTATCGAGTG
ABCG1_+_43639681.23-P1P2	ABCG1	ABC	P1P2	GGCCATCGGTCCAACTTGTA	AGTATTAGGCGTCAAGGTCCCCACCTTGTTGGGCCATCGGTCCAACTTGTAGTTTAAGAGCTAAGCTGCCGGTTGTACCTATCGAGTG
ABCG2_+_89080044.23-P1P2	ABCG2	ABC	P1P2	GCCACTGCGTTCAGCTCTGG	AGTATTAGGCGTCAAGGTCCCCACCTTGTTGGCCACTGCGTTCAGCTCTGGGTTTAAGAGCTAAGCTGCCGGTTGTACCTATCGAGTG
ABCG2_+_89079974.23-P1P2	ABCG2	ABC	P1P2	GGCTCGTCCCCTGGATGTCC	AGTATTAGGCGTCAAGGTCCCCACCTTGTTGGGCTCGTCCCCTGGATGTCCGTTTAAGAGCTAAGCTGCCGGTTGTACCTATCGAGTG
ABCG2_-_89079989.23-P1P2	ABCG2	ABC	P1P2	GGGGAGACCCGGACATCCAG	AGTATTAGGCGTCAAGGTCCCCACCTTGTTGGGGGAGACCCGGACATCCAGGTTTAAGAGCTAAGCTGCCGGTTGTACCTATCGAGTG
ABCG2_-_89080000.23-P1P2	ABCG2	ABC	P1P2	GACATCCAGGGGACGAGCTC	AGTATTAGGCGTCAAGGTCCCCACCTTGTTGGACATCCAGGGGACGAGCTCGTTTAAGAGCTAAGCTGCCGGTTGTACCTATCGAGTG
ABCG2_+_89080025.23-P1P2	ABCG2	ABC	P1P2	GCGGTCCACAGCCCGAAGCG	AGTATTAGGCGTCAAGGTCCCCACCTTGTTGGCGGTCCACAGCCCGAAGCGGTTTAAGAGCTAAGCTGCCGGTTGTACCTATCGAGTG
ABCG2_-_89079956.23-P1P2	ABCG2	ABC	P1P2	GAGGTCACGATGGGAGCCGG	AGTATTAGGCGTCAAGGTCCCCACCTTGTTGGAGGTCACGATGGGAGCCGGGTTTAAGAGCTAAGCTGCCGGTTGTACCTATCGAGTG
ABCG2_-_89079785.23-P1P2	ABCG2	ABC	P1P2	GTCAATCTCAGTGGGAGTGG	AGTATTAGGCGTCAAGGTCCCCACCTTGTTGGTCAATCTCAGTGGGAGTGGGTTTAAGAGCTAAGCTGCCGGTTGTACCTATCGAGTG
ABCG2_-_89079947.23-P1P2	ABCG2	ABC	P1P2	GTGCGGCTGGAGGTCACGAT	AGTATTAGGCGTCAAGGTCCCCACCTTGTTGGTGCGGCTGGAGGTCACGATGTTTAAGAGCTAAGCTGCCGGTTGTACCTATCGAGTG
ABCG2_+_89080019.23-P1P2	ABCG2	ABC	P1P2	GACAGCCCGAAGCGCGGCTT	AGTATTAGGCGTCAAGGTCCCCACCTTGTTGGACAGCCCGAAGCGCGGCTTGTTTAAGAGCTAAGCTGCCGGTTGTACCTATCGAGTG
ABCG2_+_89080047.23-P1P2	ABCG2	ABC	P1P2	GGGGCCACTGCGTTCAGCTC	AGTATTAGGCGTCAAGGTCCCCACCTTGTTGGGGGCCACTGCGTTCAGCTCGTTTAAGAGCTAAGCTGCCGGTTGTACCTATCGAGTG
ABCG4_+_119019794.23-P1P2	ABCG4	ABC	P1P2	GGCTTCCCAGAGCCTGGTCC	AGTATTAGGCGTCAAGGTCCCCACCTTGTTGGGCTTCCCAGAGCCTGGTCCGTTTAAGAGCTAAGCTGCCGGTTGTACCTATCGAGTG
ABCG4_-_119019798.23-P1P2	ABCG4	ABC	P1P2	GCTCGGAGGACACAGCGTCC	AGTATTAGGCGTCAAGGTCCCCACCTTGTTGGCTCGGAGGACACAGCGTCCGTTTAAGAGCTAAGCTGCCGGTTGTACCTATCGAGTG
ABCG4_-_119019811.23-P1P2	ABCG4	ABC	P1P2	GGCGTCCGGGACCAGGCTCT	AGTATTAGGCGTCAAGGTCCCCACCTTGTTGGGCGTCCGGGACCAGGCTCTGTTTAAGAGCTAAGCTGCCGGTTGTACCTATCGAGTG
ABCG4_-_119019784.23-P1P2	ABCG4	ABC	P1P2	GAGTCGCCCCGCGGGCTCGG	AGTATTAGGCGTCAAGGTCCCCACCTTGTTGGAGTCGCCCCGCGGGCTCGGGTTTAAGAGCTAAGCTGCCGGTTGTACCTATCGAGTG
ABCG4_+_119019855.23-P1P2	ABCG4	ABC	P1P2	GCGGCAAGGATGGTGAGAGG	AGTATTAGGCGTCAAGGTCCCCACCTTGTTGGCGGCAAGGATGGTGAGAGGGTTTAAGAGCTAAGCTGCCGGTTGTACCTATCGAGTG
ABCG4_-_119019776.23-P1P2	ABCG4	ABC	P1P2	GGAGAGCGCAGTCGCCCCGC	AGTATTAGGCGTCAAGGTCCCCACCTTGTTGGGAGAGCGCAGTCGCCCCGCGTTTAAGAGCTAAGCTGCCGGTTGTACCTATCGAGTG
ABCG4_-_119019755.23-P1P2	ABCG4	ABC	P1P2	GCCGGCGAGCAGTAGCTGGT	AGTATTAGGCGTCAAGGTCCCCACCTTGTTGGCCGGCGAGCAGTAGCTGGTGTTTAAGAGCTAAGCTGCCGGTTGTACCTATCGAGTG
ABCG4_+_119020000.23-P1P2	ABCG4	ABC	P1P2	GGACCGGGGACGGAGAGCCG	AGTATTAGGCGTCAAGGTCCCCACCTTGTTGGGACCGGGGACGGAGAGCCGGTTTAAGAGCTAAGCTGCCGGTTGTACCTATCGAGTG
ABCG4_+_119019858.23-P1P2	ABCG4	ABC	P1P2	GAGACGGCAAGGATGGTGAG	AGTATTAGGCGTCAAGGTCCCCACCTTGTTGGAGACGGCAAGGATGGTGAGGTTTAAGAGCTAAGCTGCCGGTTGTACCTATCGAGTG
ABCG4_-_119019842.23-P1P2	ABCG4	ABC	P1P2	GTGCACAGCCCAGCAGAGTC	AGTATTAGGCGTCAAGGTCCCCACCTTGTTGGTGCACAGCCCAGCAGAGTCGTTTAAGAGCTAAGCTGCCGGTTGTACCTATCGAGTG
ABCG5_+_44065865.23-P1P2	ABCG5	ABC	P1P2	GCCCAACTGAAGCCACTCTG	AGTATTAGGCGTCAAGGTCCCCACCTTGTTGGCCCAACTGAAGCCACTCTGGTTTAAGAGCTAAGCTGCCGGTTGTACCTATCGAGTG
ABCG5_-_44065840.23-P1P2	ABCG5	ABC	P1P2	GGCCAACAGGCAGCAAAGCT	AGTATTAGGCGTCAAGGTCCCCACCTTGTTGGGCCAACAGGCAGCAAAGCTGTTTAAGAGCTAAGCTGCCGGTTGTACCTATCGAGTG
ABCG5_+_44065669.23-P1P2	ABCG5	ABC	P1P2	GCCTCCTACAGCGTCAGGTA	AGTATTAGGCGTCAAGGTCCCCACCTTGTTGGCCTCCTACAGCGTCAGGTAGTTTAAGAGCTAAGCTGCCGGTTGTACCTATCGAGTG
ABCG5_+_44065862.23-P1P2	ABCG5	ABC	P1P2	GAACTGAAGCCACTCTGGGG	AGTATTAGGCGTCAAGGTCCCCACCTTGTTGGAACTGAAGCCACTCTGGGGGTTTAAGAGCTAAGCTGCCGGTTGTACCTATCGAGTG
ABCG5_-_44065827.23-P1P2	ABCG5	ABC	P1P2	GGAGGTCACCCATGGCCAAC	AGTATTAGGCGTCAAGGTCCCCACCTTGTTGGGAGGTCACCCATGGCCAACGTTTAAGAGCTAAGCTGCCGGTTGTACCTATCGAGTG
ABCG5_-_44065896.23-P1P2	ABCG5	ABC	P1P2	GGCTTCAGTTGGGGAGCCCG	AGTATTAGGCGTCAAGGTCCCCACCTTGTTGGGCTTCAGTTGGGGAGCCCGGTTTAAGAGCTAAGCTGCCGGTTGTACCTATCGAGTG
ABCG5_-_44065586.23-P1P2	ABCG5	ABC	P1P2	GGAGCCCGAAGTGCCCAGAC	AGTATTAGGCGTCAAGGTCCCCACCTTGTTGGGAGCCCGAAGTGCCCAGACGTTTAAGAGCTAAGCTGCCGGTTGTACCTATCGAGTG
ABCG5_-_44065698.23-P1P2	ABCG5	ABC	P1P2	GGACGCTGTAGGAGGCATGG	AGTATTAGGCGTCAAGGTCCCCACCTTGTTGGGACGCTGTAGGAGGCATGGGTTTAAGAGCTAAGCTGCCGGTTGTACCTATCGAGTG
ABCG5_-_44065433.23-P1P2	ABCG5	ABC	P1P2	GCAGGCCGTAGACACTGGGT	AGTATTAGGCGTCAAGGTCCCCACCTTGTTGGCAGGCCGTAGACACTGGGTGTTTAAGAGCTAAGCTGCCGGTTGTACCTATCGAGTG
ABCG5_-_44065795.23-P1P2	ABCG5	ABC	P1P2	GAGACCCATGGACCCTCCGG	AGTATTAGGCGTCAAGGTCCCCACCTTGTTGGAGACCCATGGACCCTCCGGGTTTAAGAGCTAAGCTGCCGGTTGTACCTATCGAGTG
ABCG8_+_44066166.23-P1P2	ABCG8	ABC	P1P2	GCCCACAGGTCTGTGACCCT	AGTATTAGGCGTCAAGGTCCCCACCTTGTTGGCCCACAGGTCTGTGACCCTGTTTAAGAGCTAAGCTGCCGGTTGTACCTATCGAGTG
ABCG8_-_44066172.23-P1P2	ABCG8	ABC	P1P2	GCTAAGAGAGCTGCAGCCCA	AGTATTAGGCGTCAAGGTCCCCACCTTGTTGGCTAAGAGAGCTGCAGCCCAGTTTAAGAGCTAAGCTGCCGGTTGTACCTATCGAGTG
ABCG8_+_44066323.23-P1P2	ABCG8	ABC	P1P2	GTAGGACAGAAGGCTCCTGA	AGTATTAGGCGTCAAGGTCCCCACCTTGTTGGTAGGACAGAAGGCTCCTGAGTTTAAGAGCTAAGCTGCCGGTTGTACCTATCGAGTG
ABCG8_+_44066180.23-P1P2	ABCG8	ABC	P1P2	GTCCCGGCCATGGGGCCCAC	AGTATTAGGCGTCAAGGTCCCCACCTTGTTGGTCCCGGCCATGGGGCCCACGTTTAAGAGCTAAGCTGCCGGTTGTACCTATCGAGTG
ABCG8_+_44066333.23-P1P2	ABCG8	ABC	P1P2	GCGGGTGGTGCTAGGACAGA	AGTATTAGGCGTCAAGGTCCCCACCTTGTTGGCGGGTGGTGCTAGGACAGAGTTTAAGAGCTAAGCTGCCGGTTGTACCTATCGAGTG
ABCG8_+_44066240.23-P1P2	ABCG8	ABC	P1P2	GCACTCACCGAGGTATCCTG	AGTATTAGGCGTCAAGGTCCCCACCTTGTTGGCACTCACCGAGGTATCCTGGTTTAAGAGCTAAGCTGCCGGTTGTACCTATCGAGTG
ABCG8_-_44066292.23-P1P2	ABCG8	ABC	P1P2	GAAGTCGGCCCAGGCCTGGT	AGTATTAGGCGTCAAGGTCCCCACCTTGTTGGAAGTCGGCCCAGGCCTGGTGTTTAAGAGCTAAGCTGCCGGTTGTACCTATCGAGTG
ABCG8_-_44066213.23-P1P2	ABCG8	ABC	P1P2	GATGGCCGGGAAGGCGGCAG	AGTATTAGGCGTCAAGGTCCCCACCTTGTTGGATGGCCGGGAAGGCGGCAGGTTTAAGAGCTAAGCTGCCGGTTGTACCTATCGAGTG
ABCG8_+_44066348.23-P1P2	ABCG8	ABC	P1P2	GACACTGCTTGATGTCCGGG	AGTATTAGGCGTCAAGGTCCCCACCTTGTTGGACACTGCTTGATGTCCGGGGTTTAAGAGCTAAGCTGCCGGTTGTACCTATCGAGTG
ABCG8_-_44066255.23-P1P2	ABCG8	ABC	P1P2	GGCCACTCCCCAGGATACCT	AGTATTAGGCGTCAAGGTCCCCACCTTGTTGGGCCACTCCCCAGGATACCTGTTTAAGAGCTAAGCTGCCGGTTGTACCTATCGAGTG
ANKH_-_14871820.23-P1P2	ANKH	SLC	P1P2	GATCTGCCGGGAAAAAAAAG	AGTATTAGGCGTCAAGGTCCCCACCTTGTTGGATCTGCCGGGAAAAAAAAGGTTTAAGAGCTAAGCTGCCGGTTGTACCTATCGAGTG
ANKH_-_14871737.23-P1P2	ANKH	SLC	P1P2	GGCGGCGCCTTCTCCGAGCG	AGTATTAGGCGTCAAGGTCCCCACCTTGTTGGGCGGCGCCTTCTCCGAGCGGTTTAAGAGCTAAGCTGCCGGTTGTACCTATCGAGTG
ANKH_+_14871871.23-P1P2	ANKH	SLC	P1P2	GGGCCCCAGAGCGCTTATAA	AGTATTAGGCGTCAAGGTCCCCACCTTGTTGGGGCCCCAGAGCGCTTATAAGTTTAAGAGCTAAGCTGCCGGTTGTACCTATCGAGTG
ANKH_-_14871823.23-P1P2	ANKH	SLC	P1P2	GTGCCGGGAAAAAAAAGAGG	AGTATTAGGCGTCAAGGTCCCCACCTTGTTGGTGCCGGGAAAAAAAAGAGGGTTTAAGAGCTAAGCTGCCGGTTGTACCTATCGAGTG
ANKH_-_14871752.23-P1P2	ANKH	SLC	P1P2	GAGCGCGGCTGCTCTAGCAG	AGTATTAGGCGTCAAGGTCCCCACCTTGTTGGAGCGCGGCTGCTCTAGCAGGTTTAAGAGCTAAGCTGCCGGTTGTACCTATCGAGTG
ANKH_-_14871611.23-P1P2	ANKH	SLC	P1P2	GCTGCCGCGAGGGGACTCTG	AGTATTAGGCGTCAAGGTCCCCACCTTGTTGGCTGCCGCGAGGGGACTCTGGTTTAAGAGCTAAGCTGCCGGTTGTACCTATCGAGTG
ANKH_+_14871593.23-P1P2	ANKH	SLC	P1P2	GTCCCCGCAGAGTCCCCTCG	AGTATTAGGCGTCAAGGTCCCCACCTTGTTGGTCCCCGCAGAGTCCCCTCGGTTTAAGAGCTAAGCTGCCGGTTGTACCTATCGAGTG
ANKH_+_14871722.23-P1P2	ANKH	SLC	P1P2	GGAGCAGCCGCGCTCGGAGA	AGTATTAGGCGTCAAGGTCCCCACCTTGTTGGGAGCAGCCGCGCTCGGAGAGTTTAAGAGCTAAGCTGCCGGTTGTACCTATCGAGTG
ANKH_-_14871522.23-P1P2	ANKH	SLC	P1P2	GGCACCAAGAACCGGATCAG	AGTATTAGGCGTCAAGGTCCCCACCTTGTTGGGCACCAAGAACCGGATCAGGTTTAAGAGCTAAGCTGCCGGTTGTACCTATCGAGTG
ANKH_+_14871576.23-P1P2	ANKH	SLC	P1P2	GCGCGGCAGCAGATGTGTGT	AGTATTAGGCGTCAAGGTCCCCACCTTGTTGGCGCGGCAGCAGATGTGTGTGTTTAAGAGCTAAGCTGCCGGTTGTACCTATCGAGTG
CFTR_-_117120156.23-P1P2	CFTR	atypical ABC	P1P2	GCGCCCGAGAGACCATGCAG	AGTATTAGGCGTCAAGGTCCCCACCTTGTTGGCGCCCGAGAGACCATGCAGGTTTAAGAGCTAAGCTGCCGGTTGTACCTATCGAGTG
CFTR_+_117120108.23-P1P2	CFTR	atypical ABC	P1P2	GGTCCCTGCTAGGGCCGTCT	AGTATTAGGCGTCAAGGTCCCCACCTTGTTGGGTCCCTGCTAGGGCCGTCTGTTTAAGAGCTAAGCTGCCGGTTGTACCTATCGAGTG
CFTR_-_117120085.23-P1P2	CFTR	atypical ABC	P1P2	GGGCAGGCACCCAGAGTAGT	AGTATTAGGCGTCAAGGTCCCCACCTTGTTGGGGCAGGCACCCAGAGTAGTGTTTAAGAGCTAAGCTGCCGGTTGTACCTATCGAGTG
CFTR_+_117120137.23-P1P2	CFTR	atypical ABC	P1P2	GGACCTCTGCATGGTCTCTC	AGTATTAGGCGTCAAGGTCCCCACCTTGTTGGGACCTCTGCATGGTCTCTCGTTTAAGAGCTAAGCTGCCGGTTGTACCTATCGAGTG
CFTR_+_117120117.23-P1P2	CFTR	atypical ABC	P1P2	GGGCGCTGGGGTCCCTGCTA	AGTATTAGGCGTCAAGGTCCCCACCTTGTTGGGGCGCTGGGGTCCCTGCTAGTTTAAGAGCTAAGCTGCCGGTTGTACCTATCGAGTG
CFTR_-_117120127.23-P1P2	CFTR	atypical ABC	P1P2	GAGCCCAGACGGCCCTAGCA	AGTATTAGGCGTCAAGGTCCCCACCTTGTTGGAGCCCAGACGGCCCTAGCAGTTTAAGAGCTAAGCTGCCGGTTGTACCTATCGAGTG
CFTR_+_117120129.23-P1P2	CFTR	atypical ABC	P1P2	GCATGGTCTCTCGGGCGCTG	AGTATTAGGCGTCAAGGTCCCCACCTTGTTGGCATGGTCTCTCGGGCGCTGGTTTAAGAGCTAAGCTGCCGGTTGTACCTATCGAGTG
CFTR_-_117120166.23-P1P2	CFTR	atypical ABC	P1P2	GACCATGCAGAGGTCGCCTC	AGTATTAGGCGTCAAGGTCCCCACCTTGTTGGACCATGCAGAGGTCGCCTCGTTTAAGAGCTAAGCTGCCGGTTGTACCTATCGAGTG
CFTR_+_117120072.23-P1P2	CFTR	atypical ABC	P1P2	GGCCAAAGACCTACTACTCT	AGTATTAGGCGTCAAGGTCCCCACCTTGTTGGGCCAAAGACCTACTACTCTGTTTAAGAGCTAAGCTGCCGGTTGTACCTATCGAGTG
CFTR_+_117120160.23-P1P2	CFTR	atypical ABC	P1P2	GCAACGCTGGCCTTTTCCAG	AGTATTAGGCGTCAAGGTCCCCACCTTGTTGGCAACGCTGGCCTTTTCCAGGTTTAAGAGCTAAGCTGCCGGTTGTACCTATCGAGTG
CLN3_+_28503307.23-P1P2	CLN3	atypical SLC	P1P2	GAGGGTCCCTGCTGTAGACG	AGTATTAGGCGTCAAGGTCCCCACCTTGTTGGAGGGTCCCTGCTGTAGACGGTTTAAGAGCTAAGCTGCCGGTTGTACCTATCGAGTG
CLN3_+_28503325.23-P1P2	CLN3	atypical SLC	P1P2	GCTTAAAGGTACAGGCCTCA	AGTATTAGGCGTCAAGGTCCCCACCTTGTTGGCTTAAAGGTACAGGCCTCAGTTTAAGAGCTAAGCTGCCGGTTGTACCTATCGAGTG
CLN3_-_28503323.23-P1P2	CLN3	atypical SLC	P1P2	GCCCCGCCCCGTCTACAGCA	AGTATTAGGCGTCAAGGTCCCCACCTTGTTGGCCCCGCCCCGTCTACAGCAGTTTAAGAGCTAAGCTGCCGGTTGTACCTATCGAGTG
CLN3_+_28503339.23-P1P2	CLN3	atypical SLC	P1P2	GAACATTCTGCTGCTCTTAA	AGTATTAGGCGTCAAGGTCCCCACCTTGTTGGAACATTCTGCTGCTCTTAAGTTTAAGAGCTAAGCTGCCGGTTGTACCTATCGAGTG
CLN3_-_28503154.23-P1P2	CLN3	atypical SLC	P1P2	GGCTCCCACGGGAGGGATGA	AGTATTAGGCGTCAAGGTCCCCACCTTGTTGGGCTCCCACGGGAGGGATGAGTTTAAGAGCTAAGCTGCCGGTTGTACCTATCGAGTG
CLN3_-_28503215.23-P1P2	CLN3	atypical SLC	P1P2	GCCCAGCTCCGGCTTGTCTA	AGTATTAGGCGTCAAGGTCCCCACCTTGTTGGCCCAGCTCCGGCTTGTCTAGTTTAAGAGCTAAGCTGCCGGTTGTACCTATCGAGTG
CLN3_+_28503303.23-P1P2	CLN3	atypical SLC	P1P2	GTCCCTGCTGTAGACGGGGC	AGTATTAGGCGTCAAGGTCCCCACCTTGTTGGTCCCTGCTGTAGACGGGGCGTTTAAGAGCTAAGCTGCCGGTTGTACCTATCGAGTG
CLN3_-_28503002.23-P1P2	CLN3	atypical SLC	P1P2	GGTGGGCTGCGAGCCAGAGG	AGTATTAGGCGTCAAGGTCCCCACCTTGTTGGGTGGGCTGCGAGCCAGAGGGTTTAAGAGCTAAGCTGCCGGTTGTACCTATCGAGTG
CLN3_+_28503288.23-P1P2	CLN3	atypical SLC	P1P2	GGGGCGGGGGAGAGTACGAT	AGTATTAGGCGTCAAGGTCCCCACCTTGTTGGGGGCGGGGGAGAGTACGATGTTTAAGAGCTAAGCTGCCGGTTGTACCTATCGAGTG
CLN3_+_28502912.23-P1P2	CLN3	atypical SLC	P1P2	GCGGTCGTGCACCTGAGAGT	AGTATTAGGCGTCAAGGTCCCCACCTTGTTGGCGGTCGTGCACCTGAGAGTGTTTAAGAGCTAAGCTGCCGGTTGTACCTATCGAGTG
CTNS_-_3540097.23-P1P2	CTNS	SLC	P1P2	GAGGCTCATGCGTCCCGTGA	AGTATTAGGCGTCAAGGTCCCCACCTTGTTGGAGGCTCATGCGTCCCGTGAGTTTAAGAGCTAAGCTGCCGGTTGTACCTATCGAGTG
CTNS_-_3540066.23-P1P2	CTNS	SLC	P1P2	GAACGCGGTGCATTCCTGAC	AGTATTAGGCGTCAAGGTCCCCACCTTGTTGGAACGCGGTGCATTCCTGACGTTTAAGAGCTAAGCTGCCGGTTGTACCTATCGAGTG
CTNS_-_3540051.23-P1P2	CTNS	SLC	P1P2	GCTAGCCGGGCAGGGGAACG	AGTATTAGGCGTCAAGGTCCCCACCTTGTTGGCTAGCCGGGCAGGGGAACGGTTTAAGAGCTAAGCTGCCGGTTGTACCTATCGAGTG
CTNS_-_3540100.23-P1P2	CTNS	SLC	P1P2	GCTCATGCGTCCCGTGAGGG	AGTATTAGGCGTCAAGGTCCCCACCTTGTTGGCTCATGCGTCCCGTGAGGGGTTTAAGAGCTAAGCTGCCGGTTGTACCTATCGAGTG
CTNS_-_3540044.23-P1P2	CTNS	SLC	P1P2	GCCAAAGTCTAGCCGGGCAG	AGTATTAGGCGTCAAGGTCCCCACCTTGTTGGCCAAAGTCTAGCCGGGCAGGTTTAAGAGCTAAGCTGCCGGTTGTACCTATCGAGTG
CTNS_+_3540141.23-P1P2	CTNS	SLC	P1P2	GTCCGCCTGGGAAACAGGGG	AGTATTAGGCGTCAAGGTCCCCACCTTGTTGGTCCGCCTGGGAAACAGGGGGTTTAAGAGCTAAGCTGCCGGTTGTACCTATCGAGTG
CTNS_-_3540279.23-P1P2	CTNS	SLC	P1P2	GGCGACACGGGACAACCCCC	AGTATTAGGCGTCAAGGTCCCCACCTTGTTGGGCGACACGGGACAACCCCCGTTTAAGAGCTAAGCTGCCGGTTGTACCTATCGAGTG
CTNS_-_3540117.23-P1P2	CTNS	SLC	P1P2	GGGCGGTTCCTCGAGCCTGG	AGTATTAGGCGTCAAGGTCCCCACCTTGTTGGGGCGGTTCCTCGAGCCTGGGTTTAAGAGCTAAGCTGCCGGTTGTACCTATCGAGTG
CTNS_+_3540058.23-P1P2	CTNS	SLC	P1P2	GGCCTCGCCAGGTGCCGGTC	AGTATTAGGCGTCAAGGTCCCCACCTTGTTGGGCCTCGCCAGGTGCCGGTCGTTTAAGAGCTAAGCTGCCGGTTGTACCTATCGAGTG
CTNS_-_3540011.23-P1P2	CTNS	SLC	P1P2	GGGCGGAGGTCAGGTGACAG	AGTATTAGGCGTCAAGGTCCCCACCTTGTTGGGGCGGAGGTCAGGTGACAGGTTTAAGAGCTAAGCTGCCGGTTGTACCTATCGAGTG
DIRC2_+_122513682.23-P1P2	DIRC2	SLC	P1P2	GGGCTGTATTCGAGGAGGTT	AGTATTAGGCGTCAAGGTCCCCACCTTGTTGGGGCTGTATTCGAGGAGGTTGTTTAAGAGCTAAGCTGCCGGTTGTACCTATCGAGTG
DIRC2_-_122513921.23-P1P2	DIRC2	SLC	P1P2	GAGGCGCACCAGGCGCGGTC	AGTATTAGGCGTCAAGGTCCCCACCTTGTTGGAGGCGCACCAGGCGCGGTCGTTTAAGAGCTAAGCTGCCGGTTGTACCTATCGAGTG
DIRC2_+_122513950.23-P1P2	DIRC2	SLC	P1P2	GAATAGTCCTGAGCAGCAGG	AGTATTAGGCGTCAAGGTCCCCACCTTGTTGGAATAGTCCTGAGCAGCAGGGTTTAAGAGCTAAGCTGCCGGTTGTACCTATCGAGTG
DIRC2_-_122513992.23-P1P2	DIRC2	SLC	P1P2	GTCTGCGCTGGGCTAGTCGG	AGTATTAGGCGTCAAGGTCCCCACCTTGTTGGTCTGCGCTGGGCTAGTCGGGTTTAAGAGCTAAGCTGCCGGTTGTACCTATCGAGTG
DIRC2_+_122513800.23-P1P2	DIRC2	SLC	P1P2	GGCGGGTGGCGAGGAAACAC	AGTATTAGGCGTCAAGGTCCCCACCTTGTTGGGCGGGTGGCGAGGAAACACGTTTAAGAGCTAAGCTGCCGGTTGTACCTATCGAGTG
DIRC2_+_122513723.23-P1P2	DIRC2	SLC	P1P2	GGACCAGCGCGGCTGAGTCG	AGTATTAGGCGTCAAGGTCCCCACCTTGTTGGGACCAGCGCGGCTGAGTCGGTTTAAGAGCTAAGCTGCCGGTTGTACCTATCGAGTG
DIRC2_-_122513989.23-P1P2	DIRC2	SLC	P1P2	GTATTCTGCGCTGGGCTAGT	AGTATTAGGCGTCAAGGTCCCCACCTTGTTGGTATTCTGCGCTGGGCTAGTGTTTAAGAGCTAAGCTGCCGGTTGTACCTATCGAGTG
DIRC2_+_122514075.23-P1P2	DIRC2	SLC	P1P2	GCGAGCCCGGGCCCCAGCAG	AGTATTAGGCGTCAAGGTCCCCACCTTGTTGGCGAGCCCGGGCCCCAGCAGGTTTAAGAGCTAAGCTGCCGGTTGTACCTATCGAGTG
DIRC2_-_122513931.23-P1P2	DIRC2	SLC	P1P2	GGGCGCGGTCCGGAGGCCGA	AGTATTAGGCGTCAAGGTCCCCACCTTGTTGGGGCGCGGTCCGGAGGCCGAGTTTAAGAGCTAAGCTGCCGGTTGTACCTATCGAGTG
DIRC2_+_122513767.23-P1P2	DIRC2	SLC	P1P2	GGAGCCAGGTCCCAGACGGA	AGTATTAGGCGTCAAGGTCCCCACCTTGTTGGGAGCCAGGTCCCAGACGGAGTTTAAGAGCTAAGCTGCCGGTTGTACCTATCGAGTG
FLVCR1_+_213031859.23-P1P2	FLVCR1	SLC	P1P2	GCGCGCCCCTCGGCAACGGG	AGTATTAGGCGTCAAGGTCCCCACCTTGTTGGCGCGCCCCTCGGCAACGGGGTTTAAGAGCTAAGCTGCCGGTTGTACCTATCGAGTG
FLVCR1_-_213031819.23-P1P2	FLVCR1	SLC	P1P2	GCGCGGCCAGACGATGAGGA	AGTATTAGGCGTCAAGGTCCCCACCTTGTTGGCGCGGCCAGACGATGAGGAGTTTAAGAGCTAAGCTGCCGGTTGTACCTATCGAGTG
FLVCR1_-_213031683.23-P1P2	FLVCR1	SLC	P1P2	GCGCGCCACCGGGGAAGGAG	AGTATTAGGCGTCAAGGTCCCCACCTTGTTGGCGCGCCACCGGGGAAGGAGGTTTAAGAGCTAAGCTGCCGGTTGTACCTATCGAGTG
FLVCR1_-_213031687.23-P1P2	FLVCR1	SLC	P1P2	GCCACCGGGGAAGGAGCGGT	AGTATTAGGCGTCAAGGTCCCCACCTTGTTGGCCACCGGGGAAGGAGCGGTGTTTAAGAGCTAAGCTGCCGGTTGTACCTATCGAGTG
FLVCR1_-_213031659.23-P1P2	FLVCR1	SLC	P1P2	GTAGCGCGGATTGCGGTTCG	AGTATTAGGCGTCAAGGTCCCCACCTTGTTGGTAGCGCGGATTGCGGTTCGGTTTAAGAGCTAAGCTGCCGGTTGTACCTATCGAGTG
FLVCR1_-_213031695.23-P1P2	FLVCR1	SLC	P1P2	GGAAGGAGCGGTGGGCCGAG	AGTATTAGGCGTCAAGGTCCCCACCTTGTTGGGAAGGAGCGGTGGGCCGAGGTTTAAGAGCTAAGCTGCCGGTTGTACCTATCGAGTG
FLVCR1_-_213031674.23-P1P2	FLVCR1	SLC	P1P2	GTTCGCGGCGCGCGCCACCG	AGTATTAGGCGTCAAGGTCCCCACCTTGTTGGTTCGCGGCGCGCGCCACCGGTTTAAGAGCTAAGCTGCCGGTTGTACCTATCGAGTG
FLVCR1_-_213031590.23-P1P2	FLVCR1	SLC	P1P2	GAGGGGCGGGACCAGACAAG	AGTATTAGGCGTCAAGGTCCCCACCTTGTTGGAGGGGCGGGACCAGACAAGGTTTAAGAGCTAAGCTGCCGGTTGTACCTATCGAGTG
FLVCR1_-_213031573.23-P1P2	FLVCR1	SLC	P1P2	GGCAGGACGCGCGACTCTAG	AGTATTAGGCGTCAAGGTCCCCACCTTGTTGGGCAGGACGCGCGACTCTAGGTTTAAGAGCTAAGCTGCCGGTTGTACCTATCGAGTG
FLVCR1_-_213032070.23-P1P2	FLVCR1	SLC	P1P2	GGCGGGAGCTGAGACCCCGG	AGTATTAGGCGTCAAGGTCCCCACCTTGTTGGGCGGGAGCTGAGACCCCGGGTTTAAGAGCTAAGCTGCCGGTTGTACCTATCGAGTG
FLVCR2_-_76044984.23-P1P2	FLVCR2	SLC	P1P2	GGAGGACTCTGCGGGCGAAG	AGTATTAGGCGTCAAGGTCCCCACCTTGTTGGGAGGACTCTGCGGGCGAAGGTTTAAGAGCTAAGCTGCCGGTTGTACCTATCGAGTG
FLVCR2_-_76044976.23-P1P2	FLVCR2	SLC	P1P2	GGCCCGGGAGAGGACTCTGC	AGTATTAGGCGTCAAGGTCCCCACCTTGTTGGGCCCGGGAGAGGACTCTGCGTTTAAGAGCTAAGCTGCCGGTTGTACCTATCGAGTG
FLVCR2_-_76045029.23-P1P2	FLVCR2	SLC	P1P2	GTGCACAAGGAACGCCTCGT	AGTATTAGGCGTCAAGGTCCCCACCTTGTTGGTGCACAAGGAACGCCTCGTGTTTAAGAGCTAAGCTGCCGGTTGTACCTATCGAGTG
FLVCR2_+_76044956.23-P1P2	FLVCR2	SLC	P1P2	GGCCCGCAGAGTCCTCTCCC	AGTATTAGGCGTCAAGGTCCCCACCTTGTTGGGCCCGCAGAGTCCTCTCCCGTTTAAGAGCTAAGCTGCCGGTTGTACCTATCGAGTG
FLVCR2_-_76044939.23-P1P2	FLVCR2	SLC	P1P2	GCGGTCACGTGTGCCCGACT	AGTATTAGGCGTCAAGGTCCCCACCTTGTTGGCGGTCACGTGTGCCCGACTGTTTAAGAGCTAAGCTGCCGGTTGTACCTATCGAGTG
FLVCR2_-_76045054.23-P1P2	FLVCR2	SLC	P1P2	GACCCAAGGCAGGAGCGGTC	AGTATTAGGCGTCAAGGTCCCCACCTTGTTGGACCCAAGGCAGGAGCGGTCGTTTAAGAGCTAAGCTGCCGGTTGTACCTATCGAGTG
FLVCR2_-_76044994.23-P1P2	FLVCR2	SLC	P1P2	GCGGGCGAAGTGGCTGCGCA	AGTATTAGGCGTCAAGGTCCCCACCTTGTTGGCGGGCGAAGTGGCTGCGCAGTTTAAGAGCTAAGCTGCCGGTTGTACCTATCGAGTG
FLVCR2_-_76045133.23-P1P2	FLVCR2	SLC	P1P2	GGAGAGCCCCAAGCAAAAGT	AGTATTAGGCGTCAAGGTCCCCACCTTGTTGGGAGAGCCCCAAGCAAAAGTGTTTAAGAGCTAAGCTGCCGGTTGTACCTATCGAGTG
FLVCR2_+_76045034.23-P1P2	FLVCR2	SLC	P1P2	GTCCGGACCGCTCCTGCCTT	AGTATTAGGCGTCAAGGTCCCCACCTTGTTGGTCCGGACCGCTCCTGCCTTGTTTAAGAGCTAAGCTGCCGGTTGTACCTATCGAGTG
FLVCR2_+_76045250.23-P1P2	FLVCR2	SLC	P1P2	GCGGCAGTCTTAAGGGACAG	AGTATTAGGCGTCAAGGTCCCCACCTTGTTGGCGGCAGTCTTAAGGGACAGGTTTAAGAGCTAAGCTGCCGGTTGTACCTATCGAGTG
HIAT1_-_100503716.23-P1P2	HIAT1	atypical SLC	P1P2	GCTCGGCCCGGCAGTAGTGG	AGTATTAGGCGTCAAGGTCCCCACCTTGTTGGCTCGGCCCGGCAGTAGTGGGTTTAAGAGCTAAGCTGCCGGTTGTACCTATCGAGTG
HIAT1_+_100503701.23-P1P2	HIAT1	atypical SLC	P1P2	GGCCGTCCCACCACTACTGC	AGTATTAGGCGTCAAGGTCCCCACCTTGTTGGGCCGTCCCACCACTACTGCGTTTAAGAGCTAAGCTGCCGGTTGTACCTATCGAGTG
HIAT1_-_100503713.23-P1P2	HIAT1	atypical SLC	P1P2	GCGGCTCGGCCCGGCAGTAG	AGTATTAGGCGTCAAGGTCCCCACCTTGTTGGCGGCTCGGCCCGGCAGTAGGTTTAAGAGCTAAGCTGCCGGTTGTACCTATCGAGTG
HIAT1_-_100503699.23-P1P2	HIAT1	atypical SLC	P1P2	GGCGGGCGCCCAGAGCGGCT	AGTATTAGGCGTCAAGGTCCCCACCTTGTTGGGCGGGCGCCCAGAGCGGCTGTTTAAGAGCTAAGCTGCCGGTTGTACCTATCGAGTG
HIAT1_+_100504048.23-P1P2	HIAT1	atypical SLC	P1P2	GAGGCCGCAAGCCCGAGCAG	AGTATTAGGCGTCAAGGTCCCCACCTTGTTGGAGGCCGCAAGCCCGAGCAGGTTTAAGAGCTAAGCTGCCGGTTGTACCTATCGAGTG
HIAT1_+_100503664.23-P1P2	HIAT1	atypical SLC	P1P2	GGCGCCCGCCGCCATCTTGA	AGTATTAGGCGTCAAGGTCCCCACCTTGTTGGGCGCCCGCCGCCATCTTGAGTTTAAGAGCTAAGCTGCCGGTTGTACCTATCGAGTG
HIAT1_+_100503744.23-P1P2	HIAT1	atypical SLC	P1P2	GGCTGCTGCAGCCACTCCCG	AGTATTAGGCGTCAAGGTCCCCACCTTGTTGGGCTGCTGCAGCCACTCCCGGTTTAAGAGCTAAGCTGCCGGTTGTACCTATCGAGTG
HIAT1_+_100503944.23-P1P2	HIAT1	atypical SLC	P1P2	GGCACCGGGACGCCTAGAGA	AGTATTAGGCGTCAAGGTCCCCACCTTGTTGGGCACCGGGACGCCTAGAGAGTTTAAGAGCTAAGCTGCCGGTTGTACCTATCGAGTG
HIAT1_+_100503911.23-P1P2	HIAT1	atypical SLC	P1P2	GTCTGAAGGAGAGACCGGAT	AGTATTAGGCGTCAAGGTCCCCACCTTGTTGGTCTGAAGGAGAGACCGGATGTTTAAGAGCTAAGCTGCCGGTTGTACCTATCGAGTG
HIAT1_+_100503645.23-P1P2	HIAT1	atypical SLC	P1P2	GGGGCCCGGCCTGCCTCCGG	AGTATTAGGCGTCAAGGTCCCCACCTTGTTGGGGGCCCGGCCTGCCTCCGGGTTTAAGAGCTAAGCTGCCGGTTGTACCTATCGAGTG
HIATL1_-_97137246.23-P1P2	HIATL1	atypical SLC	P1P2	GGGCCCGGCTGCCTGAATCC	AGTATTAGGCGTCAAGGTCCCCACCTTGTTGGGGCCCGGCTGCCTGAATCCGTTTAAGAGCTAAGCTGCCGGTTGTACCTATCGAGTG
HIATL1_+_97137324.23-P1P2	HIATL1	atypical SLC	P1P2	GTCGCCTCCCCCCCCAGAAA	AGTATTAGGCGTCAAGGTCCCCACCTTGTTGGTCGCCTCCCCCCCCAGAAAGTTTAAGAGCTAAGCTGCCGGTTGTACCTATCGAGTG
HIATL1_-_97137339.23-P1P2	HIATL1	atypical SLC	P1P2	GGTCGGTCCTTTTCTGGGGG	AGTATTAGGCGTCAAGGTCCCCACCTTGTTGGGTCGGTCCTTTTCTGGGGGGTTTAAGAGCTAAGCTGCCGGTTGTACCTATCGAGTG
HIATL1_-_97137251.23-P1P2	HIATL1	atypical SLC	P1P2	GGGCTGCCTGAATCCCGGGG	AGTATTAGGCGTCAAGGTCCCCACCTTGTTGGGGCTGCCTGAATCCCGGGGGTTTAAGAGCTAAGCTGCCGGTTGTACCTATCGAGTG
HIATL1_-_97136869.23-P1P2	HIATL1	atypical SLC	P1P2	GCCGGTAACTGCGAGAGTCG	AGTATTAGGCGTCAAGGTCCCCACCTTGTTGGCCGGTAACTGCGAGAGTCGGTTTAAGAGCTAAGCTGCCGGTTGTACCTATCGAGTG
HIATL1_-_97136890.23-P1P2	HIATL1	atypical SLC	P1P2	GGTCGGTGCGGTTTGATAAG	AGTATTAGGCGTCAAGGTCCCCACCTTGTTGGGTCGGTGCGGTTTGATAAGGTTTAAGAGCTAAGCTGCCGGTTGTACCTATCGAGTG
HIATL1_+_97136969.23-P1P2	HIATL1	atypical SLC	P1P2	Gggtcaggcggcggcgccag	AGTATTAGGCGTCAAGGTCCCCACCTTGTTGGggtcaggcggcggcgccagGTTTAAGAGCTAAGCTGCCGGTTGTACCTATCGAGTG
HIATL1_+_97137072.23-P1P2	HIATL1	atypical SLC	P1P2	GCCATGCCCGCGCCAGCCCG	AGTATTAGGCGTCAAGGTCCCCACCTTGTTGGCCATGCCCGCGCCAGCCCGGTTTAAGAGCTAAGCTGCCGGTTGTACCTATCGAGTG
HIATL1_+_97136789.23-P1P2	HIATL1	atypical SLC	P1P2	GCCCCGCCCCGCCTCCCCAC	AGTATTAGGCGTCAAGGTCCCCACCTTGTTGGCCCCGCCCCGCCTCCCCACGTTTAAGAGCTAAGCTGCCGGTTGTACCTATCGAGTG
HIATL1_-_97136805.23-P1P2	HIATL1	atypical SLC	P1P2	GGCCGGCCTGTGGGGAGGCG	AGTATTAGGCGTCAAGGTCCCCACCTTGTTGGGCCGGCCTGTGGGGAGGCGGTTTAAGAGCTAAGCTGCCGGTTGTACCTATCGAGTG
KIAA1919_+_111580599.23-P1P2	KIAA1919	atypical SLC	P1P2	GAGCGGACCGCCCGGAACCG	AGTATTAGGCGTCAAGGTCCCCACCTTGTTGGAGCGGACCGCCCGGAACCGGTTTAAGAGCTAAGCTGCCGGTTGTACCTATCGAGTG
KIAA1919_+_111580588.23-P1P2	KIAA1919	atypical SLC	P1P2	GCGGAACCGGGGCAGAGAAG	AGTATTAGGCGTCAAGGTCCCCACCTTGTTGGCGGAACCGGGGCAGAGAAGGTTTAAGAGCTAAGCTGCCGGTTGTACCTATCGAGTG
KIAA1919_+_111580632.23-P1P2	KIAA1919	atypical SLC	P1P2	GCAGGCACGGGTGTCCCTCC	AGTATTAGGCGTCAAGGTCCCCACCTTGTTGGCAGGCACGGGTGTCCCTCCGTTTAAGAGCTAAGCTGCCGGTTGTACCTATCGAGTG
KIAA1919_-_111580756.23-P1P2	KIAA1919	atypical SLC	P1P2	GGCCGAGCTGGAGTTAGAGG	AGTATTAGGCGTCAAGGTCCCCACCTTGTTGGGCCGAGCTGGAGTTAGAGGGTTTAAGAGCTAAGCTGCCGGTTGTACCTATCGAGTG
KIAA1919_-_111580575.23-P1P2	KIAA1919	atypical SLC	P1P2	GCTTTTGCCACGAACACCTG	AGTATTAGGCGTCAAGGTCCCCACCTTGTTGGCTTTTGCCACGAACACCTGGTTTAAGAGCTAAGCTGCCGGTTGTACCTATCGAGTG
KIAA1919_-_111580753.23-P1P2	KIAA1919	atypical SLC	P1P2	GGCCGCCGAGCTGGAGTTAG	AGTATTAGGCGTCAAGGTCCCCACCTTGTTGGGCCGCCGAGCTGGAGTTAGGTTTAAGAGCTAAGCTGCCGGTTGTACCTATCGAGTG
KIAA1919_-_111580768.23-P1P2	KIAA1919	atypical SLC	P1P2	GTTAGAGGTGGAGCTCCGTG	AGTATTAGGCGTCAAGGTCCCCACCTTGTTGGTTAGAGGTGGAGCTCCGTGGTTTAAGAGCTAAGCTGCCGGTTGTACCTATCGAGTG
KIAA1919_-_111580710.23-P1P2	KIAA1919	atypical SLC	P1P2	GGTTCTGCTGAGAAGCGCGG	AGTATTAGGCGTCAAGGTCCCCACCTTGTTGGGTTCTGCTGAGAAGCGCGGGTTTAAGAGCTAAGCTGCCGGTTGTACCTATCGAGTG
KIAA1919_+_111580560.23-P1P2	KIAA1919	atypical SLC	P1P2	GGGCACGCCGCAGGTGTTCG	AGTATTAGGCGTCAAGGTCCCCACCTTGTTGGGGCACGCCGCAGGTGTTCGGTTTAAGAGCTAAGCTGCCGGTTGTACCTATCGAGTG
KIAA1919_-_111580614.23-P1P2	KIAA1919	atypical SLC	P1P2	GTCTCTGCCCCGGTTCCGGG	AGTATTAGGCGTCAAGGTCCCCACCTTGTTGGTCTCTGCCCCGGTTCCGGGGTTTAAGAGCTAAGCTGCCGGTTGTACCTATCGAGTG
LETM1_-_1857858.23-P1P2	LETM1	SLC	P1P2	GACCAGCGGCGGCCTTGTCC	AGTATTAGGCGTCAAGGTCCCCACCTTGTTGGACCAGCGGCGGCCTTGTCCGTTTAAGAGCTAAGCTGCCGGTTGTACCTATCGAGTG
LETM1_-_1857844.23-P1P2	LETM1	SLC	P1P2	GCTCAAGGACCCGGCACCAG	AGTATTAGGCGTCAAGGTCCCCACCTTGTTGGCTCAAGGACCCGGCACCAGGTTTAAGAGCTAAGCTGCCGGTTGTACCTATCGAGTG
LETM1_-_1857797.23-P1P2	LETM1	SLC	P1P2	GCGCGGACGGCTGACAGAGG	AGTATTAGGCGTCAAGGTCCCCACCTTGTTGGCGCGGACGGCTGACAGAGGGTTTAAGAGCTAAGCTGCCGGTTGTACCTATCGAGTG
LETM1_-_1857847.23-P1P2	LETM1	SLC	P1P2	GAAGGACCCGGCACCAGCGG	AGTATTAGGCGTCAAGGTCCCCACCTTGTTGGAAGGACCCGGCACCAGCGGGTTTAAGAGCTAAGCTGCCGGTTGTACCTATCGAGTG
LETM1_-_1857794.23-P1P2	LETM1	SLC	P1P2	GCCGCGCGGACGGCTGACAG	AGTATTAGGCGTCAAGGTCCCCACCTTGTTGGCCGCGCGGACGGCTGACAGGTTTAAGAGCTAAGCTGCCGGTTGTACCTATCGAGTG
LETM1_-_1857874.23-P1P2	LETM1	SLC	P1P2	GTCCCGGCACAGACGTCCGG	AGTATTAGGCGTCAAGGTCCCCACCTTGTTGGTCCCGGCACAGACGTCCGGGTTTAAGAGCTAAGCTGCCGGTTGTACCTATCGAGTG
LETM1_+_1857848.23-P1P2	LETM1	SLC	P1P2	GGGACGTCTGTGCCGGGACA	AGTATTAGGCGTCAAGGTCCCCACCTTGTTGGGGACGTCTGTGCCGGGACAGTTTAAGAGCTAAGCTGCCGGTTGTACCTATCGAGTG
LETM1_-_1857815.23-P1P2	LETM1	SLC	P1P2	GGCGGCTGGCCTCGGACGGG	AGTATTAGGCGTCAAGGTCCCCACCTTGTTGGGCGGCTGGCCTCGGACGGGGTTTAAGAGCTAAGCTGCCGGTTGTACCTATCGAGTG
LETM1_-_1857616.23-P1P2	LETM1	SLC	P1P2	GCCCGCGGGACGGTGTACCG	AGTATTAGGCGTCAAGGTCCCCACCTTGTTGGCCCGCGGGACGGTGTACCGGTTTAAGAGCTAAGCTGCCGGTTGTACCTATCGAGTG
LETM1_+_1857855.23-P1P2	LETM1	SLC	P1P2	GcgccTCCGGACGTCTGTGC	AGTATTAGGCGTCAAGGTCCCCACCTTGTTGGcgccTCCGGACGTCTGTGCGTTTAAGAGCTAAGCTGCCGGTTGTACCTATCGAGTG
LETM2_-_38244092.23-P1	LETM2	SLC	P1	GAGCCCGGCCGAGGAGGTAG	AGTATTAGGCGTCAAGGTCCCCACCTTGTTGGAGCCCGGCCGAGGAGGTAGGTTTAAGAGCTAAGCTGCCGGTTGTACCTATCGAGTG
LETM2_-_38244039.23-P1	LETM2	SLC	P1	GTAGCTTGGGGGTCCCGGGA	AGTATTAGGCGTCAAGGTCCCCACCTTGTTGGTAGCTTGGGGGTCCCGGGAGTTTAAGAGCTAAGCTGCCGGTTGTACCTATCGAGTG
LETM2_+_38244012.23-P1	LETM2	SLC	P1	GCGGGACCCCCAAGCTAGAA	AGTATTAGGCGTCAAGGTCCCCACCTTGTTGGCGGGACCCCCAAGCTAGAAGTTTAAGAGCTAAGCTGCCGGTTGTACCTATCGAGTG
LETM2_+_38244060.23-P1	LETM2	SLC	P1	GTCGGCCGGGCTCCGCGGAA	AGTATTAGGCGTCAAGGTCCCCACCTTGTTGGTCGGCCGGGCTCCGCGGAAGTTTAAGAGCTAAGCTGCCGGTTGTACCTATCGAGTG
LETM2_-_38244004.23-P1	LETM2	SLC	P1	GAGGCGGAACCGTAGAGACT	AGTATTAGGCGTCAAGGTCCCCACCTTGTTGGAGGCGGAACCGTAGAGACTGTTTAAGAGCTAAGCTGCCGGTTGTACCTATCGAGTG
LETM2_-_38244070.23-P1	LETM2	SLC	P1	GGACCTAGGCGGCCGTTCCG	AGTATTAGGCGTCAAGGTCCCCACCTTGTTGGGACCTAGGCGGCCGTTCCGGTTTAAGAGCTAAGCTGCCGGTTGTACCTATCGAGTG
LETM2_-_38244028.23-P1	LETM2	SLC	P1	GTCGGGCCCTTCTAGCTTGG	AGTATTAGGCGTCAAGGTCCCCACCTTGTTGGTCGGGCCCTTCTAGCTTGGGTTTAAGAGCTAAGCTGCCGGTTGTACCTATCGAGTG
LETM2_-_38243985.23-P1	LETM2	SLC	P1	GACGTCAGGGGCGAGGAAAG	AGTATTAGGCGTCAAGGTCCCCACCTTGTTGGACGTCAGGGGCGAGGAAAGGTTTAAGAGCTAAGCTGCCGGTTGTACCTATCGAGTG
LETM2_+_38244239.23-P1	LETM2	SLC	P1	GCTGGCGGGGATGAGGTCGT	AGTATTAGGCGTCAAGGTCCCCACCTTGTTGGCTGGCGGGGATGAGGTCGTGTTTAAGAGCTAAGCTGCCGGTTGTACCTATCGAGTG
LETM2_+_38244051.23-P1	LETM2	SLC	P1	GCTCCGCGGAACGGCCGCCT	AGTATTAGGCGTCAAGGTCCCCACCTTGTTGGCTCCGCGGAACGGCCGCCTGTTTAAGAGCTAAGCTGCCGGTTGTACCTATCGAGTG
LETM2_+_38261893.23-P2	LETM2	SLC	P2	GTGCCACTGGAGAACGGGAG	AGTATTAGGCGTCAAGGTCCCCACCTTGTTGGTGCCACTGGAGAACGGGAGGTTTAAGAGCTAAGCTGCCGGTTGTACCTATCGAGTG
LETM2_+_38261899.23-P2	LETM2	SLC	P2	GAGGTCCTGCCACTGGAGAA	AGTATTAGGCGTCAAGGTCCCCACCTTGTTGGAGGTCCTGCCACTGGAGAAGTTTAAGAGCTAAGCTGCCGGTTGTACCTATCGAGTG
LETM2_-_38261912.23-P2	LETM2	SLC	P2	GTTCCCCTCCCGTTCTCCAG	AGTATTAGGCGTCAAGGTCCCCACCTTGTTGGTTCCCCTCCCGTTCTCCAGGTTTAAGAGCTAAGCTGCCGGTTGTACCTATCGAGTG
LETM2_-_38261863.23-P2	LETM2	SLC	P2	GAGATGACCGCGGATCACTC	AGTATTAGGCGTCAAGGTCCCCACCTTGTTGGAGATGACCGCGGATCACTCGTTTAAGAGCTAAGCTGCCGGTTGTACCTATCGAGTG
LETM2_-_38261931.23-P2	LETM2	SLC	P2	GTGGCAGGACCTCCACCTGA	AGTATTAGGCGTCAAGGTCCCCACCTTGTTGGTGGCAGGACCTCCACCTGAGTTTAAGAGCTAAGCTGCCGGTTGTACCTATCGAGTG
LETM2_-_38261853.23-P2	LETM2	SLC	P2	GCAGGGAGGGTAGATGACCG	AGTATTAGGCGTCAAGGTCCCCACCTTGTTGGCAGGGAGGGTAGATGACCGGTTTAAGAGCTAAGCTGCCGGTTGTACCTATCGAGTG
LETM2_+_38261921.23-P2	LETM2	SLC	P2	GAGGGACGTTCTCCTTCAGG	AGTATTAGGCGTCAAGGTCCCCACCTTGTTGGAGGGACGTTCTCCTTCAGGGTTTAAGAGCTAAGCTGCCGGTTGTACCTATCGAGTG
LETM2_+_38261848.23-P2	LETM2	SLC	P2	GCCAGAGCCAGAGTGATCCG	AGTATTAGGCGTCAAGGTCCCCACCTTGTTGGCCAGAGCCAGAGTGATCCGGTTTAAGAGCTAAGCTGCCGGTTGTACCTATCGAGTG
LETM2_+_38261947.23-P2	LETM2	SLC	P2	GGTGCGGGACAGGAGCAAAA	AGTATTAGGCGTCAAGGTCCCCACCTTGTTGGGTGCGGGACAGGAGCAAAAGTTTAAGAGCTAAGCTGCCGGTTGTACCTATCGAGTG
LETM2_+_38262009.23-P2	LETM2	SLC	P2	GTACTCACCTCCCCACTGAG	AGTATTAGGCGTCAAGGTCCCCACCTTGTTGGTACTCACCTCCCCACTGAGGTTTAAGAGCTAAGCTGCCGGTTGTACCTATCGAGTG
LETMD1_-_51442180.23-P1P2	LETMD1	SLC	P1P2	GCTGGGCTCGGTCGGCTGTG	AGTATTAGGCGTCAAGGTCCCCACCTTGTTGGCTGGGCTCGGTCGGCTGTGGTTTAAGAGCTAAGCTGCCGGTTGTACCTATCGAGTG
LETMD1_-_51442267.23-P1P2	LETMD1	SLC	P1P2	GTTGGGGGGCCCCTCGGTGA	AGTATTAGGCGTCAAGGTCCCCACCTTGTTGGTTGGGGGGCCCCTCGGTGAGTTTAAGAGCTAAGCTGCCGGTTGTACCTATCGAGTG
LETMD1_-_51442154.23-P1P2	LETMD1	SLC	P1P2	GGTGAAGATGGCGCTCTCCA	AGTATTAGGCGTCAAGGTCCCCACCTTGTTGGGTGAAGATGGCGCTCTCCAGTTTAAGAGCTAAGCTGCCGGTTGTACCTATCGAGTG
LETMD1_-_51442172.23-P1P2	LETMD1	SLC	P1P2	GAGGGTGTGCTGGGCTCGGT	AGTATTAGGCGTCAAGGTCCCCACCTTGTTGGAGGGTGTGCTGGGCTCGGTGTTTAAGAGCTAAGCTGCCGGTTGTACCTATCGAGTG
LETMD1_-_51442163.23-P1P2	LETMD1	SLC	P1P2	GGCGCTCTCCAGGGTGTGCT	AGTATTAGGCGTCAAGGTCCCCACCTTGTTGGGCGCTCTCCAGGGTGTGCTGTTTAAGAGCTAAGCTGCCGGTTGTACCTATCGAGTG
LETMD1_+_51442118.23-P1P2	LETMD1	SLC	P1P2	GTCTTCACAGCGAGAGAAGC	AGTATTAGGCGTCAAGGTCCCCACCTTGTTGGTCTTCACAGCGAGAGAAGCGTTTAAGAGCTAAGCTGCCGGTTGTACCTATCGAGTG
LETMD1_+_51442098.23-P1P2	LETMD1	SLC	P1P2	GGGAGAGAAGAGGTTGTCTT	AGTATTAGGCGTCAAGGTCCCCACCTTGTTGGGGAGAGAAGAGGTTGTCTTGTTTAAGAGCTAAGCTGCCGGTTGTACCTATCGAGTG
LETMD1_+_51442408.23-P1P2	LETMD1	SLC	P1P2	GAGGAAGCCGGGTCACTAGT	AGTATTAGGCGTCAAGGTCCCCACCTTGTTGGAGGAAGCCGGGTCACTAGTGTTTAAGAGCTAAGCTGCCGGTTGTACCTATCGAGTG
LETMD1_+_51442433.23-P1P2	LETMD1	SLC	P1P2	GTGGGGCACTGAGAGTACAG	AGTATTAGGCGTCAAGGTCCCCACCTTGTTGGTGGGGCACTGAGAGTACAGGTTTAAGAGCTAAGCTGCCGGTTGTACCTATCGAGTG
LETMD1_+_51442496.23-P1P2	LETMD1	SLC	P1P2	GAACCTGAGCCGAAAAAGTG	AGTATTAGGCGTCAAGGTCCCCACCTTGTTGGAACCTGAGCCGAAAAAGTGGTTTAAGAGCTAAGCTGCCGGTTGTACCTATCGAGTG
MFSD1_+_158519923.23-P1P2	MFSD1	atypical SLC	P1P2	GCCATTGCGCCCGCAGGAGA	AGTATTAGGCGTCAAGGTCCCCACCTTGTTGGCCATTGCGCCCGCAGGAGAGTTTAAGAGCTAAGCTGCCGGTTGTACCTATCGAGTG
MFSD1_+_158519985.23-P1P2	MFSD1	atypical SLC	P1P2	GACCTCTGTCGGCCTCGTCA	AGTATTAGGCGTCAAGGTCCCCACCTTGTTGGACCTCTGTCGGCCTCGTCAGTTTAAGAGCTAAGCTGCCGGTTGTACCTATCGAGTG
MFSD1_-_158520005.23-P1P2	MFSD1	atypical SLC	P1P2	GGCCCTGACGAGGCCGACAG	AGTATTAGGCGTCAAGGTCCCCACCTTGTTGGGCCCTGACGAGGCCGACAGGTTTAAGAGCTAAGCTGCCGGTTGTACCTATCGAGTG
MFSD1_-_158519950.23-P1P2	MFSD1	atypical SLC	P1P2	GCCTGCGGGCGCAATGGAGG	AGTATTAGGCGTCAAGGTCCCCACCTTGTTGGCCTGCGGGCGCAATGGAGGGTTTAAGAGCTAAGCTGCCGGTTGTACCTATCGAGTG
MFSD1_-_158519968.23-P1P2	MFSD1	atypical SLC	P1P2	GGAGGAGGATGAGGAAGCGC	AGTATTAGGCGTCAAGGTCCCCACCTTGTTGGGAGGAGGATGAGGAAGCGCGTTTAAGAGCTAAGCTGCCGGTTGTACCTATCGAGTG
MFSD1_-_158519995.23-P1P2	MFSD1	atypical SLC	P1P2	GCTGGCAGGCGGCCCTGACG	AGTATTAGGCGTCAAGGTCCCCACCTTGTTGGCTGGCAGGCGGCCCTGACGGTTTAAGAGCTAAGCTGCCGGTTGTACCTATCGAGTG
MFSD1_+_158519871.23-P1P2	MFSD1	atypical SLC	P1P2	GAGGCAGGAAGCAGCGCCCG	AGTATTAGGCGTCAAGGTCCCCACCTTGTTGGAGGCAGGAAGCAGCGCCCGGTTTAAGAGCTAAGCTGCCGGTTGTACCTATCGAGTG
MFSD1_+_158520046.23-P1P2	MFSD1	atypical SLC	P1P2	GGCCGGTGCGCCAGGCGACT	AGTATTAGGCGTCAAGGTCCCCACCTTGTTGGGCCGGTGCGCCAGGCGACTGTTTAAGAGCTAAGCTGCCGGTTGTACCTATCGAGTG
MFSD1_-_158519876.23-P1P2	MFSD1	atypical SLC	P1P2	GCCGTCTTGACAGTGTTCCA	AGTATTAGGCGTCAAGGTCCCCACCTTGTTGGCCGTCTTGACAGTGTTCCAGTTTAAGAGCTAAGCTGCCGGTTGTACCTATCGAGTG
MFSD1_+_158520093.23-P1P2	MFSD1	atypical SLC	P1P2	GGGCCGGCTCACCAAAGCCA	AGTATTAGGCGTCAAGGTCCCCACCTTGTTGGGGCCGGCTCACCAAAGCCAGTTTAAGAGCTAAGCTGCCGGTTGTACCTATCGAGTG
MFSD10_-_2936538.23-P1P2	MFSD10	atypical SLC	P1P2	GACGGACGGTCGCACAGACG	AGTATTAGGCGTCAAGGTCCCCACCTTGTTGGACGGACGGTCGCACAGACGGTTTAAGAGCTAAGCTGCCGGTTGTACCTATCGAGTG
MFSD10_-_2936524.23-P1P2	MFSD10	atypical SLC	P1P2	GGCTGCGCGCTCGGGACGGA	AGTATTAGGCGTCAAGGTCCCCACCTTGTTGGGCTGCGCGCTCGGGACGGAGTTTAAGAGCTAAGCTGCCGGTTGTACCTATCGAGTG
MFSD10_-_2936545.23-P1P2	MFSD10	atypical SLC	P1P2	GGTCGCACAGACGCGGAACA	AGTATTAGGCGTCAAGGTCCCCACCTTGTTGGGTCGCACAGACGCGGAACAGTTTAAGAGCTAAGCTGCCGGTTGTACCTATCGAGTG
MFSD10_+_2936498.23-P1P2	MFSD10	atypical SLC	P1P2	GCGTCCCGAGCGCGCAGCCG	AGTATTAGGCGTCAAGGTCCCCACCTTGTTGGCGTCCCGAGCGCGCAGCCGGTTTAAGAGCTAAGCTGCCGGTTGTACCTATCGAGTG
MFSD10_-_2935912.23-P1P2	MFSD10	atypical SLC	P1P2	GCAACGGTCCTGAGAGACCA	AGTATTAGGCGTCAAGGTCCCCACCTTGTTGGCAACGGTCCTGAGAGACCAGTTTAAGAGCTAAGCTGCCGGTTGTACCTATCGAGTG
MFSD10_-_2935483.23-P1P2	MFSD10	atypical SLC	P1P2	GGCAGGGCAAGGACTCACGT	AGTATTAGGCGTCAAGGTCCCCACCTTGTTGGGCAGGGCAAGGACTCACGTGTTTAAGAGCTAAGCTGCCGGTTGTACCTATCGAGTG
MFSD10_-_2936566.23-P1P2	MFSD10	atypical SLC	P1P2	GGCACCAGGCACGCCGCCAG	AGTATTAGGCGTCAAGGTCCCCACCTTGTTGGGCACCAGGCACGCCGCCAGGTTTAAGAGCTAAGCTGCCGGTTGTACCTATCGAGTG
MFSD10_-_2936552.23-P1P2	MFSD10	atypical SLC	P1P2	GAGACGCGGAACAGGGCACC	AGTATTAGGCGTCAAGGTCCCCACCTTGTTGGAGACGCGGAACAGGGCACCGTTTAAGAGCTAAGCTGCCGGTTGTACCTATCGAGTG
MFSD10_+_2936487.23-P1P2	MFSD10	atypical SLC	P1P2	GCGCAGCCGCggcaggtgcg	AGTATTAGGCGTCAAGGTCCCCACCTTGTTGGCGCAGCCGCggcaggtgcgGTTTAAGAGCTAAGCTGCCGGTTGTACCTATCGAGTG
MFSD10_-_2935573.23-P1P2	MFSD10	atypical SLC	P1P2	GAGGAGGCCGAGAAAGACAA	AGTATTAGGCGTCAAGGTCCCCACCTTGTTGGAGGAGGCCGAGAAAGACAAGTTTAAGAGCTAAGCTGCCGGTTGTACCTATCGAGTG
MFSD11_+_74734143.23-P1P2	MFSD11	atypical SLC	P1P2	GAGGTTGAGGGGCCCACGAA	AGTATTAGGCGTCAAGGTCCCCACCTTGTTGGAGGTTGAGGGGCCCACGAAGTTTAAGAGCTAAGCTGCCGGTTGTACCTATCGAGTG
MFSD11_+_74734133.23-P1P2	MFSD11	atypical SLC	P1P2	GGCCCACGAAGGGGATTAAA	AGTATTAGGCGTCAAGGTCCCCACCTTGTTGGGCCCACGAAGGGGATTAAAGTTTAAGAGCTAAGCTGCCGGTTGTACCTATCGAGTG
MFSD11_-_74734094.23-P1P2	MFSD11	atypical SLC	P1P2	GGGCCGCAGTGAGTCAGGCT	AGTATTAGGCGTCAAGGTCCCCACCTTGTTGGGGCCGCAGTGAGTCAGGCTGTTTAAGAGCTAAGCTGCCGGTTGTACCTATCGAGTG
MFSD11_+_74733781.23-P1P2	MFSD11	atypical SLC	P1P2	GCACTCTTCAGACGGAGACG	AGTATTAGGCGTCAAGGTCCCCACCTTGTTGGCACTCTTCAGACGGAGACGGTTTAAGAGCTAAGCTGCCGGTTGTACCTATCGAGTG
MFSD11_+_74733739.23-P1P2	MFSD11	atypical SLC	P1P2	GGGGCGTGAACTTGGAGTAT	AGTATTAGGCGTCAAGGTCCCCACCTTGTTGGGGGCGTGAACTTGGAGTATGTTTAAGAGCTAAGCTGCCGGTTGTACCTATCGAGTG
MFSD11_-_74734153.23-P1P2	MFSD11	atypical SLC	P1P2	GGCCCTTTAATCCCCTTCGT	AGTATTAGGCGTCAAGGTCCCCACCTTGTTGGGCCCTTTAATCCCCTTCGTGTTTAAGAGCTAAGCTGCCGGTTGTACCTATCGAGTG
MFSD11_+_74734191.23-P1P2	MFSD11	atypical SLC	P1P2	GTACGGAAGAGCACAACCCC	AGTATTAGGCGTCAAGGTCCCCACCTTGTTGGTACGGAAGAGCACAACCCCGTTTAAGAGCTAAGCTGCCGGTTGTACCTATCGAGTG
MFSD11_+_74733838.23-P1P2	MFSD11	atypical SLC	P1P2	GGACGCAGCGGAGTCTGAGG	AGTATTAGGCGTCAAGGTCCCCACCTTGTTGGGACGCAGCGGAGTCTGAGGGTTTAAGAGCTAAGCTGCCGGTTGTACCTATCGAGTG
MFSD11_+_74733774.23-P1P2	MFSD11	atypical SLC	P1P2	GCAGACGGAGACGGGGCTGA	AGTATTAGGCGTCAAGGTCCCCACCTTGTTGGCAGACGGAGACGGGGCTGAGTTTAAGAGCTAAGCTGCCGGTTGTACCTATCGAGTG
MFSD11_+_74734208.23-P1P2	MFSD11	atypical SLC	P1P2	GCTAAGAAGCGATCCGAGTA	AGTATTAGGCGTCAAGGTCCCCACCTTGTTGGCTAAGAAGCGATCCGAGTAGTTTAAGAGCTAAGCTGCCGGTTGTACCTATCGAGTG
MFSD12_+_3557541.23-P1P2	MFSD12	atypical SLC	P1P2	GACGCGGCGGACGTGGGTGA	AGTATTAGGCGTCAAGGTCCCCACCTTGTTGGACGCGGCGGACGTGGGTGAGTTTAAGAGCTAAGCTGCCGGTTGTACCTATCGAGTG
MFSD12_+_3557566.23-P1P2	MFSD12	atypical SLC	P1P2	GGGCTGCAGAGTCGAGCGTG	AGTATTAGGCGTCAAGGTCCCCACCTTGTTGGGGCTGCAGAGTCGAGCGTGGTTTAAGAGCTAAGCTGCCGGTTGTACCTATCGAGTG
MFSD12_+_3557563.23-P1P2	MFSD12	atypical SLC	P1P2	GTGCAGAGTCGAGCGTGGGG	AGTATTAGGCGTCAAGGTCCCCACCTTGTTGGTGCAGAGTCGAGCGTGGGGGTTTAAGAGCTAAGCTGCCGGTTGTACCTATCGAGTG
MFSD12_+_3557521.23-P1P2	MFSD12	atypical SLC	P1P2	GGGCGCGGCCGTAAGAGAGC	AGTATTAGGCGTCAAGGTCCCCACCTTGTTGGGGCGCGGCCGTAAGAGAGCGTTTAAGAGCTAAGCTGCCGGTTGTACCTATCGAGTG
MFSD12_+_3557547.23-P1P2	MFSD12	atypical SLC	P1P2	GGGGCGGACGCGGCGGACGT	AGTATTAGGCGTCAAGGTCCCCACCTTGTTGGGGGCGGACGCGGCGGACGTGTTTAAGAGCTAAGCTGCCGGTTGTACCTATCGAGTG
MFSD12_-_3557279.23-P1P2	MFSD12	atypical SLC	P1P2	GTGCAGGTAGAGCAGCAGGT	AGTATTAGGCGTCAAGGTCCCCACCTTGTTGGTGCAGGTAGAGCAGCAGGTGTTTAAGAGCTAAGCTGCCGGTTGTACCTATCGAGTG
MFSD12_+_3557515.23-P1P2	MFSD12	atypical SLC	P1P2	GGCCGTAAGAGAGCGGGACG	AGTATTAGGCGTCAAGGTCCCCACCTTGTTGGGCCGTAAGAGAGCGGGACGGTTTAAGAGCTAAGCTGCCGGTTGTACCTATCGAGTG
MFSD12_-_3557479.23-P1P2	MFSD12	atypical SLC	P1P2	GGCCTTCTTGGGTGCCGTGG	AGTATTAGGCGTCAAGGTCCCCACCTTGTTGGGCCTTCTTGGGTGCCGTGGGTTTAAGAGCTAAGCTGCCGGTTGTACCTATCGAGTG
MFSD12_+_3557340.23-P1P2	MFSD12	atypical SLC	P1P2	GccgcggccgcTGTCCCTGG	AGTATTAGGCGTCAAGGTCCCCACCTTGTTGGccgcggccgcTGTCCCTGGGTTTAAGAGCTAAGCTGCCGGTTGTACCTATCGAGTG
MFSD12_-_3557324.23-P1P2	MFSD12	atypical SLC	P1P2	GTCGTTGAGGAAGTGGCCCA	AGTATTAGGCGTCAAGGTCCCCACCTTGTTGGTCGTTGAGGAAGTGGCCCAGTTTAAGAGCTAAGCTGCCGGTTGTACCTATCGAGTG
MFSD2A_-_40421057.23-P1P2	MFSD2A	atypical SLC	P1P2	GGAACGCCCGGCCCAGGTGA	AGTATTAGGCGTCAAGGTCCCCACCTTGTTGGGAACGCCCGGCCCAGGTGAGTTTAAGAGCTAAGCTGCCGGTTGTACCTATCGAGTG
MFSD2A_-_40420894.23-P1P2	MFSD2A	atypical SLC	P1P2	GGCTGCTACGAAGCGAGCTT	AGTATTAGGCGTCAAGGTCCCCACCTTGTTGGGCTGCTACGAAGCGAGCTTGTTTAAGAGCTAAGCTGCCGGTTGTACCTATCGAGTG
MFSD2A_+_40420826.23-P1P2	MFSD2A	atypical SLC	P1P2	GCCAAGCCGGCTGGCAGACG	AGTATTAGGCGTCAAGGTCCCCACCTTGTTGGCCAAGCCGGCTGGCAGACGGTTTAAGAGCTAAGCTGCCGGTTGTACCTATCGAGTG
MFSD2A_+_40421246.23-P1P2	MFSD2A	atypical SLC	P1P2	GAGTGCGGGTGAGCAAAGGG	AGTATTAGGCGTCAAGGTCCCCACCTTGTTGGAGTGCGGGTGAGCAAAGGGGTTTAAGAGCTAAGCTGCCGGTTGTACCTATCGAGTG
MFSD2A_-_40421063.23-P1P2	MFSD2A	atypical SLC	P1P2	GCCGGCCCAGGTGAAGGTGA	AGTATTAGGCGTCAAGGTCCCCACCTTGTTGGCCGGCCCAGGTGAAGGTGAGTTTAAGAGCTAAGCTGCCGGTTGTACCTATCGAGTG
MFSD2A_-_40421200.23-P1P2	MFSD2A	atypical SLC	P1P2	GCGAGCCAGAGAGGACCTGG	AGTATTAGGCGTCAAGGTCCCCACCTTGTTGGCGAGCCAGAGAGGACCTGGGTTTAAGAGCTAAGCTGCCGGTTGTACCTATCGAGTG
MFSD2A_-_40420897.23-P1P2	MFSD2A	atypical SLC	P1P2	GGCTACGAAGCGAGCTTGGG	AGTATTAGGCGTCAAGGTCCCCACCTTGTTGGGCTACGAAGCGAGCTTGGGGTTTAAGAGCTAAGCTGCCGGTTGTACCTATCGAGTG
MFSD2A_-_40421051.23-P1P2	MFSD2A	atypical SLC	P1P2	GAGCACTGAACGCCCGGCCC	AGTATTAGGCGTCAAGGTCCCCACCTTGTTGGAGCACTGAACGCCCGGCCCGTTTAAGAGCTAAGCTGCCGGTTGTACCTATCGAGTG
MFSD2A_+_40421203.23-P1P2	MFSD2A	atypical SLC	P1P2	GTCCGTCACCCCCTGTCCCA	AGTATTAGGCGTCAAGGTCCCCACCTTGTTGGTCCGTCACCCCCTGTCCCAGTTTAAGAGCTAAGCTGCCGGTTGTACCTATCGAGTG
MFSD2A_+_40420835.23-P1P2	MFSD2A	atypical SLC	P1P2	GGCGCGCTAGCCAAGCCGGC	AGTATTAGGCGTCAAGGTCCCCACCTTGTTGGGCGCGCTAGCCAAGCCGGCGTTTAAGAGCTAAGCTGCCGGTTGTACCTATCGAGTG
MFSD2B_+_24232991.23-P1P2	MFSD2B	atypical SLC	P1P2	GTCCGGCTGCGGGGACCCCT	AGTATTAGGCGTCAAGGTCCCCACCTTGTTGGTCCGGCTGCGGGGACCCCTGTTTAAGAGCTAAGCTGCCGGTTGTACCTATCGAGTG
MFSD2B_-_24232936.23-P1P2	MFSD2B	atypical SLC	P1P2	GCCAAGGGCGATAACCCCGA	AGTATTAGGCGTCAAGGTCCCCACCTTGTTGGCCAAGGGCGATAACCCCGAGTTTAAGAGCTAAGCTGCCGGTTGTACCTATCGAGTG
MFSD2B_-_24232997.23-P1P2	MFSD2B	atypical SLC	P1P2	GCCCCTGCACCAGCCGCCAA	AGTATTAGGCGTCAAGGTCCCCACCTTGTTGGCCCCTGCACCAGCCGCCAAGTTTAAGAGCTAAGCTGCCGGTTGTACCTATCGAGTG
MFSD2B_-_24233055.23-P1P2	MFSD2B	atypical SLC	P1P2	GCCCGGGGAGCGCCAAGCGA	AGTATTAGGCGTCAAGGTCCCCACCTTGTTGGCCCGGGGAGCGCCAAGCGAGTTTAAGAGCTAAGCTGCCGGTTGTACCTATCGAGTG
MFSD2B_-_24232952.23-P1P2	MFSD2B	atypical SLC	P1P2	GCGAGGGCAACGGCCGCGGG	AGTATTAGGCGTCAAGGTCCCCACCTTGTTGGCGAGGGCAACGGCCGCGGGGTTTAAGAGCTAAGCTGCCGGTTGTACCTATCGAGTG
MFSD2B_+_24233191.23-P1P2	MFSD2B	atypical SLC	P1P2	GCAGCCGTGTAACCCCGCGA	AGTATTAGGCGTCAAGGTCCCCACCTTGTTGGCAGCCGTGTAACCCCGCGAGTTTAAGAGCTAAGCTGCCGGTTGTACCTATCGAGTG
MFSD2B_-_24232942.23-P1P2	MFSD2B	atypical SLC	P1P2	GGCGATAACCCCGAGGGCAA	AGTATTAGGCGTCAAGGTCCCCACCTTGTTGGGCGATAACCCCGAGGGCAAGTTTAAGAGCTAAGCTGCCGGTTGTACCTATCGAGTG
MFSD2B_+_24233151.23-P1P2	MFSD2B	atypical SLC	P1P2	GGTTTGGGCCGAGCCCCTCC	AGTATTAGGCGTCAAGGTCCCCACCTTGTTGGGTTTGGGCCGAGCCCCTCCGTTTAAGAGCTAAGCTGCCGGTTGTACCTATCGAGTG
MFSD2B_+_24233176.23-P1P2	MFSD2B	atypical SLC	P1P2	GGCGAGGGCAGCCCCTGAGC	AGTATTAGGCGTCAAGGTCCCCACCTTGTTGGGCGAGGGCAGCCCCTGAGCGTTTAAGAGCTAAGCTGCCGGTTGTACCTATCGAGTG
MFSD2B_-_24233187.23-P1P2	MFSD2B	atypical SLC	P1P2	GCCCAAACCTGCCAGCTCAG	AGTATTAGGCGTCAAGGTCCCCACCTTGTTGGCCCAAACCTGCCAGCTCAGGTTTAAGAGCTAAGCTGCCGGTTGTACCTATCGAGTG
MFSD3_+_145734498.23-P1P2	MFSD3	atypical SLC	P1P2	GCGAAGTCGGGTCCAAACGG	AGTATTAGGCGTCAAGGTCCCCACCTTGTTGGCGAAGTCGGGTCCAAACGGGTTTAAGAGCTAAGCTGCCGGTTGTACCTATCGAGTG
MFSD3_+_145734479.23-P1P2	MFSD3	atypical SLC	P1P2	GGGGCGAGCGGTCCGGACAC	AGTATTAGGCGTCAAGGTCCCCACCTTGTTGGGGGCGAGCGGTCCGGACACGTTTAAGAGCTAAGCTGCCGGTTGTACCTATCGAGTG
MFSD3_+_145734476.23-P1P2	MFSD3	atypical SLC	P1P2	GCGAGCGGTCCGGACACCGG	AGTATTAGGCGTCAAGGTCCCCACCTTGTTGGCGAGCGGTCCGGACACCGGGTTTAAGAGCTAAGCTGCCGGTTGTACCTATCGAGTG
MFSD3_+_145734469.23-P1P2	MFSD3	atypical SLC	P1P2	GTCCGGACACCGGCGGCCGG	AGTATTAGGCGTCAAGGTCCCCACCTTGTTGGTCCGGACACCGGCGGCCGGGTTTAAGAGCTAAGCTGCCGGTTGTACCTATCGAGTG
MFSD3_+_145734511.23-P1P2	MFSD3	atypical SLC	P1P2	GACCCCAGAAGAACCGAAGT	AGTATTAGGCGTCAAGGTCCCCACCTTGTTGGACCCCAGAAGAACCGAAGTGTTTAAGAGCTAAGCTGCCGGTTGTACCTATCGAGTG
MFSD3_-_145734508.23-P1P2	MFSD3	atypical SLC	P1P2	GCGGACCGCTCGCCCCCGTT	AGTATTAGGCGTCAAGGTCCCCACCTTGTTGGCGGACCGCTCGCCCCCGTTGTTTAAGAGCTAAGCTGCCGGTTGTACCTATCGAGTG
MFSD3_+_145734734.23-P1P2	MFSD3	atypical SLC	P1P2	GCCAGGTAGAGGCCGGCCAG	AGTATTAGGCGTCAAGGTCCCCACCTTGTTGGCCAGGTAGAGGCCGGCCAGGTTTAAGAGCTAAGCTGCCGGTTGTACCTATCGAGTG
MFSD3_+_145734501.23-P1P2	MFSD3	atypical SLC	P1P2	GAACCGAAGTCGGGTCCAAA	AGTATTAGGCGTCAAGGTCCCCACCTTGTTGGAACCGAAGTCGGGTCCAAAGTTTAAGAGCTAAGCTGCCGGTTGTACCTATCGAGTG
MFSD3_+_145734668.23-P1P2	MFSD3	atypical SLC	P1P2	GGGAGGTCGGGTTCCAGGTG	AGTATTAGGCGTCAAGGTCCCCACCTTGTTGGGGAGGTCGGGTTCCAGGTGGTTTAAGAGCTAAGCTGCCGGTTGTACCTATCGAGTG
MFSD3_-_145734531.23-P1P2	MFSD3	atypical SLC	P1P2	GCCCGACTTCGGTTCTTCTG	AGTATTAGGCGTCAAGGTCCCCACCTTGTTGGCCCGACTTCGGTTCTTCTGGTTTAAGAGCTAAGCTGCCGGTTGTACCTATCGAGTG
MFSD4_+_205538181.23-P1P2	MFSD4	atypical SLC	P1P2	GGCCCATGGCGCAGGCTGAC	AGTATTAGGCGTCAAGGTCCCCACCTTGTTGGGCCCATGGCGCAGGCTGACGTTTAAGAGCTAAGCTGCCGGTTGTACCTATCGAGTG
MFSD4_+_205538245.23-P1P2	MFSD4	atypical SLC	P1P2	GCGCTCCAGTAGGTGAGCGT	AGTATTAGGCGTCAAGGTCCCCACCTTGTTGGCGCTCCAGTAGGTGAGCGTGTTTAAGAGCTAAGCTGCCGGTTGTACCTATCGAGTG
MFSD4_+_205538211.23-P1P2	MFSD4	atypical SLC	P1P2	GGCGGAGCAGCCCCGACACG	AGTATTAGGCGTCAAGGTCCCCACCTTGTTGGGCGGAGCAGCCCCGACACGGTTTAAGAGCTAAGCTGCCGGTTGTACCTATCGAGTG
MFSD4_-_205538223.23-P1P2	MFSD4	atypical SLC	P1P2	GCTGCGACGGCCGCGTGTCG	AGTATTAGGCGTCAAGGTCCCCACCTTGTTGGCTGCGACGGCCGCGTGTCGGTTTAAGAGCTAAGCTGCCGGTTGTACCTATCGAGTG
MFSD4_+_205538229.23-P1P2	MFSD4	atypical SLC	P1P2	GCGTGGGCTGCAGGTTGCGG	AGTATTAGGCGTCAAGGTCCCCACCTTGTTGGCGTGGGCTGCAGGTTGCGGGTTTAAGAGCTAAGCTGCCGGTTGTACCTATCGAGTG
MFSD4_-_205538201.23-P1P2	MFSD4	atypical SLC	P1P2	GGCCCGTCAGCCTGCGCCAT	AGTATTAGGCGTCAAGGTCCCCACCTTGTTGGGCCCGTCAGCCTGCGCCATGTTTAAGAGCTAAGCTGCCGGTTGTACCTATCGAGTG
MFSD4_-_205538150.23-P1P2	MFSD4	atypical SLC	P1P2	GcctcccgcgggcggcACTC	AGTATTAGGCGTCAAGGTCCCCACCTTGTTGGcctcccgcgggcggcACTCGTTTAAGAGCTAAGCTGCCGGTTGTACCTATCGAGTG
MFSD4_-_205538362.23-P1P2	MFSD4	atypical SLC	P1P2	GTCGCTGCCCCAGATCTCCT	AGTATTAGGCGTCAAGGTCCCCACCTTGTTGGTCGCTGCCCCAGATCTCCTGTTTAAGAGCTAAGCTGCCGGTTGTACCTATCGAGTG
MFSD4_+_205538189.23-P1P2	MFSD4	atypical SLC	P1P2	GCCGTCGCAGCCCATGGCGC	AGTATTAGGCGTCAAGGTCCCCACCTTGTTGGCCGTCGCAGCCCATGGCGCGTTTAAGAGCTAAGCTGCCGGTTGTACCTATCGAGTG
MFSD4_+_205538153.23-P1P2	MFSD4	atypical SLC	P1P2	GGATCTGGTCCCGGCGAGCC	AGTATTAGGCGTCAAGGTCCCCACCTTGTTGGGATCTGGTCCCGGCGAGCCGTTTAAGAGCTAAGCTGCCGGTTGTACCTATCGAGTG
MFSD5_+_53646012.23-P1P2	MFSD5	atypical SLC	P1P2	GGGGACGCCCCGGACACGTC	AGTATTAGGCGTCAAGGTCCCCACCTTGTTGGGGGACGCCCCGGACACGTCGTTTAAGAGCTAAGCTGCCGGTTGTACCTATCGAGTG
MFSD5_-_53645900.23-P1P2	MFSD5	atypical SLC	P1P2	GCGTGATGAAGCCATCATGG	AGTATTAGGCGTCAAGGTCCCCACCTTGTTGGCGTGATGAAGCCATCATGGGTTTAAGAGCTAAGCTGCCGGTTGTACCTATCGAGTG
MFSD5_-_53646027.23-P1P2	MFSD5	atypical SLC	P1P2	GCTGGAGCCGGACGTGTCCG	AGTATTAGGCGTCAAGGTCCCCACCTTGTTGGCTGGAGCCGGACGTGTCCGGTTTAAGAGCTAAGCTGCCGGTTGTACCTATCGAGTG
MFSD5_-_53646068.23-P1P2	MFSD5	atypical SLC	P1P2	GAGCAGGTGAGGCGGAGTCT	AGTATTAGGCGTCAAGGTCCCCACCTTGTTGGAGCAGGTGAGGCGGAGTCTGTTTAAGAGCTAAGCTGCCGGTTGTACCTATCGAGTG
MFSD5_-_53645926.23-P1P2	MFSD5	atypical SLC	P1P2	GCAGAGGCCTGCCCGGCTCC	AGTATTAGGCGTCAAGGTCCCCACCTTGTTGGCAGAGGCCTGCCCGGCTCCGTTTAAGAGCTAAGCTGCCGGTTGTACCTATCGAGTG
MFSD5_-_53646187.23-P1P2	MFSD5	atypical SLC	P1P2	GGACCCTGAAGCAACTCGAG	AGTATTAGGCGTCAAGGTCCCCACCTTGTTGGGACCCTGAAGCAACTCGAGGTTTAAGAGCTAAGCTGCCGGTTGTACCTATCGAGTG
MFSD5_-_53646367.23-P1P2	MFSD5	atypical SLC	P1P2	GCCTCTTCACAGGCAAGGAT	AGTATTAGGCGTCAAGGTCCCCACCTTGTTGGCCTCTTCACAGGCAAGGATGTTTAAGAGCTAAGCTGCCGGTTGTACCTATCGAGTG
MFSD5_-_53646300.23-P1P2	MFSD5	atypical SLC	P1P2	GAGTGTACGGGAGCTGCTGT	AGTATTAGGCGTCAAGGTCCCCACCTTGTTGGAGTGTACGGGAGCTGCTGTGTTTAAGAGCTAAGCTGCCGGTTGTACCTATCGAGTG
MFSD5_-_53646136.23-P1P2	MFSD5	atypical SLC	P1P2	GCAGTGGGGTGCCAGTGACC	AGTATTAGGCGTCAAGGTCCCCACCTTGTTGGCAGTGGGGTGCCAGTGACCGTTTAAGAGCTAAGCTGCCGGTTGTACCTATCGAGTG
MFSD5_-_53646340.23-P1P2	MFSD5	atypical SLC	P1P2	GCGGGAGCGGGATTATTGAA	AGTATTAGGCGTCAAGGTCCCCACCTTGTTGGCGGGAGCGGGATTATTGAAGTTTAAGAGCTAAGCTGCCGGTTGTACCTATCGAGTG
MFSD6_+_191273109.23-P1P2	MFSD6	atypical SLC	P1P2	GGGGCAGCGCGCACCATCCC	AGTATTAGGCGTCAAGGTCCCCACCTTGTTGGGGGCAGCGCGCACCATCCCGTTTAAGAGCTAAGCTGCCGGTTGTACCTATCGAGTG
MFSD6_-_191273118.23-P1P2	MFSD6	atypical SLC	P1P2	GGCGCGCGAGCAGCCCGGGA	AGTATTAGGCGTCAAGGTCCCCACCTTGTTGGGCGCGCGAGCAGCCCGGGAGTTTAAGAGCTAAGCTGCCGGTTGTACCTATCGAGTG
MFSD6_+_191273087.23-P1P2	MFSD6	atypical SLC	P1P2	GCTGCTCGCGCGCTCCTCCG	AGTATTAGGCGTCAAGGTCCCCACCTTGTTGGCTGCTCGCGCGCTCCTCCGGTTTAAGAGCTAAGCTGCCGGTTGTACCTATCGAGTG
MFSD6_-_191272928.23-P1P2	MFSD6	atypical SLC	P1P2	GTCCAGCCGGTAGTGACCGG	AGTATTAGGCGTCAAGGTCCCCACCTTGTTGGTCCAGCCGGTAGTGACCGGGTTTAAGAGCTAAGCTGCCGGTTGTACCTATCGAGTG
MFSD6_-_191272925.23-P1P2	MFSD6	atypical SLC	P1P2	GGGGTCCAGCCGGTAGTGAC	AGTATTAGGCGTCAAGGTCCCCACCTTGTTGGGGGTCCAGCCGGTAGTGACGTTTAAGAGCTAAGCTGCCGGTTGTACCTATCGAGTG
MFSD6_-_191273113.23-P1P2	MFSD6	atypical SLC	P1P2	GGAGGAGCGCGCGAGCAGCC	AGTATTAGGCGTCAAGGTCCCCACCTTGTTGGGAGGAGCGCGCGAGCAGCCGTTTAAGAGCTAAGCTGCCGGTTGTACCTATCGAGTG
MFSD6_-_191272983.23-P1P2	MFSD6	atypical SLC	P1P2	GGGAGCCGCAGCGGGAGAGA	AGTATTAGGCGTCAAGGTCCCCACCTTGTTGGGGAGCCGCAGCGGGAGAGAGTTTAAGAGCTAAGCTGCCGGTTGTACCTATCGAGTG
MFSD6_+_191273165.23-P1P2	MFSD6	atypical SLC	P1P2	GAGCCCTGTCCCCGGAGCAc	AGTATTAGGCGTCAAGGTCCCCACCTTGTTGGAGCCCTGTCCCCGGAGCAcGTTTAAGAGCTAAGCTGCCGGTTGTACCTATCGAGTG
MFSD6_-_191273317.23-P1P2	MFSD6	atypical SLC	P1P2	GGCCCAGCCGGAGGGCGGGT	AGTATTAGGCGTCAAGGTCCCCACCTTGTTGGGCCCAGCCGGAGGGCGGGTGTTTAAGAGCTAAGCTGCCGGTTGTACCTATCGAGTG
MFSD6_+_191273438.23-P1P2	MFSD6	atypical SLC	P1P2	GCACCCGACACGGAAGCCGG	AGTATTAGGCGTCAAGGTCCCCACCTTGTTGGCACCCGACACGGAAGCCGGGTTTAAGAGCTAAGCTGCCGGTTGTACCTATCGAGTG
MFSD6L_+_8702559.23-P1P2	MFSD6L	atypical SLC	P1P2	GCGGCGCCGCCCCAGACCGG	AGTATTAGGCGTCAAGGTCCCCACCTTGTTGGCGGCGCCGCCCCAGACCGGGTTTAAGAGCTAAGCTGCCGGTTGTACCTATCGAGTG
MFSD6L_-_8702552.23-P1P2	MFSD6L	atypical SLC	P1P2	GACCGGGGCTCGGAGCGAGT	AGTATTAGGCGTCAAGGTCCCCACCTTGTTGGACCGGGGCTCGGAGCGAGTGTTTAAGAGCTAAGCTGCCGGTTGTACCTATCGAGTG
MFSD6L_+_8702395.23-P1P2	MFSD6L	atypical SLC	P1P2	GGACATCAGCAGGGCGCTGG	AGTATTAGGCGTCAAGGTCCCCACCTTGTTGGGACATCAGCAGGGCGCTGGGTTTAAGAGCTAAGCTGCCGGTTGTACCTATCGAGTG
MFSD6L_-_8702381.23-P1P2	MFSD6L	atypical SLC	P1P2	GCCGCACCCCGCACACCAGG	AGTATTAGGCGTCAAGGTCCCCACCTTGTTGGCCGCACCCCGCACACCAGGGTTTAAGAGCTAAGCTGCCGGTTGTACCTATCGAGTG
MFSD6L_-_8702426.23-P1P2	MFSD6L	atypical SLC	P1P2	GCCTGCTGATGTCCCACCGG	AGTATTAGGCGTCAAGGTCCCCACCTTGTTGGCCTGCTGATGTCCCACCGGGTTTAAGAGCTAAGCTGCCGGTTGTACCTATCGAGTG
MFSD6L_-_8702575.23-P1P2	MFSD6L	atypical SLC	P1P2	GCTGCGCCCCCGGTCTGGGG	AGTATTAGGCGTCAAGGTCCCCACCTTGTTGGCTGCGCCCCCGGTCTGGGGGTTTAAGAGCTAAGCTGCCGGTTGTACCTATCGAGTG
MFSD6L_-_8702572.23-P1P2	MFSD6L	atypical SLC	P1P2	GGGACTGCGCCCCCGGTCTG	AGTATTAGGCGTCAAGGTCCCCACCTTGTTGGGGACTGCGCCCCCGGTCTGGTTTAAGAGCTAAGCTGCCGGTTGTACCTATCGAGTG
MFSD6L_-_8702270.23-P1P2	MFSD6L	atypical SLC	P1P2	GAGCCCAGAAGGCAGCGATT	AGTATTAGGCGTCAAGGTCCCCACCTTGTTGGAGCCCAGAAGGCAGCGATTGTTTAAGAGCTAAGCTGCCGGTTGTACCTATCGAGTG
MFSD6L_+_8702292.23-P1P2	MFSD6L	atypical SLC	P1P2	GGCTTGGCCGCGCCCTGGGT	AGTATTAGGCGTCAAGGTCCCCACCTTGTTGGGCTTGGCCGCGCCCTGGGTGTTTAAGAGCTAAGCTGCCGGTTGTACCTATCGAGTG
MFSD6L_+_8702616.23-P1P2	MFSD6L	atypical SLC	P1P2	GGGTCCAACGGCAGGACCTG	AGTATTAGGCGTCAAGGTCCCCACCTTGTTGGGGTCCAACGGCAGGACCTGGTTTAAGAGCTAAGCTGCCGGTTGTACCTATCGAGTG
MFSD7_-_682921.23-P1P2	MFSD7	SLC	P1P2	GCCGTCGGCCCCGCCATCGT	AGTATTAGGCGTCAAGGTCCCCACCTTGTTGGCCGTCGGCCCCGCCATCGTGTTTAAGAGCTAAGCTGCCGGTTGTACCTATCGAGTG
MFSD7_+_682928.23-P1P2	MFSD7	SLC	P1P2	GCGGGACCGGCGGAGACCCG	AGTATTAGGCGTCAAGGTCCCCACCTTGTTGGCGGGACCGGCGGAGACCCGGTTTAAGAGCTAAGCTGCCGGTTGTACCTATCGAGTG
MFSD7_+_682925.23-P1P2	MFSD7	SLC	P1P2	GGACCGGCGGAGACCCGTGG	AGTATTAGGCGTCAAGGTCCCCACCTTGTTGGGACCGGCGGAGACCCGTGGGTTTAAGAGCTAAGCTGCCGGTTGTACCTATCGAGTG
MFSD7_-_682934.23-P1P2	MFSD7	SLC	P1P2	GCATCGTCGGCGGCCTCCAC	AGTATTAGGCGTCAAGGTCCCCACCTTGTTGGCATCGTCGGCGGCCTCCACGTTTAAGAGCTAAGCTGCCGGTTGTACCTATCGAGTG
MFSD7_-_682924.23-P1P2	MFSD7	SLC	P1P2	GTCGGCCCCGCCATCGTCGG	AGTATTAGGCGTCAAGGTCCCCACCTTGTTGGTCGGCCCCGCCATCGTCGGGTTTAAGAGCTAAGCTGCCGGTTGTACCTATCGAGTG
MFSD7_+_682954.23-P1P2	MFSD7	SLC	P1P2	GGAAGGTCCTTAAGCCCGGG	AGTATTAGGCGTCAAGGTCCCCACCTTGTTGGGAAGGTCCTTAAGCCCGGGGTTTAAGAGCTAAGCTGCCGGTTGTACCTATCGAGTG
MFSD7_+_682975.23-P1P2	MFSD7	SLC	P1P2	GAGGCGGTCCCGGCCCACGC	AGTATTAGGCGTCAAGGTCCCCACCTTGTTGGAGGCGGTCCCGGCCCACGCGTTTAAGAGCTAAGCTGCCGGTTGTACCTATCGAGTG
MFSD7_+_682774.23-P1P2	MFSD7	SLC	P1P2	GTGCTCCAACGCCACGGTAG	AGTATTAGGCGTCAAGGTCCCCACCTTGTTGGTGCTCCAACGCCACGGTAGGTTTAAGAGCTAAGCTGCCGGTTGTACCTATCGAGTG
MFSD7_-_682832.23-P1P2	MFSD7	SLC	P1P2	GCGCGAGCAGGAACACCCAG	AGTATTAGGCGTCAAGGTCCCCACCTTGTTGGCGCGAGCAGGAACACCCAGGTTTAAGAGCTAAGCTGCCGGTTGTACCTATCGAGTG
MFSD7_-_682906.23-P1P2	MFSD7	SLC	P1P2	GACCCCGTCTCGGCCTCCGT	AGTATTAGGCGTCAAGGTCCCCACCTTGTTGGACCCCGTCTCGGCCTCCGTGTTTAAGAGCTAAGCTGCCGGTTGTACCTATCGAGTG
MFSD8_-_128886840.23-P1P2	MFSD8	atypical SLC	P1P2	GGCGCCGTGTACGCGCCTGG	AGTATTAGGCGTCAAGGTCCCCACCTTGTTGGGCGCCGTGTACGCGCCTGGGTTTAAGAGCTAAGCTGCCGGTTGTACCTATCGAGTG
MFSD8_-_128886886.23-P1P2	MFSD8	atypical SLC	P1P2	GGCGGGAGACTCGCGGGTCA	AGTATTAGGCGTCAAGGTCCCCACCTTGTTGGGCGGGAGACTCGCGGGTCAGTTTAAGAGCTAAGCTGCCGGTTGTACCTATCGAGTG
MFSD8_-_128886254.23-P1P2	MFSD8	atypical SLC	P1P2	GCAGGTGTGTCGCCTAAGAG	AGTATTAGGCGTCAAGGTCCCCACCTTGTTGGCAGGTGTGTCGCCTAAGAGGTTTAAGAGCTAAGCTGCCGGTTGTACCTATCGAGTG
MFSD8_+_128886284.23-P1P2	MFSD8	atypical SLC	P1P2	GCTTGTAGGGAGTGTAACTA	AGTATTAGGCGTCAAGGTCCCCACCTTGTTGGCTTGTAGGGAGTGTAACTAGTTTAAGAGCTAAGCTGCCGGTTGTACCTATCGAGTG
MFSD8_+_128886297.23-P1P2	MFSD8	atypical SLC	P1P2	GGGGCGCAAGACGCCTTGTA	AGTATTAGGCGTCAAGGTCCCCACCTTGTTGGGGGCGCAAGACGCCTTGTAGTTTAAGAGCTAAGCTGCCGGTTGTACCTATCGAGTG
MFSD8_+_128886280.23-P1P2	MFSD8	atypical SLC	P1P2	GTAGGGAGTGTAACTATGGC	AGTATTAGGCGTCAAGGTCCCCACCTTGTTGGTAGGGAGTGTAACTATGGCGTTTAAGAGCTAAGCTGCCGGTTGTACCTATCGAGTG
MFSD8_+_128886316.23-P1P2	MFSD8	atypical SLC	P1P2	GAGCAGGTGTCGCGAGAGTT	AGTATTAGGCGTCAAGGTCCCCACCTTGTTGGAGCAGGTGTCGCGAGAGTTGTTTAAGAGCTAAGCTGCCGGTTGTACCTATCGAGTG
MFSD8_+_128886244.23-P1P2	MFSD8	atypical SLC	P1P2	GGTGAACAGGAGCCGCTCTT	AGTATTAGGCGTCAAGGTCCCCACCTTGTTGGGTGAACAGGAGCCGCTCTTGTTTAAGAGCTAAGCTGCCGGTTGTACCTATCGAGTG
MFSD8_+_128886257.23-P1P2	MFSD8	atypical SLC	P1P2	GCTGCGGAACGAAAGTGAAC	AGTATTAGGCGTCAAGGTCCCCACCTTGTTGGCTGCGGAACGAAAGTGAACGTTTAAGAGCTAAGCTGCCGGTTGTACCTATCGAGTG
MFSD8_+_128886342.23-P1P2	MFSD8	atypical SLC	P1P2	GGCTTCACGCCACCCGGGAT	AGTATTAGGCGTCAAGGTCCCCACCTTGTTGGGCTTCACGCCACCCGGGATGTTTAAGAGCTAAGCTGCCGGTTGTACCTATCGAGTG
MFSD9_+_103353303.23-P1P2	MFSD9	atypical SLC	P1P2	GGGCTCCCGGGGTAGGTCCG	AGTATTAGGCGTCAAGGTCCCCACCTTGTTGGGGCTCCCGGGGTAGGTCCGGTTTAAGAGCTAAGCTGCCGGTTGTACCTATCGAGTG
MFSD9_-_103353320.23-P1P2	MFSD9	atypical SLC	P1P2	GGCAGCCGCGGACCTACCCC	AGTATTAGGCGTCAAGGTCCCCACCTTGTTGGGCAGCCGCGGACCTACCCCGTTTAAGAGCTAAGCTGCCGGTTGTACCTATCGAGTG
MFSD9_+_103353175.23-P1P2	MFSD9	atypical SLC	P1P2	GGAGCAGAAGACAGGAACCG	AGTATTAGGCGTCAAGGTCCCCACCTTGTTGGGAGCAGAAGACAGGAACCGGTTTAAGAGCTAAGCTGCCGGTTGTACCTATCGAGTG
MFSD9_+_103353255.23-P1P2	MFSD9	atypical SLC	P1P2	GGCGCGGGTATGGAGCTTGG	AGTATTAGGCGTCAAGGTCCCCACCTTGTTGGGCGCGGGTATGGAGCTTGGGTTTAAGAGCTAAGCTGCCGGTTGTACCTATCGAGTG
MFSD9_-_103353352.23-P1P2	MFSD9	atypical SLC	P1P2	GCGCCCCGAGCGGAAGCAGG	AGTATTAGGCGTCAAGGTCCCCACCTTGTTGGCGCCCCGAGCGGAAGCAGGGTTTAAGAGCTAAGCTGCCGGTTGTACCTATCGAGTG
MFSD9_-_103353234.23-P1P2	MFSD9	atypical SLC	P1P2	GGTCTCCGAGACCAGCCTCG	AGTATTAGGCGTCAAGGTCCCCACCTTGTTGGGTCTCCGAGACCAGCCTCGGTTTAAGAGCTAAGCTGCCGGTTGTACCTATCGAGTG
MFSD9_+_103353280.23-P1P2	MFSD9	atypical SLC	P1P2	GTGCTGCTGCGTCCGACCCC	AGTATTAGGCGTCAAGGTCCCCACCTTGTTGGTGCTGCTGCGTCCGACCCCGTTTAAGAGCTAAGCTGCCGGTTGTACCTATCGAGTG
MFSD9_-_103352952.23-P1P2	MFSD9	atypical SLC	P1P2	GCAGACTGAAGTGGGTGATA	AGTATTAGGCGTCAAGGTCCCCACCTTGTTGGCAGACTGAAGTGGGTGATAGTTTAAGAGCTAAGCTGCCGGTTGTACCTATCGAGTG
MFSD9_+_103353085.23-P1P2	MFSD9	atypical SLC	P1P2	GTTGGTGAGTGCGAGCGTGG	AGTATTAGGCGTCAAGGTCCCCACCTTGTTGGTTGGTGAGTGCGAGCGTGGGTTTAAGAGCTAAGCTGCCGGTTGTACCTATCGAGTG
MFSD9_+_103353172.23-P1P2	MFSD9	atypical SLC	P1P2	GCAGAAGACAGGAACCGAGG	AGTATTAGGCGTCAAGGTCCCCACCTTGTTGGCAGAAGACAGGAACCGAGGGTTTAAGAGCTAAGCTGCCGGTTGTACCTATCGAGTG
MPC1_+_166796382.23-P1P2	MPC1	SLC	P1P2	GCAGAGGCAGGGACCACTCG	AGTATTAGGCGTCAAGGTCCCCACCTTGTTGGCAGAGGCAGGGACCACTCGGTTTAAGAGCTAAGCTGCCGGTTGTACCTATCGAGTG
MPC1_+_166796371.23-P1P2	MPC1	SLC	P1P2	GACCACTCGGGGTCTGGTGT	AGTATTAGGCGTCAAGGTCCCCACCTTGTTGGACCACTCGGGGTCTGGTGTGTTTAAGAGCTAAGCTGCCGGTTGTACCTATCGAGTG
MPC1_-_166796391.23-P1P2	MPC1	SLC	P1P2	GGCCGACACCAGACCCCGAG	AGTATTAGGCGTCAAGGTCCCCACCTTGTTGGGCCGACACCAGACCCCGAGGTTTAAGAGCTAAGCTGCCGGTTGTACCTATCGAGTG
MPC1_+_166796420.23-P1P2	MPC1	SLC	P1P2	GGGGTTGGCCGGGGTGTCAT	AGTATTAGGCGTCAAGGTCCCCACCTTGTTGGGGGTTGGCCGGGGTGTCATGTTTAAGAGCTAAGCTGCCGGTTGTACCTATCGAGTG
MPC1_-_166796446.23-P1P2	MPC1	SLC	P1P2	GGACACCCCGGCCAACCCCC	AGTATTAGGCGTCAAGGTCCCCACCTTGTTGGGACACCCCGGCCAACCCCCGTTTAAGAGCTAAGCTGCCGGTTGTACCTATCGAGTG
MPC1_+_166796360.23-P1P2	MPC1	SLC	P1P2	GTCTGGTGTCGGCACAGCCA	AGTATTAGGCGTCAAGGTCCCCACCTTGTTGGTCTGGTGTCGGCACAGCCAGTTTAAGAGCTAAGCTGCCGGTTGTACCTATCGAGTG
MPC1_+_166796356.23-P1P2	MPC1	SLC	P1P2	GGTGTCGGCACAGCCATGGC	AGTATTAGGCGTCAAGGTCCCCACCTTGTTGGGTGTCGGCACAGCCATGGCGTTTAAGAGCTAAGCTGCCGGTTGTACCTATCGAGTG
MPC1_+_166796071.23-P1P2	MPC1	SLC	P1P2	GGTAGAGAGCCGGTGACAGT	AGTATTAGGCGTCAAGGTCCCCACCTTGTTGGGTAGAGAGCCGGTGACAGTGTTTAAGAGCTAAGCTGCCGGTTGTACCTATCGAGTG
MPC1_-_166796456.23-P1P2	MPC1	SLC	P1P2	GCCAACCCCCCGGCAGCCGA	AGTATTAGGCGTCAAGGTCCCCACCTTGTTGGCCAACCCCCCGGCAGCCGAGTTTAAGAGCTAAGCTGCCGGTTGTACCTATCGAGTG
MPC1_+_166796377.23-P1P2	MPC1	SLC	P1P2	GGCAGGGACCACTCGGGGTC	AGTATTAGGCGTCAAGGTCCCCACCTTGTTGGGCAGGGACCACTCGGGGTCGTTTAAGAGCTAAGCTGCCGGTTGTACCTATCGAGTG
MPC2_+_167906056.23-P1P2	MPC2	SLC	P1P2	GTTCAACACCCGAGCCGCAC	AGTATTAGGCGTCAAGGTCCCCACCTTGTTGGTTCAACACCCGAGCCGCACGTTTAAGAGCTAAGCTGCCGGTTGTACCTATCGAGTG
MPC2_+_167906008.23-P1P2	MPC2	SLC	P1P2	GGCGCAGCGTTAGATGGCGG	AGTATTAGGCGTCAAGGTCCCCACCTTGTTGGGCGCAGCGTTAGATGGCGGGTTTAAGAGCTAAGCTGCCGGTTGTACCTATCGAGTG
MPC2_+_167905034.23-P1P2	MPC2	SLC	P1P2	GCCTGCGGGCCACCTACCAC	AGTATTAGGCGTCAAGGTCCCCACCTTGTTGGCCTGCGGGCCACCTACCACGTTTAAGAGCTAAGCTGCCGGTTGTACCTATCGAGTG
MPC2_-_167905275.23-P1P2	MPC2	SLC	P1P2	GCGCCCCGCGAAGGTTGAGG	AGTATTAGGCGTCAAGGTCCCCACCTTGTTGGCGCCCCGCGAAGGTTGAGGGTTTAAGAGCTAAGCTGCCGGTTGTACCTATCGAGTG
MPC2_-_167905215.23-P1P2	MPC2	SLC	P1P2	GGCCTGGAGTACCCTTCCCG	AGTATTAGGCGTCAAGGTCCCCACCTTGTTGGGCCTGGAGTACCCTTCCCGGTTTAAGAGCTAAGCTGCCGGTTGTACCTATCGAGTG
MPC2_+_167905204.23-P1P2	MPC2	SLC	P1P2	GGCAGGGAAAGCCGCGGGAA	AGTATTAGGCGTCAAGGTCCCCACCTTGTTGGGCAGGGAAAGCCGCGGGAAGTTTAAGAGCTAAGCTGCCGGTTGTACCTATCGAGTG
MPC2_+_167905185.23-P1P2	MPC2	SLC	P1P2	GGGGTACTCCAGGCGAGAGG	AGTATTAGGCGTCAAGGTCCCCACCTTGTTGGGGGTACTCCAGGCGAGAGGGTTTAAGAGCTAAGCTGCCGGTTGTACCTATCGAGTG
MPC2_+_167905169.23-P1P2	MPC2	SLC	P1P2	GAGGCGGACGCGAGTCGTCG	AGTATTAGGCGTCAAGGTCCCCACCTTGTTGGAGGCGGACGCGAGTCGTCGGTTTAAGAGCTAAGCTGCCGGTTGTACCTATCGAGTG
MPC2_+_167905188.23-P1P2	MPC2	SLC	P1P2	GGAAGGGTACTCCAGGCGAG	AGTATTAGGCGTCAAGGTCCCCACCTTGTTGGGAAGGGTACTCCAGGCGAGGTTTAAGAGCTAAGCTGCCGGTTGTACCTATCGAGTG
MPC2_-_167905044.23-P1P2	MPC2	SLC	P1P2	GTTATCGAGGAGCCGGTGGT	AGTATTAGGCGTCAAGGTCCCCACCTTGTTGGTTATCGAGGAGCCGGTGGTGTTTAAGAGCTAAGCTGCCGGTTGTACCTATCGAGTG
MPDU1_-_7487212.23-P1P2	MPDU1	SLC	P1P2	GGGCGGACGGACCGCTTAAA	AGTATTAGGCGTCAAGGTCCCCACCTTGTTGGGGCGGACGGACCGCTTAAAGTTTAAGAGCTAAGCTGCCGGTTGTACCTATCGAGTG
MPDU1_-_7487368.23-P1P2	MPDU1	SLC	P1P2	GTTGATCGGCGACTAAGTGA	AGTATTAGGCGTCAAGGTCCCCACCTTGTTGGTTGATCGGCGACTAAGTGAGTTTAAGAGCTAAGCTGCCGGTTGTACCTATCGAGTG
MPDU1_-_7487432.23-P1P2	MPDU1	SLC	P1P2	GAGAAGGGCGGAAGTGTCTC	AGTATTAGGCGTCAAGGTCCCCACCTTGTTGGAGAAGGGCGGAAGTGTCTCGTTTAAGAGCTAAGCTGCCGGTTGTACCTATCGAGTG
MPDU1_+_7487462.23-P1P2	MPDU1	SLC	P1P2	GCACCCGGTGACTTCCCCAC	AGTATTAGGCGTCAAGGTCCCCACCTTGTTGGCACCCGGTGACTTCCCCACGTTTAAGAGCTAAGCTGCCGGTTGTACCTATCGAGTG
MPDU1_+_7487234.23-P1P2	MPDU1	SLC	P1P2	GGTTGGTCGTAGCATTTCTC	AGTATTAGGCGTCAAGGTCCCCACCTTGTTGGGTTGGTCGTAGCATTTCTCGTTTAAGAGCTAAGCTGCCGGTTGTACCTATCGAGTG
MPDU1_-_7487398.23-P1P2	MPDU1	SLC	P1P2	GGCCGCCATGCCGAGCTGGA	AGTATTAGGCGTCAAGGTCCCCACCTTGTTGGGCCGCCATGCCGAGCTGGAGTTTAAGAGCTAAGCTGCCGGTTGTACCTATCGAGTG
MPDU1_-_7487480.23-P1P2	MPDU1	SLC	P1P2	GGTGCCAGTGGGGAAGTCAC	AGTATTAGGCGTCAAGGTCCCCACCTTGTTGGGTGCCAGTGGGGAAGTCACGTTTAAGAGCTAAGCTGCCGGTTGTACCTATCGAGTG
MPDU1_-_7487183.23-P1P2	MPDU1	SLC	P1P2	GGGAAGCTAGCTTTGCAATA	AGTATTAGGCGTCAAGGTCCCCACCTTGTTGGGGAAGCTAGCTTTGCAATAGTTTAAGAGCTAAGCTGCCGGTTGTACCTATCGAGTG
MPDU1_+_7487620.23-P1P2	MPDU1	SLC	P1P2	GTGAAGGCCCGATTCATCAG	AGTATTAGGCGTCAAGGTCCCCACCTTGTTGGTGAAGGCCCGATTCATCAGGTTTAAGAGCTAAGCTGCCGGTTGTACCTATCGAGTG
MPDU1_-_7487160.23-P1P2	MPDU1	SLC	P1P2	GAATGGCGGTCTGGAGAGAC	AGTATTAGGCGTCAAGGTCCCCACCTTGTTGGAATGGCGGTCTGGAGAGACGTTTAAGAGCTAAGCTGCCGGTTGTACCTATCGAGTG
MTCH1_-_36953921.23-P1P2	MTCH1	SLC	P1P2	GCGGCACCGCCGCGAGCCCA	AGTATTAGGCGTCAAGGTCCCCACCTTGTTGGCGGCACCGCCGCGAGCCCAGTTTAAGAGCTAAGCTGCCGGTTGTACCTATCGAGTG
MTCH1_-_36953934.23-P1P2	MTCH1	SLC	P1P2	GAGCCCAGGGCGCCACTTCC	AGTATTAGGCGTCAAGGTCCCCACCTTGTTGGAGCCCAGGGCGCCACTTCCGTTTAAGAGCTAAGCTGCCGGTTGTACCTATCGAGTG
MTCH1_+_36953915.23-P1P2	MTCH1	SLC	P1P2	GGACCCGGAAGTGGCGCCCT	AGTATTAGGCGTCAAGGTCCCCACCTTGTTGGGACCCGGAAGTGGCGCCCTGTTTAAGAGCTAAGCTGCCGGTTGTACCTATCGAGTG
MTCH1_+_36953857.23-P1P2	MTCH1	SLC	P1P2	Gctggagccggagctcgcgg	AGTATTAGGCGTCAAGGTCCCCACCTTGTTGGctggagccggagctcgcggGTTTAAGAGCTAAGCTGCCGGTTGTACCTATCGAGTG
MTCH1_+_36953930.23-P1P2	MTCH1	SLC	P1P2	GGCCATGGGAGCTTCGGACC	AGTATTAGGCGTCAAGGTCCCCACCTTGTTGGGCCATGGGAGCTTCGGACCGTTTAAGAGCTAAGCTGCCGGTTGTACCTATCGAGTG
MTCH1_+_36953936.23-P1P2	MTCH1	SLC	P1P2	GCCGGGCGCCATGGGAGCTT	AGTATTAGGCGTCAAGGTCCCCACCTTGTTGGCCGGGCGCCATGGGAGCTTGTTTAAGAGCTAAGCTGCCGGTTGTACCTATCGAGTG
MTCH1_+_36953702.23-P1P2	MTCH1	SLC	P1P2	GGACAACGCCCCGACCACTG	AGTATTAGGCGTCAAGGTCCCCACCTTGTTGGGACAACGCCCCGACCACTGGTTTAAGAGCTAAGCTGCCGGTTGTACCTATCGAGTG
MTCH1_-_36953950.23-P1P2	MTCH1	SLC	P1P2	GTCCGGGTCCGAAGCTCCCA	AGTATTAGGCGTCAAGGTCCCCACCTTGTTGGTCCGGGTCCGAAGCTCCCAGTTTAAGAGCTAAGCTGCCGGTTGTACCTATCGAGTG
MTCH1_-_36953661.23-P1P2	MTCH1	SLC	P1P2	GCTTCACGTAGAGCAGGGGA	AGTATTAGGCGTCAAGGTCCCCACCTTGTTGGCTTCACGTAGAGCAGGGGAGTTTAAGAGCTAAGCTGCCGGTTGTACCTATCGAGTG
MTCH1_+_36953669.23-P1P2	MTCH1	SLC	P1P2	GGCACTGGGCGCGGGCGTGA	AGTATTAGGCGTCAAGGTCCCCACCTTGTTGGGCACTGGGCGCGGGCGTGAGTTTAAGAGCTAAGCTGCCGGTTGTACCTATCGAGTG
MTCH2_+_47664056.23-P1P2	MTCH2	SLC	P1P2	GACCGGCTCACCGGGTCGCT	AGTATTAGGCGTCAAGGTCCCCACCTTGTTGGACCGGCTCACCGGGTCGCTGTTTAAGAGCTAAGCTGCCGGTTGTACCTATCGAGTG
MTCH2_-_47664068.23-P1P2	MTCH2	SLC	P1P2	GACGGAGCCACCAAGCGACC	AGTATTAGGCGTCAAGGTCCCCACCTTGTTGGACGGAGCCACCAAGCGACCGTTTAAGAGCTAAGCTGCCGGTTGTACCTATCGAGTG
MTCH2_+_47664073.23-P1P2	MTCH2	SLC	P1P2	GCTGGCACGTGACCTAGGAC	AGTATTAGGCGTCAAGGTCCCCACCTTGTTGGCTGGCACGTGACCTAGGACGTTTAAGAGCTAAGCTGCCGGTTGTACCTATCGAGTG
MTCH2_+_47664053.23-P1P2	MTCH2	SLC	P1P2	GGGCTCACCGGGTCGCTTGG	AGTATTAGGCGTCAAGGTCCCCACCTTGTTGGGGCTCACCGGGTCGCTTGGGTTTAAGAGCTAAGCTGCCGGTTGTACCTATCGAGTG
MTCH2_+_47664010.23-P1P2	MTCH2	SLC	P1P2	GCCCGCGGGTGCCATCATGG	AGTATTAGGCGTCAAGGTCCCCACCTTGTTGGCCCGCGGGTGCCATCATGGGTTTAAGAGCTAAGCTGCCGGTTGTACCTATCGAGTG
MTCH2_+_47664065.23-P1P2	MTCH2	SLC	P1P2	GTGACCTAGGACCGGCTCAC	AGTATTAGGCGTCAAGGTCCCCACCTTGTTGGTGACCTAGGACCGGCTCACGTTTAAGAGCTAAGCTGCCGGTTGTACCTATCGAGTG
MTCH2_+_47664097.23-P1P2	MTCH2	SLC	P1P2	GggcgggccAGTGAAACCGG	AGTATTAGGCGTCAAGGTCCCCACCTTGTTGGggcgggccAGTGAAACCGGGTTTAAGAGCTAAGCTGCCGGTTGTACCTATCGAGTG
MTCH2_-_47664083.23-P1P2	MTCH2	SLC	P1P2	GGACCCGGTGAGCCGGTCCT	AGTATTAGGCGTCAAGGTCCCCACCTTGTTGGGACCCGGTGAGCCGGTCCTGTTTAAGAGCTAAGCTGCCGGTTGTACCTATCGAGTG
MTCH2_+_47663855.23-P1P2	MTCH2	SLC	P1P2	GGCTCAGGGCGCCTGAGGAT	AGTATTAGGCGTCAAGGTCCCCACCTTGTTGGGCTCAGGGCGCCTGAGGATGTTTAAGAGCTAAGCTGCCGGTTGTACCTATCGAGTG
MTCH2_+_47664013.23-P1P2	MTCH2	SLC	P1P2	GCCGCCCGCGGGTGCCATCA	AGTATTAGGCGTCAAGGTCCCCACCTTGTTGGCCGCCCGCGGGTGCCATCAGTTTAAGAGCTAAGCTGCCGGTTGTACCTATCGAGTG
NIPA1_-_23086334.23-P1P2	NIPA1	SLC	P1P2	GCCCAGGCCGAGCGACACGG	AGTATTAGGCGTCAAGGTCCCCACCTTGTTGGCCCAGGCCGAGCGACACGGGTTTAAGAGCTAAGCTGCCGGTTGTACCTATCGAGTG
NIPA1_+_23086227.23-P1P2	NIPA1	SLC	P1P2	GCGTGCCAAGCGGCGAGGTA	AGTATTAGGCGTCAAGGTCCCCACCTTGTTGGCGTGCCAAGCGGCGAGGTAGTTTAAGAGCTAAGCTGCCGGTTGTACCTATCGAGTG
NIPA1_-_23086331.23-P1P2	NIPA1	SLC	P1P2	GACGCCCAGGCCGAGCGACA	AGTATTAGGCGTCAAGGTCCCCACCTTGTTGGACGCCCAGGCCGAGCGACAGTTTAAGAGCTAAGCTGCCGGTTGTACCTATCGAGTG
NIPA1_+_23086016.23-P1P2	NIPA1	SLC	P1P2	GGGAGCGGCCCAGGAATCAC	AGTATTAGGCGTCAAGGTCCCCACCTTGTTGGGGAGCGGCCCAGGAATCACGTTTAAGAGCTAAGCTGCCGGTTGTACCTATCGAGTG
NIPA1_+_23086256.23-P1P2	NIPA1	SLC	P1P2	GCGTTCGTGCTACAGAAGAA	AGTATTAGGCGTCAAGGTCCCCACCTTGTTGGCGTTCGTGCTACAGAAGAAGTTTAAGAGCTAAGCTGCCGGTTGTACCTATCGAGTG
NIPA1_-_23086063.23-P1P2	NIPA1	SLC	P1P2	GCCCGAGCGCCAGGACGCGG	AGTATTAGGCGTCAAGGTCCCCACCTTGTTGGCCCGAGCGCCAGGACGCGGGTTTAAGAGCTAAGCTGCCGGTTGTACCTATCGAGTG
NIPA1_+_23086223.23-P1P2	NIPA1	SLC	P1P2	GCCAAGCGGCGAGGTAGGGC	AGTATTAGGCGTCAAGGTCCCCACCTTGTTGGCCAAGCGGCGAGGTAGGGCGTTTAAGAGCTAAGCTGCCGGTTGTACCTATCGAGTG
NIPA1_+_23086157.23-P1P2	NIPA1	SLC	P1P2	Gagaaggcggtcgcaggtgg	AGTATTAGGCGTCAAGGTCCCCACCTTGTTGGagaaggcggtcgcaggtggGTTTAAGAGCTAAGCTGCCGGTTGTACCTATCGAGTG
NIPA1_+_23086406.23-P1P2	NIPA1	SLC	P1P2	GGGGCGGGCGCGGGCGGAAT	AGTATTAGGCGTCAAGGTCCCCACCTTGTTGGGGGCGGGCGCGGGCGGAATGTTTAAGAGCTAAGCTGCCGGTTGTACCTATCGAGTG
NIPA1_+_23086283.23-P1P2	NIPA1	SLC	P1P2	GTCGTGTCGAGCCTGGTGAA	AGTATTAGGCGTCAAGGTCCCCACCTTGTTGGTCGTGTCGAGCCTGGTGAAGTTTAAGAGCTAAGCTGCCGGTTGTACCTATCGAGTG
NIPA2_-_23034359.23-P1P2	NIPA2	SLC	P1P2	GACCTGCCAAGGACAACCTC	AGTATTAGGCGTCAAGGTCCCCACCTTGTTGGACCTGCCAAGGACAACCTCGTTTAAGAGCTAAGCTGCCGGTTGTACCTATCGAGTG
NIPA2_+_23034343.23-P1P2	NIPA2	SLC	P1P2	GCGGTGCCGGAGGTTGTCCT	AGTATTAGGCGTCAAGGTCCCCACCTTGTTGGCGGTGCCGGAGGTTGTCCTGTTTAAGAGCTAAGCTGCCGGTTGTACCTATCGAGTG
NIPA2_+_23034365.23-P1P2	NIPA2	SLC	P1P2	GGTCCCGGCAGCGGTGGTGA	AGTATTAGGCGTCAAGGTCCCCACCTTGTTGGGTCCCGGCAGCGGTGGTGAGTTTAAGAGCTAAGCTGCCGGTTGTACCTATCGAGTG
NIPA2_+_23034362.23-P1P2	NIPA2	SLC	P1P2	GCCGGCAGCGGTGGTGACGG	AGTATTAGGCGTCAAGGTCCCCACCTTGTTGGCCGGCAGCGGTGGTGACGGGTTTAAGAGCTAAGCTGCCGGTTGTACCTATCGAGTG
NIPA2_+_23034226.23-P1P2	NIPA2	SLC	P1P2	GGCCGTGCGAGCGCAGGACT	AGTATTAGGCGTCAAGGTCCCCACCTTGTTGGGCCGTGCGAGCGCAGGACTGTTTAAGAGCTAAGCTGCCGGTTGTACCTATCGAGTG
NIPA2_+_23034140.23-P1P2	NIPA2	SLC	P1P2	GCGGCCGGCCGACTAGGGTG	AGTATTAGGCGTCAAGGTCCCCACCTTGTTGGCGGCCGGCCGACTAGGGTGGTTTAAGAGCTAAGCTGCCGGTTGTACCTATCGAGTG
NIPA2_-_23034412.23-P1P2	NIPA2	SLC	P1P2	GGGCCGGCGCCGGAAAACCT	AGTATTAGGCGTCAAGGTCCCCACCTTGTTGGGGCCGGCGCCGGAAAACCTGTTTAAGAGCTAAGCTGCCGGTTGTACCTATCGAGTG
NIPA2_+_23034211.23-P1P2	NIPA2	SLC	P1P2	GGACTGGGCGGCCTGTGTGG	AGTATTAGGCGTCAAGGTCCCCACCTTGTTGGGACTGGGCGGCCTGTGTGGGTTTAAGAGCTAAGCTGCCGGTTGTACCTATCGAGTG
NIPA2_+_23034371.23-P1P2	NIPA2	SLC	P1P2	GCCCTAGGTCCCGGCAGCGG	AGTATTAGGCGTCAAGGTCCCCACCTTGTTGGCCCTAGGTCCCGGCAGCGGGTTTAAGAGCTAAGCTGCCGGTTGTACCTATCGAGTG
NIPA2_-_23033978.23-P1P2	NIPA2	SLC	P1P2	GAGGCTTCCGTGGGACTGAA	AGTATTAGGCGTCAAGGTCCCCACCTTGTTGGAGGCTTCCGTGGGACTGAAGTTTAAGAGCTAAGCTGCCGGTTGTACCTATCGAGTG
NPC1_-_21166414.23-P1P2	NPC1	SLC	P1P2	GGCACCCCGCGCAGGAGGAG	AGTATTAGGCGTCAAGGTCCCCACCTTGTTGGGCACCCCGCGCAGGAGGAGGTTTAAGAGCTAAGCTGCCGGTTGTACCTATCGAGTG
NPC1_-_21166384.23-P1P2	NPC1	SLC	P1P2	GGAGGCGGCTCTACTTCCCC	AGTATTAGGCGTCAAGGTCCCCACCTTGTTGGGAGGCGGCTCTACTTCCCCGTTTAAGAGCTAAGCTGCCGGTTGTACCTATCGAGTG
NPC1_+_21166358.23-P1P2	NPC1	SLC	P1P2	GGGAAGTAGAGCCGCCTCCG	AGTATTAGGCGTCAAGGTCCCCACCTTGTTGGGGAAGTAGAGCCGCCTCCGGTTTAAGAGCTAAGCTGCCGGTTGTACCTATCGAGTG
NPC1_+_21166492.23-P1P2	NPC1	SLC	P1P2	GCAGCGGCACCTCCCAGAAA	AGTATTAGGCGTCAAGGTCCCCACCTTGTTGGCAGCGGCACCTCCCAGAAAGTTTAAGAGCTAAGCTGCCGGTTGTACCTATCGAGTG
NPC1_+_21166588.23-P1P2	NPC1	SLC	P1P2	GTGGCCCCCGGGGATTGCAG	AGTATTAGGCGTCAAGGTCCCCACCTTGTTGGTGGCCCCCGGGGATTGCAGGTTTAAGAGCTAAGCTGCCGGTTGTACCTATCGAGTG
NPC1_-_21166363.23-P1P2	NPC1	SLC	P1P2	GTTCGGCTGGTTGGGCTCCC	AGTATTAGGCGTCAAGGTCCCCACCTTGTTGGTTCGGCTGGTTGGGCTCCCGTTTAAGAGCTAAGCTGCCGGTTGTACCTATCGAGTG
NPC1_-_21166894.23-P1P2	NPC1	SLC	P1P2	GTTTCTAGCAGAGCCCGGGG	AGTATTAGGCGTCAAGGTCCCCACCTTGTTGGTTTCTAGCAGAGCCCGGGGGTTTAAGAGCTAAGCTGCCGGTTGTACCTATCGAGTG
NPC1_-_21166656.23-P1P2	NPC1	SLC	P1P2	GCGGCCCGGGAGAGTATCTG	AGTATTAGGCGTCAAGGTCCCCACCTTGTTGGCGGCCCGGGAGAGTATCTGGTTTAAGAGCTAAGCTGCCGGTTGTACCTATCGAGTG
NPC1_-_21166869.23-P1P2	NPC1	SLC	P1P2	GCTGAAAGGAATCTGGACCC	AGTATTAGGCGTCAAGGTCCCCACCTTGTTGGCTGAAAGGAATCTGGACCCGTTTAAGAGCTAAGCTGCCGGTTGTACCTATCGAGTG
NPC1_-_21166406.23-P1P2	NPC1	SLC	P1P2	GCTGTTTCAGCACCCCGCGC	AGTATTAGGCGTCAAGGTCCCCACCTTGTTGGCTGTTTCAGCACCCCGCGCGTTTAAGAGCTAAGCTGCCGGTTGTACCTATCGAGTG
NPC1L1_+_44580791.23-P1P2	NPC1L1	SLC	P1P2	GCTGCGCTTGGTGAGTCCCA	AGTATTAGGCGTCAAGGTCCCCACCTTGTTGGCTGCGCTTGGTGAGTCCCAGTTTAAGAGCTAAGCTGCCGGTTGTACCTATCGAGTG
NPC1L1_+_44580637.23-P1P2	NPC1L1	SLC	P1P2	GTGCCAGGCCCCACAGAGGA	AGTATTAGGCGTCAAGGTCCCCACCTTGTTGGTGCCAGGCCCCACAGAGGAGTTTAAGAGCTAAGCTGCCGGTTGTACCTATCGAGTG
NPC1L1_-_44580541.23-P1P2	NPC1L1	SLC	P1P2	GAGGCCTGGACCCCACAGTA	AGTATTAGGCGTCAAGGTCCCCACCTTGTTGGAGGCCTGGACCCCACAGTAGTTTAAGAGCTAAGCTGCCGGTTGTACCTATCGAGTG
NPC1L1_+_44580434.23-P1P2	NPC1L1	SLC	P1P2	GGGAGGACTGAGCACTCTGG	AGTATTAGGCGTCAAGGTCCCCACCTTGTTGGGGAGGACTGAGCACTCTGGGTTTAAGAGCTAAGCTGCCGGTTGTACCTATCGAGTG
NPC1L1_+_44580454.23-P1P2	NPC1L1	SLC	P1P2	GACCTGGTGAGCATCACCTA	AGTATTAGGCGTCAAGGTCCCCACCTTGTTGGACCTGGTGAGCATCACCTAGTTTAAGAGCTAAGCTGCCGGTTGTACCTATCGAGTG
NPC1L1_+_44580705.23-P1P2	NPC1L1	SLC	P1P2	GCGTTACTGGGTGACAGCAA	AGTATTAGGCGTCAAGGTCCCCACCTTGTTGGCGTTACTGGGTGACAGCAAGTTTAAGAGCTAAGCTGCCGGTTGTACCTATCGAGTG
NPC1L1_+_44580660.23-P1P2	NPC1L1	SLC	P1P2	GCAAGTCTCTGGACACATGA	AGTATTAGGCGTCAAGGTCCCCACCTTGTTGGCAAGTCTCTGGACACATGAGTTTAAGAGCTAAGCTGCCGGTTGTACCTATCGAGTG
NPC1L1_+_44580859.23-P1P2	NPC1L1	SLC	P1P2	GGCTGACCCCTTCCCAGACC	AGTATTAGGCGTCAAGGTCCCCACCTTGTTGGGCTGACCCCTTCCCAGACCGTTTAAGAGCTAAGCTGCCGGTTGTACCTATCGAGTG
NPC1L1_-_44580552.23-P1P2	NPC1L1	SLC	P1P2	GCCACAGTAGGGCCAGTGAC	AGTATTAGGCGTCAAGGTCCCCACCTTGTTGGCCACAGTAGGGCCAGTGACGTTTAAGAGCTAAGCTGCCGGTTGTACCTATCGAGTG
NPC1L1_-_44580820.23-P1P2	NPC1L1	SLC	P1P2	GCTCACCAAGCGCAGGAGCA	AGTATTAGGCGTCAAGGTCCCCACCTTGTTGGCTCACCAAGCGCAGGAGCAGTTTAAGAGCTAAGCTGCCGGTTGTACCTATCGAGTG
PQLC1_+_77711621.23-P1P2	PQLC1	SLC	P1P2	GCGAGACGCGCGCGGGTCAg	AGTATTAGGCGTCAAGGTCCCCACCTTGTTGGCGAGACGCGCGCGGGTCAgGTTTAAGAGCTAAGCTGCCGGTTGTACCTATCGAGTG
PQLC1_-_77710774.23-P1P2	PQLC1	SLC	P1P2	GAGCAGCACCAGGCACACGT	AGTATTAGGCGTCAAGGTCCCCACCTTGTTGGAGCAGCACCAGGCACACGTGTTTAAGAGCTAAGCTGCCGGTTGTACCTATCGAGTG
PQLC1_+_77711564.23-P1P2	PQLC1	SLC	P1P2	GgcgcAGGTAAGGAgcgcgg	AGTATTAGGCGTCAAGGTCCCCACCTTGTTGGgcgcAGGTAAGGAgcgcggGTTTAAGAGCTAAGCTGCCGGTTGTACCTATCGAGTG
PQLC1_-_77711659.23-P1P2	PQLC1	SLC	P1P2	GTCTCGGCGTCAGTCCGCTC	AGTATTAGGCGTCAAGGTCCCCACCTTGTTGGTCTCGGCGTCAGTCCGCTCGTTTAAGAGCTAAGCTGCCGGTTGTACCTATCGAGTG
PQLC1_-_77711390.23-P1P2	PQLC1	SLC	P1P2	GGTCACAGGGCCTAGCATGG	AGTATTAGGCGTCAAGGTCCCCACCTTGTTGGGTCACAGGGCCTAGCATGGGTTTAAGAGCTAAGCTGCCGGTTGTACCTATCGAGTG
PQLC1_-_77711119.23-P1P2	PQLC1	SLC	P1P2	GGCGCCAGCCGCAGGACCCG	AGTATTAGGCGTCAAGGTCCCCACCTTGTTGGGCGCCAGCCGCAGGACCCGGTTTAAGAGCTAAGCTGCCGGTTGTACCTATCGAGTG
PQLC1_-_77711488.23-P1P2	PQLC1	SLC	P1P2	GCCCCACAGGACCAAGCCAG	AGTATTAGGCGTCAAGGTCCCCACCTTGTTGGCCCCACAGGACCAAGCCAGGTTTAAGAGCTAAGCTGCCGGTTGTACCTATCGAGTG
PQLC1_-_77710832.23-P1P2	PQLC1	SLC	P1P2	GCCCGATACTGCGGGACGTA	AGTATTAGGCGTCAAGGTCCCCACCTTGTTGGCCCGATACTGCGGGACGTAGTTTAAGAGCTAAGCTGCCGGTTGTACCTATCGAGTG
PQLC1_-_77711365.23-P1P2	PQLC1	SLC	P1P2	GATCGGGGCGCACTGTTCGG	AGTATTAGGCGTCAAGGTCCCCACCTTGTTGGATCGGGGCGCACTGTTCGGGTTTAAGAGCTAAGCTGCCGGTTGTACCTATCGAGTG
PQLC1_-_77710789.23-P1P2	PQLC1	SLC	P1P2	GACGTAGGTGGAGAAGCCGT	AGTATTAGGCGTCAAGGTCCCCACCTTGTTGGACGTAGGTGGAGAAGCCGTGTTTAAGAGCTAAGCTGCCGGTTGTACCTATCGAGTG
PQLC2_-_19638846.23-P1P2	PQLC2	SLC	P1P2	GTGGGCCCTGGCGGCGGATC	AGTATTAGGCGTCAAGGTCCCCACCTTGTTGGTGGGCCCTGGCGGCGGATCGTTTAAGAGCTAAGCTGCCGGTTGTACCTATCGAGTG
PQLC2_-_19638867.23-P1P2	PQLC2	SLC	P1P2	GGACGTGGTGAGCCGGACCG	AGTATTAGGCGTCAAGGTCCCCACCTTGTTGGGACGTGGTGAGCCGGACCGGTTTAAGAGCTAAGCTGCCGGTTGTACCTATCGAGTG
PQLC2_+_19638857.23-P1P2	PQLC2	SLC	P1P2	GTTGCCACCTGCCCCCGGTC	AGTATTAGGCGTCAAGGTCCCCACCTTGTTGGTTGCCACCTGCCCCCGGTCGTTTAAGAGCTAAGCTGCCGGTTGTACCTATCGAGTG
PQLC2_-_19638852.23-P1P2	PQLC2	SLC	P1P2	GCTGGCGGCGGATCTGGACG	AGTATTAGGCGTCAAGGTCCCCACCTTGTTGGCTGGCGGCGGATCTGGACGGTTTAAGAGCTAAGCTGCCGGTTGTACCTATCGAGTG
PQLC2_-_19638887.23-P1P2	PQLC2	SLC	P1P2	GGGGCAGGTGGCAAACTTCA	AGTATTAGGCGTCAAGGTCCCCACCTTGTTGGGGGCAGGTGGCAAACTTCAGTTTAAGAGCTAAGCTGCCGGTTGTACCTATCGAGTG
PQLC2_-_19639061.23-P1P2	PQLC2	SLC	P1P2	GCAGTGGCCCCCCACCTCAA	AGTATTAGGCGTCAAGGTCCCCACCTTGTTGGCAGTGGCCCCCCACCTCAAGTTTAAGAGCTAAGCTGCCGGTTGTACCTATCGAGTG
PQLC2_-_19638994.23-P1P2	PQLC2	SLC	P1P2	GCCTTGTGGCGCGATATCGT	AGTATTAGGCGTCAAGGTCCCCACCTTGTTGGCCTTGTGGCGCGATATCGTGTTTAAGAGCTAAGCTGCCGGTTGTACCTATCGAGTG
PQLC2_+_19639199.23-P1P2	PQLC2	SLC	P1P2	GTGTTTGGAGGGATAATGAT	AGTATTAGGCGTCAAGGTCCCCACCTTGTTGGTGTTTGGAGGGATAATGATGTTTAAGAGCTAAGCTGCCGGTTGTACCTATCGAGTG
PQLC2_-_19639000.23-P1P2	PQLC2	SLC	P1P2	GGGCGCGATATCGTGGGACG	AGTATTAGGCGTCAAGGTCCCCACCTTGTTGGGGCGCGATATCGTGGGACGGTTTAAGAGCTAAGCTGCCGGTTGTACCTATCGAGTG
PQLC2_-_19638875.23-P1P2	PQLC2	SLC	P1P2	GGAGCCGGACCGGGGGCAGG	AGTATTAGGCGTCAAGGTCCCCACCTTGTTGGGAGCCGGACCGGGGGCAGGGTTTAAGAGCTAAGCTGCCGGTTGTACCTATCGAGTG
PQLC3_+_11295629.23-P1P2	PQLC3	SLC	P1P2	GTGGGCGGCCGCAGCGAGAA	AGTATTAGGCGTCAAGGTCCCCACCTTGTTGGTGGGCGGCCGCAGCGAGAAGTTTAAGAGCTAAGCTGCCGGTTGTACCTATCGAGTG
PQLC3_-_11295600.23-P1P2	PQLC3	SLC	P1P2	GCCGGGAAGGCGGAAGGCTT	AGTATTAGGCGTCAAGGTCCCCACCTTGTTGGCCGGGAAGGCGGAAGGCTTGTTTAAGAGCTAAGCTGCCGGTTGTACCTATCGAGTG
PQLC3_+_11295847.23-P1P2	PQLC3	SLC	P1P2	GGCCGGCAGCAGCTGCGAGG	AGTATTAGGCGTCAAGGTCCCCACCTTGTTGGGCCGGCAGCAGCTGCGAGGGTTTAAGAGCTAAGCTGCCGGTTGTACCTATCGAGTG
PQLC3_-_11295627.23-P1P2	PQLC3	SLC	P1P2	GCTGCGCCGCCGAGGCTGAG	AGTATTAGGCGTCAAGGTCCCCACCTTGTTGGCTGCGCCGCCGAGGCTGAGGTTTAAGAGCTAAGCTGCCGGTTGTACCTATCGAGTG
PQLC3_+_11295738.23-P1P2	PQLC3	SLC	P1P2	GCTAGCACAGCGGAGATCTG	AGTATTAGGCGTCAAGGTCCCCACCTTGTTGGCTAGCACAGCGGAGATCTGGTTTAAGAGCTAAGCTGCCGGTTGTACCTATCGAGTG
PQLC3_-_11295587.23-P1P2	PQLC3	SLC	P1P2	GTCCCGGGCGGATCCCGGGA	AGTATTAGGCGTCAAGGTCCCCACCTTGTTGGTCCCGGGCGGATCCCGGGAGTTTAAGAGCTAAGCTGCCGGTTGTACCTATCGAGTG
PQLC3_-_11295583.23-P1P2	PQLC3	SLC	P1P2	GGTGGTCCCGGGCGGATCCC	AGTATTAGGCGTCAAGGTCCCCACCTTGTTGGGTGGTCCCGGGCGGATCCCGTTTAAGAGCTAAGCTGCCGGTTGTACCTATCGAGTG
PQLC3_-_11295643.23-P1P2	PQLC3	SLC	P1P2	GGAGCGGTCCCTTCTCGCTG	AGTATTAGGCGTCAAGGTCCCCACCTTGTTGGGAGCGGTCCCTTCTCGCTGGTTTAAGAGCTAAGCTGCCGGTTGTACCTATCGAGTG
PQLC3_+_11295661.23-P1P2	PQLC3	SLC	P1P2	GGCCGCCTCCATAGCGCCAC	AGTATTAGGCGTCAAGGTCCCCACCTTGTTGGGCCGCCTCCATAGCGCCACGTTTAAGAGCTAAGCTGCCGGTTGTACCTATCGAGTG
PQLC3_-_11295958.23-P1P2	PQLC3	SLC	P1P2	GGGCGGCCGAGGGTGAACTA	AGTATTAGGCGTCAAGGTCCCCACCTTGTTGGGGCGGCCGAGGGTGAACTAGTTTAAGAGCTAAGCTGCCGGTTGTACCTATCGAGTG
RHAG_-_49604510.23-P1P2	RHAG	SLC	P1P2	GCAGGACTATAGCCATGAGA	AGTATTAGGCGTCAAGGTCCCCACCTTGTTGGCAGGACTATAGCCATGAGAGTTTAAGAGCTAAGCTGCCGGTTGTACCTATCGAGTG
RHAG_-_49604565.23-P1P2	RHAG	SLC	P1P2	GGGCACACTGAGAGCTTCAC	AGTATTAGGCGTCAAGGTCCCCACCTTGTTGGGGCACACTGAGAGCTTCACGTTTAAGAGCTAAGCTGCCGGTTGTACCTATCGAGTG
RHAG_+_49604391.23-P1P2	RHAG	SLC	P1P2	GTCACCAAGCCAACAGACAT	AGTATTAGGCGTCAAGGTCCCCACCTTGTTGGTCACCAAGCCAACAGACATGTTTAAGAGCTAAGCTGCCGGTTGTACCTATCGAGTG
RHAG_-_49604438.23-P1P2	RHAG	SLC	P1P2	GGAGCTGCTCGAGAACAGTC	AGTATTAGGCGTCAAGGTCCCCACCTTGTTGGGAGCTGCTCGAGAACAGTCGTTTAAGAGCTAAGCTGCCGGTTGTACCTATCGAGTG
RHAG_-_49604287.23-P1P2	RHAG	SLC	P1P2	GAATTCTACAAAGAGCTCAA	AGTATTAGGCGTCAAGGTCCCCACCTTGTTGGAATTCTACAAAGAGCTCAAGTTTAAGAGCTAAGCTGCCGGTTGTACCTATCGAGTG
RHAG_-_49604492.23-P1P2	RHAG	SLC	P1P2	GAACAATCATGGCAATTTCC	AGTATTAGGCGTCAAGGTCCCCACCTTGTTGGAACAATCATGGCAATTTCCGTTTAAGAGCTAAGCTGCCGGTTGTACCTATCGAGTG
RHAG_-_49604125.23-P1P2	RHAG	SLC	P1P2	GAGTAGATAAGCAATACAAA	AGTATTAGGCGTCAAGGTCCCCACCTTGTTGGAGTAGATAAGCAATACAAAGTTTAAGAGCTAAGCTGCCGGTTGTACCTATCGAGTG
RHAG_-_49604532.23-P1P2	RHAG	SLC	P1P2	GAATGTGAACCTCATGTTTG	AGTATTAGGCGTCAAGGTCCCCACCTTGTTGGAATGTGAACCTCATGTTTGGTTTAAGAGCTAAGCTGCCGGTTGTACCTATCGAGTG
RHAG_+_49604359.23-P1P2	RHAG	SLC	P1P2	GGAGTTATATCCTCGTGAGT	AGTATTAGGCGTCAAGGTCCCCACCTTGTTGGGAGTTATATCCTCGTGAGTGTTTAAGAGCTAAGCTGCCGGTTGTACCTATCGAGTG
RHAG_-_49604404.23-P1P2	RHAG	SLC	P1P2	GAGAATATGCCCATGTCTGT	AGTATTAGGCGTCAAGGTCCCCACCTTGTTGGAGAATATGCCCATGTCTGTGTTTAAGAGCTAAGCTGCCGGTTGTACCTATCGAGTG
RHBG_-_156339043.23-P1P2	RHBG	SLC	P1P2	GGAGATCGCAGCCCAACCCA	AGTATTAGGCGTCAAGGTCCCCACCTTGTTGGGAGATCGCAGCCCAACCCAGTTTAAGAGCTAAGCTGCCGGTTGTACCTATCGAGTG
RHBG_+_156339044.23-P1P2	RHBG	SLC	P1P2	GGCGGCGCGGCTAGGAGACC	AGTATTAGGCGTCAAGGTCCCCACCTTGTTGGGCGGCGCGGCTAGGAGACCGTTTAAGAGCTAAGCTGCCGGTTGTACCTATCGAGTG
RHBG_+_156339038.23-P1P2	RHBG	SLC	P1P2	GCGGCTAGGAGACCCGGCCA	AGTATTAGGCGTCAAGGTCCCCACCTTGTTGGCGGCTAGGAGACCCGGCCAGTTTAAGAGCTAAGCTGCCGGTTGTACCTATCGAGTG
RHBG_-_156339048.23-P1P2	RHBG	SLC	P1P2	GCGCAGCCCAACCCATGGCC	AGTATTAGGCGTCAAGGTCCCCACCTTGTTGGCGCAGCCCAACCCATGGCCGTTTAAGAGCTAAGCTGCCGGTTGTACCTATCGAGTG
RHBG_+_156339000.23-P1P2	RHBG	SLC	P1P2	GGGCTGGCGCTCGCAGGCTT	AGTATTAGGCGTCAAGGTCCCCACCTTGTTGGGGCTGGCGCTCGCAGGCTTGTTTAAGAGCTAAGCTGCCGGTTGTACCTATCGAGTG
RHBG_+_156338983.23-P1P2	RHBG	SLC	P1P2	GTTTGGCAGACAATTCCCGG	AGTATTAGGCGTCAAGGTCCCCACCTTGTTGGTTTGGCAGACAATTCCCGGGTTTAAGAGCTAAGCTGCCGGTTGTACCTATCGAGTG
RHBG_+_156339016.23-P1P2	RHBG	SLC	P1P2	GGTTGGGCTGCGATCTCGGC	AGTATTAGGCGTCAAGGTCCCCACCTTGTTGGGTTGGGCTGCGATCTCGGCGTTTAAGAGCTAAGCTGCCGGTTGTACCTATCGAGTG
RHBG_+_156339167.23-P1P2	RHBG	SLC	P1P2	GTGGTTGCTCCGGTGCCAGA	AGTATTAGGCGTCAAGGTCCCCACCTTGTTGGTGGTTGCTCCGGTGCCAGAGTTTAAGAGCTAAGCTGCCGGTTGTACCTATCGAGTG
RHBG_+_156338986.23-P1P2	RHBG	SLC	P1P2	GGGCTTTGGCAGACAATTCC	AGTATTAGGCGTCAAGGTCCCCACCTTGTTGGGGCTTTGGCAGACAATTCCGTTTAAGAGCTAAGCTGCCGGTTGTACCTATCGAGTG
RHBG_+_156339280.23-P1P2	RHBG	SLC	P1P2	GTCCCTCCCAAGACACCGGA	AGTATTAGGCGTCAAGGTCCCCACCTTGTTGGTCCCTCCCAAGACACCGGAGTTTAAGAGCTAAGCTGCCGGTTGTACCTATCGAGTG
RHCG_-_90039595.23-P1P2	RHCG	SLC	P1P2	GCAGGCGGCGAGACTTACTT	AGTATTAGGCGTCAAGGTCCCCACCTTGTTGGCAGGCGGCGAGACTTACTTGTTTAAGAGCTAAGCTGCCGGTTGTACCTATCGAGTG
RHCG_-_90039757.23-P1P2	RHCG	SLC	P1P2	GGAGCGGCAGCCGCCAGCGG	AGTATTAGGCGTCAAGGTCCCCACCTTGTTGGGAGCGGCAGCCGCCAGCGGGTTTAAGAGCTAAGCTGCCGGTTGTACCTATCGAGTG
RHCG_+_90039766.23-P1P2	RHCG	SLC	P1P2	GGCACCCCTGCAGCATGGCC	AGTATTAGGCGTCAAGGTCCCCACCTTGTTGGGCACCCCTGCAGCATGGCCGTTTAAGAGCTAAGCTGCCGGTTGTACCTATCGAGTG
RHCG_+_90039745.23-P1P2	RHCG	SLC	P1P2	GGAACACCAACCTCCGCTGG	AGTATTAGGCGTCAAGGTCCCCACCTTGTTGGGAACACCAACCTCCGCTGGGTTTAAGAGCTAAGCTGCCGGTTGTACCTATCGAGTG
RHCG_-_90039662.23-P1P2	RHCG	SLC	P1P2	GGTCCTCTCTGACCACCAGT	AGTATTAGGCGTCAAGGTCCCCACCTTGTTGGGTCCTCTCTGACCACCAGTGTTTAAGAGCTAAGCTGCCGGTTGTACCTATCGAGTG
RHCG_+_90039748.23-P1P2	RHCG	SLC	P1P2	GCTGGAACACCAACCTCCGC	AGTATTAGGCGTCAAGGTCCCCACCTTGTTGGCTGGAACACCAACCTCCGCGTTTAAGAGCTAAGCTGCCGGTTGTACCTATCGAGTG
RHCG_+_90039652.23-P1P2	RHCG	SLC	P1P2	GCGAGGCCGACGCCCACTGG	AGTATTAGGCGTCAAGGTCCCCACCTTGTTGGCGAGGCCGACGCCCACTGGGTTTAAGAGCTAAGCTGCCGGTTGTACCTATCGAGTG
RHCG_+_90039442.23-P1P2	RHCG	SLC	P1P2	GGCCTCTGCAGGGCATGCGT	AGTATTAGGCGTCAAGGTCCCCACCTTGTTGGGCCTCTGCAGGGCATGCGTGTTTAAGAGCTAAGCTGCCGGTTGTACCTATCGAGTG
RHCG_-_90039485.23-P1P2	RHCG	SLC	P1P2	GCGGCGAGATGCGGAGTCCG	AGTATTAGGCGTCAAGGTCCCCACCTTGTTGGCGGCGAGATGCGGAGTCCGGTTTAAGAGCTAAGCTGCCGGTTGTACCTATCGAGTG
RHCG_-_90039476.23-P1P2	RHCG	SLC	P1P2	GTGCAGAGGCCGGCGAGATG	AGTATTAGGCGTCAAGGTCCCCACCTTGTTGGTGCAGAGGCCGGCGAGATGGTTTAAGAGCTAAGCTGCCGGTTGTACCTATCGAGTG
SFXN1_-_174905656.23-P1P2	SFXN1	SLC	P1P2	GGGAAGCGGTGAGTCGCGGG	AGTATTAGGCGTCAAGGTCCCCACCTTGTTGGGGAAGCGGTGAGTCGCGGGGTTTAAGAGCTAAGCTGCCGGTTGTACCTATCGAGTG
SFXN1_-_174905581.23-P1P2	SFXN1	SLC	P1P2	GGCGGGAGAAGCGTTTCCGG	AGTATTAGGCGTCAAGGTCCCCACCTTGTTGGGCGGGAGAAGCGTTTCCGGGTTTAAGAGCTAAGCTGCCGGTTGTACCTATCGAGTG
SFXN1_-_174905563.23-P1P2	SFXN1	SLC	P1P2	GACGCGCGAGGACGCCGTGG	AGTATTAGGCGTCAAGGTCCCCACCTTGTTGGACGCGCGAGGACGCCGTGGGTTTAAGAGCTAAGCTGCCGGTTGTACCTATCGAGTG
SFXN1_+_174905629.23-P1P2	SFXN1	SLC	P1P2	GGCGACTCACCGCTTCCCCC	AGTATTAGGCGTCAAGGTCCCCACCTTGTTGGGCGACTCACCGCTTCCCCCGTTTAAGAGCTAAGCTGCCGGTTGTACCTATCGAGTG
SFXN1_+_174905555.23-P1P2	SFXN1	SLC	P1P2	GGGAAACGCTTCTCCCGCCA	AGTATTAGGCGTCAAGGTCCCCACCTTGTTGGGGAAACGCTTCTCCCGCCAGTTTAAGAGCTAAGCTGCCGGTTGTACCTATCGAGTG
SFXN1_-_174905636.23-P1P2	SFXN1	SLC	P1P2	GAGCGCGGGCGGCAGCCCGG	AGTATTAGGCGTCAAGGTCCCCACCTTGTTGGAGCGCGGGCGGCAGCCCGGGTTTAAGAGCTAAGCTGCCGGTTGTACCTATCGAGTG
SFXN1_+_174905781.23-P1P2	SFXN1	SLC	P1P2	GGCATCCCCGGCCCGCAAAG	AGTATTAGGCGTCAAGGTCCCCACCTTGTTGGGCATCCCCGGCCCGCAAAGGTTTAAGAGCTAAGCTGCCGGTTGTACCTATCGAGTG
SFXN1_-_174906015.23-P1P2	SFXN1	SLC	P1P2	GACCAAGATGGCTGCCTCGG	AGTATTAGGCGTCAAGGTCCCCACCTTGTTGGACCAAGATGGCTGCCTCGGGTTTAAGAGCTAAGCTGCCGGTTGTACCTATCGAGTG
SFXN1_+_174905793.23-P1P2	SFXN1	SLC	P1P2	GCCCCGGCCCGAGGCATCCC	AGTATTAGGCGTCAAGGTCCCCACCTTGTTGGCCCCGGCCCGAGGCATCCCGTTTAAGAGCTAAGCTGCCGGTTGTACCTATCGAGTG
SFXN1_-_174905901.23-P1P2	SFXN1	SLC	P1P2	GCCGAGGCCCAGCATCCCGT	AGTATTAGGCGTCAAGGTCCCCACCTTGTTGGCCGAGGCCCAGCATCCCGTGTTTAAGAGCTAAGCTGCCGGTTGTACCTATCGAGTG
SFXN2_-_104474419.23-P1P2	SFXN2	SLC	P1P2	GCAAGGCGGGCTGTAACTGG	AGTATTAGGCGTCAAGGTCCCCACCTTGTTGGCAAGGCGGGCTGTAACTGGGTTTAAGAGCTAAGCTGCCGGTTGTACCTATCGAGTG
SFXN2_+_104474374.23-P1P2	SFXN2	SLC	P1P2	GAACTGGCCCGGGTGAGAGG	AGTATTAGGCGTCAAGGTCCCCACCTTGTTGGAACTGGCCCGGGTGAGAGGGTTTAAGAGCTAAGCTGCCGGTTGTACCTATCGAGTG
SFXN2_+_104474466.23-P1P2	SFXN2	SLC	P1P2	GTGGGGATTGGAGGTAGACA	AGTATTAGGCGTCAAGGTCCCCACCTTGTTGGTGGGGATTGGAGGTAGACAGTTTAAGAGCTAAGCTGCCGGTTGTACCTATCGAGTG
SFXN2_-_104474444.23-P1P2	SFXN2	SLC	P1P2	GTTGTCCCGGGACCAGGTAA	AGTATTAGGCGTCAAGGTCCCCACCTTGTTGGTTGTCCCGGGACCAGGTAAGTTTAAGAGCTAAGCTGCCGGTTGTACCTATCGAGTG
SFXN2_+_104474620.23-P1P2	SFXN2	SLC	P1P2	GTGGCACTCCTAGGCAATGG	AGTATTAGGCGTCAAGGTCCCCACCTTGTTGGTGGCACTCCTAGGCAATGGGTTTAAGAGCTAAGCTGCCGGTTGTACCTATCGAGTG
SFXN2_-_104474651.23-P1P2	SFXN2	SLC	P1P2	GCTAGGAGTGCCAGGCCGAG	AGTATTAGGCGTCAAGGTCCCCACCTTGTTGGCTAGGAGTGCCAGGCCGAGGTTTAAGAGCTAAGCTGCCGGTTGTACCTATCGAGTG
SFXN2_+_104474434.23-P1P2	SFXN2	SLC	P1P2	GTGTCCCAAGGCCCCTTACC	AGTATTAGGCGTCAAGGTCCCCACCTTGTTGGTGTCCCAAGGCCCCTTACCGTTTAAGAGCTAAGCTGCCGGTTGTACCTATCGAGTG
SFXN2_-_104474402.23-P1P2	SFXN2	SLC	P1P2	GTCACCCGGGCCAGTTTTCA	AGTATTAGGCGTCAAGGTCCCCACCTTGTTGGTCACCCGGGCCAGTTTTCAGTTTAAGAGCTAAGCTGCCGGTTGTACCTATCGAGTG
SFXN2_+_104474446.23-P1P2	SFXN2	SLC	P1P2	GGGCGAGCGCCATTGTCCCA	AGTATTAGGCGTCAAGGTCCCCACCTTGTTGGGGCGAGCGCCATTGTCCCAGTTTAAGAGCTAAGCTGCCGGTTGTACCTATCGAGTG
SFXN2_-_104474431.23-P1P2	SFXN2	SLC	P1P2	GTAACTGGTGGCATTTGTCC	AGTATTAGGCGTCAAGGTCCCCACCTTGTTGGTAACTGGTGGCATTTGTCCGTTTAAGAGCTAAGCTGCCGGTTGTACCTATCGAGTG
SFXN3_+_102792154.23-P1	SFXN3	SLC	P1	GGGCCCTCCCAGCCATCACG	AGTATTAGGCGTCAAGGTCCCCACCTTGTTGGGGCCCTCCCAGCCATCACGGTTTAAGAGCTAAGCTGCCGGTTGTACCTATCGAGTG
SFXN3_-_102792233.23-P1	SFXN3	SLC	P1	GTGAGAGCTTCAGAGAGCGA	AGTATTAGGCGTCAAGGTCCCCACCTTGTTGGTGAGAGCTTCAGAGAGCGAGTTTAAGAGCTAAGCTGCCGGTTGTACCTATCGAGTG
SFXN3_-_102792173.23-P1	SFXN3	SLC	P1	GTCCCGCGTGATGGCTGGGA	AGTATTAGGCGTCAAGGTCCCCACCTTGTTGGTCCCGCGTGATGGCTGGGAGTTTAAGAGCTAAGCTGCCGGTTGTACCTATCGAGTG
SFXN3_-_102792372.23-P1	SFXN3	SLC	P1	GCCAAGTCCACAGGGCACAA	AGTATTAGGCGTCAAGGTCCCCACCTTGTTGGCCAAGTCCACAGGGCACAAGTTTAAGAGCTAAGCTGCCGGTTGTACCTATCGAGTG
SFXN3_-_102792169.23-P1	SFXN3	SLC	P1	GGACGTCCCGCGTGATGGCT	AGTATTAGGCGTCAAGGTCCCCACCTTGTTGGGACGTCCCGCGTGATGGCTGTTTAAGAGCTAAGCTGCCGGTTGTACCTATCGAGTG
SFXN3_-_102792396.23-P1	SFXN3	SLC	P1	GGTTGGGGGGAGGAATGTCA	AGTATTAGGCGTCAAGGTCCCCACCTTGTTGGGTTGGGGGGAGGAATGTCAGTTTAAGAGCTAAGCTGCCGGTTGTACCTATCGAGTG
SFXN3_-_102792262.23-P1	SFXN3	SLC	P1	GAAGTGCTCGCTCTCCCCGG	AGTATTAGGCGTCAAGGTCCCCACCTTGTTGGAAGTGCTCGCTCTCCCCGGGTTTAAGAGCTAAGCTGCCGGTTGTACCTATCGAGTG
SFXN3_-_102792164.23-P1	SFXN3	SLC	P1	GCGCGTGACGTCCCGCGTGA	AGTATTAGGCGTCAAGGTCCCCACCTTGTTGGCGCGTGACGTCCCGCGTGAGTTTAAGAGCTAAGCTGCCGGTTGTACCTATCGAGTG
SFXN3_+_102792121.23-P1	SFXN3	SLC	P1	GTGACGCCGACCAGCAGGGA	AGTATTAGGCGTCAAGGTCCCCACCTTGTTGGTGACGCCGACCAGCAGGGAGTTTAAGAGCTAAGCTGCCGGTTGTACCTATCGAGTG
SFXN3_+_102792300.23-P1	SFXN3	SLC	P1	GACCAGGACAGACAGTTTCA	AGTATTAGGCGTCAAGGTCCCCACCTTGTTGGACCAGGACAGACAGTTTCAGTTTAAGAGCTAAGCTGCCGGTTGTACCTATCGAGTG
SFXN3_+_102791063.23-P2	SFXN3	SLC	P2	GGGCGTCAGAACCAGAACTG	AGTATTAGGCGTCAAGGTCCCCACCTTGTTGGGGCGTCAGAACCAGAACTGGTTTAAGAGCTAAGCTGCCGGTTGTACCTATCGAGTG
SFXN3_-_102791043.23-P2	SFXN3	SLC	P2	GCCGAGCGTTACCTGGTCCC	AGTATTAGGCGTCAAGGTCCCCACCTTGTTGGCCGAGCGTTACCTGGTCCCGTTTAAGAGCTAAGCTGCCGGTTGTACCTATCGAGTG
SFXN3_+_102791083.23-P2	SFXN3	SLC	P2	GAAATTTGCGGAATGAGCTA	AGTATTAGGCGTCAAGGTCCCCACCTTGTTGGAAATTTGCGGAATGAGCTAGTTTAAGAGCTAAGCTGCCGGTTGTACCTATCGAGTG
SFXN3_-_102791009.23-P2	SFXN3	SLC	P2	GCTATTCCGGCACCTCCCTT	AGTATTAGGCGTCAAGGTCCCCACCTTGTTGGCTATTCCGGCACCTCCCTTGTTTAAGAGCTAAGCTGCCGGTTGTACCTATCGAGTG
SFXN3_+_102791126.23-P2	SFXN3	SLC	P2	GGAGGTGGTTCGAGCCGGAG	AGTATTAGGCGTCAAGGTCCCCACCTTGTTGGGAGGTGGTTCGAGCCGGAGGTTTAAGAGCTAAGCTGCCGGTTGTACCTATCGAGTG
SFXN3_+_102791204.23-P2	SFXN3	SLC	P2	GCCCTCCACGGAGGCCTCAA	AGTATTAGGCGTCAAGGTCCCCACCTTGTTGGCCCTCCACGGAGGCCTCAAGTTTAAGAGCTAAGCTGCCGGTTGTACCTATCGAGTG
SFXN3_+_102791216.23-P2	SFXN3	SLC	P2	GGCCCCGTGACGTCCCTCCA	AGTATTAGGCGTCAAGGTCCCCACCTTGTTGGGCCCCGTGACGTCCCTCCAGTTTAAGAGCTAAGCTGCCGGTTGTACCTATCGAGTG
SFXN3_+_102791344.23-P2	SFXN3	SLC	P2	GAGACGCCTTCTGACAGAGG	AGTATTAGGCGTCAAGGTCCCCACCTTGTTGGAGACGCCTTCTGACAGAGGGTTTAAGAGCTAAGCTGCCGGTTGTACCTATCGAGTG
SFXN3_-_102791236.23-P2	SFXN3	SLC	P2	GTCCGTGGAGGGACGTCACG	AGTATTAGGCGTCAAGGTCCCCACCTTGTTGGTCCGTGGAGGGACGTCACGGTTTAAGAGCTAAGCTGCCGGTTGTACCTATCGAGTG
SFXN3_-_102791036.23-P2	SFXN3	SLC	P2	GGGGACAGCCGAGCGTTACC	AGTATTAGGCGTCAAGGTCCCCACCTTGTTGGGGGACAGCCGAGCGTTACCGTTTAAGAGCTAAGCTGCCGGTTGTACCTATCGAGTG
SFXN4_+_120925042.23-P1P2	SFXN4	SLC	P1P2	GGATCACCGAGCGCCAAGTA	AGTATTAGGCGTCAAGGTCCCCACCTTGTTGGGATCACCGAGCGCCAAGTAGTTTAAGAGCTAAGCTGCCGGTTGTACCTATCGAGTG
SFXN4_+_120925014.23-P1P2	SFXN4	SLC	P1P2	Gcccggcgcgactaggggca	AGTATTAGGCGTCAAGGTCCCCACCTTGTTGGcccggcgcgactaggggcaGTTTAAGAGCTAAGCTGCCGGTTGTACCTATCGAGTG
SFXN4_+_120925123.23-P1P2	SFXN4	SLC	P1P2	GGGAGGAGGAAACGCAACCT	AGTATTAGGCGTCAAGGTCCCCACCTTGTTGGGGAGGAGGAAACGCAACCTGTTTAAGAGCTAAGCTGCCGGTTGTACCTATCGAGTG
SFXN4_-_120924929.23-P1P2	SFXN4	SLC	P1P2	GTTCCCGGCACAACTCCGAG	AGTATTAGGCGTCAAGGTCCCCACCTTGTTGGTTCCCGGCACAACTCCGAGGTTTAAGAGCTAAGCTGCCGGTTGTACCTATCGAGTG
SFXN4_-_120924821.23-P1P2	SFXN4	SLC	P1P2	GTCCGAGAGGGCAATCTGGA	AGTATTAGGCGTCAAGGTCCCCACCTTGTTGGTCCGAGAGGGCAATCTGGAGTTTAAGAGCTAAGCTGCCGGTTGTACCTATCGAGTG
SFXN4_-_120924932.23-P1P2	SFXN4	SLC	P1P2	GCCGGCACAACTCCGAGAGG	AGTATTAGGCGTCAAGGTCCCCACCTTGTTGGCCGGCACAACTCCGAGAGGGTTTAAGAGCTAAGCTGCCGGTTGTACCTATCGAGTG
SFXN4_+_120925140.23-P1P2	SFXN4	SLC	P1P2	GAAAATGTCCCTGGAACAGG	AGTATTAGGCGTCAAGGTCCCCACCTTGTTGGAAAATGTCCCTGGAACAGGGTTTAAGAGCTAAGCTGCCGGTTGTACCTATCGAGTG
SFXN4_+_120925120.23-P1P2	SFXN4	SLC	P1P2	GGGAGGAAACGCAACCTGGG	AGTATTAGGCGTCAAGGTCCCCACCTTGTTGGGGAGGAAACGCAACCTGGGGTTTAAGAGCTAAGCTGCCGGTTGTACCTATCGAGTG
SFXN4_-_120925128.23-P1P2	SFXN4	SLC	P1P2	GTGCGTCCTAGGAGCCGCCC	AGTATTAGGCGTCAAGGTCCCCACCTTGTTGGTGCGTCCTAGGAGCCGCCCGTTTAAGAGCTAAGCTGCCGGTTGTACCTATCGAGTG
SFXN4_-_120925177.23-P1P2	SFXN4	SLC	P1P2	GCATTTTGCGCTGGTTAGAG	AGTATTAGGCGTCAAGGTCCCCACCTTGTTGGCATTTTGCGCTGGTTAGAGGTTTAAGAGCTAAGCTGCCGGTTGTACCTATCGAGTG
SFXN5_+_73298803.23-P1P2	SFXN5	SLC	P1P2	GACAGCGACTACAGCATCGG	AGTATTAGGCGTCAAGGTCCCCACCTTGTTGGACAGCGACTACAGCATCGGGTTTAAGAGCTAAGCTGCCGGTTGTACCTATCGAGTG
SFXN5_+_73298806.23-P1P2	SFXN5	SLC	P1P2	GGATACAGCGACTACAGCAT	AGTATTAGGCGTCAAGGTCCCCACCTTGTTGGGATACAGCGACTACAGCATGTTTAAGAGCTAAGCTGCCGGTTGTACCTATCGAGTG
SFXN5_-_73298652.23-P1P2	SFXN5	SLC	P1P2	GCCGCGGGTGGGAGACCCTT	AGTATTAGGCGTCAAGGTCCCCACCTTGTTGGCCGCGGGTGGGAGACCCTTGTTTAAGAGCTAAGCTGCCGGTTGTACCTATCGAGTG
SFXN5_+_73298599.23-P1P2	SFXN5	SLC	P1P2	GCTGCAGCTAGCGCCAGGGG	AGTATTAGGCGTCAAGGTCCCCACCTTGTTGGCTGCAGCTAGCGCCAGGGGGTTTAAGAGCTAAGCTGCCGGTTGTACCTATCGAGTG
SFXN5_+_73298800.23-P1P2	SFXN5	SLC	P1P2	GGCGACTACAGCATCGGCGG	AGTATTAGGCGTCAAGGTCCCCACCTTGTTGGGCGACTACAGCATCGGCGGGTTTAAGAGCTAAGCTGCCGGTTGTACCTATCGAGTG
SFXN5_-_73298790.23-P1P2	SFXN5	SLC	P1P2	GGCATCGCTCGAGGCGCTAG	AGTATTAGGCGTCAAGGTCCCCACCTTGTTGGGCATCGCTCGAGGCGCTAGGTTTAAGAGCTAAGCTGCCGGTTGTACCTATCGAGTG
SFXN5_-_73298466.23-P1P2	SFXN5	SLC	P1P2	GCCGCCGGTGGCCAATCACA	AGTATTAGGCGTCAAGGTCCCCACCTTGTTGGCCGCCGGTGGCCAATCACAGTTTAAGAGCTAAGCTGCCGGTTGTACCTATCGAGTG
SFXN5_+_73298685.23-P1P2	SFXN5	SLC	P1P2	GGCCGGCGGGTGGCAAAGAG	AGTATTAGGCGTCAAGGTCCCCACCTTGTTGGGCCGGCGGGTGGCAAAGAGGTTTAAGAGCTAAGCTGCCGGTTGTACCTATCGAGTG
SFXN5_-_73298661.23-P1P2	SFXN5	SLC	P1P2	GGGAGACCCTTGGGCGGAAG	AGTATTAGGCGTCAAGGTCCCCACCTTGTTGGGGAGACCCTTGGGCGGAAGGTTTAAGAGCTAAGCTGCCGGTTGTACCTATCGAGTG
SFXN5_+_73298409.23-P1P2	SFXN5	SLC	P1P2	GCCGAGCGCCCGGCTTCGAG	AGTATTAGGCGTCAAGGTCCCCACCTTGTTGGCCGAGCGCCCGGCTTCGAGGTTTAAGAGCTAAGCTGCCGGTTGTACCTATCGAGTG
SLC10A1_+_70263894.23-P1P2	SLC10A1	SLC	P1P2	GTCAGCCGGAGAACAAGGAG	AGTATTAGGCGTCAAGGTCCCCACCTTGTTGGTCAGCCGGAGAACAAGGAGGTTTAAGAGCTAAGCTGCCGGTTGTACCTATCGAGTG
SLC10A1_+_70263946.23-P1P2	SLC10A1	SLC	P1P2	GCCTGAGAGGTGATTAAAGA	AGTATTAGGCGTCAAGGTCCCCACCTTGTTGGCCTGAGAGGTGATTAAAGAGTTTAAGAGCTAAGCTGCCGGTTGTACCTATCGAGTG
SLC10A1_+_70263899.23-P1P2	SLC10A1	SLC	P1P2	GCGGAGTCAGCCGGAGAACA	AGTATTAGGCGTCAAGGTCCCCACCTTGTTGGCGGAGTCAGCCGGAGAACAGTTTAAGAGCTAAGCTGCCGGTTGTACCTATCGAGTG
SLC10A1_+_70263868.23-P1P2	SLC10A1	SLC	P1P2	GCCACTGCCTCACAGGAGGA	AGTATTAGGCGTCAAGGTCCCCACCTTGTTGGCCACTGCCTCACAGGAGGAGTTTAAGAGCTAAGCTGCCGGTTGTACCTATCGAGTG
SLC10A1_+_70263796.23-P1P2	SLC10A1	SLC	P1P2	GGGCAAGCGCCCCACAGACC	AGTATTAGGCGTCAAGGTCCCCACCTTGTTGGGGCAAGCGCCCCACAGACCGTTTAAGAGCTAAGCTGCCGGTTGTACCTATCGAGTG
SLC10A1_+_70263715.23-P1P2	SLC10A1	SLC	P1P2	GATGGAGTTCAGCAAGATCA	AGTATTAGGCGTCAAGGTCCCCACCTTGTTGGATGGAGTTCAGCAAGATCAGTTTAAGAGCTAAGCTGCCGGTTGTACCTATCGAGTG
SLC10A1_-_70264008.23-P1P2	SLC10A1	SLC	P1P2	GAAGCTCTGGGCAAATAGAA	AGTATTAGGCGTCAAGGTCCCCACCTTGTTGGAAGCTCTGGGCAAATAGAAGTTTAAGAGCTAAGCTGCCGGTTGTACCTATCGAGTG
SLC10A1_-_70263558.23-P1P2	SLC10A1	SLC	P1P2	GATGGCCAGACTGAAGACAT	AGTATTAGGCGTCAAGGTCCCCACCTTGTTGGATGGCCAGACTGAAGACATGTTTAAGAGCTAAGCTGCCGGTTGTACCTATCGAGTG
SLC10A1_-_70263655.23-P1P2	SLC10A1	SLC	P1P2	GCCAGCACAAAGGCCGTGAG	AGTATTAGGCGTCAAGGTCCCCACCTTGTTGGCCAGCACAAAGGCCGTGAGGTTTAAGAGCTAAGCTGCCGGTTGTACCTATCGAGTG
SLC10A1_+_70263908.23-P1P2	SLC10A1	SLC	P1P2	GCACAAGAAACGGAGTCAGC	AGTATTAGGCGTCAAGGTCCCCACCTTGTTGGCACAAGAAACGGAGTCAGCGTTTAAGAGCTAAGCTGCCGGTTGTACCTATCGAGTG
SLC10A2_+_103718945.23-P1P2	SLC10A2	SLC	P1P2	GATTATCCAACAAACCCTCG	AGTATTAGGCGTCAAGGTCCCCACCTTGTTGGATTATCCAACAAACCCTCGGTTTAAGAGCTAAGCTGCCGGTTGTACCTATCGAGTG
SLC10A2_-_103718650.23-P1P2	SLC10A2	SLC	P1P2	GCACAGAAGCGCTGGTCCCT	AGTATTAGGCGTCAAGGTCCCCACCTTGTTGGCACAGAAGCGCTGGTCCCTGTTTAAGAGCTAAGCTGCCGGTTGTACCTATCGAGTG
SLC10A2_-_103718642.23-P1P2	SLC10A2	SLC	P1P2	GGCCAAGTCCACAGAAGCGC	AGTATTAGGCGTCAAGGTCCCCACCTTGTTGGGCCAAGTCCACAGAAGCGCGTTTAAGAGCTAAGCTGCCGGTTGTACCTATCGAGTG
SLC10A2_-_103718656.23-P1P2	SLC10A2	SLC	P1P2	GAGCGCTGGTCCCTGGGCCC	AGTATTAGGCGTCAAGGTCCCCACCTTGTTGGAGCGCTGGTCCCTGGGCCCGTTTAAGAGCTAAGCTGCCGGTTGTACCTATCGAGTG
SLC10A2_+_103718450.23-P1P2	SLC10A2	SLC	P1P2	GCCTTGGTGATGTTCTCCAT	AGTATTAGGCGTCAAGGTCCCCACCTTGTTGGCCTTGGTGATGTTCTCCATGTTTAAGAGCTAAGCTGCCGGTTGTACCTATCGAGTG
SLC10A2_-_103718309.23-P1P2	SLC10A2	SLC	P1P2	GCCTATAATGAGCACCACTA	AGTATTAGGCGTCAAGGTCCCCACCTTGTTGGCCTATAATGAGCACCACTAGTTTAAGAGCTAAGCTGCCGGTTGTACCTATCGAGTG
SLC10A2_+_103718622.23-P1P2	SLC10A2	SLC	P1P2	GACCAGCGCTTCTGTGGACT	AGTATTAGGCGTCAAGGTCCCCACCTTGTTGGACCAGCGCTTCTGTGGACTGTTTAAGAGCTAAGCTGCCGGTTGTACCTATCGAGTG
SLC10A2_-_103718323.23-P1P2	SLC10A2	SLC	P1P2	GCACTACGGCCTGGAGCGGG	AGTATTAGGCGTCAAGGTCCCCACCTTGTTGGCACTACGGCCTGGAGCGGGGTTTAAGAGCTAAGCTGCCGGTTGTACCTATCGAGTG
SLC10A2_+_103718490.23-P1P2	SLC10A2	SLC	P1P2	GCTAAGTGTGGTCCTAAGTA	AGTATTAGGCGTCAAGGTCCCCACCTTGTTGGCTAAGTGTGGTCCTAAGTAGTTTAAGAGCTAAGCTGCCGGTTGTACCTATCGAGTG
SLC10A2_-_103718264.23-P1P2	SLC10A2	SLC	P1P2	GACCCAATAGGCCAAGATAT	AGTATTAGGCGTCAAGGTCCCCACCTTGTTGGACCCAATAGGCCAAGATATGTTTAAGAGCTAAGCTGCCGGTTGTACCTATCGAGTG
SLC10A3_-_153718924.23-P1P2	SLC10A3	SLC	P1P2	GGAGGCCGCCTCCCTTCCGG	AGTATTAGGCGTCAAGGTCCCCACCTTGTTGGGAGGCCGCCTCCCTTCCGGGTTTAAGAGCTAAGCTGCCGGTTGTACCTATCGAGTG
SLC10A3_-_153718921.23-P1P2	SLC10A3	SLC	P1P2	GCCAGAGGCCGCCTCCCTTC	AGTATTAGGCGTCAAGGTCCCCACCTTGTTGGCCAGAGGCCGCCTCCCTTCGTTTAAGAGCTAAGCTGCCGGTTGTACCTATCGAGTG
SLC10A3_-_153718899.23-P1P2	SLC10A3	SLC	P1P2	GCGATCGCGGAGCAGGGTCG	AGTATTAGGCGTCAAGGTCCCCACCTTGTTGGCGATCGCGGAGCAGGGTCGGTTTAAGAGCTAAGCTGCCGGTTGTACCTATCGAGTG
SLC10A3_+_153718907.23-P1P2	SLC10A3	SLC	P1P2	GAGAGCCTCCGGAAGGGAGG	AGTATTAGGCGTCAAGGTCCCCACCTTGTTGGAGAGCCTCCGGAAGGGAGGGTTTAAGAGCTAAGCTGCCGGTTGTACCTATCGAGTG
SLC10A3_+_153718931.23-P1P2	SLC10A3	SLC	P1P2	GGCTGCGCGGTGGCTGTGGC	AGTATTAGGCGTCAAGGTCCCCACCTTGTTGGGCTGCGCGGTGGCTGTGGCGTTTAAGAGCTAAGCTGCCGGTTGTACCTATCGAGTG
SLC10A3_+_153718726.23-P1P2	SLC10A3	SLC	P1P2	GCGGGTCGCCGGCTGTGGGA	AGTATTAGGCGTCAAGGTCCCCACCTTGTTGGCGGGTCGCCGGCTGTGGGAGTTTAAGAGCTAAGCTGCCGGTTGTACCTATCGAGTG
SLC10A3_-_153718633.23-P1P2	SLC10A3	SLC	P1P2	GTAACTGGCAGTGCTAACAG	AGTATTAGGCGTCAAGGTCCCCACCTTGTTGGTAACTGGCAGTGCTAACAGGTTTAAGAGCTAAGCTGCCGGTTGTACCTATCGAGTG
SLC10A3_-_153718877.23-P1P2	SLC10A3	SLC	P1P2	GCCCGGCCGGGCGCCCGAGT	AGTATTAGGCGTCAAGGTCCCCACCTTGTTGGCCCGGCCGGGCGCCCGAGTGTTTAAGAGCTAAGCTGCCGGTTGTACCTATCGAGTG
SLC10A3_+_153718984.23-P1P2	SLC10A3	SLC	P1P2	GCCTGACAGGCCGAGCTCGC	AGTATTAGGCGTCAAGGTCCCCACCTTGTTGGCCTGACAGGCCGAGCTCGCGTTTAAGAGCTAAGCTGCCGGTTGTACCTATCGAGTG
SLC10A3_-_153718701.23-P1P2	SLC10A3	SLC	P1P2	GAGAGCTCGGGCGCGAACCT	AGTATTAGGCGTCAAGGTCCCCACCTTGTTGGAGAGCTCGGGCGCGAACCTGTTTAAGAGCTAAGCTGCCGGTTGTACCTATCGAGTG
SLC10A4_+_48485612.23-P1P2	SLC10A4	SLC	P1P2	GTAGTTGTCCCGCAGCAGAG	AGTATTAGGCGTCAAGGTCCCCACCTTGTTGGTAGTTGTCCCGCAGCAGAGGTTTAAGAGCTAAGCTGCCGGTTGTACCTATCGAGTG
SLC10A4_-_48485460.23-P1P2	SLC10A4	SLC	P1P2	GACGCCGCCGAGCACGTCAG	AGTATTAGGCGTCAAGGTCCCCACCTTGTTGGACGCCGCCGAGCACGTCAGGTTTAAGAGCTAAGCTGCCGGTTGTACCTATCGAGTG
SLC10A4_+_48485433.23-P1P2	SLC10A4	SLC	P1P2	GACGTGCTCGGCGGCGTCGG	AGTATTAGGCGTCAAGGTCCCCACCTTGTTGGACGTGCTCGGCGGCGTCGGGTTTAAGAGCTAAGCTGCCGGTTGTACCTATCGAGTG
SLC10A4_+_48485442.23-P1P2	SLC10A4	SLC	P1P2	GGCGCCGCTGACGTGCTCGG	AGTATTAGGCGTCAAGGTCCCCACCTTGTTGGGCGCCGCTGACGTGCTCGGGTTTAAGAGCTAAGCTGCCGGTTGTACCTATCGAGTG
SLC10A4_-_48485489.23-P1P2	SLC10A4	SLC	P1P2	GCCGGGGCTCGGAGACCGAC	AGTATTAGGCGTCAAGGTCCCCACCTTGTTGGCCGGGGCTCGGAGACCGACGTTTAAGAGCTAAGCTGCCGGTTGTACCTATCGAGTG
SLC10A4_-_48485549.23-P1P2	SLC10A4	SLC	P1P2	GCGAGAGGCACGCGGCGGGA	AGTATTAGGCGTCAAGGTCCCCACCTTGTTGGCGAGAGGCACGCGGCGGGAGTTTAAGAGCTAAGCTGCCGGTTGTACCTATCGAGTG
SLC10A4_+_48485600.23-P1P2	SLC10A4	SLC	P1P2	GAGCAGAGGGGCGAAGAGCA	AGTATTAGGCGTCAAGGTCCCCACCTTGTTGGAGCAGAGGGGCGAAGAGCAGTTTAAGAGCTAAGCTGCCGGTTGTACCTATCGAGTG
SLC10A4_-_48485368.23-P1P2	SLC10A4	SLC	P1P2	GgcgATTGGGTTCACCCGGG	AGTATTAGGCGTCAAGGTCCCCACCTTGTTGGgcgATTGGGTTCACCCGGGGTTTAAGAGCTAAGCTGCCGGTTGTACCTATCGAGTG
SLC10A4_-_48485544.23-P1P2	SLC10A4	SLC	P1P2	GGACGGCGAGAGGCACGCGG	AGTATTAGGCGTCAAGGTCCCCACCTTGTTGGGACGGCGAGAGGCACGCGGGTTTAAGAGCTAAGCTGCCGGTTGTACCTATCGAGTG
SLC10A4_-_48485425.23-P1P2	SLC10A4	SLC	P1P2	GCAGACCTGGGAGCGGAGAC	AGTATTAGGCGTCAAGGTCCCCACCTTGTTGGCAGACCTGGGAGCGGAGACGTTTAAGAGCTAAGCTGCCGGTTGTACCTATCGAGTG
SLC10A5_-_82607297.23-P1P2	SLC10A5	SLC	P1P2	GTGTTCCAGTGACAGTCTGA	AGTATTAGGCGTCAAGGTCCCCACCTTGTTGGTGTTCCAGTGACAGTCTGAGTTTAAGAGCTAAGCTGCCGGTTGTACCTATCGAGTG
SLC10A5_-_82607275.23-P1P2	SLC10A5	SLC	P1P2	GGAAAGAACATTCTTCATGC	AGTATTAGGCGTCAAGGTCCCCACCTTGTTGGGAAAGAACATTCTTCATGCGTTTAAGAGCTAAGCTGCCGGTTGTACCTATCGAGTG
SLC10A5_-_82607075.23-P1P2	SLC10A5	SLC	P1P2	GTTCGTAGCTTGAACTTACA	AGTATTAGGCGTCAAGGTCCCCACCTTGTTGGTTCGTAGCTTGAACTTACAGTTTAAGAGCTAAGCTGCCGGTTGTACCTATCGAGTG
SLC10A5_+_82607045.23-P1P2	SLC10A5	SLC	P1P2	GTTCAAGCTACGAAAATAAA	AGTATTAGGCGTCAAGGTCCCCACCTTGTTGGTTCAAGCTACGAAAATAAAGTTTAAGAGCTAAGCTGCCGGTTGTACCTATCGAGTG
SLC10A5_+_82607147.23-P1P2	SLC10A5	SLC	P1P2	GTGTGACTATAGAAGAAGCA	AGTATTAGGCGTCAAGGTCCCCACCTTGTTGGTGTGACTATAGAAGAAGCAGTTTAAGAGCTAAGCTGCCGGTTGTACCTATCGAGTG
SLC10A5_-_82606980.23-P1P2	SLC10A5	SLC	P1P2	GGCATCTGATGAGATCTTCT	AGTATTAGGCGTCAAGGTCCCCACCTTGTTGGGCATCTGATGAGATCTTCTGTTTAAGAGCTAAGCTGCCGGTTGTACCTATCGAGTG
SLC10A5_+_82606990.23-P1P2	SLC10A5	SLC	P1P2	GGATCCTAAAATACTACAAA	AGTATTAGGCGTCAAGGTCCCCACCTTGTTGGGATCCTAAAATACTACAAAGTTTAAGAGCTAAGCTGCCGGTTGTACCTATCGAGTG
SLC10A5_-_82607037.23-P1P2	SLC10A5	SLC	P1P2	GATTTTCACAAAGAGGTGGC	AGTATTAGGCGTCAAGGTCCCCACCTTGTTGGATTTTCACAAAGAGGTGGCGTTTAAGAGCTAAGCTGCCGGTTGTACCTATCGAGTG
SLC10A5_-_82607079.23-P1P2	SLC10A5	SLC	P1P2	GTAGCTTGAACTTACAAGGA	AGTATTAGGCGTCAAGGTCCCCACCTTGTTGGTAGCTTGAACTTACAAGGAGTTTAAGAGCTAAGCTGCCGGTTGTACCTATCGAGTG
SLC10A5_-_82607325.23-P1P2	SLC10A5	SLC	P1P2	GAGATAACAGTTGTTTTTGT	AGTATTAGGCGTCAAGGTCCCCACCTTGTTGGAGATAACAGTTGTTTTTGTGTTTAAGAGCTAAGCTGCCGGTTGTACCTATCGAGTG
SLC10A6_+_87770501.23-P1P2	SLC10A6	SLC	P1P2	GTGGTGAGTAAGAACAGAAG	AGTATTAGGCGTCAAGGTCCCCACCTTGTTGGTGGTGAGTAAGAACAGAAGGTTTAAGAGCTAAGCTGCCGGTTGTACCTATCGAGTG
SLC10A6_+_87770520.23-P1P2	SLC10A6	SLC	P1P2	GATCTCACATACATATTCAG	AGTATTAGGCGTCAAGGTCCCCACCTTGTTGGATCTCACATACATATTCAGGTTTAAGAGCTAAGCTGCCGGTTGTACCTATCGAGTG
SLC10A6_+_87770068.23-P1P2	SLC10A6	SLC	P1P2	GCGCACATCAGGAGACCCTG	AGTATTAGGCGTCAAGGTCCCCACCTTGTTGGCGCACATCAGGAGACCCTGGTTTAAGAGCTAAGCTGCCGGTTGTACCTATCGAGTG
SLC10A6_-_87770496.23-P1P2	SLC10A6	SLC	P1P2	GTAATAAACTGTGGTAAGTA	AGTATTAGGCGTCAAGGTCCCCACCTTGTTGGTAATAAACTGTGGTAAGTAGTTTAAGAGCTAAGCTGCCGGTTGTACCTATCGAGTG
SLC10A6_-_87770321.23-P1P2	SLC10A6	SLC	P1P2	GAACATCGGCAACAATGGCT	AGTATTAGGCGTCAAGGTCCCCACCTTGTTGGAACATCGGCAACAATGGCTGTTTAAGAGCTAAGCTGCCGGTTGTACCTATCGAGTG
SLC10A6_-_87770207.23-P1P2	SLC10A6	SLC	P1P2	GCATGCACCTCCAGTCCCAC	AGTATTAGGCGTCAAGGTCCCCACCTTGTTGGCATGCACCTCCAGTCCCACGTTTAAGAGCTAAGCTGCCGGTTGTACCTATCGAGTG
SLC10A6_+_87770213.23-P1P2	SLC10A6	SLC	P1P2	GCCTGCCAACAGTTCAGAGG	AGTATTAGGCGTCAAGGTCCCCACCTTGTTGGCCTGCCAACAGTTCAGAGGGTTTAAGAGCTAAGCTGCCGGTTGTACCTATCGAGTG
SLC10A6_-_87770285.23-P1P2	SLC10A6	SLC	P1P2	GTCATCTCCTCATCTCCTTA	AGTATTAGGCGTCAAGGTCCCCACCTTGTTGGTCATCTCCTCATCTCCTTAGTTTAAGAGCTAAGCTGCCGGTTGTACCTATCGAGTG
SLC10A6_-_87770155.23-P1P2	SLC10A6	SLC	P1P2	GAGCAGCCCCATCATCACAG	AGTATTAGGCGTCAAGGTCCCCACCTTGTTGGAGCAGCCCCATCATCACAGGTTTAAGAGCTAAGCTGCCGGTTGTACCTATCGAGTG
SLC10A6_-_87770046.23-P1P2	SLC10A6	SLC	P1P2	GAAAAGGCATGAGCCCAAAC	AGTATTAGGCGTCAAGGTCCCCACCTTGTTGGAAAAGGCATGAGCCCAAACGTTTAAGAGCTAAGCTGCCGGTTGTACCTATCGAGTG
SLC10A7_-_147443034.23-P1P2	SLC10A7	SLC	P1P2	GAAAGACCTGGGGGTTGCTC	AGTATTAGGCGTCAAGGTCCCCACCTTGTTGGAAAGACCTGGGGGTTGCTCGTTTAAGAGCTAAGCTGCCGGTTGTACCTATCGAGTG
SLC10A7_+_147443018.23-P1P2	SLC10A7	SLC	P1P2	GAGCCGCCGGAGCAACCCCC	AGTATTAGGCGTCAAGGTCCCCACCTTGTTGGAGCCGCCGGAGCAACCCCCGTTTAAGAGCTAAGCTGCCGGTTGTACCTATCGAGTG
SLC10A7_-_147443054.23-P1P2	SLC10A7	SLC	P1P2	GGGCGGCTTTGAGGAGGGTT	AGTATTAGGCGTCAAGGTCCCCACCTTGTTGGGGCGGCTTTGAGGAGGGTTGTTTAAGAGCTAAGCTGCCGGTTGTACCTATCGAGTG
SLC10A7_-_147443049.23-P1P2	SLC10A7	SLC	P1P2	GGCTCCGGCGGCTTTGAGGA	AGTATTAGGCGTCAAGGTCCCCACCTTGTTGGGCTCCGGCGGCTTTGAGGAGTTTAAGAGCTAAGCTGCCGGTTGTACCTATCGAGTG
SLC10A7_-_147443076.23-P1P2	SLC10A7	SLC	P1P2	GAGTAGTAGTAGCCAGTGAC	AGTATTAGGCGTCAAGGTCCCCACCTTGTTGGAGTAGTAGTAGCCAGTGACGTTTAAGAGCTAAGCTGCCGGTTGTACCTATCGAGTG
SLC10A7_+_147443096.23-P1P2	SLC10A7	SLC	P1P2	GCTGAGGCGCGTGGTAGTGA	AGTATTAGGCGTCAAGGTCCCCACCTTGTTGGCTGAGGCGCGTGGTAGTGAGTTTAAGAGCTAAGCTGCCGGTTGTACCTATCGAGTG
SLC10A7_-_147443023.23-P1P2	SLC10A7	SLC	P1P2	GGATTGTAAAGTAAAGACCT	AGTATTAGGCGTCAAGGTCCCCACCTTGTTGGGATTGTAAAGTAAAGACCTGTTTAAGAGCTAAGCTGCCGGTTGTACCTATCGAGTG
SLC10A7_+_147443066.23-P1P2	SLC10A7	SLC	P1P2	GAGTGAGACTTTCCTGTCAC	AGTATTAGGCGTCAAGGTCCCCACCTTGTTGGAGTGAGACTTTCCTGTCACGTTTAAGAGCTAAGCTGCCGGTTGTACCTATCGAGTG
SLC10A7_+_147442768.23-P1P2	SLC10A7	SLC	P1P2	GCGTCCATAGGGGTGAATGG	AGTATTAGGCGTCAAGGTCCCCACCTTGTTGGCGTCCATAGGGGTGAATGGGTTTAAGAGCTAAGCTGCCGGTTGTACCTATCGAGTG
SLC10A7_-_147443037.23-P1P2	SLC10A7	SLC	P1P2	GGACCTGGGGGTTGCTCCGG	AGTATTAGGCGTCAAGGTCCCCACCTTGTTGGGACCTGGGGGTTGCTCCGGGTTTAAGAGCTAAGCTGCCGGTTGTACCTATCGAGTG
SLC11A1_+_219247044.23-P1P2	SLC11A1	SLC	P1P2	GGGAGTGTGAGCGGTGCTCT	AGTATTAGGCGTCAAGGTCCCCACCTTGTTGGGGAGTGTGAGCGGTGCTCTGTTTAAGAGCTAAGCTGCCGGTTGTACCTATCGAGTG
SLC11A1_+_219247053.23-P1P2	SLC11A1	SLC	P1P2	GGGTACTCTGGGAGTGTGAG	AGTATTAGGCGTCAAGGTCCCCACCTTGTTGGGGTACTCTGGGAGTGTGAGGTTTAAGAGCTAAGCTGCCGGTTGTACCTATCGAGTG
SLC11A1_+_219247187.23-P1P2	SLC11A1	SLC	P1P2	GGGCTTCCACAGGGGACCAA	AGTATTAGGCGTCAAGGTCCCCACCTTGTTGGGGCTTCCACAGGGGACCAAGTTTAAGAGCTAAGCTGCCGGTTGTACCTATCGAGTG
SLC11A1_-_219247083.23-P1P2	SLC11A1	SLC	P1P2	GCTCCCAGAGTACCTGAAGT	AGTATTAGGCGTCAAGGTCCCCACCTTGTTGGCTCCCAGAGTACCTGAAGTGTTTAAGAGCTAAGCTGCCGGTTGTACCTATCGAGTG
SLC11A1_+_219247207.23-P1P2	SLC11A1	SLC	P1P2	GGACTCCCACGGGGGACCAG	AGTATTAGGCGTCAAGGTCCCCACCTTGTTGGGACTCCCACGGGGGACCAGGTTTAAGAGCTAAGCTGCCGGTTGTACCTATCGAGTG
SLC11A1_-_219247224.23-P1P2	SLC11A1	SLC	P1P2	GGAAGCCTCTGGTCCCCCGT	AGTATTAGGCGTCAAGGTCCCCACCTTGTTGGGAAGCCTCTGGTCCCCCGTGTTTAAGAGCTAAGCTGCCGGTTGTACCTATCGAGTG
SLC11A1_+_219247217.23-P1P2	SLC11A1	SLC	P1P2	GTCTAGACTAGGACTCCCAC	AGTATTAGGCGTCAAGGTCCCCACCTTGTTGGTCTAGACTAGGACTCCCACGTTTAAGAGCTAAGCTGCCGGTTGTACCTATCGAGTG
SLC11A1_-_219247023.23-P1P2	SLC11A1	SLC	P1P2	GCTTGCACCAGTGCCCAGAG	AGTATTAGGCGTCAAGGTCCCCACCTTGTTGGCTTGCACCAGTGCCCAGAGGTTTAAGAGCTAAGCTGCCGGTTGTACCTATCGAGTG
SLC11A1_-_219246989.23-P1P2	SLC11A1	SLC	P1P2	GCGGATGGGTAACAGGGCGT	AGTATTAGGCGTCAAGGTCCCCACCTTGTTGGCGGATGGGTAACAGGGCGTGTTTAAGAGCTAAGCTGCCGGTTGTACCTATCGAGTG
SLC11A1_-_219247117.23-P1P2	SLC11A1	SLC	P1P2	GAGGTGAGTAGTGGCCCCTA	AGTATTAGGCGTCAAGGTCCCCACCTTGTTGGAGGTGAGTAGTGGCCCCTAGTTTAAGAGCTAAGCTGCCGGTTGTACCTATCGAGTG
SLC11A2_+_51420123.23-P1	SLC11A2	SLC	P1	GTATGGAGCCCTGGGCGCGG	AGTATTAGGCGTCAAGGTCCCCACCTTGTTGGTATGGAGCCCTGGGCGCGGGTTTAAGAGCTAAGCTGCCGGTTGTACCTATCGAGTG
SLC11A2_+_51420080.23-P1	SLC11A2	SLC	P1	GAGCTGGTAAGGTGAGGGGA	AGTATTAGGCGTCAAGGTCCCCACCTTGTTGGAGCTGGTAAGGTGAGGGGAGTTTAAGAGCTAAGCTGCCGGTTGTACCTATCGAGTG
SLC11A2_+_51420085.23-P1	SLC11A2	SLC	P1	GTGCGGAGCTGGTAAGGTGA	AGTATTAGGCGTCAAGGTCCCCACCTTGTTGGTGCGGAGCTGGTAAGGTGAGTTTAAGAGCTAAGCTGCCGGTTGTACCTATCGAGTG
SLC11A2_+_51420091.23-P1	SLC11A2	SLC	P1	GGGTGGTTGCGGAGCTGGTA	AGTATTAGGCGTCAAGGTCCCCACCTTGTTGGGGTGGTTGCGGAGCTGGTAGTTTAAGAGCTAAGCTGCCGGTTGTACCTATCGAGTG
SLC11A2_+_51420102.23-P1	SLC11A2	SLC	P1	GGCGGCGTGTCAGGTGGTTG	AGTATTAGGCGTCAAGGTCCCCACCTTGTTGGGCGGCGTGTCAGGTGGTTGGTTTAAGAGCTAAGCTGCCGGTTGTACCTATCGAGTG
SLC11A2_+_51419906.23-P1	SLC11A2	SLC	P1	GGCCCAGAGTCCAGGACTGA	AGTATTAGGCGTCAAGGTCCCCACCTTGTTGGGCCCAGAGTCCAGGACTGAGTTTAAGAGCTAAGCTGCCGGTTGTACCTATCGAGTG
SLC11A2_+_51420175.23-P1	SLC11A2	SLC	P1	GACCAATCGCGGGGAGGGGA	AGTATTAGGCGTCAAGGTCCCCACCTTGTTGGACCAATCGCGGGGAGGGGAGTTTAAGAGCTAAGCTGCCGGTTGTACCTATCGAGTG
SLC11A2_+_51420108.23-P1	SLC11A2	SLC	P1	GGCGGGGGCGGCGTGTCAGG	AGTATTAGGCGTCAAGGTCCCCACCTTGTTGGGCGGGGGCGGCGTGTCAGGGTTTAAGAGCTAAGCTGCCGGTTGTACCTATCGAGTG
SLC11A2_+_51420140.23-P1	SLC11A2	SLC	P1	GGGCGCTGGCTCCCGGAATA	AGTATTAGGCGTCAAGGTCCCCACCTTGTTGGGGCGCTGGCTCCCGGAATAGTTTAAGAGCTAAGCTGCCGGTTGTACCTATCGAGTG
SLC11A2_-_51420150.23-P1	SLC11A2	SLC	P1	GCGCCCAGGGCTCCATATTC	AGTATTAGGCGTCAAGGTCCCCACCTTGTTGGCGCCCAGGGCTCCATATTCGTTTAAGAGCTAAGCTGCCGGTTGTACCTATCGAGTG
SLC11A2_+_51402969.23-P2	SLC11A2	SLC	P2	GCAGAGTTTAGCCTGAACTG	AGTATTAGGCGTCAAGGTCCCCACCTTGTTGGCAGAGTTTAGCCTGAACTGGTTTAAGAGCTAAGCTGCCGGTTGTACCTATCGAGTG
SLC11A2_+_51403019.23-P2	SLC11A2	SLC	P2	GGCCTTAGTCAGAGTACAAA	AGTATTAGGCGTCAAGGTCCCCACCTTGTTGGGCCTTAGTCAGAGTACAAAGTTTAAGAGCTAAGCTGCCGGTTGTACCTATCGAGTG
SLC11A2_-_51402980.23-P2	SLC11A2	SLC	P2	GCAAAATCCTGCCACAGTTC	AGTATTAGGCGTCAAGGTCCCCACCTTGTTGGCAAAATCCTGCCACAGTTCGTTTAAGAGCTAAGCTGCCGGTTGTACCTATCGAGTG
SLC11A2_+_51402795.23-P2	SLC11A2	SLC	P2	GGGTTACCAGGAGCTGGTCT	AGTATTAGGCGTCAAGGTCCCCACCTTGTTGGGGTTACCAGGAGCTGGTCTGTTTAAGAGCTAAGCTGCCGGTTGTACCTATCGAGTG
SLC11A2_+_51402702.23-P2	SLC11A2	SLC	P2	GGGAGTAGAAGTGTGGAAGT	AGTATTAGGCGTCAAGGTCCCCACCTTGTTGGGGAGTAGAAGTGTGGAAGTGTTTAAGAGCTAAGCTGCCGGTTGTACCTATCGAGTG
SLC11A2_+_51402654.23-P2	SLC11A2	SLC	P2	GTAGAGAATTGAGTGACTGG	AGTATTAGGCGTCAAGGTCCCCACCTTGTTGGTAGAGAATTGAGTGACTGGGTTTAAGAGCTAAGCTGCCGGTTGTACCTATCGAGTG
SLC11A2_+_51402870.23-P2	SLC11A2	SLC	P2	GCTACCAAATATAGGAGGTG	AGTATTAGGCGTCAAGGTCCCCACCTTGTTGGCTACCAAATATAGGAGGTGGTTTAAGAGCTAAGCTGCCGGTTGTACCTATCGAGTG
SLC11A2_+_51402965.23-P2	SLC11A2	SLC	P2	GGTTTAGCCTGAACTGTGGC	AGTATTAGGCGTCAAGGTCCCCACCTTGTTGGGTTTAGCCTGAACTGTGGCGTTTAAGAGCTAAGCTGCCGGTTGTACCTATCGAGTG
SLC11A2_+_51403005.23-P2	SLC11A2	SLC	P2	GACAAAGGGTTCCTGCTTGG	AGTATTAGGCGTCAAGGTCCCCACCTTGTTGGACAAAGGGTTCCTGCTTGGGTTTAAGAGCTAAGCTGCCGGTTGTACCTATCGAGTG
SLC11A2_+_51403008.23-P2	SLC11A2	SLC	P2	GAGTACAAAGGGTTCCTGCT	AGTATTAGGCGTCAAGGTCCCCACCTTGTTGGAGTACAAAGGGTTCCTGCTGTTTAAGAGCTAAGCTGCCGGTTGTACCTATCGAGTG
SLC12A1_+_48498504.23-P1	SLC12A1	SLC	P1	GACCAAGGAGCCTTCTTCTG	AGTATTAGGCGTCAAGGTCCCCACCTTGTTGGACCAAGGAGCCTTCTTCTGGTTTAAGAGCTAAGCTGCCGGTTGTACCTATCGAGTG
SLC12A1_+_48498465.23-P1	SLC12A1	SLC	P1	GGCGTCACCCAGGAATATAT	AGTATTAGGCGTCAAGGTCCCCACCTTGTTGGGCGTCACCCAGGAATATATGTTTAAGAGCTAAGCTGCCGGTTGTACCTATCGAGTG
SLC12A1_+_48498519.23-P1	SLC12A1	SLC	P1	GAATGTTCAACTTACCACCA	AGTATTAGGCGTCAAGGTCCCCACCTTGTTGGAATGTTCAACTTACCACCAGTTTAAGAGCTAAGCTGCCGGTTGTACCTATCGAGTG
SLC12A1_-_48498516.23-P1	SLC12A1	SLC	P1	GGTTACATTTCCTCAGAAGA	AGTATTAGGCGTCAAGGTCCCCACCTTGTTGGGTTACATTTCCTCAGAAGAGTTTAAGAGCTAAGCTGCCGGTTGTACCTATCGAGTG
SLC12A1_-_48498605.23-P1	SLC12A1	SLC	P1	GAGATTCTGAGGAGTAGGTG	AGTATTAGGCGTCAAGGTCCCCACCTTGTTGGAGATTCTGAGGAGTAGGTGGTTTAAGAGCTAAGCTGCCGGTTGTACCTATCGAGTG
SLC12A1_+_48498673.23-P1	SLC12A1	SLC	P1	GTTCTCAAGTAACCTTTCCT	AGTATTAGGCGTCAAGGTCCCCACCTTGTTGGTTCTCAAGTAACCTTTCCTGTTTAAGAGCTAAGCTGCCGGTTGTACCTATCGAGTG
SLC12A1_-_48498594.23-P1	SLC12A1	SLC	P1	GTGTCATAAAGTAGATTCTG	AGTATTAGGCGTCAAGGTCCCCACCTTGTTGGTGTCATAAAGTAGATTCTGGTTTAAGAGCTAAGCTGCCGGTTGTACCTATCGAGTG
SLC12A1_+_48498903.23-P1	SLC12A1	SLC	P1	GAGGTTTATATTTGACTGTG	AGTATTAGGCGTCAAGGTCCCCACCTTGTTGGAGGTTTATATTTGACTGTGGTTTAAGAGCTAAGCTGCCGGTTGTACCTATCGAGTG
SLC12A1_-_48498524.23-P1	SLC12A1	SLC	P1	GTCCTCAGAAGAAGGCTCCT	AGTATTAGGCGTCAAGGTCCCCACCTTGTTGGTCCTCAGAAGAAGGCTCCTGTTTAAGAGCTAAGCTGCCGGTTGTACCTATCGAGTG
SLC12A1_-_48498480.23-P1	SLC12A1	SLC	P1	GAAGTGTCCCATATATTCCT	AGTATTAGGCGTCAAGGTCCCCACCTTGTTGGAAGTGTCCCATATATTCCTGTTTAAGAGCTAAGCTGCCGGTTGTACCTATCGAGTG
SLC12A1_-_48483917.23-P2	SLC12A1	SLC	P2	GGCCAGGAAAGCGCTAACCA	AGTATTAGGCGTCAAGGTCCCCACCTTGTTGGGCCAGGAAAGCGCTAACCAGTTTAAGAGCTAAGCTGCCGGTTGTACCTATCGAGTG
SLC12A1_+_48483918.23-P2	SLC12A1	SLC	P2	GGAACCTGCGTAGAGTCACA	AGTATTAGGCGTCAAGGTCCCCACCTTGTTGGGAACCTGCGTAGAGTCACAGTTTAAGAGCTAAGCTGCCGGTTGTACCTATCGAGTG
SLC12A1_+_48483912.23-P2	SLC12A1	SLC	P2	GGCGTAGAGTCACAGGGCCC	AGTATTAGGCGTCAAGGTCCCCACCTTGTTGGGCGTAGAGTCACAGGGCCCGTTTAAGAGCTAAGCTGCCGGTTGTACCTATCGAGTG
SLC12A1_+_48483849.23-P2	SLC12A1	SLC	P2	GTTGGTGAGACAGAGGACGT	AGTATTAGGCGTCAAGGTCCCCACCTTGTTGGTTGGTGAGACAGAGGACGTGTTTAAGAGCTAAGCTGCCGGTTGTACCTATCGAGTG
SLC12A1_+_48484258.23-P2	SLC12A1	SLC	P2	GCTGGCAGCCGCATCAGCAG	AGTATTAGGCGTCAAGGTCCCCACCTTGTTGGCTGGCAGCCGCATCAGCAGGTTTAAGAGCTAAGCTGCCGGTTGTACCTATCGAGTG
SLC12A1_+_48483897.23-P2	SLC12A1	SLC	P2	GGCCCTGGTTAGCGCTTTCC	AGTATTAGGCGTCAAGGTCCCCACCTTGTTGGGCCCTGGTTAGCGCTTTCCGTTTAAGAGCTAAGCTGCCGGTTGTACCTATCGAGTG
SLC12A1_+_48484082.23-P2	SLC12A1	SLC	P2	GAGTTAATGCGGAGGGAAGG	AGTATTAGGCGTCAAGGTCCCCACCTTGTTGGAGTTAATGCGGAGGGAAGGGTTTAAGAGCTAAGCTGCCGGTTGTACCTATCGAGTG
SLC12A1_+_48483949.23-P2	SLC12A1	SLC	P2	GGTTCAGTAACAAATGTAGA	AGTATTAGGCGTCAAGGTCCCCACCTTGTTGGGTTCAGTAACAAATGTAGAGTTTAAGAGCTAAGCTGCCGGTTGTACCTATCGAGTG
SLC12A1_-_48483901.23-P2	SLC12A1	SLC	P2	GACATTTACACTTCTAGGCC	AGTATTAGGCGTCAAGGTCCCCACCTTGTTGGACATTTACACTTCTAGGCCGTTTAAGAGCTAAGCTGCCGGTTGTACCTATCGAGTG
SLC12A1_+_48483939.23-P2	SLC12A1	SLC	P2	GAAATGTAGAAGGCGTGTTC	AGTATTAGGCGTCAAGGTCCCCACCTTGTTGGAAATGTAGAAGGCGTGTTCGTTTAAGAGCTAAGCTGCCGGTTGTACCTATCGAGTG
SLC12A2_+_127419487.23-P1P2	SLC12A2	SLC	P1P2	GCTAGCCTGGACGGCCACAG	AGTATTAGGCGTCAAGGTCCCCACCTTGTTGGCTAGCCTGGACGGCCACAGGTTTAAGAGCTAAGCTGCCGGTTGTACCTATCGAGTG
SLC12A2_-_127419495.23-P1P2	SLC12A2	SLC	P1P2	GCGGCTGCCGGTGGCCTCTG	AGTATTAGGCGTCAAGGTCCCCACCTTGTTGGCGGCTGCCGGTGGCCTCTGGTTTAAGAGCTAAGCTGCCGGTTGTACCTATCGAGTG
SLC12A2_-_127419157.23-P1P2	SLC12A2	SLC	P1P2	GCCTCCCGGCGACATCACTG	AGTATTAGGCGTCAAGGTCCCCACCTTGTTGGCCTCCCGGCGACATCACTGGTTTAAGAGCTAAGCTGCCGGTTGTACCTATCGAGTG
SLC12A2_+_127419496.23-P1P2	SLC12A2	SLC	P1P2	GGGGCCGCCGCTAGCCTGGA	AGTATTAGGCGTCAAGGTCCCCACCTTGTTGGGGGCCGCCGCTAGCCTGGAGTTTAAGAGCTAAGCTGCCGGTTGTACCTATCGAGTG
SLC12A2_-_127419514.23-P1P2	SLC12A2	SLC	P1P2	GTGGCCGTCCAGGCTAGCGG	AGTATTAGGCGTCAAGGTCCCCACCTTGTTGGTGGCCGTCCAGGCTAGCGGGTTTAAGAGCTAAGCTGCCGGTTGTACCTATCGAGTG
SLC12A2_+_127419680.23-P1P2	SLC12A2	SLC	P1P2	GCCGACCCCGGCCAGTCCCG	AGTATTAGGCGTCAAGGTCCCCACCTTGTTGGCCGACCCCGGCCAGTCCCGGTTTAAGAGCTAAGCTGCCGGTTGTACCTATCGAGTG
SLC12A2_-_127419504.23-P1P2	SLC12A2	SLC	P1P2	GGTGGCCTCTGTGGCCGTCC	AGTATTAGGCGTCAAGGTCCCCACCTTGTTGGGTGGCCTCTGTGGCCGTCCGTTTAAGAGCTAAGCTGCCGGTTGTACCTATCGAGTG
SLC12A2_-_127419343.23-P1P2	SLC12A2	SLC	P1P2	GCCGCTGCGGGACCGCGGGT	AGTATTAGGCGTCAAGGTCCCCACCTTGTTGGCCGCTGCGGGACCGCGGGTGTTTAAGAGCTAAGCTGCCGGTTGTACCTATCGAGTG
SLC12A2_+_127419772.23-P1P2	SLC12A2	SLC	P1P2	GTCGCGGGCGCAGCATCCTC	AGTATTAGGCGTCAAGGTCCCCACCTTGTTGGTCGCGGGCGCAGCATCCTCGTTTAAGAGCTAAGCTGCCGGTTGTACCTATCGAGTG
SLC12A2_+_127419626.23-P1P2	SLC12A2	SLC	P1P2	GATAGCTGCCCGACCCCCGG	AGTATTAGGCGTCAAGGTCCCCACCTTGTTGGATAGCTGCCCGACCCCCGGGTTTAAGAGCTAAGCTGCCGGTTGTACCTATCGAGTG
SLC12A3_+_56899184.23-P1P2	SLC12A3	SLC	P1P2	GAAGCGCCCGCTGCACAAAG	AGTATTAGGCGTCAAGGTCCCCACCTTGTTGGAAGCGCCCGCTGCACAAAGGTTTAAGAGCTAAGCTGCCGGTTGTACCTATCGAGTG
SLC12A3_-_56899180.23-P1P2	SLC12A3	SLC	P1P2	GCCCACAACAGAGACGCCTG	AGTATTAGGCGTCAAGGTCCCCACCTTGTTGGCCCACAACAGAGACGCCTGGTTTAAGAGCTAAGCTGCCGGTTGTACCTATCGAGTG
SLC12A3_+_56899174.23-P1P2	SLC12A3	SLC	P1P2	GTGCACAAAGTGGCGTCCCC	AGTATTAGGCGTCAAGGTCCCCACCTTGTTGGTGCACAAAGTGGCGTCCCCGTTTAAGAGCTAAGCTGCCGGTTGTACCTATCGAGTG
SLC12A3_+_56899098.23-P1P2	SLC12A3	SLC	P1P2	GAGGATCCGCAAGGACACAC	AGTATTAGGCGTCAAGGTCCCCACCTTGTTGGAGGATCCGCAAGGACACACGTTTAAGAGCTAAGCTGCCGGTTGTACCTATCGAGTG
SLC12A3_+_56899396.23-P1P2	SLC12A3	SLC	P1P2	GAGTGCAGGTCAGCCAGTGT	AGTATTAGGCGTCAAGGTCCCCACCTTGTTGGAGTGCAGGTCAGCCAGTGTGTTTAAGAGCTAAGCTGCCGGTTGTACCTATCGAGTG
SLC12A3_+_56899136.23-P1P2	SLC12A3	SLC	P1P2	GAGTTCTGCCATTGTCGCCT	AGTATTAGGCGTCAAGGTCCCCACCTTGTTGGAGTTCTGCCATTGTCGCCTGTTTAAGAGCTAAGCTGCCGGTTGTACCTATCGAGTG
SLC12A3_+_56899160.23-P1P2	SLC12A3	SLC	P1P2	GTCCCCAGGCGTCTCTGTTG	AGTATTAGGCGTCAAGGTCCCCACCTTGTTGGTCCCCAGGCGTCTCTGTTGGTTTAAGAGCTAAGCTGCCGGTTGTACCTATCGAGTG
SLC12A3_-_56899336.23-P1P2	SLC12A3	SLC	P1P2	GGGCTACAACACGATCGATG	AGTATTAGGCGTCAAGGTCCCCACCTTGTTGGGGCTACAACACGATCGATGGTTTAAGAGCTAAGCTGCCGGTTGTACCTATCGAGTG
SLC12A3_+_56899107.23-P1P2	SLC12A3	SLC	P1P2	GGGAGGGGCCAGGATCCGCA	AGTATTAGGCGTCAAGGTCCCCACCTTGTTGGGGAGGGGCCAGGATCCGCAGTTTAAGAGCTAAGCTGCCGGTTGTACCTATCGAGTG
SLC12A3_+_56899521.23-P1P2	SLC12A3	SLC	P1P2	Gagacgctcctccatcccca	AGTATTAGGCGTCAAGGTCCCCACCTTGTTGGagacgctcctccatccccaGTTTAAGAGCTAAGCTGCCGGTTGTACCTATCGAGTG
SLC12A4_-_68002434.23-P1	SLC12A4	SLC	P1	GCGCGCCTCGGCCCGTCCAC	AGTATTAGGCGTCAAGGTCCCCACCTTGTTGGCGCGCCTCGGCCCGTCCACGTTTAAGAGCTAAGCTGCCGGTTGTACCTATCGAGTG
SLC12A4_+_68002547.23-P1	SLC12A4	SLC	P1	Gcagcggggaggaatgcgag	AGTATTAGGCGTCAAGGTCCCCACCTTGTTGGcagcggggaggaatgcgagGTTTAAGAGCTAAGCTGCCGGTTGTACCTATCGAGTG
SLC12A4_-_68002462.23-P1	SLC12A4	SLC	P1	GGGTGAAGTGAGGCATCGTG	AGTATTAGGCGTCAAGGTCCCCACCTTGTTGGGGTGAAGTGAGGCATCGTGGTTTAAGAGCTAAGCTGCCGGTTGTACCTATCGAGTG
SLC12A4_-_68002110.23-P1	SLC12A4	SLC	P1	GCCCCGCCCGGGGCCCACAG	AGTATTAGGCGTCAAGGTCCCCACCTTGTTGGCCCCGCCCGGGGCCCACAGGTTTAAGAGCTAAGCTGCCGGTTGTACCTATCGAGTG
SLC12A4_-_68002266.23-P1	SLC12A4	SLC	P1	GCAAGGTCCCGGGATAGGTG	AGTATTAGGCGTCAAGGTCCCCACCTTGTTGGCAAGGTCCCGGGATAGGTGGTTTAAGAGCTAAGCTGCCGGTTGTACCTATCGAGTG
SLC12A4_+_68002334.23-P1	SLC12A4	SLC	P1	GTGGATGACTCGGACGGTGA	AGTATTAGGCGTCAAGGTCCCCACCTTGTTGGTGGATGACTCGGACGGTGAGTTTAAGAGCTAAGCTGCCGGTTGTACCTATCGAGTG
SLC12A4_+_68002390.23-P1	SLC12A4	SLC	P1	GCGACTATGACAACCTCGAG	AGTATTAGGCGTCAAGGTCCCCACCTTGTTGGCGACTATGACAACCTCGAGGTTTAAGAGCTAAGCTGCCGGTTGTACCTATCGAGTG
SLC12A4_+_68002320.23-P1	SLC12A4	SLC	P1	GGGTGAGGGCGCGTTCTGAG	AGTATTAGGCGTCAAGGTCCCCACCTTGTTGGGGTGAGGGCGCGTTCTGAGGTTTAAGAGCTAAGCTGCCGGTTGTACCTATCGAGTG
SLC12A4_+_68002340.23-P1	SLC12A4	SLC	P1	GCCGAGCTGGATGACTCGGA	AGTATTAGGCGTCAAGGTCCCCACCTTGTTGGCCGAGCTGGATGACTCGGAGTTTAAGAGCTAAGCTGCCGGTTGTACCTATCGAGTG
SLC12A4_+_68002344.23-P1	SLC12A4	SLC	P1	GCGCGCCGAGCTGGATGACT	AGTATTAGGCGTCAAGGTCCCCACCTTGTTGGCGCGCCGAGCTGGATGACTGTTTAAGAGCTAAGCTGCCGGTTGTACCTATCGAGTG
SLC12A4_-_68000659.23-P2	SLC12A4	SLC	P2	GGGATCAAAATCACTCACCG	AGTATTAGGCGTCAAGGTCCCCACCTTGTTGGGGATCAAAATCACTCACCGGTTTAAGAGCTAAGCTGCCGGTTGTACCTATCGAGTG
SLC12A4_+_68000677.23-P2	SLC12A4	SLC	P2	GCCAGACCTTGGCTGTCTAC	AGTATTAGGCGTCAAGGTCCCCACCTTGTTGGCCAGACCTTGGCTGTCTACGTTTAAGAGCTAAGCTGCCGGTTGTACCTATCGAGTG
SLC12A4_+_68000671.23-P2	SLC12A4	SLC	P2	GCTTGGCTGTCTACAGGATG	AGTATTAGGCGTCAAGGTCCCCACCTTGTTGGCTTGGCTGTCTACAGGATGGTTTAAGAGCTAAGCTGCCGGTTGTACCTATCGAGTG
SLC12A4_+_68000345.23-P2	SLC12A4	SLC	P2	GTAGCTCACAGGCAGTCCCT	AGTATTAGGCGTCAAGGTCCCCACCTTGTTGGTAGCTCACAGGCAGTCCCTGTTTAAGAGCTAAGCTGCCGGTTGTACCTATCGAGTG
SLC12A4_+_68000494.23-P2	SLC12A4	SLC	P2	GCCAGCCCACCTTGGCCTGT	AGTATTAGGCGTCAAGGTCCCCACCTTGTTGGCCAGCCCACCTTGGCCTGTGTTTAAGAGCTAAGCTGCCGGTTGTACCTATCGAGTG
SLC12A4_-_68000568.23-P2	SLC12A4	SLC	P2	GGAGGTGTGGGCACTGAACT	AGTATTAGGCGTCAAGGTCCCCACCTTGTTGGGAGGTGTGGGCACTGAACTGTTTAAGAGCTAAGCTGCCGGTTGTACCTATCGAGTG
SLC12A4_+_68000428.23-P2	SLC12A4	SLC	P2	GCGTGTACACAGGGATCAGG	AGTATTAGGCGTCAAGGTCCCCACCTTGTTGGCGTGTACACAGGGATCAGGGTTTAAGAGCTAAGCTGCCGGTTGTACCTATCGAGTG
SLC12A4_+_68000197.23-P2	SLC12A4	SLC	P2	GGAGGGCAGTACAGACATCC	AGTATTAGGCGTCAAGGTCCCCACCTTGTTGGGAGGGCAGTACAGACATCCGTTTAAGAGCTAAGCTGCCGGTTGTACCTATCGAGTG
SLC12A4_-_68000534.23-P2	SLC12A4	SLC	P2	GTGGATGAGCAAGCCCATCT	AGTATTAGGCGTCAAGGTCCCCACCTTGTTGGTGGATGAGCAAGCCCATCTGTTTAAGAGCTAAGCTGCCGGTTGTACCTATCGAGTG
SLC12A4_+_68000214.23-P2	SLC12A4	SLC	P2	GACAGGAGGTCTGAAGCCGA	AGTATTAGGCGTCAAGGTCCCCACCTTGTTGGACAGGAGGTCTGAAGCCGAGTTTAAGAGCTAAGCTGCCGGTTGTACCTATCGAGTG
SLC12A5_+_44650330.23-P1	SLC12A5	SLC	P1	GCTGCAACCAGGCTCTAGGA	AGTATTAGGCGTCAAGGTCCCCACCTTGTTGGCTGCAACCAGGCTCTAGGAGTTTAAGAGCTAAGCTGCCGGTTGTACCTATCGAGTG
SLC12A5_+_44650352.23-P1	SLC12A5	SLC	P1	GAGGTCCGGGATCGCACAAG	AGTATTAGGCGTCAAGGTCCCCACCTTGTTGGAGGTCCGGGATCGCACAAGGTTTAAGAGCTAAGCTGCCGGTTGTACCTATCGAGTG
SLC12A5_+_44650365.23-P1	SLC12A5	SLC	P1	GGGCGGCCGCGGCAAGGTCC	AGTATTAGGCGTCAAGGTCCCCACCTTGTTGGGGCGGCCGCGGCAAGGTCCGTTTAAGAGCTAAGCTGCCGGTTGTACCTATCGAGTG
SLC12A5_-_44650525.23-P1	SLC12A5	SLC	P1	GTCCCGGGGGAAGACGTCAA	AGTATTAGGCGTCAAGGTCCCCACCTTGTTGGTCCCGGGGGAAGACGTCAAGTTTAAGAGCTAAGCTGCCGGTTGTACCTATCGAGTG
SLC12A5_+_44650341.23-P1	SLC12A5	SLC	P1	GCGCACAAGTGGCTGCAACC	AGTATTAGGCGTCAAGGTCCCCACCTTGTTGGCGCACAAGTGGCTGCAACCGTTTAAGAGCTAAGCTGCCGGTTGTACCTATCGAGTG
SLC12A5_+_44650334.23-P1	SLC12A5	SLC	P1	GGTGGCTGCAACCAGGCTCT	AGTATTAGGCGTCAAGGTCCCCACCTTGTTGGGTGGCTGCAACCAGGCTCTGTTTAAGAGCTAAGCTGCCGGTTGTACCTATCGAGTG
SLC12A5_+_44650409.23-P1	SLC12A5	SLC	P1	GCGAGGTGACCGTGAACCTG	AGTATTAGGCGTCAAGGTCCCCACCTTGTTGGCGAGGTGACCGTGAACCTGGTTTAAGAGCTAAGCTGCCGGTTGTACCTATCGAGTG
SLC12A5_+_44650392.23-P1	SLC12A5	SLC	P1	GTGCGGCTCATGGCGCGGAA	AGTATTAGGCGTCAAGGTCCCCACCTTGTTGGTGCGGCTCATGGCGCGGAAGTTTAAGAGCTAAGCTGCCGGTTGTACCTATCGAGTG
SLC12A5_-_44650606.23-P1	SLC12A5	SLC	P1	Ggcggaccgtctgttgaagg	AGTATTAGGCGTCAAGGTCCCCACCTTGTTGGgcggaccgtctgttgaaggGTTTAAGAGCTAAGCTGCCGGTTGTACCTATCGAGTG
SLC12A5_-_44650540.23-P1	SLC12A5	SLC	P1	GTCAAAGGTAGAGGCCGCAG	AGTATTAGGCGTCAAGGTCCCCACCTTGTTGGTCAAAGGTAGAGGCCGCAGGTTTAAGAGCTAAGCTGCCGGTTGTACCTATCGAGTG
SLC12A5_-_44657914.23-P2	SLC12A5	SLC	P2	GGCTACAGCGAACGAGAGAG	AGTATTAGGCGTCAAGGTCCCCACCTTGTTGGGCTACAGCGAACGAGAGAGGTTTAAGAGCTAAGCTGCCGGTTGTACCTATCGAGTG
SLC12A5_-_44657932.23-P2	SLC12A5	SLC	P2	GGCGGCGAAGGCGGGTAGAG	AGTATTAGGCGTCAAGGTCCCCACCTTGTTGGGCGGCGAAGGCGGGTAGAGGTTTAAGAGCTAAGCTGCCGGTTGTACCTATCGAGTG
SLC12A5_-_44657923.23-P2	SLC12A5	SLC	P2	GAACGAGAGAGCGGCGAAGG	AGTATTAGGCGTCAAGGTCCCCACCTTGTTGGAACGAGAGAGCGGCGAAGGGTTTAAGAGCTAAGCTGCCGGTTGTACCTATCGAGTG
SLC12A5_+_44657866.23-P2	SLC12A5	SLC	P2	GCTCGCTCTCCGCTCCACGG	AGTATTAGGCGTCAAGGTCCCCACCTTGTTGGCTCGCTCTCCGCTCCACGGGTTTAAGAGCTAAGCTGCCGGTTGTACCTATCGAGTG
SLC12A5_-_44658153.23-P2	SLC12A5	SLC	P2	GAGGCTGGGACTGACCCGGG	AGTATTAGGCGTCAAGGTCCCCACCTTGTTGGAGGCTGGGACTGACCCGGGGTTTAAGAGCTAAGCTGCCGGTTGTACCTATCGAGTG
SLC12A5_+_44658268.23-P2	SLC12A5	SLC	P2	GCAAGTCAGCCCGAAGCCGT	AGTATTAGGCGTCAAGGTCCCCACCTTGTTGGCAAGTCAGCCCGAAGCCGTGTTTAAGAGCTAAGCTGCCGGTTGTACCTATCGAGTG
SLC12A5_+_44657869.23-P2	SLC12A5	SLC	P2	GTGTCTCGCTCTCCGCTCCA	AGTATTAGGCGTCAAGGTCCCCACCTTGTTGGTGTCTCGCTCTCCGCTCCAGTTTAAGAGCTAAGCTGCCGGTTGTACCTATCGAGTG
SLC12A5_-_44658102.23-P2	SLC12A5	SLC	P2	GGAGGCAGCTCTGGGGTTAG	AGTATTAGGCGTCAAGGTCCCCACCTTGTTGGGAGGCAGCTCTGGGGTTAGGTTTAAGAGCTAAGCTGCCGGTTGTACCTATCGAGTG
SLC12A5_-_44658238.23-P2	SLC12A5	SLC	P2	GTGGAATGCGCCGCGCCCGG	AGTATTAGGCGTCAAGGTCCCCACCTTGTTGGTGGAATGCGCCGCGCCCGGGTTTAAGAGCTAAGCTGCCGGTTGTACCTATCGAGTG
SLC12A5_-_44658110.23-P2	SLC12A5	SLC	P2	GTCTGGGGTTAGAGGCGGAG	AGTATTAGGCGTCAAGGTCCCCACCTTGTTGGTCTGGGGTTAGAGGCGGAGGTTTAAGAGCTAAGCTGCCGGTTGTACCTATCGAGTG
SLC12A6_+_34610943.23-P1	SLC12A6	SLC	P1	GACGACAGCAAGGAAGAGGT	AGTATTAGGCGTCAAGGTCCCCACCTTGTTGGACGACAGCAAGGAAGAGGTGTTTAAGAGCTAAGCTGCCGGTTGTACCTATCGAGTG
SLC12A6_-_34610999.23-P1	SLC12A6	SLC	P1	GCCCTGCCTACAAGAGACAG	AGTATTAGGCGTCAAGGTCCCCACCTTGTTGGCCCTGCCTACAAGAGACAGGTTTAAGAGCTAAGCTGCCGGTTGTACCTATCGAGTG
SLC12A6_-_34610620.23-P1	SLC12A6	SLC	P1	GGAAGCTATCAGATACACAG	AGTATTAGGCGTCAAGGTCCCCACCTTGTTGGGAAGCTATCAGATACACAGGTTTAAGAGCTAAGCTGCCGGTTGTACCTATCGAGTG
SLC12A6_+_34610922.23-P1	SLC12A6	SLC	P1	GGCAGGGAAAACTAACTGGA	AGTATTAGGCGTCAAGGTCCCCACCTTGTTGGGCAGGGAAAACTAACTGGAGTTTAAGAGCTAAGCTGCCGGTTGTACCTATCGAGTG
SLC12A6_+_34611040.23-P1	SLC12A6	SLC	P1	GCAAGCGCCCCACTCCCTCA	AGTATTAGGCGTCAAGGTCCCCACCTTGTTGGCAAGCGCCCCACTCCCTCAGTTTAAGAGCTAAGCTGCCGGTTGTACCTATCGAGTG
SLC12A6_+_34610953.23-P1	SLC12A6	SLC	P1	GACAGTCTGAAACGACAGCA	AGTATTAGGCGTCAAGGTCCCCACCTTGTTGGACAGTCTGAAACGACAGCAGTTTAAGAGCTAAGCTGCCGGTTGTACCTATCGAGTG
SLC12A6_-_34611003.23-P1	SLC12A6	SLC	P1	GGCCTACAAGAGACAGTGGC	AGTATTAGGCGTCAAGGTCCCCACCTTGTTGGGCCTACAAGAGACAGTGGCGTTTAAGAGCTAAGCTGCCGGTTGTACCTATCGAGTG
SLC12A6_-_34610787.23-P1	SLC12A6	SLC	P1	GTCATCTGAATCCTGAATCC	AGTATTAGGCGTCAAGGTCCCCACCTTGTTGGTCATCTGAATCCTGAATCCGTTTAAGAGCTAAGCTGCCGGTTGTACCTATCGAGTG
SLC12A6_+_34610744.23-P1	SLC12A6	SLC	P1	GACCAGGTGAGTACGCAACT	AGTATTAGGCGTCAAGGTCCCCACCTTGTTGGACCAGGTGAGTACGCAACTGTTTAAGAGCTAAGCTGCCGGTTGTACCTATCGAGTG
SLC12A6_-_34611048.23-P1	SLC12A6	SLC	P1	GACGTGACCTACAGCCCTGA	AGTATTAGGCGTCAAGGTCCCCACCTTGTTGGACGTGACCTACAGCCCTGAGTTTAAGAGCTAAGCTGCCGGTTGTACCTATCGAGTG
SLC12A6_-_34630182.23-P2	SLC12A6	SLC	P2	GCTTGCGAAGAGAAGCCCGG	AGTATTAGGCGTCAAGGTCCCCACCTTGTTGGCTTGCGAAGAGAAGCCCGGGTTTAAGAGCTAAGCTGCCGGTTGTACCTATCGAGTG
SLC12A6_+_34630130.23-P2	SLC12A6	SLC	P2	GGAATGAGGAACAAGCGGGG	AGTATTAGGCGTCAAGGTCCCCACCTTGTTGGGAATGAGGAACAAGCGGGGGTTTAAGAGCTAAGCTGCCGGTTGTACCTATCGAGTG
SLC12A6_+_34630144.23-P2	SLC12A6	SLC	P2	GGCAAGGTTCACCTCGAATG	AGTATTAGGCGTCAAGGTCCCCACCTTGTTGGGCAAGGTTCACCTCGAATGGTTTAAGAGCTAAGCTGCCGGTTGTACCTATCGAGTG
SLC12A6_+_34630133.23-P2	SLC12A6	SLC	P2	GCTCGAATGAGGAACAAGCG	AGTATTAGGCGTCAAGGTCCCCACCTTGTTGGCTCGAATGAGGAACAAGCGGTTTAAGAGCTAAGCTGCCGGTTGTACCTATCGAGTG
SLC12A6_+_34629973.23-P2	SLC12A6	SLC	P2	GGCGGCTCTGAAACAGTTAC	AGTATTAGGCGTCAAGGTCCCCACCTTGTTGGGCGGCTCTGAAACAGTTACGTTTAAGAGCTAAGCTGCCGGTTGTACCTATCGAGTG
SLC12A6_-_34630179.23-P2	SLC12A6	SLC	P2	GAACCTTGCGAAGAGAAGCC	AGTATTAGGCGTCAAGGTCCCCACCTTGTTGGAACCTTGCGAAGAGAAGCCGTTTAAGAGCTAAGCTGCCGGTTGTACCTATCGAGTG
SLC12A6_-_34629931.23-P2	SLC12A6	SLC	P2	GGGTCGCAGGTGCAGTATCC	AGTATTAGGCGTCAAGGTCCCCACCTTGTTGGGGTCGCAGGTGCAGTATCCGTTTAAGAGCTAAGCTGCCGGTTGTACCTATCGAGTG
SLC12A6_-_34630211.23-P2	SLC12A6	SLC	P2	GAGAGGGCGGAACCGTCCCG	AGTATTAGGCGTCAAGGTCCCCACCTTGTTGGAGAGGGCGGAACCGTCCCGGTTTAAGAGCTAAGCTGCCGGTTGTACCTATCGAGTG
SLC12A6_-_34629946.23-P2	SLC12A6	SLC	P2	GATCCCGGCGCCAGCTGATG	AGTATTAGGCGTCAAGGTCCCCACCTTGTTGGATCCCGGCGCCAGCTGATGGTTTAAGAGCTAAGCTGCCGGTTGTACCTATCGAGTG
SLC12A6_+_34630176.23-P2	SLC12A6	SLC	P2	GCGCCCTCTCACTGCACCCC	AGTATTAGGCGTCAAGGTCCCCACCTTGTTGGCGCCCTCTCACTGCACCCCGTTTAAGAGCTAAGCTGCCGGTTGTACCTATCGAGTG
SLC12A7_+_1112118.23-P1P2	SLC12A7	SLC	P1P2	GGGGCCGGGACGGGGACTGT	AGTATTAGGCGTCAAGGTCCCCACCTTGTTGGGGGCCGGGACGGGGACTGTGTTTAAGAGCTAAGCTGCCGGTTGTACCTATCGAGTG
SLC12A7_-_1112102.23-P1P2	SLC12A7	SLC	P1P2	GGCACCACGGTGAAGTTGGT	AGTATTAGGCGTCAAGGTCCCCACCTTGTTGGGCACCACGGTGAAGTTGGTGTTTAAGAGCTAAGCTGCCGGTTGTACCTATCGAGTG
SLC12A7_-_1112081.23-P1P2	SLC12A7	SLC	P1P2	GCGTCGGCGTGAGCCTCCAC	AGTATTAGGCGTCAAGGTCCCCACCTTGTTGGCGTCGGCGTGAGCCTCCACGTTTAAGAGCTAAGCTGCCGGTTGTACCTATCGAGTG
SLC12A7_+_1111744.23-P1P2	SLC12A7	SLC	P1P2	GTCAGCTCGGGTGGGACCGG	AGTATTAGGCGTCAAGGTCCCCACCTTGTTGGTCAGCTCGGGTGGGACCGGGTTTAAGAGCTAAGCTGCCGGTTGTACCTATCGAGTG
SLC12A7_-_1112136.23-P1P2	SLC12A7	SLC	P1P2	GCAGCCGACAGTCCCCGTCC	AGTATTAGGCGTCAAGGTCCCCACCTTGTTGGCAGCCGACAGTCCCCGTCCGTTTAAGAGCTAAGCTGCCGGTTGTACCTATCGAGTG
SLC12A7_-_1112183.23-P1P2	SLC12A7	SLC	P1P2	GCCGACGCCACGGGACTTGG	AGTATTAGGCGTCAAGGTCCCCACCTTGTTGGCCGACGCCACGGGACTTGGGTTTAAGAGCTAAGCTGCCGGTTGTACCTATCGAGTG
SLC12A7_+_1112084.23-P1P2	SLC12A7	SLC	P1P2	GATGCCCACCAACTTCACCG	AGTATTAGGCGTCAAGGTCCCCACCTTGTTGGATGCCCACCAACTTCACCGGTTTAAGAGCTAAGCTGCCGGTTGTACCTATCGAGTG
SLC12A7_+_1111766.23-P1P2	SLC12A7	SLC	P1P2	GCCTGCCAGGGCTCCCGGTA	AGTATTAGGCGTCAAGGTCCCCACCTTGTTGGCCTGCCAGGGCTCCCGGTAGTTTAAGAGCTAAGCTGCCGGTTGTACCTATCGAGTG
SLC12A7_-_1112065.23-P1P2	SLC12A7	SLC	P1P2	GGTCTCGTCCCCGCCGCCGT	AGTATTAGGCGTCAAGGTCCCCACCTTGTTGGGTCTCGTCCCCGCCGCCGTGTTTAAGAGCTAAGCTGCCGGTTGTACCTATCGAGTG
SLC12A7_+_1111951.23-P1P2	SLC12A7	SLC	P1P2	GGCCGCACCTGGCCGGACAA	AGTATTAGGCGTCAAGGTCCCCACCTTGTTGGGCCGCACCTGGCCGGACAAGTTTAAGAGCTAAGCTGCCGGTTGTACCTATCGAGTG
SLC12A8_-_124930229.23-ENST00000393469.4	SLC12A8	SLC	ENST00000393469.4	GGATCCTGGTGATCTGGACA	AGTATTAGGCGTCAAGGTCCCCACCTTGTTGGGATCCTGGTGATCTGGACAGTTTAAGAGCTAAGCTGCCGGTTGTACCTATCGAGTG
SLC12A8_+_124930153.23-ENST00000393469.4	SLC12A8	SLC	ENST00000393469.4	GGTGCAGGAGCTCTTCCATG	AGTATTAGGCGTCAAGGTCCCCACCTTGTTGGGTGCAGGAGCTCTTCCATGGTTTAAGAGCTAAGCTGCCGGTTGTACCTATCGAGTG
SLC12A8_-_124930187.23-ENST00000393469.4	SLC12A8	SLC	ENST00000393469.4	GCTCCTGCACCTGGGACATC	AGTATTAGGCGTCAAGGTCCCCACCTTGTTGGCTCCTGCACCTGGGACATCGTTTAAGAGCTAAGCTGCCGGTTGTACCTATCGAGTG
SLC12A8_+_124930137.23-ENST00000393469.4	SLC12A8	SLC	ENST00000393469.4	GATGAGGCAGCCCAGCAGGT	AGTATTAGGCGTCAAGGTCCCCACCTTGTTGGATGAGGCAGCCCAGCAGGTGTTTAAGAGCTAAGCTGCCGGTTGTACCTATCGAGTG
SLC12A8_+_124930174.23-ENST00000393469.4	SLC12A8	SLC	ENST00000393469.4	GAGAATGACCCAGATGTCCC	AGTATTAGGCGTCAAGGTCCCCACCTTGTTGGAGAATGACCCAGATGTCCCGTTTAAGAGCTAAGCTGCCGGTTGTACCTATCGAGTG
SLC12A8_-_124930223.23-ENST00000393469.4	SLC12A8	SLC	ENST00000393469.4	GAGCAGGGATCCTGGTGATC	AGTATTAGGCGTCAAGGTCCCCACCTTGTTGGAGCAGGGATCCTGGTGATCGTTTAAGAGCTAAGCTGCCGGTTGTACCTATCGAGTG
SLC12A8_-_124929884.23-ENST00000393469.4	SLC12A8	SLC	ENST00000393469.4	GTGTCTGTGGAAGACCTCTC	AGTATTAGGCGTCAAGGTCCCCACCTTGTTGGTGTCTGTGGAAGACCTCTCGTTTAAGAGCTAAGCTGCCGGTTGTACCTATCGAGTG
SLC12A8_-_124930265.23-ENST00000393469.4	SLC12A8	SLC	ENST00000393469.4	GGGTAACAGCATCCTTGGTC	AGTATTAGGCGTCAAGGTCCCCACCTTGTTGGGGTAACAGCATCCTTGGTCGTTTAAGAGCTAAGCTGCCGGTTGTACCTATCGAGTG
SLC12A8_-_124930179.23-ENST00000393469.4	SLC12A8	SLC	ENST00000393469.4	GTGGAAGAGCTCCTGCACCT	AGTATTAGGCGTCAAGGTCCCCACCTTGTTGGTGGAAGAGCTCCTGCACCTGTTTAAGAGCTAAGCTGCCGGTTGTACCTATCGAGTG
SLC12A8_-_124930208.23-ENST00000393469.4	SLC12A8	SLC	ENST00000393469.4	GGGTCATTCTCCAGCAAGCA	AGTATTAGGCGTCAAGGTCCCCACCTTGTTGGGGTCATTCTCCAGCAAGCAGTTTAAGAGCTAAGCTGCCGGTTGTACCTATCGAGTG
SLC12A8_-_124931412.23-ENST00000469902.1	SLC12A8	SLC	ENST00000469902.1	GCCGGCGCGCGGGTGACCGG	AGTATTAGGCGTCAAGGTCCCCACCTTGTTGGCCGGCGCGCGGGTGACCGGGTTTAAGAGCTAAGCTGCCGGTTGTACCTATCGAGTG
SLC12A8_+_124931299.23-ENST00000469902.1	SLC12A8	SLC	ENST00000469902.1	GCAGCGTGGCCCAAACGTGA	AGTATTAGGCGTCAAGGTCCCCACCTTGTTGGCAGCGTGGCCCAAACGTGAGTTTAAGAGCTAAGCTGCCGGTTGTACCTATCGAGTG
SLC12A8_-_124931435.23-ENST00000469902.1	SLC12A8	SLC	ENST00000469902.1	GAGGAGAGGATCCACCTGGG	AGTATTAGGCGTCAAGGTCCCCACCTTGTTGGAGGAGAGGATCCACCTGGGGTTTAAGAGCTAAGCTGCCGGTTGTACCTATCGAGTG
SLC12A8_+_124931631.23-ENST00000469902.1	SLC12A8	SLC	ENST00000469902.1	GCCGCCGGGACGGGACAGCT	AGTATTAGGCGTCAAGGTCCCCACCTTGTTGGCCGCCGGGACGGGACAGCTGTTTAAGAGCTAAGCTGCCGGTTGTACCTATCGAGTG
SLC12A8_-_124931649.23-ENST00000469902.1	SLC12A8	SLC	ENST00000469902.1	GGGTCCCAGCTGTCCCGTCC	AGTATTAGGCGTCAAGGTCCCCACCTTGTTGGGGTCCCAGCTGTCCCGTCCGTTTAAGAGCTAAGCTGCCGGTTGTACCTATCGAGTG
SLC12A8_-_124931421.23-ENST00000469902.1	SLC12A8	SLC	ENST00000469902.1	GGGGTGACCGGCGGTAGGAG	AGTATTAGGCGTCAAGGTCCCCACCTTGTTGGGGGTGACCGGCGGTAGGAGGTTTAAGAGCTAAGCTGCCGGTTGTACCTATCGAGTG
SLC12A8_-_124931375.23-ENST00000469902.1	SLC12A8	SLC	ENST00000469902.1	GGGACCCGCACCCCAAGTAC	AGTATTAGGCGTCAAGGTCCCCACCTTGTTGGGGACCCGCACCCCAAGTACGTTTAAGAGCTAAGCTGCCGGTTGTACCTATCGAGTG
SLC12A8_+_124931611.23-ENST00000469902.1	SLC12A8	SLC	ENST00000469902.1	GGGACCCGCGCAGCCGAGCC	AGTATTAGGCGTCAAGGTCCCCACCTTGTTGGGGACCCGCGCAGCCGAGCCGTTTAAGAGCTAAGCTGCCGGTTGTACCTATCGAGTG
SLC12A8_-_124931164.23-ENST00000469902.1	SLC12A8	SLC	ENST00000469902.1	GGTAGGGAGCCAGAGCACCC	AGTATTAGGCGTCAAGGTCCCCACCTTGTTGGGTAGGGAGCCAGAGCACCCGTTTAAGAGCTAAGCTGCCGGTTGTACCTATCGAGTG
SLC12A8_+_124931383.23-ENST00000469902.1	SLC12A8	SLC	ENST00000469902.1	GCACCCGCGCGCCGGCACAC	AGTATTAGGCGTCAAGGTCCCCACCTTGTTGGCACCCGCGCGCCGGCACACGTTTAAGAGCTAAGCTGCCGGTTGTACCTATCGAGTG
SLC12A9_-_100450384.23-P1	SLC12A9	SLC	P1	GTAGCCGCAGCTGTCTTTTC	AGTATTAGGCGTCAAGGTCCCCACCTTGTTGGTAGCCGCAGCTGTCTTTTCGTTTAAGAGCTAAGCTGCCGGTTGTACCTATCGAGTG
SLC12A9_+_100450505.23-P1	SLC12A9	SLC	P1	GGCCAAGATATCCTTCTCCC	AGTATTAGGCGTCAAGGTCCCCACCTTGTTGGGCCAAGATATCCTTCTCCCGTTTAAGAGCTAAGCTGCCGGTTGTACCTATCGAGTG
SLC12A9_+_100450385.23-P1	SLC12A9	SLC	P1	GTCGGGCGGAGAGTGCACGG	AGTATTAGGCGTCAAGGTCCCCACCTTGTTGGTCGGGCGGAGAGTGCACGGGTTTAAGAGCTAAGCTGCCGGTTGTACCTATCGAGTG
SLC12A9_+_100450413.23-P1	SLC12A9	SLC	P1	GGCGATCCCCGCGAGCCGGG	AGTATTAGGCGTCAAGGTCCCCACCTTGTTGGGCGATCCCCGCGAGCCGGGGTTTAAGAGCTAAGCTGCCGGTTGTACCTATCGAGTG
SLC12A9_+_100450366.23-P1	SLC12A9	SLC	P1	GGGGCCGGAAAAGACAGCTG	AGTATTAGGCGTCAAGGTCCCCACCTTGTTGGGGGCCGGAAAAGACAGCTGGTTTAAGAGCTAAGCTGCCGGTTGTACCTATCGAGTG
SLC12A9_-_100450420.23-P1	SLC12A9	SLC	P1	GCCGCCCGAGCGGAGCCCCC	AGTATTAGGCGTCAAGGTCCCCACCTTGTTGGCCGCCCGAGCGGAGCCCCCGTTTAAGAGCTAAGCTGCCGGTTGTACCTATCGAGTG
SLC12A9_-_100450555.23-P1	SLC12A9	SLC	P1	GCACCCCAACGGGCGCAAAG	AGTATTAGGCGTCAAGGTCCCCACCTTGTTGGCACCCCAACGGGCGCAAAGGTTTAAGAGCTAAGCTGCCGGTTGTACCTATCGAGTG
SLC12A9_+_100450388.23-P1	SLC12A9	SLC	P1	GCGCTCGGGCGGAGAGTGCA	AGTATTAGGCGTCAAGGTCCCCACCTTGTTGGCGCTCGGGCGGAGAGTGCAGTTTAAGAGCTAAGCTGCCGGTTGTACCTATCGAGTG
SLC12A9_-_100450461.23-P1	SLC12A9	SLC	P1	GAGCGCTGCGTCCTGCGGGT	AGTATTAGGCGTCAAGGTCCCCACCTTGTTGGAGCGCTGCGTCCTGCGGGTGTTTAAGAGCTAAGCTGCCGGTTGTACCTATCGAGTG
SLC12A9_+_100450358.23-P1	SLC12A9	SLC	P1	GAAAGACAGCTGCGGCTACC	AGTATTAGGCGTCAAGGTCCCCACCTTGTTGGAAAGACAGCTGCGGCTACCGTTTAAGAGCTAAGCTGCCGGTTGTACCTATCGAGTG
SLC12A9_+_100424656.23-P2	SLC12A9	SLC	P2	GGGATCCTACCCGAGTGAGG	AGTATTAGGCGTCAAGGTCCCCACCTTGTTGGGGATCCTACCCGAGTGAGGGTTTAAGAGCTAAGCTGCCGGTTGTACCTATCGAGTG
SLC12A9_-_100424673.23-P2	SLC12A9	SLC	P2	GGGCGCCGCCTCACTCGGGT	AGTATTAGGCGTCAAGGTCCCCACCTTGTTGGGGCGCCGCCTCACTCGGGTGTTTAAGAGCTAAGCTGCCGGTTGTACCTATCGAGTG
SLC12A9_+_100424659.23-P2	SLC12A9	SLC	P2	GTTCGGATCCTACCCGAGTG	AGTATTAGGCGTCAAGGTCCCCACCTTGTTGGTTCGGATCCTACCCGAGTGGTTTAAGAGCTAAGCTGCCGGTTGTACCTATCGAGTG
SLC12A9_-_100424643.23-P2	SLC12A9	SLC	P2	GAGCCCAGCAGAGCAGCACC	AGTATTAGGCGTCAAGGTCCCCACCTTGTTGGAGCCCAGCAGAGCAGCACCGTTTAAGAGCTAAGCTGCCGGTTGTACCTATCGAGTG
SLC12A9_+_100424702.23-P2	SLC12A9	SLC	P2	GAGGGAGAGTCAGACCTGGG	AGTATTAGGCGTCAAGGTCCCCACCTTGTTGGAGGGAGAGTCAGACCTGGGGTTTAAGAGCTAAGCTGCCGGTTGTACCTATCGAGTG
SLC12A9_+_100424676.23-P2	SLC12A9	SLC	P2	GGGGCCCCCCAAACTCAGTT	AGTATTAGGCGTCAAGGTCCCCACCTTGTTGGGGGCCCCCCAAACTCAGTTGTTTAAGAGCTAAGCTGCCGGTTGTACCTATCGAGTG
SLC12A9_+_100424992.23-P2	SLC12A9	SLC	P2	GCGCGAGCAGAGCCACTCCA	AGTATTAGGCGTCAAGGTCCCCACCTTGTTGGCGCGAGCAGAGCCACTCCAGTTTAAGAGCTAAGCTGCCGGTTGTACCTATCGAGTG
SLC12A9_-_100424909.23-P2	SLC12A9	SLC	P2	GgcgggcgcgcAGCAAGACG	AGTATTAGGCGTCAAGGTCCCCACCTTGTTGGgcgggcgcgcAGCAAGACGGTTTAAGAGCTAAGCTGCCGGTTGTACCTATCGAGTG
SLC12A9_-_100424668.23-P2	SLC12A9	SLC	P2	GTCCATGGCGCCGCCTCACT	AGTATTAGGCGTCAAGGTCCCCACCTTGTTGGTCCATGGCGCCGCCTCACTGTTTAAGAGCTAAGCTGCCGGTTGTACCTATCGAGTG
SLC12A9_+_100424624.23-P2	SLC12A9	SLC	P2	GCTCCGGGTGCTGCTCTGCT	AGTATTAGGCGTCAAGGTCCCCACCTTGTTGGCTCCGGGTGCTGCTCTGCTGTTTAAGAGCTAAGCTGCCGGTTGTACCTATCGAGTG
SLC13A1_-_122839921.23-P1P2	SLC13A1	SLC	P1P2	GCCTTGGTGTGGAGGACGAT	AGTATTAGGCGTCAAGGTCCCCACCTTGTTGGCCTTGGTGTGGAGGACGATGTTTAAGAGCTAAGCTGCCGGTTGTACCTATCGAGTG
SLC13A1_-_122839927.23-P1P2	SLC13A1	SLC	P1P2	GTGTGGAGGACGATGGGCAG	AGTATTAGGCGTCAAGGTCCCCACCTTGTTGGTGTGGAGGACGATGGGCAGGTTTAAGAGCTAAGCTGCCGGTTGTACCTATCGAGTG
SLC13A1_-_122839967.23-P1P2	SLC13A1	SLC	P1P2	GGAAAACCACGAAGAGAAAT	AGTATTAGGCGTCAAGGTCCCCACCTTGTTGGGAAAACCACGAAGAGAAATGTTTAAGAGCTAAGCTGCCGGTTGTACCTATCGAGTG
SLC13A1_-_122839792.23-P1P2	SLC13A1	SLC	P1P2	GTCCTGACTTTAGGTATGAA	AGTATTAGGCGTCAAGGTCCCCACCTTGTTGGTCCTGACTTTAGGTATGAAGTTTAAGAGCTAAGCTGCCGGTTGTACCTATCGAGTG
SLC13A1_+_122839875.23-P1P2	SLC13A1	SLC	P1P2	GGTGAACCTGGAGAACAGAC	AGTATTAGGCGTCAAGGTCCCCACCTTGTTGGGTGAACCTGGAGAACAGACGTTTAAGAGCTAAGCTGCCGGTTGTACCTATCGAGTG
SLC13A1_-_122839658.23-P1P2	SLC13A1	SLC	P1P2	GTTCCTCTCATCTAGTTGAT	AGTATTAGGCGTCAAGGTCCCCACCTTGTTGGTTCCTCTCATCTAGTTGATGTTTAAGAGCTAAGCTGCCGGTTGTACCTATCGAGTG
SLC13A1_-_122839554.23-P1P2	SLC13A1	SLC	P1P2	GCTTTGCTGCCTATTCTCAG	AGTATTAGGCGTCAAGGTCCCCACCTTGTTGGCTTTGCTGCCTATTCTCAGGTTTAAGAGCTAAGCTGCCGGTTGTACCTATCGAGTG
SLC13A1_+_122839639.23-P1P2	SLC13A1	SLC	P1P2	GTGCCTATCAACTAGATGAG	AGTATTAGGCGTCAAGGTCCCCACCTTGTTGGTGCCTATCAACTAGATGAGGTTTAAGAGCTAAGCTGCCGGTTGTACCTATCGAGTG
SLC13A1_+_122840028.23-P1P2	SLC13A1	SLC	P1P2	GTAACATCTGCTTTATTTGG	AGTATTAGGCGTCAAGGTCCCCACCTTGTTGGTAACATCTGCTTTATTTGGGTTTAAGAGCTAAGCTGCCGGTTGTACCTATCGAGTG
SLC13A1_-_122839783.23-P1P2	SLC13A1	SLC	P1P2	GGTACAACCATCCTGACTTT	AGTATTAGGCGTCAAGGTCCCCACCTTGTTGGGTACAACCATCCTGACTTTGTTTAAGAGCTAAGCTGCCGGTTGTACCTATCGAGTG
SLC13A2_-_26800871.23-P1P2	SLC13A2	SLC	P1P2	GGAGCACAGATAACTCCAGG	AGTATTAGGCGTCAAGGTCCCCACCTTGTTGGGAGCACAGATAACTCCAGGGTTTAAGAGCTAAGCTGCCGGTTGTACCTATCGAGTG
SLC13A2_+_26800749.23-P1P2	SLC13A2	SLC	P1P2	GTAGGAGCGATAGGCCCACA	AGTATTAGGCGTCAAGGTCCCCACCTTGTTGGTAGGAGCGATAGGCCCACAGTTTAAGAGCTAAGCTGCCGGTTGTACCTATCGAGTG
SLC13A2_+_26800672.23-P1P2	SLC13A2	SLC	P1P2	GCCAGGAGCTGGGTAACAGA	AGTATTAGGCGTCAAGGTCCCCACCTTGTTGGCCAGGAGCTGGGTAACAGAGTTTAAGAGCTAAGCTGCCGGTTGTACCTATCGAGTG
SLC13A2_+_26800811.23-P1P2	SLC13A2	SLC	P1P2	GCCTTACTGGGGACGAGGAT	AGTATTAGGCGTCAAGGTCCCCACCTTGTTGGCCTTACTGGGGACGAGGATGTTTAAGAGCTAAGCTGCCGGTTGTACCTATCGAGTG
SLC13A2_+_26800941.23-P1P2	SLC13A2	SLC	P1P2	GGGCGATAGCCTCACTTCCA	AGTATTAGGCGTCAAGGTCCCCACCTTGTTGGGGCGATAGCCTCACTTCCAGTTTAAGAGCTAAGCTGCCGGTTGTACCTATCGAGTG
SLC13A2_-_26800912.23-P1P2	SLC13A2	SLC	P1P2	GGCCGGGGTTGGGCATCCTT	AGTATTAGGCGTCAAGGTCCCCACCTTGTTGGGCCGGGGTTGGGCATCCTTGTTTAAGAGCTAAGCTGCCGGTTGTACCTATCGAGTG
SLC13A2_+_26800771.23-P1P2	SLC13A2	SLC	P1P2	GGGGCACGAAGAACACGATC	AGTATTAGGCGTCAAGGTCCCCACCTTGTTGGGGGCACGAAGAACACGATCGTTTAAGAGCTAAGCTGCCGGTTGTACCTATCGAGTG
SLC13A2_+_26801018.23-P1P2	SLC13A2	SLC	P1P2	GACGCTGGGCTCCTACAACT	AGTATTAGGCGTCAAGGTCCCCACCTTGTTGGACGCTGGGCTCCTACAACTGTTTAAGAGCTAAGCTGCCGGTTGTACCTATCGAGTG
SLC13A2_+_26800892.23-P1P2	SLC13A2	SLC	P1P2	GTCCTAAGGATGCCCAACCC	AGTATTAGGCGTCAAGGTCCCCACCTTGTTGGTCCTAAGGATGCCCAACCCGTTTAAGAGCTAAGCTGCCGGTTGTACCTATCGAGTG
SLC13A2_+_26800767.23-P1P2	SLC13A2	SLC	P1P2	GACGAAGAACACGATCAGGT	AGTATTAGGCGTCAAGGTCCCCACCTTGTTGGACGAAGAACACGATCAGGTGTTTAAGAGCTAAGCTGCCGGTTGTACCTATCGAGTG
SLC13A3_-_45279975.23-P1P2	SLC13A3	SLC	P1P2	GGCGGGAGGGCGAAGACCAC	AGTATTAGGCGTCAAGGTCCCCACCTTGTTGGGCGGGAGGGCGAAGACCACGTTTAAGAGCTAAGCTGCCGGTTGTACCTATCGAGTG
SLC13A3_+_45280053.23-P1P2	SLC13A3	SLC	P1P2	GCAGGCGATCGCGCTGATGG	AGTATTAGGCGTCAAGGTCCCCACCTTGTTGGCAGGCGATCGCGCTGATGGGTTTAAGAGCTAAGCTGCCGGTTGTACCTATCGAGTG
SLC13A3_-_45280084.23-P1P2	SLC13A3	SLC	P1P2	GCGCGATCGCCTGGCGGTAC	AGTATTAGGCGTCAAGGTCCCCACCTTGTTGGCGCGATCGCCTGGCGGTACGTTTAAGAGCTAAGCTGCCGGTTGTACCTATCGAGTG
SLC13A3_+_45280056.23-P1P2	SLC13A3	SLC	P1P2	GCGCCAGGCGATCGCGCTGA	AGTATTAGGCGTCAAGGTCCCCACCTTGTTGGCGCCAGGCGATCGCGCTGAGTTTAAGAGCTAAGCTGCCGGTTGTACCTATCGAGTG
SLC13A3_-_45279824.23-P1P2	SLC13A3	SLC	P1P2	GCCGCGGCAGGTGCAAGGGA	AGTATTAGGCGTCAAGGTCCCCACCTTGTTGGCCGCGGCAGGTGCAAGGGAGTTTAAGAGCTAAGCTGCCGGTTGTACCTATCGAGTG
SLC13A3_-_45279990.23-P1P2	SLC13A3	SLC	P1P2	GCCACCGGCAGCAGCGCGAG	AGTATTAGGCGTCAAGGTCCCCACCTTGTTGGCCACCGGCAGCAGCGCGAGGTTTAAGAGCTAAGCTGCCGGTTGTACCTATCGAGTG
SLC13A3_-_45280037.23-P1P2	SLC13A3	SLC	P1P2	GCGCGCGCTCCACACCTTCT	AGTATTAGGCGTCAAGGTCCCCACCTTGTTGGCGCGCGCTCCACACCTTCTGTTTAAGAGCTAAGCTGCCGGTTGTACCTATCGAGTG
SLC13A3_+_45279863.23-P1P2	SLC13A3	SLC	P1P2	GCCAAGTTGGGAGACCGCTG	AGTATTAGGCGTCAAGGTCCCCACCTTGTTGGCCAAGTTGGGAGACCGCTGGTTTAAGAGCTAAGCTGCCGGTTGTACCTATCGAGTG
SLC13A3_+_45279905.23-P1P2	SLC13A3	SLC	P1P2	GGCCCCCGGTCAACCACAGG	AGTATTAGGCGTCAAGGTCCCCACCTTGTTGGGCCCCCGGTCAACCACAGGGTTTAAGAGCTAAGCTGCCGGTTGTACCTATCGAGTG
SLC13A3_+_45279908.23-P1P2	SLC13A3	SLC	P1P2	GTGCGCCCCCGGTCAACCAC	AGTATTAGGCGTCAAGGTCCCCACCTTGTTGGTGCGCCCCCGGTCAACCACGTTTAAGAGCTAAGCTGCCGGTTGTACCTATCGAGTG
SLC13A4_+_135412894.23-P1P2	SLC13A4	SLC	P1P2	GCTCAAGGCAAATTATAAGT	AGTATTAGGCGTCAAGGTCCCCACCTTGTTGGCTCAAGGCAAATTATAAGTGTTTAAGAGCTAAGCTGCCGGTTGTACCTATCGAGTG
SLC13A4_-_135412828.23-P1P2	SLC13A4	SLC	P1P2	GTGCATGCGGACTTCAGGTG	AGTATTAGGCGTCAAGGTCCCCACCTTGTTGGTGCATGCGGACTTCAGGTGGTTTAAGAGCTAAGCTGCCGGTTGTACCTATCGAGTG
SLC13A4_+_135412841.23-P1P2	SLC13A4	SLC	P1P2	GAGTTAAGGTACCACGTCCT	AGTATTAGGCGTCAAGGTCCCCACCTTGTTGGAGTTAAGGTACCACGTCCTGTTTAAGAGCTAAGCTGCCGGTTGTACCTATCGAGTG
SLC13A4_+_135412695.23-P1P2	SLC13A4	SLC	P1P2	GCCCAAAATAGGTCATCCGA	AGTATTAGGCGTCAAGGTCCCCACCTTGTTGGCCCAAAATAGGTCATCCGAGTTTAAGAGCTAAGCTGCCGGTTGTACCTATCGAGTG
SLC13A4_-_135412921.23-P1P2	SLC13A4	SLC	P1P2	GTATAATTTGCCTTGAGCCT	AGTATTAGGCGTCAAGGTCCCCACCTTGTTGGTATAATTTGCCTTGAGCCTGTTTAAGAGCTAAGCTGCCGGTTGTACCTATCGAGTG
SLC13A4_-_135412754.23-P1P2	SLC13A4	SLC	P1P2	GTCCCACCTGGGCTCGCTGT	AGTATTAGGCGTCAAGGTCCCCACCTTGTTGGTCCCACCTGGGCTCGCTGTGTTTAAGAGCTAAGCTGCCGGTTGTACCTATCGAGTG
SLC13A4_-_135412890.23-P1P2	SLC13A4	SLC	P1P2	GACATGTCTTTCCCTCAAAT	AGTATTAGGCGTCAAGGTCCCCACCTTGTTGGACATGTCTTTCCCTCAAATGTTTAAGAGCTAAGCTGCCGGTTGTACCTATCGAGTG
SLC13A4_-_135412512.23-P1P2	SLC13A4	SLC	P1P2	GGGGAAAGGATGATAAACGG	AGTATTAGGCGTCAAGGTCCCCACCTTGTTGGGGGAAAGGATGATAAACGGGTTTAAGAGCTAAGCTGCCGGTTGTACCTATCGAGTG
SLC13A4_+_135412692.23-P1P2	SLC13A4	SLC	P1P2	GAAAATAGGTCATCCGAGGG	AGTATTAGGCGTCAAGGTCCCCACCTTGTTGGAAAATAGGTCATCCGAGGGGTTTAAGAGCTAAGCTGCCGGTTGTACCTATCGAGTG
SLC13A4_+_135412522.23-P1P2	SLC13A4	SLC	P1P2	Gtactaatcaagccgagagg	AGTATTAGGCGTCAAGGTCCCCACCTTGTTGGtactaatcaagccgagaggGTTTAAGAGCTAAGCTGCCGGTTGTACCTATCGAGTG
SLC13A5_-_6616576.23-P1P2	SLC13A5	SLC	P1P2	GCGGGCATCAGAATGACGAG	AGTATTAGGCGTCAAGGTCCCCACCTTGTTGGCGGGCATCAGAATGACGAGGTTTAAGAGCTAAGCTGCCGGTTGTACCTATCGAGTG
SLC13A5_-_6616689.23-P1P2	SLC13A5	SLC	P1P2	GTGGCGGGCGAGACGAGTGA	AGTATTAGGCGTCAAGGTCCCCACCTTGTTGGTGGCGGGCGAGACGAGTGAGTTTAAGAGCTAAGCTGCCGGTTGTACCTATCGAGTG
SLC13A5_+_6616368.23-P1P2	SLC13A5	SLC	P1P2	GGCCCTGTAAAGAATCTGAG	AGTATTAGGCGTCAAGGTCCCCACCTTGTTGGGCCCTGTAAAGAATCTGAGGTTTAAGAGCTAAGCTGCCGGTTGTACCTATCGAGTG
SLC13A5_-_6616614.23-P1P2	SLC13A5	SLC	P1P2	GGTGACGAACAAGATCACGA	AGTATTAGGCGTCAAGGTCCCCACCTTGTTGGGTGACGAACAAGATCACGAGTTTAAGAGCTAAGCTGCCGGTTGTACCTATCGAGTG
SLC13A5_-_6616503.23-P1P2	SLC13A5	SLC	P1P2	GGGGATCGGTGCCCGTTAGT	AGTATTAGGCGTCAAGGTCCCCACCTTGTTGGGGGATCGGTGCCCGTTAGTGTTTAAGAGCTAAGCTGCCGGTTGTACCTATCGAGTG
SLC13A5_-_6616663.23-P1P2	SLC13A5	SLC	P1P2	GCCGAGGCCATCGCGCGGGA	AGTATTAGGCGTCAAGGTCCCCACCTTGTTGGCCGAGGCCATCGCGCGGGAGTTTAAGAGCTAAGCTGCCGGTTGTACCTATCGAGTG
SLC13A5_-_6616658.23-P1P2	SLC13A5	SLC	P1P2	GCAGCGCCGAGGCCATCGCG	AGTATTAGGCGTCAAGGTCCCCACCTTGTTGGCAGCGCCGAGGCCATCGCGGTTTAAGAGCTAAGCTGCCGGTTGTACCTATCGAGTG
SLC13A5_-_6616720.23-P1P2	SLC13A5	SLC	P1P2	GGGCGCCGCGGGCTTAAGAA	AGTATTAGGCGTCAAGGTCCCCACCTTGTTGGGGCGCCGCGGGCTTAAGAAGTTTAAGAGCTAAGCTGCCGGTTGTACCTATCGAGTG
SLC13A5_-_6616626.23-P1P2	SLC13A5	SLC	P1P2	GATCACGAAGGACTTGAACT	AGTATTAGGCGTCAAGGTCCCCACCTTGTTGGATCACGAAGGACTTGAACTGTTTAAGAGCTAAGCTGCCGGTTGTACCTATCGAGTG
SLC13A5_+_6616394.23-P1P2	SLC13A5	SLC	P1P2	GGGAGCTCCAGGTGCCGGAT	AGTATTAGGCGTCAAGGTCCCCACCTTGTTGGGGAGCTCCAGGTGCCGGATGTTTAAGAGCTAAGCTGCCGGTTGTACCTATCGAGTG
SLC14A1_+_43304167.23-P1P2	SLC14A1	SLC	P1P2	GTTGCCCACCTCCACGACAA	AGTATTAGGCGTCAAGGTCCCCACCTTGTTGGTTGCCCACCTCCACGACAAGTTTAAGAGCTAAGCTGCCGGTTGTACCTATCGAGTG
SLC14A1_-_43304181.23-P1P2	SLC14A1	SLC	P1P2	GGCACTCTCCCTTGTCGTGG	AGTATTAGGCGTCAAGGTCCCCACCTTGTTGGGCACTCTCCCTTGTCGTGGGTTTAAGAGCTAAGCTGCCGGTTGTACCTATCGAGTG
SLC14A1_-_43304178.23-P1P2	SLC14A1	SLC	P1P2	GGAAGCACTCTCCCTTGTCG	AGTATTAGGCGTCAAGGTCCCCACCTTGTTGGGAAGCACTCTCCCTTGTCGGTTTAAGAGCTAAGCTGCCGGTTGTACCTATCGAGTG
SLC14A1_-_43304185.23-P1P2	SLC14A1	SLC	P1P2	GTCTCCCTTGTCGTGGAGGT	AGTATTAGGCGTCAAGGTCCCCACCTTGTTGGTCTCCCTTGTCGTGGAGGTGTTTAAGAGCTAAGCTGCCGGTTGTACCTATCGAGTG
SLC14A1_+_43304216.23-P1P2	SLC14A1	SLC	P1P2	GACCACTCTAGCTGGCTTCC	AGTATTAGGCGTCAAGGTCCCCACCTTGTTGGACCACTCTAGCTGGCTTCCGTTTAAGAGCTAAGCTGCCGGTTGTACCTATCGAGTG
SLC14A1_-_43304236.23-P1P2	SLC14A1	SLC	P1P2	GGCCAGGAAGCCAGCTAGAG	AGTATTAGGCGTCAAGGTCCCCACCTTGTTGGGCCAGGAAGCCAGCTAGAGGTTTAAGAGCTAAGCTGCCGGTTGTACCTATCGAGTG
SLC14A1_-_43304130.23-P1P2	SLC14A1	SLC	P1P2	GCTCTGAGTATATAACTGTT	AGTATTAGGCGTCAAGGTCCCCACCTTGTTGGCTCTGAGTATATAACTGTTGTTTAAGAGCTAAGCTGCCGGTTGTACCTATCGAGTG
SLC14A1_+_43304140.23-P1P2	SLC14A1	SLC	P1P2	GGCTTCTCAGGAGATGGTGC	AGTATTAGGCGTCAAGGTCCCCACCTTGTTGGGCTTCTCAGGAGATGGTGCGTTTAAGAGCTAAGCTGCCGGTTGTACCTATCGAGTG
SLC14A1_+_43304224.23-P1P2	SLC14A1	SLC	P1P2	GGTACTTACACCACTCTAGC	AGTATTAGGCGTCAAGGTCCCCACCTTGTTGGGTACTTACACCACTCTAGCGTTTAAGAGCTAAGCTGCCGGTTGTACCTATCGAGTG
SLC14A1_-_43304220.23-P1P2	SLC14A1	SLC	P1P2	GGCCACTGCCTTCTGCTGCC	AGTATTAGGCGTCAAGGTCCCCACCTTGTTGGGCCACTGCCTTCTGCTGCCGTTTAAGAGCTAAGCTGCCGGTTGTACCTATCGAGTG
SLC14A2_+_42793121.23-P1P2	SLC14A2	SLC	P1P2	GCTGTTGGCACAATGAATGG	AGTATTAGGCGTCAAGGTCCCCACCTTGTTGGCTGTTGGCACAATGAATGGGTTTAAGAGCTAAGCTGCCGGTTGTACCTATCGAGTG
SLC14A2_-_42792925.23-P1P2	SLC14A2	SLC	P1P2	GTGCTCCATAGTGCCTCCTT	AGTATTAGGCGTCAAGGTCCCCACCTTGTTGGTGCTCCATAGTGCCTCCTTGTTTAAGAGCTAAGCTGCCGGTTGTACCTATCGAGTG
SLC14A2_+_42792916.23-P1P2	SLC14A2	SLC	P1P2	GGGCTGGAGCCAGCCTAAGG	AGTATTAGGCGTCAAGGTCCCCACCTTGTTGGGGCTGGAGCCAGCCTAAGGGTTTAAGAGCTAAGCTGCCGGTTGTACCTATCGAGTG
SLC14A2_+_42793154.23-P1P2	SLC14A2	SLC	P1P2	GAATGATGCAGGGCAACTCA	AGTATTAGGCGTCAAGGTCCCCACCTTGTTGGAATGATGCAGGGCAACTCAGTTTAAGAGCTAAGCTGCCGGTTGTACCTATCGAGTG
SLC14A2_+_42793136.23-P1P2	SLC14A2	SLC	P1P2	GACGGTCATTCAGGTCCTGT	AGTATTAGGCGTCAAGGTCCCCACCTTGTTGGACGGTCATTCAGGTCCTGTGTTTAAGAGCTAAGCTGCCGGTTGTACCTATCGAGTG
SLC14A2_+_42793031.23-P1P2	SLC14A2	SLC	P1P2	GAAACACCCAGGATGAAAAC	AGTATTAGGCGTCAAGGTCCCCACCTTGTTGGAAACACCCAGGATGAAAACGTTTAAGAGCTAAGCTGCCGGTTGTACCTATCGAGTG
SLC14A2_+_42792970.23-P1P2	SLC14A2	SLC	P1P2	GTGGTCGTTTTTTAGGATGA	AGTATTAGGCGTCAAGGTCCCCACCTTGTTGGTGGTCGTTTTTTAGGATGAGTTTAAGAGCTAAGCTGCCGGTTGTACCTATCGAGTG
SLC14A2_+_42793042.23-P1P2	SLC14A2	SLC	P1P2	GTTCCTGTTCAGAAACACCC	AGTATTAGGCGTCAAGGTCCCCACCTTGTTGGTTCCTGTTCAGAAACACCCGTTTAAGAGCTAAGCTGCCGGTTGTACCTATCGAGTG
SLC14A2_+_42793164.23-P1P2	SLC14A2	SLC	P1P2	GTGGACTTATAAATGATGCA	AGTATTAGGCGTCAAGGTCCCCACCTTGTTGGTGGACTTATAAATGATGCAGTTTAAGAGCTAAGCTGCCGGTTGTACCTATCGAGTG
SLC14A2_-_42793232.23-P1P2	SLC14A2	SLC	P1P2	GTCTGTATGCTGTAATTATA	AGTATTAGGCGTCAAGGTCCCCACCTTGTTGGTCTGTATGCTGTAATTATAGTTTAAGAGCTAAGCTGCCGGTTGTACCTATCGAGTG
SLC15A1_-_99404856.23-P1P2	SLC15A1	SLC	P1P2	GCCGCCGAGCGTACCCATGG	AGTATTAGGCGTCAAGGTCCCCACCTTGTTGGCCGCCGAGCGTACCCATGGGTTTAAGAGCTAAGCTGCCGGTTGTACCTATCGAGTG
SLC15A1_+_99404862.23-P1P2	SLC15A1	SLC	P1P2	GGGCAGGTCGCAGGAGCCCT	AGTATTAGGCGTCAAGGTCCCCACCTTGTTGGGGCAGGTCGCAGGAGCCCTGTTTAAGAGCTAAGCTGCCGGTTGTACCTATCGAGTG
SLC15A1_-_99404859.23-P1P2	SLC15A1	SLC	P1P2	GCCGAGCGTACCCATGGCGG	AGTATTAGGCGTCAAGGTCCCCACCTTGTTGGCCGAGCGTACCCATGGCGGGTTTAAGAGCTAAGCTGCCGGTTGTACCTATCGAGTG
SLC15A1_-_99404853.23-P1P2	SLC15A1	SLC	P1P2	GCACCCGCCGAGCGTACCCA	AGTATTAGGCGTCAAGGTCCCCACCTTGTTGGCACCCGCCGAGCGTACCCAGTTTAAGAGCTAAGCTGCCGGTTGTACCTATCGAGTG
SLC15A1_+_99404507.23-P1P2	SLC15A1	SLC	P1P2	GACCCAGCGGGTGACGGCAG	AGTATTAGGCGTCAAGGTCCCCACCTTGTTGGACCCAGCGGGTGACGGCAGGTTTAAGAGCTAAGCTGCCGGTTGTACCTATCGAGTG
SLC15A1_+_99404916.23-P1P2	SLC15A1	SLC	P1P2	GCCGGGCCTGGACGTCAGGT	AGTATTAGGCGTCAAGGTCCCCACCTTGTTGGCCGGGCCTGGACGTCAGGTGTTTAAGAGCTAAGCTGCCGGTTGTACCTATCGAGTG
SLC15A1_-_99404696.23-P1P2	SLC15A1	SLC	P1P2	GCCACCCGGGAGGGGATCCC	AGTATTAGGCGTCAAGGTCCCCACCTTGTTGGCCACCCGGGAGGGGATCCCGTTTAAGAGCTAAGCTGCCGGTTGTACCTATCGAGTG
SLC15A1_+_99404715.23-P1P2	SLC15A1	SLC	P1P2	GGCGACCCGAAGGCCCACGG	AGTATTAGGCGTCAAGGTCCCCACCTTGTTGGGCGACCCGAAGGCCCACGGGTTTAAGAGCTAAGCTGCCGGTTGTACCTATCGAGTG
SLC15A1_-_99404901.23-P1P2	SLC15A1	SLC	P1P2	GTGCCGGCGGGACGTGCTCC	AGTATTAGGCGTCAAGGTCCCCACCTTGTTGGTGCCGGCGGGACGTGCTCCGTTTAAGAGCTAAGCTGCCGGTTGTACCTATCGAGTG
SLC15A1_-_99404449.23-P1P2	SLC15A1	SLC	P1P2	GGGGTCACCTCGCCAGCCAG	AGTATTAGGCGTCAAGGTCCCCACCTTGTTGGGGGTCACCTCGCCAGCCAGGTTTAAGAGCTAAGCTGCCGGTTGTACCTATCGAGTG
SLC15A2_+_121613317.23-P1P2	SLC15A2	SLC	P1P2	GTCTGGAAAGGATTCATGGC	AGTATTAGGCGTCAAGGTCCCCACCTTGTTGGTCTGGAAAGGATTCATGGCGTTTAAGAGCTAAGCTGCCGGTTGTACCTATCGAGTG
SLC15A2_+_121613375.23-P1P2	SLC15A2	SLC	P1P2	GCGAGGTGGTACCTCTTCAA	AGTATTAGGCGTCAAGGTCCCCACCTTGTTGGCGAGGTGGTACCTCTTCAAGTTTAAGAGCTAAGCTGCCGGTTGTACCTATCGAGTG
SLC15A2_+_121613321.23-P1P2	SLC15A2	SLC	P1P2	GTTTTTCTGGAAAGGATTCA	AGTATTAGGCGTCAAGGTCCCCACCTTGTTGGTTTTTCTGGAAAGGATTCAGTTTAAGAGCTAAGCTGCCGGTTGTACCTATCGAGTG
SLC15A2_+_121613274.23-P1P2	SLC15A2	SLC	P1P2	GTCAAGCATTTGGCTTTAGT	AGTATTAGGCGTCAAGGTCCCCACCTTGTTGGTCAAGCATTTGGCTTTAGTGTTTAAGAGCTAAGCTGCCGGTTGTACCTATCGAGTG
SLC15A2_+_121613451.23-P1P2	SLC15A2	SLC	P1P2	GGGGAGGCCATTCCTCTCAG	AGTATTAGGCGTCAAGGTCCCCACCTTGTTGGGGGAGGCCATTCCTCTCAGGTTTAAGAGCTAAGCTGCCGGTTGTACCTATCGAGTG
SLC15A2_+_121613368.23-P1P2	SLC15A2	SLC	P1P2	GGTACCTCTTCAATGGAGAC	AGTATTAGGCGTCAAGGTCCCCACCTTGTTGGGTACCTCTTCAATGGAGACGTTTAAGAGCTAAGCTGCCGGTTGTACCTATCGAGTG
SLC15A2_+_121613266.23-P1P2	SLC15A2	SLC	P1P2	GTTGGCTTTAGTAGGCAGTT	AGTATTAGGCGTCAAGGTCCCCACCTTGTTGGTTGGCTTTAGTAGGCAGTTGTTTAAGAGCTAAGCTGCCGGTTGTACCTATCGAGTG
SLC15A2_+_121613231.23-P1P2	SLC15A2	SLC	P1P2	GTACTCTGAAAAGAAGGACT	AGTATTAGGCGTCAAGGTCCCCACCTTGTTGGTACTCTGAAAAGAAGGACTGTTTAAGAGCTAAGCTGCCGGTTGTACCTATCGAGTG
SLC15A2_-_121613466.23-P1P2	SLC15A2	SLC	P1P2	GATCCTGCCTCTGAGAGGAA	AGTATTAGGCGTCAAGGTCCCCACCTTGTTGGATCCTGCCTCTGAGAGGAAGTTTAAGAGCTAAGCTGCCGGTTGTACCTATCGAGTG
SLC15A2_-_121613428.23-P1P2	SLC15A2	SLC	P1P2	GCCTCCAAAGAAGCCATCTC	AGTATTAGGCGTCAAGGTCCCCACCTTGTTGGCCTCCAAAGAAGCCATCTCGTTTAAGAGCTAAGCTGCCGGTTGTACCTATCGAGTG
SLC15A3_+_60719559.23-P1P2	SLC15A3	SLC	P1P2	GAGGGGAGTGTAGGCAGTGG	AGTATTAGGCGTCAAGGTCCCCACCTTGTTGGAGGGGAGTGTAGGCAGTGGGTTTAAGAGCTAAGCTGCCGGTTGTACCTATCGAGTG
SLC15A3_+_60719455.23-P1P2	SLC15A3	SLC	P1P2	GGGGCAGGCCAGGAGTCATA	AGTATTAGGCGTCAAGGTCCCCACCTTGTTGGGGGCAGGCCAGGAGTCATAGTTTAAGAGCTAAGCTGCCGGTTGTACCTATCGAGTG
SLC15A3_+_60719621.23-P1P2	SLC15A3	SLC	P1P2	GTTCTCAAGAAGCCGAGAGA	AGTATTAGGCGTCAAGGTCCCCACCTTGTTGGTTCTCAAGAAGCCGAGAGAGTTTAAGAGCTAAGCTGCCGGTTGTACCTATCGAGTG
SLC15A3_-_60719631.23-P1P2	SLC15A3	SLC	P1P2	GTCAGCCTCTGTCCCTCTCT	AGTATTAGGCGTCAAGGTCCCCACCTTGTTGGTCAGCCTCTGTCCCTCTCTGTTTAAGAGCTAAGCTGCCGGTTGTACCTATCGAGTG
SLC15A3_-_60720042.23-P1P2	SLC15A3	SLC	P1P2	GcagtggggCTAGGGCAGGA	AGTATTAGGCGTCAAGGTCCCCACCTTGTTGGcagtggggCTAGGGCAGGAGTTTAAGAGCTAAGCTGCCGGTTGTACCTATCGAGTG
SLC15A3_+_60719450.23-P1P2	SLC15A3	SLC	P1P2	GGGCCAGGAGTCATAAGGAG	AGTATTAGGCGTCAAGGTCCCCACCTTGTTGGGGCCAGGAGTCATAAGGAGGTTTAAGAGCTAAGCTGCCGGTTGTACCTATCGAGTG
SLC15A3_+_60719422.23-P1P2	SLC15A3	SLC	P1P2	GCAGGAAGGGGCGACAAACg	AGTATTAGGCGTCAAGGTCCCCACCTTGTTGGCAGGAAGGGGCGACAAACgGTTTAAGAGCTAAGCTGCCGGTTGTACCTATCGAGTG
SLC15A3_+_60719210.23-P1P2	SLC15A3	SLC	P1P2	Ggtagagtccgggtagtgag	AGTATTAGGCGTCAAGGTCCCCACCTTGTTGGgtagagtccgggtagtgagGTTTAAGAGCTAAGCTGCCGGTTGTACCTATCGAGTG
SLC15A3_-_60720027.23-P1P2	SLC15A3	SLC	P1P2	Gatgcagagacagacccagt	AGTATTAGGCGTCAAGGTCCCCACCTTGTTGGatgcagagacagacccagtGTTTAAGAGCTAAGCTGCCGGTTGTACCTATCGAGTG
SLC15A3_+_60719419.23-P1P2	SLC15A3	SLC	P1P2	GGAAGGGGCGACAAACgggg	AGTATTAGGCGTCAAGGTCCCCACCTTGTTGGGAAGGGGCGACAAACggggGTTTAAGAGCTAAGCTGCCGGTTGTACCTATCGAGTG
SLC15A4_+_129308547.23-P1P2	SLC15A4	SLC	P1P2	GGGCAGTCTCGCGAGAAGGG	AGTATTAGGCGTCAAGGTCCCCACCTTGTTGGGGCAGTCTCGCGAGAAGGGGTTTAAGAGCTAAGCTGCCGGTTGTACCTATCGAGTG
SLC15A4_+_129308480.23-P1P2	SLC15A4	SLC	P1P2	GGCTGGCGGCGTCGCATGGA	AGTATTAGGCGTCAAGGTCCCCACCTTGTTGGGCTGGCGGCGTCGCATGGAGTTTAAGAGCTAAGCTGCCGGTTGTACCTATCGAGTG
SLC15A4_+_129308509.23-P1P2	SLC15A4	SLC	P1P2	GGACAGGTGACCCGGCGGCG	AGTATTAGGCGTCAAGGTCCCCACCTTGTTGGGACAGGTGACCCGGCGGCGGTTTAAGAGCTAAGCTGCCGGTTGTACCTATCGAGTG
SLC15A4_+_129308544.23-P1P2	SLC15A4	SLC	P1P2	GAGTCTCGCGAGAAGGGCGG	AGTATTAGGCGTCAAGGTCCCCACCTTGTTGGAGTCTCGCGAGAAGGGCGGGTTTAAGAGCTAAGCTGCCGGTTGTACCTATCGAGTG
SLC15A4_-_129308220.23-P1P2	SLC15A4	SLC	P1P2	GCGGCCAGCCAGCCTCCGAA	AGTATTAGGCGTCAAGGTCCCCACCTTGTTGGCGGCCAGCCAGCCTCCGAAGTTTAAGAGCTAAGCTGCCGGTTGTACCTATCGAGTG
SLC15A4_+_129308330.23-P1P2	SLC15A4	SLC	P1P2	GTGGAGCGCGCCGCTTTCTA	AGTATTAGGCGTCAAGGTCCCCACCTTGTTGGTGGAGCGCGCCGCTTTCTAGTTTAAGAGCTAAGCTGCCGGTTGTACCTATCGAGTG
SLC15A4_+_129308550.23-P1P2	SLC15A4	SLC	P1P2	GCCCGGCAGTCTCGCGAGAA	AGTATTAGGCGTCAAGGTCCCCACCTTGTTGGCCCGGCAGTCTCGCGAGAAGTTTAAGAGCTAAGCTGCCGGTTGTACCTATCGAGTG
SLC15A4_-_129308292.23-P1P2	SLC15A4	SLC	P1P2	GGCGCGCCCTCCCAGCAGAA	AGTATTAGGCGTCAAGGTCCCCACCTTGTTGGGCGCGCCCTCCCAGCAGAAGTTTAAGAGCTAAGCTGCCGGTTGTACCTATCGAGTG
SLC15A4_+_129308474.23-P1P2	SLC15A4	SLC	P1P2	GGGCGTCGCATGGAGGGCTC	AGTATTAGGCGTCAAGGTCCCCACCTTGTTGGGGCGTCGCATGGAGGGCTCGTTTAAGAGCTAAGCTGCCGGTTGTACCTATCGAGTG
SLC15A4_+_129308525.23-P1P2	SLC15A4	SLC	P1P2	GCGGCCCTGGGTTCTGGGAC	AGTATTAGGCGTCAAGGTCCCCACCTTGTTGGCGGCCCTGGGTTCTGGGACGTTTAAGAGCTAAGCTGCCGGTTGTACCTATCGAGTG
SLC15A5_+_16430605.23-P1P2	SLC15A5	SLC	P1P2	GGGGTAGTCATGTCTGTTAC	AGTATTAGGCGTCAAGGTCCCCACCTTGTTGGGGGTAGTCATGTCTGTTACGTTTAAGAGCTAAGCTGCCGGTTGTACCTATCGAGTG
SLC15A5_+_16430624.23-P1P2	SLC15A5	SLC	P1P2	GCATAAGTTTTGTTCAAGGA	AGTATTAGGCGTCAAGGTCCCCACCTTGTTGGCATAAGTTTTGTTCAAGGAGTTTAAGAGCTAAGCTGCCGGTTGTACCTATCGAGTG
SLC15A5_-_16430340.23-P1P2	SLC15A5	SLC	P1P2	GGAGCCATCTGACAAACACA	AGTATTAGGCGTCAAGGTCCCCACCTTGTTGGGAGCCATCTGACAAACACAGTTTAAGAGCTAAGCTGCCGGTTGTACCTATCGAGTG
SLC15A5_-_16430599.23-P1P2	SLC15A5	SLC	P1P2	GTGTACTTTCTCATCAGTTA	AGTATTAGGCGTCAAGGTCCCCACCTTGTTGGTGTACTTTCTCATCAGTTAGTTTAAGAGCTAAGCTGCCGGTTGTACCTATCGAGTG
SLC15A5_+_16430457.23-P1P2	SLC15A5	SLC	P1P2	GTCTGGTGGAGCTGTGTGAG	AGTATTAGGCGTCAAGGTCCCCACCTTGTTGGTCTGGTGGAGCTGTGTGAGGTTTAAGAGCTAAGCTGCCGGTTGTACCTATCGAGTG
SLC15A5_+_16430302.23-P1P2	SLC15A5	SLC	P1P2	GGGCTCACTGATGTCTATTT	AGTATTAGGCGTCAAGGTCCCCACCTTGTTGGGGCTCACTGATGTCTATTTGTTTAAGAGCTAAGCTGCCGGTTGTACCTATCGAGTG
SLC15A5_+_16430555.23-P1P2	SLC15A5	SLC	P1P2	GTTATATCACAGCATTGAGA	AGTATTAGGCGTCAAGGTCCCCACCTTGTTGGTTATATCACAGCATTGAGAGTTTAAGAGCTAAGCTGCCGGTTGTACCTATCGAGTG
SLC15A5_+_16430533.23-P1P2	SLC15A5	SLC	P1P2	GAGAAAACTGTAAGACATAT	AGTATTAGGCGTCAAGGTCCCCACCTTGTTGGAGAAAACTGTAAGACATATGTTTAAGAGCTAAGCTGCCGGTTGTACCTATCGAGTG
SLC15A5_+_16430491.23-P1P2	SLC15A5	SLC	P1P2	GCTGTGAAAAAAATTCAGGT	AGTATTAGGCGTCAAGGTCCCCACCTTGTTGGCTGTGAAAAAAATTCAGGTGTTTAAGAGCTAAGCTGCCGGTTGTACCTATCGAGTG
SLC15A5_-_16430652.23-P1P2	SLC15A5	SLC	P1P2	GTGAACAAAACTTATGTTAG	AGTATTAGGCGTCAAGGTCCCCACCTTGTTGGTGAACAAAACTTATGTTAGGTTTAAGAGCTAAGCTGCCGGTTGTACCTATCGAGTG
SLC16A1_-_113498857.23-P1	SLC16A1	SLC	P1	GGCTGCCTTATAACCCGCCG	AGTATTAGGCGTCAAGGTCCCCACCTTGTTGGGCTGCCTTATAACCCGCCGGTTTAAGAGCTAAGCTGCCGGTTGTACCTATCGAGTG
SLC16A1_+_113498810.23-P1	SLC16A1	SLC	P1	GCTGGCCCGGCCAGACAAAG	AGTATTAGGCGTCAAGGTCCCCACCTTGTTGGCTGGCCCGGCCAGACAAAGGTTTAAGAGCTAAGCTGCCGGTTGTACCTATCGAGTG
SLC16A1_+_113498757.23-P1	SLC16A1	SLC	P1	GGTACTGGAACAAGCAAACG	AGTATTAGGCGTCAAGGTCCCCACCTTGTTGGGTACTGGAACAAGCAAACGGTTTAAGAGCTAAGCTGCCGGTTGTACCTATCGAGTG
SLC16A1_+_113498791.23-P1	SLC16A1	SLC	P1	GTGGTGAGCTGCGACGTGAC	AGTATTAGGCGTCAAGGTCCCCACCTTGTTGGTGGTGAGCTGCGACGTGACGTTTAAGAGCTAAGCTGCCGGTTGTACCTATCGAGTG
SLC16A1_+_113498772.23-P1	SLC16A1	SLC	P1	GTGGCTAGCTGCGTGGGTAC	AGTATTAGGCGTCAAGGTCCCCACCTTGTTGGTGGCTAGCTGCGTGGGTACGTTTAAGAGCTAAGCTGCCGGTTGTACCTATCGAGTG
SLC16A1_+_113498778.23-P1	SLC16A1	SLC	P1	GCGTGACTGGCTAGCTGCGT	AGTATTAGGCGTCAAGGTCCCCACCTTGTTGGCGTGACTGGCTAGCTGCGTGTTTAAGAGCTAAGCTGCCGGTTGTACCTATCGAGTG
SLC16A1_-_113498609.23-P1	SLC16A1	SLC	P1	GGACCCCACCAGGGCAGCGA	AGTATTAGGCGTCAAGGTCCCCACCTTGTTGGGACCCCACCAGGGCAGCGAGTTTAAGAGCTAAGCTGCCGGTTGTACCTATCGAGTG
SLC16A1_+_113498581.23-P1	SLC16A1	SLC	P1	GTGCCCTGGTGGGGTCGGAG	AGTATTAGGCGTCAAGGTCCCCACCTTGTTGGTGCCCTGGTGGGGTCGGAGGTTTAAGAGCTAAGCTGCCGGTTGTACCTATCGAGTG
SLC16A1_-_113498736.23-P1	SLC16A1	SLC	P1	GTTCCACGGGGCCCAGGGTC	AGTATTAGGCGTCAAGGTCCCCACCTTGTTGGTTCCACGGGGCCCAGGGTCGTTTAAGAGCTAAGCTGCCGGTTGTACCTATCGAGTG
SLC16A1_+_113498526.23-P1	SLC16A1	SLC	P1	GAGGGAGGCGGCCCAGCAGA	AGTATTAGGCGTCAAGGTCCCCACCTTGTTGGAGGGAGGCGGCCCAGCAGAGTTTAAGAGCTAAGCTGCCGGTTGTACCTATCGAGTG
SLC16A1_+_113478552.23-P2	SLC16A1	SLC	P2	Gataacatgacaacatagaa	AGTATTAGGCGTCAAGGTCCCCACCTTGTTGGataacatgacaacatagaaGTTTAAGAGCTAAGCTGCCGGTTGTACCTATCGAGTG
SLC16A1_-_113478612.23-P2	SLC16A1	SLC	P2	Gctctgaacttcattctgga	AGTATTAGGCGTCAAGGTCCCCACCTTGTTGGctctgaacttcattctggaGTTTAAGAGCTAAGCTGCCGGTTGTACCTATCGAGTG
SLC16A1_-_113478608.23-P2	SLC16A1	SLC	P2	Ggtttctctgaacttcattc	AGTATTAGGCGTCAAGGTCCCCACCTTGTTGGgtttctctgaacttcattcGTTTAAGAGCTAAGCTGCCGGTTGTACCTATCGAGTG
SLC16A1_+_113478527.23-P2	SLC16A1	SLC	P2	Ggtaagagagtagatagcat	AGTATTAGGCGTCAAGGTCCCCACCTTGTTGGgtaagagagtagatagcatGTTTAAGAGCTAAGCTGCCGGTTGTACCTATCGAGTG
SLC16A1_-_113478273.23-P2	SLC16A1	SLC	P2	Gtgtctgggtaaatgactaa	AGTATTAGGCGTCAAGGTCCCCACCTTGTTGGtgtctgggtaaatgactaaGTTTAAGAGCTAAGCTGCCGGTTGTACCTATCGAGTG
SLC16A1_-_113478521.23-P2	SLC16A1	SLC	P2	Gactccaactggatatgggt	AGTATTAGGCGTCAAGGTCCCCACCTTGTTGGactccaactggatatgggtGTTTAAGAGCTAAGCTGCCGGTTGTACCTATCGAGTG
SLC16A1_-_113478654.23-P2	SLC16A1	SLC	P2	GTGTTTGGCACTAAAGATTA	AGTATTAGGCGTCAAGGTCCCCACCTTGTTGGTGTTTGGCACTAAAGATTAGTTTAAGAGCTAAGCTGCCGGTTGTACCTATCGAGTG
SLC16A1_-_113478639.23-P2	SLC16A1	SLC	P2	GtctgTACTTTAGCTGTGTT	AGTATTAGGCGTCAAGGTCCCCACCTTGTTGGtctgTACTTTAGCTGTGTTGTTTAAGAGCTAAGCTGCCGGTTGTACCTATCGAGTG
SLC16A1_+_113478523.23-P2	SLC16A1	SLC	P2	Ggagagtagatagcatggga	AGTATTAGGCGTCAAGGTCCCCACCTTGTTGGgagagtagatagcatgggaGTTTAAGAGCTAAGCTGCCGGTTGTACCTATCGAGTG
SLC16A1_+_113478503.23-P2	SLC16A1	SLC	P2	Gggtccaacccatatccagt	AGTATTAGGCGTCAAGGTCCCCACCTTGTTGGggtccaacccatatccagtGTTTAAGAGCTAAGCTGCCGGTTGTACCTATCGAGTG
SLC16A10_+_111408844.23-P1P2	SLC16A10	SLC	P1P2	GGCTAACGAGGCCGAGGCGA	AGTATTAGGCGTCAAGGTCCCCACCTTGTTGGGCTAACGAGGCCGAGGCGAGTTTAAGAGCTAAGCTGCCGGTTGTACCTATCGAGTG
SLC16A10_-_111408713.23-P1P2	SLC16A10	SLC	P1P2	GTGGCAGTGGGCTCAGTCGG	AGTATTAGGCGTCAAGGTCCCCACCTTGTTGGTGGCAGTGGGCTCAGTCGGGTTTAAGAGCTAAGCTGCCGGTTGTACCTATCGAGTG
SLC16A10_+_111408748.23-P1P2	SLC16A10	SLC	P1P2	GggcgcgcgCGAACACCTCG	AGTATTAGGCGTCAAGGTCCCCACCTTGTTGGggcgcgcgCGAACACCTCGGTTTAAGAGCTAAGCTGCCGGTTGTACCTATCGAGTG
SLC16A10_-_111408755.23-P1P2	SLC16A10	SLC	P1P2	GGCTTCAGTGTCGATCCCCG	AGTATTAGGCGTCAAGGTCCCCACCTTGTTGGGCTTCAGTGTCGATCCCCGGTTTAAGAGCTAAGCTGCCGGTTGTACCTATCGAGTG
SLC16A10_+_111408914.23-P1P2	SLC16A10	SLC	P1P2	GAGGCGCCGGAGAAGCGCGA	AGTATTAGGCGTCAAGGTCCCCACCTTGTTGGAGGCGCCGGAGAAGCGCGAGTTTAAGAGCTAAGCTGCCGGTTGTACCTATCGAGTG
SLC16A10_+_111408768.23-P1P2	SLC16A10	SLC	P1P2	Gaggcggccgcgaggacagc	AGTATTAGGCGTCAAGGTCCCCACCTTGTTGGaggcggccgcgaggacagcGTTTAAGAGCTAAGCTGCCGGTTGTACCTATCGAGTG
SLC16A10_+_111408943.23-P1P2	SLC16A10	SLC	P1P2	GAGAGCACCATGGCCCGAGG	AGTATTAGGCGTCAAGGTCCCCACCTTGTTGGAGAGCACCATGGCCCGAGGGTTTAAGAGCTAAGCTGCCGGTTGTACCTATCGAGTG
SLC16A10_+_111408896.23-P1P2	SLC16A10	SLC	P1P2	GAGGGACGCGAGTTACCAGC	AGTATTAGGCGTCAAGGTCCCCACCTTGTTGGAGGGACGCGAGTTACCAGCGTTTAAGAGCTAAGCTGCCGGTTGTACCTATCGAGTG
SLC16A10_-_111409090.23-P1P2	SLC16A10	SLC	P1P2	GCCCGAGGCGGCTGTCGAGA	AGTATTAGGCGTCAAGGTCCCCACCTTGTTGGCCCGAGGCGGCTGTCGAGAGTTTAAGAGCTAAGCTGCCGGTTGTACCTATCGAGTG
SLC16A10_-_111409154.23-P1P2	SLC16A10	SLC	P1P2	GAGCCCCCCGAACCCCCCGA	AGTATTAGGCGTCAAGGTCCCCACCTTGTTGGAGCCCCCCGAACCCCCCGAGTTTAAGAGCTAAGCTGCCGGTTGTACCTATCGAGTG
SLC16A11_-_6947216.23-P1P2	SLC16A11	SLC	P1P2	GGCAGCGATGGAGCCCAACT	AGTATTAGGCGTCAAGGTCCCCACCTTGTTGGGCAGCGATGGAGCCCAACTGTTTAAGAGCTAAGCTGCCGGTTGTACCTATCGAGTG
SLC16A11_-_6947221.23-P1P2	SLC16A11	SLC	P1P2	GGATGGAGCCCAACTTGGAC	AGTATTAGGCGTCAAGGTCCCCACCTTGTTGGGATGGAGCCCAACTTGGACGTTTAAGAGCTAAGCTGCCGGTTGTACCTATCGAGTG
SLC16A11_+_6946917.23-P1P2	SLC16A11	SLC	P1P2	GACCCCGGGCGAGCAGCCAG	AGTATTAGGCGTCAAGGTCCCCACCTTGTTGGACCCCGGGCGAGCAGCCAGGTTTAAGAGCTAAGCTGCCGGTTGTACCTATCGAGTG
SLC16A11_+_6947208.23-P1P2	SLC16A11	SLC	P1P2	GCGAGAGAGCCCGTCCAAGT	AGTATTAGGCGTCAAGGTCCCCACCTTGTTGGCGAGAGAGCCCGTCCAAGTGTTTAAGAGCTAAGCTGCCGGTTGTACCTATCGAGTG
SLC16A11_-_6947252.23-P1P2	SLC16A11	SLC	P1P2	GTAAACAGAGATCACCACAG	AGTATTAGGCGTCAAGGTCCCCACCTTGTTGGTAAACAGAGATCACCACAGGTTTAAGAGCTAAGCTGCCGGTTGTACCTATCGAGTG
SLC16A11_-_6947011.23-P1P2	SLC16A11	SLC	P1P2	GGCCTAGGGCTGGAACTCCC	AGTATTAGGCGTCAAGGTCCCCACCTTGTTGGGCCTAGGGCTGGAACTCCCGTTTAAGAGCTAAGCTGCCGGTTGTACCTATCGAGTG
SLC16A11_+_6946869.23-P1P2	SLC16A11	SLC	P1P2	GAGCGGAAGCACAGGCGTGG	AGTATTAGGCGTCAAGGTCCCCACCTTGTTGGAGCGGAAGCACAGGCGTGGGTTTAAGAGCTAAGCTGCCGGTTGTACCTATCGAGTG
SLC16A11_+_6947084.23-P1P2	SLC16A11	SLC	P1P2	GCCGGAGAGGTCGGGTAAGG	AGTATTAGGCGTCAAGGTCCCCACCTTGTTGGCCGGAGAGGTCGGGTAAGGGTTTAAGAGCTAAGCTGCCGGTTGTACCTATCGAGTG
SLC16A11_-_6947173.23-P1P2	SLC16A11	SLC	P1P2	GTCTCTGCTTCCCAGGCGGG	AGTATTAGGCGTCAAGGTCCCCACCTTGTTGGTCTCTGCTTCCCAGGCGGGGTTTAAGAGCTAAGCTGCCGGTTGTACCTATCGAGTG
SLC16A11_+_6947259.23-P1P2	SLC16A11	SLC	P1P2	GGTACACCCCGCGTCCCAGG	AGTATTAGGCGTCAAGGTCCCCACCTTGTTGGGTACACCCCGCGTCCCAGGGTTTAAGAGCTAAGCTGCCGGTTGTACCTATCGAGTG
SLC16A12_-_91295100.23-P1P2	SLC16A12	SLC	P1P2	GCGGCGCGGGATGGGCGCTA	AGTATTAGGCGTCAAGGTCCCCACCTTGTTGGCGGCGCGGGATGGGCGCTAGTTTAAGAGCTAAGCTGCCGGTTGTACCTATCGAGTG
SLC16A12_-_91295239.23-P1P2	SLC16A12	SLC	P1P2	GCACAACCGTGTCAGGGAGA	AGTATTAGGCGTCAAGGTCCCCACCTTGTTGGCACAACCGTGTCAGGGAGAGTTTAAGAGCTAAGCTGCCGGTTGTACCTATCGAGTG
SLC16A12_-_91295319.23-P1P2	SLC16A12	SLC	P1P2	GCGCCGGCGAGACTGAGCCC	AGTATTAGGCGTCAAGGTCCCCACCTTGTTGGCGCCGGCGAGACTGAGCCCGTTTAAGAGCTAAGCTGCCGGTTGTACCTATCGAGTG
SLC16A12_-_91295233.23-P1P2	SLC16A12	SLC	P1P2	GCCTCTGCACAACCGTGTCA	AGTATTAGGCGTCAAGGTCCCCACCTTGTTGGCCTCTGCACAACCGTGTCAGTTTAAGAGCTAAGCTGCCGGTTGTACCTATCGAGTG
SLC16A12_-_91295116.23-P1P2	SLC16A12	SLC	P1P2	GCTAGGGCAGCGGAGAATGG	AGTATTAGGCGTCAAGGTCCCCACCTTGTTGGCTAGGGCAGCGGAGAATGGGTTTAAGAGCTAAGCTGCCGGTTGTACCTATCGAGTG
SLC16A12_+_91295188.23-P1P2	SLC16A12	SLC	P1P2	GGCGGTGGCTCAGGTGACAC	AGTATTAGGCGTCAAGGTCCCCACCTTGTTGGGCGGTGGCTCAGGTGACACGTTTAAGAGCTAAGCTGCCGGTTGTACCTATCGAGTG
SLC16A12_+_91295300.23-P1P2	SLC16A12	SLC	P1P2	GGTCCCGGGCTCAGTCTCGC	AGTATTAGGCGTCAAGGTCCCCACCTTGTTGGGTCCCGGGCTCAGTCTCGCGTTTAAGAGCTAAGCTGCCGGTTGTACCTATCGAGTG
SLC16A12_+_91295057.23-P1P2	SLC16A12	SLC	P1P2	GGGAGCCTGGGACCCTAACT	AGTATTAGGCGTCAAGGTCCCCACCTTGTTGGGGAGCCTGGGACCCTAACTGTTTAAGAGCTAAGCTGCCGGTTGTACCTATCGAGTG
SLC16A12_-_91295294.23-P1P2	SLC16A12	SLC	P1P2	GGCGCTGGGGATCCGGGAGC	AGTATTAGGCGTCAAGGTCCCCACCTTGTTGGGCGCTGGGGATCCGGGAGCGTTTAAGAGCTAAGCTGCCGGTTGTACCTATCGAGTG
SLC16A12_+_91294946.23-P1P2	SLC16A12	SLC	P1P2	GCAGGTGGCTGGAGAACGAG	AGTATTAGGCGTCAAGGTCCCCACCTTGTTGGCAGGTGGCTGGAGAACGAGGTTTAAGAGCTAAGCTGCCGGTTGTACCTATCGAGTG
SLC16A13_-_6939421.23-P1P2	SLC16A13	SLC	P1P2	GCACCGAACCGGGACCGATC	AGTATTAGGCGTCAAGGTCCCCACCTTGTTGGCACCGAACCGGGACCGATCGTTTAAGAGCTAAGCTGCCGGTTGTACCTATCGAGTG
SLC16A13_+_6939464.23-P1P2	SLC16A13	SLC	P1P2	GCCGGGCCAGAGTCTCCCGG	AGTATTAGGCGTCAAGGTCCCCACCTTGTTGGCCGGGCCAGAGTCTCCCGGGTTTAAGAGCTAAGCTGCCGGTTGTACCTATCGAGTG
SLC16A13_+_6939407.23-P1P2	SLC16A13	SLC	P1P2	GGCCGGGGCCGGATCGGTCC	AGTATTAGGCGTCAAGGTCCCCACCTTGTTGGGCCGGGGCCGGATCGGTCCGTTTAAGAGCTAAGCTGCCGGTTGTACCTATCGAGTG
SLC16A13_-_6939411.23-P1P2	SLC16A13	SLC	P1P2	GCCCAGCCGAACACCGAACC	AGTATTAGGCGTCAAGGTCCCCACCTTGTTGGCCCAGCCGAACACCGAACCGTTTAAGAGCTAAGCTGCCGGTTGTACCTATCGAGTG
SLC16A13_-_6939427.23-P1P2	SLC16A13	SLC	P1P2	GACCGGGACCGATCCGGCCC	AGTATTAGGCGTCAAGGTCCCCACCTTGTTGGACCGGGACCGATCCGGCCCGTTTAAGAGCTAAGCTGCCGGTTGTACCTATCGAGTG
SLC16A13_-_6939732.23-P1P2	SLC16A13	SLC	P1P2	GGGACAGAGCCCCCCGACGG	AGTATTAGGCGTCAAGGTCCCCACCTTGTTGGGGACAGAGCCCCCCGACGGGTTTAAGAGCTAAGCTGCCGGTTGTACCTATCGAGTG
SLC16A13_-_6939362.23-P1P2	SLC16A13	SLC	P1P2	GACTGGCGCGCTCCAGGGGT	AGTATTAGGCGTCAAGGTCCCCACCTTGTTGGACTGGCGCGCTCCAGGGGTGTTTAAGAGCTAAGCTGCCGGTTGTACCTATCGAGTG
SLC16A13_+_6939569.23-P1P2	SLC16A13	SLC	P1P2	GGTTGGAGAGGCAGGTAGAG	AGTATTAGGCGTCAAGGTCCCCACCTTGTTGGGTTGGAGAGGCAGGTAGAGGTTTAAGAGCTAAGCTGCCGGTTGTACCTATCGAGTG
SLC16A13_-_6939656.23-P1P2	SLC16A13	SLC	P1P2	GAGGTGCGGCGTCCAGAACC	AGTATTAGGCGTCAAGGTCCCCACCTTGTTGGAGGTGCGGCGTCCAGAACCGTTTAAGAGCTAAGCTGCCGGTTGTACCTATCGAGTG
SLC16A13_+_6939418.23-P1P2	SLC16A13	SLC	P1P2	GAGCTAGTTCAAGCCGGGGC	AGTATTAGGCGTCAAGGTCCCCACCTTGTTGGAGCTAGTTCAAGCCGGGGCGTTTAAGAGCTAAGCTGCCGGTTGTACCTATCGAGTG
SLC16A14_-_230933576.23-P1P2	SLC16A14	SLC	P1P2	GAGGTGCCCAAACCTAACCT	AGTATTAGGCGTCAAGGTCCCCACCTTGTTGGAGGTGCCCAAACCTAACCTGTTTAAGAGCTAAGCTGCCGGTTGTACCTATCGAGTG
SLC16A14_+_230933571.23-P1P2	SLC16A14	SLC	P1P2	GTCCGATTGGAAGGAAGCCC	AGTATTAGGCGTCAAGGTCCCCACCTTGTTGGTCCGATTGGAAGGAAGCCCGTTTAAGAGCTAAGCTGCCGGTTGTACCTATCGAGTG
SLC16A14_+_230933622.23-P1P2	SLC16A14	SLC	P1P2	GAACCAGAATTAGCCGGTAT	AGTATTAGGCGTCAAGGTCCCCACCTTGTTGGAACCAGAATTAGCCGGTATGTTTAAGAGCTAAGCTGCCGGTTGTACCTATCGAGTG
SLC16A14_-_230933452.23-P1P2	SLC16A14	SLC	P1P2	GGCTCGGTGCGCTCTGTGAG	AGTATTAGGCGTCAAGGTCCCCACCTTGTTGGGCTCGGTGCGCTCTGTGAGGTTTAAGAGCTAAGCTGCCGGTTGTACCTATCGAGTG
SLC16A14_+_230933256.23-P1P2	SLC16A14	SLC	P1P2	GCTCGGGCGGTGAGTATCCG	AGTATTAGGCGTCAAGGTCCCCACCTTGTTGGCTCGGGCGGTGAGTATCCGGTTTAAGAGCTAAGCTGCCGGTTGTACCTATCGAGTG
SLC16A14_+_230933158.23-P1P2	SLC16A14	SLC	P1P2	GCCCAGGGACCCCCGGGAAG	AGTATTAGGCGTCAAGGTCCCCACCTTGTTGGCCCAGGGACCCCCGGGAAGGTTTAAGAGCTAAGCTGCCGGTTGTACCTATCGAGTG
SLC16A14_+_230933628.23-P1P2	SLC16A14	SLC	P1P2	GCTGCCAAACCAGAATTAGC	AGTATTAGGCGTCAAGGTCCCCACCTTGTTGGCTGCCAAACCAGAATTAGCGTTTAAGAGCTAAGCTGCCGGTTGTACCTATCGAGTG
SLC16A14_-_230933287.23-P1P2	SLC16A14	SLC	P1P2	GTCACCGCCCGAGGCCCGCT	AGTATTAGGCGTCAAGGTCCCCACCTTGTTGGTCACCGCCCGAGGCCCGCTGTTTAAGAGCTAAGCTGCCGGTTGTACCTATCGAGTG
SLC16A14_+_230933455.23-P1P2	SLC16A14	SLC	P1P2	GGCGAGCGGCGGAAGAGCCC	AGTATTAGGCGTCAAGGTCCCCACCTTGTTGGGCGAGCGGCGGAAGAGCCCGTTTAAGAGCTAAGCTGCCGGTTGTACCTATCGAGTG
SLC16A14_+_230933280.23-P1P2	SLC16A14	SLC	P1P2	GGAGTGAGGCCGCAGCCCAG	AGTATTAGGCGTCAAGGTCCCCACCTTGTTGGGAGTGAGGCCGCAGCCCAGGTTTAAGAGCTAAGCTGCCGGTTGTACCTATCGAGTG
SLC16A2_-_73641189.23-P1P2	SLC16A2	SLC	P1P2	GGAGAAGAGCGAGGCTGTAG	AGTATTAGGCGTCAAGGTCCCCACCTTGTTGGGAGAAGAGCGAGGCTGTAGGTTTAAGAGCTAAGCTGCCGGTTGTACCTATCGAGTG
SLC16A2_+_73641544.23-P1P2	SLC16A2	SLC	P1P2	GccggctcTGGGCTACCCAC	AGTATTAGGCGTCAAGGTCCCCACCTTGTTGGccggctcTGGGCTACCCACGTTTAAGAGCTAAGCTGCCGGTTGTACCTATCGAGTG
SLC16A2_+_73641424.23-P1P2	SLC16A2	SLC	P1P2	GGGCCAGAGGAGCCGCTTTG	AGTATTAGGCGTCAAGGTCCCCACCTTGTTGGGGCCAGAGGAGCCGCTTTGGTTTAAGAGCTAAGCTGCCGGTTGTACCTATCGAGTG
SLC16A2_+_73641562.23-P1P2	SLC16A2	SLC	P1P2	Gcaggctccggctcagactc	AGTATTAGGCGTCAAGGTCCCCACCTTGTTGGcaggctccggctcagactcGTTTAAGAGCTAAGCTGCCGGTTGTACCTATCGAGTG
SLC16A2_-_73641731.23-P1P2	SLC16A2	SLC	P1P2	GCGCCTACGGTAGAGACCCG	AGTATTAGGCGTCAAGGTCCCCACCTTGTTGGCGCCTACGGTAGAGACCCGGTTTAAGAGCTAAGCTGCCGGTTGTACCTATCGAGTG
SLC16A2_+_73640804.23-P1P2	SLC16A2	SLC	P1P2	GTCCCTCCTTGGACTTGAGG	AGTATTAGGCGTCAAGGTCCCCACCTTGTTGGTCCCTCCTTGGACTTGAGGGTTTAAGAGCTAAGCTGCCGGTTGTACCTATCGAGTG
SLC16A2_+_73640892.23-P1P2	SLC16A2	SLC	P1P2	GAAGCAGCCCGCAACTGAGG	AGTATTAGGCGTCAAGGTCCCCACCTTGTTGGAAGCAGCCCGCAACTGAGGGTTTAAGAGCTAAGCTGCCGGTTGTACCTATCGAGTG
SLC16A2_-_73641718.23-P1P2	SLC16A2	SLC	P1P2	GGAACCCGAGCCCACGCCTA	AGTATTAGGCGTCAAGGTCCCCACCTTGTTGGGAACCCGAGCCCACGCCTAGTTTAAGAGCTAAGCTGCCGGTTGTACCTATCGAGTG
SLC16A2_+_73641641.23-P1P2	SLC16A2	SLC	P1P2	GAGGGGTGCGGGGTCCGGTA	AGTATTAGGCGTCAAGGTCCCCACCTTGTTGGAGGGGTGCGGGGTCCGGTAGTTTAAGAGCTAAGCTGCCGGTTGTACCTATCGAGTG
SLC16A2_-_73641255.23-P1P2	SLC16A2	SLC	P1P2	Gaggagagagagatgacatg	AGTATTAGGCGTCAAGGTCCCCACCTTGTTGGaggagagagagatgacatgGTTTAAGAGCTAAGCTGCCGGTTGTACCTATCGAGTG
SLC16A3_-_80186928.23-P1P2	SLC16A3	SLC	P1P2	GGGAGCGGACCggcagaggc	AGTATTAGGCGTCAAGGTCCCCACCTTGTTGGGGAGCGGACCggcagaggcGTTTAAGAGCTAAGCTGCCGGTTGTACCTATCGAGTG
SLC16A3_+_80186992.23-P1P2	SLC16A3	SLC	P1P2	GGGCCCGCGCGCGAGCATCG	AGTATTAGGCGTCAAGGTCCCCACCTTGTTGGGGCCCGCGCGCGAGCATCGGTTTAAGAGCTAAGCTGCCGGTTGTACCTATCGAGTG
SLC16A3_-_80186918.23-P1P2	SLC16A3	SLC	P1P2	GCCCCCGGCGCGGAGCGGAC	AGTATTAGGCGTCAAGGTCCCCACCTTGTTGGCCCCCGGCGCGGAGCGGACGTTTAAGAGCTAAGCTGCCGGTTGTACCTATCGAGTG
SLC16A3_-_80187159.23-P1P2	SLC16A3	SLC	P1P2	GCCCGAGCGGGCCCCACCGA	AGTATTAGGCGTCAAGGTCCCCACCTTGTTGGCCCGAGCGGGCCCCACCGAGTTTAAGAGCTAAGCTGCCGGTTGTACCTATCGAGTG
SLC16A3_-_80186991.23-P1P2	SLC16A3	SLC	P1P2	GCAGCGGCGGCAGGTAGGCG	AGTATTAGGCGTCAAGGTCCCCACCTTGTTGGCAGCGGCGGCAGGTAGGCGGTTTAAGAGCTAAGCTGCCGGTTGTACCTATCGAGTG
SLC16A3_+_80187207.23-P1P2	SLC16A3	SLC	P1P2	GGACCGGGGGAGACGAGACT	AGTATTAGGCGTCAAGGTCCCCACCTTGTTGGGACCGGGGGAGACGAGACTGTTTAAGAGCTAAGCTGCCGGTTGTACCTATCGAGTG
SLC16A3_+_80187380.23-P1P2	SLC16A3	SLC	P1P2	GCGGGGAGGCCACCCATACA	AGTATTAGGCGTCAAGGTCCCCACCTTGTTGGCGGGGAGGCCACCCATACAGTTTAAGAGCTAAGCTGCCGGTTGTACCTATCGAGTG
SLC16A3_+_80187376.23-P1P2	SLC16A3	SLC	P1P2	GGAGGCCACCCATACAGGGA	AGTATTAGGCGTCAAGGTCCCCACCTTGTTGGGAGGCCACCCATACAGGGAGTTTAAGAGCTAAGCTGCCGGTTGTACCTATCGAGTG
SLC16A3_-_80186443.23-P1P2	SLC16A3	SLC	P1P2	GTCGGACGTGGCCTCAGAGA	AGTATTAGGCGTCAAGGTCCCCACCTTGTTGGTCGGACGTGGCCTCAGAGAGTTTAAGAGCTAAGCTGCCGGTTGTACCTATCGAGTG
SLC16A3_-_80187286.23-P1P2	SLC16A3	SLC	P1P2	GCTGGGCTCGGGCCAGGAGA	AGTATTAGGCGTCAAGGTCCCCACCTTGTTGGCTGGGCTCGGGCCAGGAGAGTTTAAGAGCTAAGCTGCCGGTTGTACCTATCGAGTG
SLC16A4_+_110933631.23-P1P2	SLC16A4	SLC	P1P2	GAAATCGTCTGAGCCCTCCT	AGTATTAGGCGTCAAGGTCCCCACCTTGTTGGAAATCGTCTGAGCCCTCCTGTTTAAGAGCTAAGCTGCCGGTTGTACCTATCGAGTG
SLC16A4_-_110933639.23-P1P2	SLC16A4	SLC	P1P2	GAGCATTGTAAGAGCCAAGG	AGTATTAGGCGTCAAGGTCCCCACCTTGTTGGAGCATTGTAAGAGCCAAGGGTTTAAGAGCTAAGCTGCCGGTTGTACCTATCGAGTG
SLC16A4_-_110933396.23-P1P2	SLC16A4	SLC	P1P2	GAGTCAGCTGGCAGGGTATG	AGTATTAGGCGTCAAGGTCCCCACCTTGTTGGAGTCAGCTGGCAGGGTATGGTTTAAGAGCTAAGCTGCCGGTTGTACCTATCGAGTG
SLC16A4_-_110933422.23-P1P2	SLC16A4	SLC	P1P2	GGCCATCTGGTGAGCAGGCT	AGTATTAGGCGTCAAGGTCCCCACCTTGTTGGGCCATCTGGTGAGCAGGCTGTTTAAGAGCTAAGCTGCCGGTTGTACCTATCGAGTG
SLC16A4_-_110933688.23-P1P2	SLC16A4	SLC	P1P2	GGTGGACTTTACTTCCTGAG	AGTATTAGGCGTCAAGGTCCCCACCTTGTTGGGTGGACTTTACTTCCTGAGGTTTAAGAGCTAAGCTGCCGGTTGTACCTATCGAGTG
SLC16A4_+_110933656.23-P1P2	SLC16A4	SLC	P1P2	GGTAAAGTCCACTAGCAGGA	AGTATTAGGCGTCAAGGTCCCCACCTTGTTGGGTAAAGTCCACTAGCAGGAGTTTAAGAGCTAAGCTGCCGGTTGTACCTATCGAGTG
SLC16A4_-_110933691.23-P1P2	SLC16A4	SLC	P1P2	GGACTTTACTTCCTGAGGGG	AGTATTAGGCGTCAAGGTCCCCACCTTGTTGGGACTTTACTTCCTGAGGGGGTTTAAGAGCTAAGCTGCCGGTTGTACCTATCGAGTG
SLC16A4_-_110933670.23-P1P2	SLC16A4	SLC	P1P2	GATTTAGGCCCTCCTGCTAG	AGTATTAGGCGTCAAGGTCCCCACCTTGTTGGATTTAGGCCCTCCTGCTAGGTTTAAGAGCTAAGCTGCCGGTTGTACCTATCGAGTG
SLC16A4_+_110933476.23-P1P2	SLC16A4	SLC	P1P2	GACCACATCAAAGGTAAGAT	AGTATTAGGCGTCAAGGTCCCCACCTTGTTGGACCACATCAAAGGTAAGATGTTTAAGAGCTAAGCTGCCGGTTGTACCTATCGAGTG
SLC16A4_-_110933185.23-P1P2	SLC16A4	SLC	P1P2	GTCCACaagagaatattctt	AGTATTAGGCGTCAAGGTCCCCACCTTGTTGGTCCACaagagaatattcttGTTTAAGAGCTAAGCTGCCGGTTGTACCTATCGAGTG
SLC16A5_+_73084285.23-P1P2	SLC16A5	SLC	P1P2	GGGCAGCCCAGAACCAGGAC	AGTATTAGGCGTCAAGGTCCCCACCTTGTTGGGGCAGCCCAGAACCAGGACGTTTAAGAGCTAAGCTGCCGGTTGTACCTATCGAGTG
SLC16A5_-_73084264.23-P1P2	SLC16A5	SLC	P1P2	GGCCTGGGCGGGCTCAGTGG	AGTATTAGGCGTCAAGGTCCCCACCTTGTTGGGCCTGGGCGGGCTCAGTGGGTTTAAGAGCTAAGCTGCCGGTTGTACCTATCGAGTG
SLC16A5_+_73084113.23-P1P2	SLC16A5	SLC	P1P2	GTCGCACGGGCCTGGCGGAG	AGTATTAGGCGTCAAGGTCCCCACCTTGTTGGTCGCACGGGCCTGGCGGAGGTTTAAGAGCTAAGCTGCCGGTTGTACCTATCGAGTG
SLC16A5_-_73084079.23-P1P2	SLC16A5	SLC	P1P2	GTCCTCGTCGCGACCGGCCC	AGTATTAGGCGTCAAGGTCCCCACCTTGTTGGTCCTCGTCGCGACCGGCCCGTTTAAGAGCTAAGCTGCCGGTTGTACCTATCGAGTG
SLC16A5_-_73084100.23-P1P2	SLC16A5	SLC	P1P2	GGCCGCAGGACGCCGCGCTC	AGTATTAGGCGTCAAGGTCCCCACCTTGTTGGGCCGCAGGACGCCGCGCTCGTTTAAGAGCTAAGCTGCCGGTTGTACCTATCGAGTG
SLC16A5_+_73084290.23-P1P2	SLC16A5	SLC	P1P2	GCCCGGGGCAGCCCAGAACC	AGTATTAGGCGTCAAGGTCCCCACCTTGTTGGCCCGGGGCAGCCCAGAACCGTTTAAGAGCTAAGCTGCCGGTTGTACCTATCGAGTG
SLC16A5_-_73084371.23-P1P2	SLC16A5	SLC	P1P2	GCTCCTGGCCCGAAATTCCA	AGTATTAGGCGTCAAGGTCCCCACCTTGTTGGCTCCTGGCCCGAAATTCCAGTTTAAGAGCTAAGCTGCCGGTTGTACCTATCGAGTG
SLC16A5_-_73084495.23-P1P2	SLC16A5	SLC	P1P2	GGATGGGCAGGGCGAGAGTA	AGTATTAGGCGTCAAGGTCCCCACCTTGTTGGGATGGGCAGGGCGAGAGTAGTTTAAGAGCTAAGCTGCCGGTTGTACCTATCGAGTG
SLC16A5_+_73084052.23-P1P2	SLC16A5	SLC	P1P2	GCCGGTCGCGACGAGGACCG	AGTATTAGGCGTCAAGGTCCCCACCTTGTTGGCCGGTCGCGACGAGGACCGGTTTAAGAGCTAAGCTGCCGGTTGTACCTATCGAGTG
SLC16A5_+_73084126.23-P1P2	SLC16A5	SLC	P1P2	GCCCGCTCACCCGCTCGCAC	AGTATTAGGCGTCAAGGTCCCCACCTTGTTGGCCCGCTCACCCGCTCGCACGTTTAAGAGCTAAGCTGCCGGTTGTACCTATCGAGTG
SLC16A6_+_66287127.23-P1P2	SLC16A6	SLC	P1P2	GGGCCTTTTTTTGTGATGGG	AGTATTAGGCGTCAAGGTCCCCACCTTGTTGGGGCCTTTTTTTGTGATGGGGTTTAAGAGCTAAGCTGCCGGTTGTACCTATCGAGTG
SLC16A6_+_66287263.23-P1P2	SLC16A6	SLC	P1P2	GGGCCAAGCCTCCGCCTTAT	AGTATTAGGCGTCAAGGTCCCCACCTTGTTGGGGCCAAGCCTCCGCCTTATGTTTAAGAGCTAAGCTGCCGGTTGTACCTATCGAGTG
SLC16A6_+_66287286.23-P1P2	SLC16A6	SLC	P1P2	GCGAGCGGCTTATAAGGAGG	AGTATTAGGCGTCAAGGTCCCCACCTTGTTGGCGAGCGGCTTATAAGGAGGGTTTAAGAGCTAAGCTGCCGGTTGTACCTATCGAGTG
SLC16A6_+_66287514.23-P1P2	SLC16A6	SLC	P1P2	GCCGGTATAGGATAAGAGCT	AGTATTAGGCGTCAAGGTCCCCACCTTGTTGGCCGGTATAGGATAAGAGCTGTTTAAGAGCTAAGCTGCCGGTTGTACCTATCGAGTG
SLC16A6_+_66287289.23-P1P2	SLC16A6	SLC	P1P2	GTACCGAGCGGCTTATAAGG	AGTATTAGGCGTCAAGGTCCCCACCTTGTTGGTACCGAGCGGCTTATAAGGGTTTAAGAGCTAAGCTGCCGGTTGTACCTATCGAGTG
SLC16A6_+_66287575.23-P1P2	SLC16A6	SLC	P1P2	GAGCGCTCGCAGCACATGGT	AGTATTAGGCGTCAAGGTCCCCACCTTGTTGGAGCGCTCGCAGCACATGGTGTTTAAGAGCTAAGCTGCCGGTTGTACCTATCGAGTG
SLC16A6_-_66287238.23-P1P2	SLC16A6	SLC	P1P2	GCCAACTCACCAAGTTAGAA	AGTATTAGGCGTCAAGGTCCCCACCTTGTTGGCCAACTCACCAAGTTAGAAGTTTAAGAGCTAAGCTGCCGGTTGTACCTATCGAGTG
SLC16A6_-_66287271.23-P1P2	SLC16A6	SLC	P1P2	GCCCCCAAAGGCTCCCAATA	AGTATTAGGCGTCAAGGTCCCCACCTTGTTGGCCCCCAAAGGCTCCCAATAGTTTAAGAGCTAAGCTGCCGGTTGTACCTATCGAGTG
SLC16A6_-_66287259.23-P1P2	SLC16A6	SLC	P1P2	GGAAGAGAATAAACCCCCAA	AGTATTAGGCGTCAAGGTCCCCACCTTGTTGGGAAGAGAATAAACCCCCAAGTTTAAGAGCTAAGCTGCCGGTTGTACCTATCGAGTG
SLC16A6_+_66286887.23-P1P2	SLC16A6	SLC	P1P2	GGGGACGTCGGAAGAGTCGG	AGTATTAGGCGTCAAGGTCCCCACCTTGTTGGGGGACGTCGGAAGAGTCGGGTTTAAGAGCTAAGCTGCCGGTTGTACCTATCGAGTG
SLC16A7_-_59989829.23-P1P2	SLC16A7	SLC	P1P2	GCGCTCCTCCGCACCCACAA	AGTATTAGGCGTCAAGGTCCCCACCTTGTTGGCGCTCCTCCGCACCCACAAGTTTAAGAGCTAAGCTGCCGGTTGTACCTATCGAGTG
SLC16A7_-_59990081.23-P1P2	SLC16A7	SLC	P1P2	GggaggTGCCGGCTAAGAGG	AGTATTAGGCGTCAAGGTCCCCACCTTGTTGGggaggTGCCGGCTAAGAGGGTTTAAGAGCTAAGCTGCCGGTTGTACCTATCGAGTG
SLC16A7_-_59989905.23-P1P2	SLC16A7	SLC	P1P2	GGGCGGGCGAGGACACGTCA	AGTATTAGGCGTCAAGGTCCCCACCTTGTTGGGGCGGGCGAGGACACGTCAGTTTAAGAGCTAAGCTGCCGGTTGTACCTATCGAGTG
SLC16A7_+_59989849.23-P1P2	SLC16A7	SLC	P1P2	GAAGGAGGCGGTGGCGGGAA	AGTATTAGGCGTCAAGGTCCCCACCTTGTTGGAAGGAGGCGGTGGCGGGAAGTTTAAGAGCTAAGCTGCCGGTTGTACCTATCGAGTG
SLC16A7_+_59989990.23-P1P2	SLC16A7	SLC	P1P2	GCTGGTCTCTGGCGCAGGGT	AGTATTAGGCGTCAAGGTCCCCACCTTGTTGGCTGGTCTCTGGCGCAGGGTGTTTAAGAGCTAAGCTGCCGGTTGTACCTATCGAGTG
SLC16A7_-_59989957.23-P1P2	SLC16A7	SLC	P1P2	GCGTTGACAGCGAGGCGAAT	AGTATTAGGCGTCAAGGTCCCCACCTTGTTGGCGTTGACAGCGAGGCGAATGTTTAAGAGCTAAGCTGCCGGTTGTACCTATCGAGTG
SLC16A7_+_59990375.23-P1P2	SLC16A7	SLC	P1P2	GCCCGTGAGCCAGGGAGACT	AGTATTAGGCGTCAAGGTCCCCACCTTGTTGGCCCGTGAGCCAGGGAGACTGTTTAAGAGCTAAGCTGCCGGTTGTACCTATCGAGTG
SLC16A7_-_59990078.23-P1P2	SLC16A7	SLC	P1P2	GggaggaggTGCCGGCTAAG	AGTATTAGGCGTCAAGGTCCCCACCTTGTTGGggaggaggTGCCGGCTAAGGTTTAAGAGCTAAGCTGCCGGTTGTACCTATCGAGTG
SLC16A7_+_59989793.23-P1P2	SLC16A7	SLC	P1P2	GAGGAGCGCGCGCCAGGGGT	AGTATTAGGCGTCAAGGTCCCCACCTTGTTGGAGGAGCGCGCGCCAGGGGTGTTTAAGAGCTAAGCTGCCGGTTGTACCTATCGAGTG
SLC16A7_+_59990067.23-P1P2	SLC16A7	SLC	P1P2	GGGCTCGCCCTCCTCTTAGC	AGTATTAGGCGTCAAGGTCCCCACCTTGTTGGGGCTCGCCCTCCTCTTAGCGTTTAAGAGCTAAGCTGCCGGTTGTACCTATCGAGTG
SLC16A8_-_38480095.23-P1P2	SLC16A8	SLC	P1P2	GGTGAAGCTTACCCGGATGG	AGTATTAGGCGTCAAGGTCCCCACCTTGTTGGGTGAAGCTTACCCGGATGGGTTTAAGAGCTAAGCTGCCGGTTGTACCTATCGAGTG
SLC16A8_-_38480088.23-P1P2	SLC16A8	SLC	P1P2	GGCTCCCGGTGAAGCTTACC	AGTATTAGGCGTCAAGGTCCCCACCTTGTTGGGCTCCCGGTGAAGCTTACCGTTTAAGAGCTAAGCTGCCGGTTGTACCTATCGAGTG
SLC16A8_+_38479879.23-P1P2	SLC16A8	SLC	P1P2	GCACAACCTGGTCCTAGTGG	AGTATTAGGCGTCAAGGTCCCCACCTTGTTGGCACAACCTGGTCCTAGTGGGTTTAAGAGCTAAGCTGCCGGTTGTACCTATCGAGTG
SLC16A8_+_38480085.23-P1P2	SLC16A8	SLC	P1P2	GGTGTCTGGCAGCCCCCATC	AGTATTAGGCGTCAAGGTCCCCACCTTGTTGGGTGTCTGGCAGCCCCCATCGTTTAAGAGCTAAGCTGCCGGTTGTACCTATCGAGTG
SLC16A8_+_38480062.23-P1P2	SLC16A8	SLC	P1P2	GTAAGCTTCACCGGGAGCTG	AGTATTAGGCGTCAAGGTCCCCACCTTGTTGGTAAGCTTCACCGGGAGCTGGTTTAAGAGCTAAGCTGCCGGTTGTACCTATCGAGTG
SLC16A8_-_38479972.23-P1P2	SLC16A8	SLC	P1P2	GGAGACAGGAGGGTGATCCC	AGTATTAGGCGTCAAGGTCCCCACCTTGTTGGGAGACAGGAGGGTGATCCCGTTTAAGAGCTAAGCTGCCGGTTGTACCTATCGAGTG
SLC16A8_-_38479948.23-P1P2	SLC16A8	SLC	P1P2	GCACAGGGGCAGCCACTTGA	AGTATTAGGCGTCAAGGTCCCCACCTTGTTGGCACAGGGGCAGCCACTTGAGTTTAAGAGCTAAGCTGCCGGTTGTACCTATCGAGTG
SLC16A8_-_38479934.23-P1P2	SLC16A8	SLC	P1P2	GTGTTGTCCTCTTGTCACAG	AGTATTAGGCGTCAAGGTCCCCACCTTGTTGGTGTTGTCCTCTTGTCACAGGTTTAAGAGCTAAGCTGCCGGTTGTACCTATCGAGTG
SLC16A8_+_38479468.23-P1P2	SLC16A8	SLC	P1P2	Gaggcgaccggcccaagtca	AGTATTAGGCGTCAAGGTCCCCACCTTGTTGGaggcgaccggcccaagtcaGTTTAAGAGCTAAGCTGCCGGTTGTACCTATCGAGTG
SLC16A8_+_38479882.23-P1P2	SLC16A8	SLC	P1P2	GAGCCACAACCTGGTCCTAG	AGTATTAGGCGTCAAGGTCCCCACCTTGTTGGAGCCACAACCTGGTCCTAGGTTTAAGAGCTAAGCTGCCGGTTGTACCTATCGAGTG
SLC16A9_+_61469455.23-P1P2	SLC16A9	SLC	P1P2	GCGCCGCTGCGGGTCTGTGG	AGTATTAGGCGTCAAGGTCCCCACCTTGTTGGCGCCGCTGCGGGTCTGTGGGTTTAAGAGCTAAGCTGCCGGTTGTACCTATCGAGTG
SLC16A9_+_61469573.23-P1P2	SLC16A9	SLC	P1P2	GTGCCCCGCAAAGAGAGACA	AGTATTAGGCGTCAAGGTCCCCACCTTGTTGGTGCCCCGCAAAGAGAGACAGTTTAAGAGCTAAGCTGCCGGTTGTACCTATCGAGTG
SLC16A9_+_61469543.23-P1P2	SLC16A9	SLC	P1P2	GGACAGCAGGGAAAACCCCG	AGTATTAGGCGTCAAGGTCCCCACCTTGTTGGGACAGCAGGGAAAACCCCGGTTTAAGAGCTAAGCTGCCGGTTGTACCTATCGAGTG
SLC16A9_-_61469614.23-P1P2	SLC16A9	SLC	P1P2	GCACCCCGGCCAGTCTGAAC	AGTATTAGGCGTCAAGGTCCCCACCTTGTTGGCACCCCGGCCAGTCTGAACGTTTAAGAGCTAAGCTGCCGGTTGTACCTATCGAGTG
SLC16A9_+_61469540.23-P1P2	SLC16A9	SLC	P1P2	GAGCAGGGAAAACCCCGGGG	AGTATTAGGCGTCAAGGTCCCCACCTTGTTGGAGCAGGGAAAACCCCGGGGGTTTAAGAGCTAAGCTGCCGGTTGTACCTATCGAGTG
SLC16A9_-_61469189.23-P1P2	SLC16A9	SLC	P1P2	GCTAGGACGCTGGGCAGCAG	AGTATTAGGCGTCAAGGTCCCCACCTTGTTGGCTAGGACGCTGGGCAGCAGGTTTAAGAGCTAAGCTGCCGGTTGTACCTATCGAGTG
SLC16A9_-_61469410.23-P1P2	SLC16A9	SLC	P1P2	GCGGCCCCTGCCGGAGTATT	AGTATTAGGCGTCAAGGTCCCCACCTTGTTGGCGGCCCCTGCCGGAGTATTGTTTAAGAGCTAAGCTGCCGGTTGTACCTATCGAGTG
SLC16A9_+_61469398.23-P1P2	SLC16A9	SLC	P1P2	GGACCGATTGCCTAATACTC	AGTATTAGGCGTCAAGGTCCCCACCTTGTTGGGACCGATTGCCTAATACTCGTTTAAGAGCTAAGCTGCCGGTTGTACCTATCGAGTG
SLC16A9_+_61469228.23-P1P2	SLC16A9	SLC	P1P2	GAGGCCGGGACTCAGGTAAA	AGTATTAGGCGTCAAGGTCCCCACCTTGTTGGAGGCCGGGACTCAGGTAAAGTTTAAGAGCTAAGCTGCCGGTTGTACCTATCGAGTG
SLC16A9_+_61469420.23-P1P2	SLC16A9	SLC	P1P2	GCTCCCGGGGCAGCGCGTAG	AGTATTAGGCGTCAAGGTCCCCACCTTGTTGGCTCCCGGGGCAGCGCGTAGGTTTAAGAGCTAAGCTGCCGGTTGTACCTATCGAGTG
SLC17A1_+_25832209.23-P1P2	SLC17A1	SLC	P1P2	GCCCGAATCAGGTTAGTCTA	AGTATTAGGCGTCAAGGTCCCCACCTTGTTGGCCCGAATCAGGTTAGTCTAGTTTAAGAGCTAAGCTGCCGGTTGTACCTATCGAGTG
SLC17A1_+_25832155.23-P1P2	SLC17A1	SLC	P1P2	GTCCCCAGAGGGCCGTAAGG	AGTATTAGGCGTCAAGGTCCCCACCTTGTTGGTCCCCAGAGGGCCGTAAGGGTTTAAGAGCTAAGCTGCCGGTTGTACCTATCGAGTG
SLC17A1_-_25832229.23-P1P2	SLC17A1	SLC	P1P2	GCCCGTAGACTAACCTGATT	AGTATTAGGCGTCAAGGTCCCCACCTTGTTGGCCCGTAGACTAACCTGATTGTTTAAGAGCTAAGCTGCCGGTTGTACCTATCGAGTG
SLC17A1_-_25832175.23-P1P2	SLC17A1	SLC	P1P2	GGCCCCCTTACGGCCCTCTG	AGTATTAGGCGTCAAGGTCCCCACCTTGTTGGGCCCCCTTACGGCCCTCTGGTTTAAGAGCTAAGCTGCCGGTTGTACCTATCGAGTG
SLC17A1_-_25832085.23-P1P2	SLC17A1	SLC	P1P2	GTGAAAAGCCTCAGAAGATA	AGTATTAGGCGTCAAGGTCCCCACCTTGTTGGTGAAAAGCCTCAGAAGATAGTTTAAGAGCTAAGCTGCCGGTTGTACCTATCGAGTG
SLC17A1_+_25832071.23-P1P2	SLC17A1	SLC	P1P2	GGAATATGCCCTATCTTCTG	AGTATTAGGCGTCAAGGTCCCCACCTTGTTGGGAATATGCCCTATCTTCTGGTTTAAGAGCTAAGCTGCCGGTTGTACCTATCGAGTG
SLC17A1_+_25832016.23-P1P2	SLC17A1	SLC	P1P2	GCAATCAGTGTGAGGTTCAC	AGTATTAGGCGTCAAGGTCCCCACCTTGTTGGCAATCAGTGTGAGGTTCACGTTTAAGAGCTAAGCTGCCGGTTGTACCTATCGAGTG
SLC17A1_+_25832145.23-P1P2	SLC17A1	SLC	P1P2	GGCCGTAAGGGGGCATTCCC	AGTATTAGGCGTCAAGGTCCCCACCTTGTTGGGCCGTAAGGGGGCATTCCCGTTTAAGAGCTAAGCTGCCGGTTGTACCTATCGAGTG
SLC17A1_+_25832167.23-P1P2	SLC17A1	SLC	P1P2	GCAATCAGTTGATTCCCCAG	AGTATTAGGCGTCAAGGTCCCCACCTTGTTGGCAATCAGTTGATTCCCCAGGTTTAAGAGCTAAGCTGCCGGTTGTACCTATCGAGTG
SLC17A1_+_25832220.23-P1P2	SLC17A1	SLC	P1P2	GCACTTTTTTGTCCCGAATC	AGTATTAGGCGTCAAGGTCCCCACCTTGTTGGCACTTTTTTGTCCCGAATCGTTTAAGAGCTAAGCTGCCGGTTGTACCTATCGAGTG
SLC17A2_+_25930890.23-P1P2	SLC17A2	SLC	P1P2	GTTGCCGTCTGACTGCCACG	AGTATTAGGCGTCAAGGTCCCCACCTTGTTGGTTGCCGTCTGACTGCCACGGTTTAAGAGCTAAGCTGCCGGTTGTACCTATCGAGTG
SLC17A2_-_25930826.23-P1P2	SLC17A2	SLC	P1P2	GAGGCTAACTTGGAAAAGGA	AGTATTAGGCGTCAAGGTCCCCACCTTGTTGGAGGCTAACTTGGAAAAGGAGTTTAAGAGCTAAGCTGCCGGTTGTACCTATCGAGTG
SLC17A2_-_25930877.23-P1P2	SLC17A2	SLC	P1P2	GACTTTTGCAGATTTTTACA	AGTATTAGGCGTCAAGGTCCCCACCTTGTTGGACTTTTGCAGATTTTTACAGTTTAAGAGCTAAGCTGCCGGTTGTACCTATCGAGTG
SLC17A2_-_25930897.23-P1P2	SLC17A2	SLC	P1P2	GGGATAAATAGTGAGCCACG	AGTATTAGGCGTCAAGGTCCCCACCTTGTTGGGGATAAATAGTGAGCCACGGTTTAAGAGCTAAGCTGCCGGTTGTACCTATCGAGTG
SLC17A2_-_25930920.23-P1P2	SLC17A2	SLC	P1P2	GAGTCAGACGGCAACAGGTT	AGTATTAGGCGTCAAGGTCCCCACCTTGTTGGAGTCAGACGGCAACAGGTTGTTTAAGAGCTAAGCTGCCGGTTGTACCTATCGAGTG
SLC17A2_+_25930702.23-P1P2	SLC17A2	SLC	P1P2	GTTACCAAAGGTCCATTAAG	AGTATTAGGCGTCAAGGTCCCCACCTTGTTGGTTACCAAAGGTCCATTAAGGTTTAAGAGCTAAGCTGCCGGTTGTACCTATCGAGTG
SLC17A2_+_25930698.23-P1P2	SLC17A2	SLC	P1P2	GCAAAGGTCCATTAAGGGGA	AGTATTAGGCGTCAAGGTCCCCACCTTGTTGGCAAAGGTCCATTAAGGGGAGTTTAAGAGCTAAGCTGCCGGTTGTACCTATCGAGTG
SLC17A2_+_25930793.23-P1P2	SLC17A2	SLC	P1P2	GAAGTTAGCCTTATAGTCTA	AGTATTAGGCGTCAAGGTCCCCACCTTGTTGGAAGTTAGCCTTATAGTCTAGTTTAAGAGCTAAGCTGCCGGTTGTACCTATCGAGTG
SLC17A2_+_25930548.23-P1P2	SLC17A2	SLC	P1P2	GGCAAGGCTTGAGAAGCCAC	AGTATTAGGCGTCAAGGTCCCCACCTTGTTGGGCAAGGCTTGAGAAGCCACGTTTAAGAGCTAAGCTGCCGGTTGTACCTATCGAGTG
SLC17A2_+_25930539.23-P1P2	SLC17A2	SLC	P1P2	GGAGAAGCCACTGGTACCAA	AGTATTAGGCGTCAAGGTCCCCACCTTGTTGGGAGAAGCCACTGGTACCAAGTTTAAGAGCTAAGCTGCCGGTTGTACCTATCGAGTG
SLC17A3_+_25874438.23-P1P2	SLC17A3	SLC	P1P2	GTCCAAGGGAGTAAGCTTGG	AGTATTAGGCGTCAAGGTCCCCACCTTGTTGGTCCAAGGGAGTAAGCTTGGGTTTAAGAGCTAAGCTGCCGGTTGTACCTATCGAGTG
SLC17A3_+_25874428.23-P1P2	SLC17A3	SLC	P1P2	GTAAGCTTGGAGGAAACGCT	AGTATTAGGCGTCAAGGTCCCCACCTTGTTGGTAAGCTTGGAGGAAACGCTGTTTAAGAGCTAAGCTGCCGGTTGTACCTATCGAGTG
SLC17A3_+_25874441.23-P1P2	SLC17A3	SLC	P1P2	GAAGTCCAAGGGAGTAAGCT	AGTATTAGGCGTCAAGGTCCCCACCTTGTTGGAAGTCCAAGGGAGTAAGCTGTTTAAGAGCTAAGCTGCCGGTTGTACCTATCGAGTG
SLC17A3_+_25874393.23-P1P2	SLC17A3	SLC	P1P2	GCCTTCCACAGACATTAAGT	AGTATTAGGCGTCAAGGTCCCCACCTTGTTGGCCTTCCACAGACATTAAGTGTTTAAGAGCTAAGCTGCCGGTTGTACCTATCGAGTG
SLC17A3_+_25874491.23-P1P2	SLC17A3	SLC	P1P2	GAGCAACTTAAGCCCTAGGG	AGTATTAGGCGTCAAGGTCCCCACCTTGTTGGAGCAACTTAAGCCCTAGGGGTTTAAGAGCTAAGCTGCCGGTTGTACCTATCGAGTG
SLC17A3_-_25874410.23-P1P2	SLC17A3	SLC	P1P2	GCTTACCGACTTAATGTCTG	AGTATTAGGCGTCAAGGTCCCCACCTTGTTGGCTTACCGACTTAATGTCTGGTTTAAGAGCTAAGCTGCCGGTTGTACCTATCGAGTG
SLC17A3_+_25874453.23-P1P2	SLC17A3	SLC	P1P2	GCTCTGCTCCAAAAAGTCCA	AGTATTAGGCGTCAAGGTCCCCACCTTGTTGGCTCTGCTCCAAAAAGTCCAGTTTAAGAGCTAAGCTGCCGGTTGTACCTATCGAGTG
SLC17A3_-_25874501.23-P1P2	SLC17A3	SLC	P1P2	GAGGATTCTTTGCCACCCTA	AGTATTAGGCGTCAAGGTCCCCACCTTGTTGGAGGATTCTTTGCCACCCTAGTTTAAGAGCTAAGCTGCCGGTTGTACCTATCGAGTG
SLC17A3_+_25874494.23-P1P2	SLC17A3	SLC	P1P2	GATTAGCAACTTAAGCCCTA	AGTATTAGGCGTCAAGGTCCCCACCTTGTTGGATTAGCAACTTAAGCCCTAGTTTAAGAGCTAAGCTGCCGGTTGTACCTATCGAGTG
SLC17A3_-_25874467.23-P1P2	SLC17A3	SLC	P1P2	GCTTACTCCCTTGGACTTTT	AGTATTAGGCGTCAAGGTCCCCACCTTGTTGGCTTACTCCCTTGGACTTTTGTTTAAGAGCTAAGCTGCCGGTTGTACCTATCGAGTG
SLC17A4_+_25754999.23-P1P2	SLC17A4	SLC	P1P2	GAAGCTAACTAACCTGAGGG	AGTATTAGGCGTCAAGGTCCCCACCTTGTTGGAAGCTAACTAACCTGAGGGGTTTAAGAGCTAAGCTGCCGGTTGTACCTATCGAGTG
SLC17A4_+_25755002.23-P1P2	SLC17A4	SLC	P1P2	GTGAAAGCTAACTAACCTGA	AGTATTAGGCGTCAAGGTCCCCACCTTGTTGGTGAAAGCTAACTAACCTGAGTTTAAGAGCTAAGCTGCCGGTTGTACCTATCGAGTG
SLC17A4_-_25755204.23-P1P2	SLC17A4	SLC	P1P2	GTAAGAGCCCTGGAACTACA	AGTATTAGGCGTCAAGGTCCCCACCTTGTTGGTAAGAGCCCTGGAACTACAGTTTAAGAGCTAAGCTGCCGGTTGTACCTATCGAGTG
SLC17A4_+_25755189.23-P1P2	SLC17A4	SLC	P1P2	GTTAATTCCCTGTAGTTCCA	AGTATTAGGCGTCAAGGTCCCCACCTTGTTGGTTAATTCCCTGTAGTTCCAGTTTAAGAGCTAAGCTGCCGGTTGTACCTATCGAGTG
SLC17A4_-_25755194.23-P1P2	SLC17A4	SLC	P1P2	GGATGTTGCATTAAGAGCCC	AGTATTAGGCGTCAAGGTCCCCACCTTGTTGGGATGTTGCATTAAGAGCCCGTTTAAGAGCTAAGCTGCCGGTTGTACCTATCGAGTG
SLC17A4_+_25755033.23-P1P2	SLC17A4	SLC	P1P2	GTCTCAAAAGCAGAATATTA	AGTATTAGGCGTCAAGGTCCCCACCTTGTTGGTCTCAAAAGCAGAATATTAGTTTAAGAGCTAAGCTGCCGGTTGTACCTATCGAGTG
SLC17A4_-_25755173.23-P1P2	SLC17A4	SLC	P1P2	GTAATTCTGGTAAGTGAGAA	AGTATTAGGCGTCAAGGTCCCCACCTTGTTGGTAATTCTGGTAAGTGAGAAGTTTAAGAGCTAAGCTGCCGGTTGTACCTATCGAGTG
SLC17A4_-_25755108.23-P1P2	SLC17A4	SLC	P1P2	GAGCTTAATTTGCTGTTTAG	AGTATTAGGCGTCAAGGTCCCCACCTTGTTGGAGCTTAATTTGCTGTTTAGGTTTAAGAGCTAAGCTGCCGGTTGTACCTATCGAGTG
SLC17A4_+_25755138.23-P1P2	SLC17A4	SLC	P1P2	GCAGAATTATCTCAGGACAC	AGTATTAGGCGTCAAGGTCCCCACCTTGTTGGCAGAATTATCTCAGGACACGTTTAAGAGCTAAGCTGCCGGTTGTACCTATCGAGTG
SLC17A4_+_25754932.23-P1P2	SLC17A4	SLC	P1P2	GTTTGCAATTGTCTAATTCT	AGTATTAGGCGTCAAGGTCCCCACCTTGTTGGTTTGCAATTGTCTAATTCTGTTTAAGAGCTAAGCTGCCGGTTGTACCTATCGAGTG
SLC17A5_+_74363480.23-P1P2	SLC17A5	SLC	P1P2	GTCGTCCAGGGGCTTCGAGT	AGTATTAGGCGTCAAGGTCCCCACCTTGTTGGTCGTCCAGGGGCTTCGAGTGTTTAAGAGCTAAGCTGCCGGTTGTACCTATCGAGTG
SLC17A5_+_74363676.23-P1P2	SLC17A5	SLC	P1P2	GTCCAGCCAGCTCGGCCCGG	AGTATTAGGCGTCAAGGTCCCCACCTTGTTGGTCCAGCCAGCTCGGCCCGGGTTTAAGAGCTAAGCTGCCGGTTGTACCTATCGAGTG
SLC17A5_-_74363642.23-P1P2	SLC17A5	SLC	P1P2	GAGCAGGTGTACTCGCCACC	AGTATTAGGCGTCAAGGTCCCCACCTTGTTGGAGCAGGTGTACTCGCCACCGTTTAAGAGCTAAGCTGCCGGTTGTACCTATCGAGTG
SLC17A5_+_74363613.23-P1P2	SLC17A5	SLC	P1P2	GCGAGTACACCTGCTCACGT	AGTATTAGGCGTCAAGGTCCCCACCTTGTTGGCGAGTACACCTGCTCACGTGTTTAAGAGCTAAGCTGCCGGTTGTACCTATCGAGTG
SLC17A5_+_74363465.23-P1P2	SLC17A5	SLC	P1P2	GGAGTGGGCAGCGGTACCGG	AGTATTAGGCGTCAAGGTCCCCACCTTGTTGGGAGTGGGCAGCGGTACCGGGTTTAAGAGCTAAGCTGCCGGTTGTACCTATCGAGTG
SLC17A5_-_74363599.23-P1P2	SLC17A5	SLC	P1P2	GTCCGGGCCAGGTCTCGAAC	AGTATTAGGCGTCAAGGTCCCCACCTTGTTGGTCCGGGCCAGGTCTCGAACGTTTAAGAGCTAAGCTGCCGGTTGTACCTATCGAGTG
SLC17A5_+_74363491.23-P1P2	SLC17A5	SLC	P1P2	GAAGCGGCGGGGTCGTCCAG	AGTATTAGGCGTCAAGGTCCCCACCTTGTTGGAAGCGGCGGGGTCGTCCAGGTTTAAGAGCTAAGCTGCCGGTTGTACCTATCGAGTG
SLC17A5_+_74363722.23-P1P2	SLC17A5	SLC	P1P2	GACTAGACGTGGCCGCGGGG	AGTATTAGGCGTCAAGGTCCCCACCTTGTTGGACTAGACGTGGCCGCGGGGGTTTAAGAGCTAAGCTGCCGGTTGTACCTATCGAGTG
SLC17A5_+_74363733.23-P1P2	SLC17A5	SLC	P1P2	GGGACCGCGGGGACTAGACG	AGTATTAGGCGTCAAGGTCCCCACCTTGTTGGGGACCGCGGGGACTAGACGGTTTAAGAGCTAAGCTGCCGGTTGTACCTATCGAGTG
SLC17A5_-_74363660.23-P1P2	SLC17A5	SLC	P1P2	GCTGGCAGAGAAGGGAGCGC	AGTATTAGGCGTCAAGGTCCCCACCTTGTTGGCTGGCAGAGAAGGGAGCGCGTTTAAGAGCTAAGCTGCCGGTTGTACCTATCGAGTG
SLC17A6_+_22359950.23-P1P2	SLC17A6	SLC	P1P2	GCTTCTCAGCAGAATGGTAG	AGTATTAGGCGTCAAGGTCCCCACCTTGTTGGCTTCTCAGCAGAATGGTAGGTTTAAGAGCTAAGCTGCCGGTTGTACCTATCGAGTG
SLC17A6_-_22360165.23-P1P2	SLC17A6	SLC	P1P2	GATCACTCGGCCAGATCTAC	AGTATTAGGCGTCAAGGTCCCCACCTTGTTGGATCACTCGGCCAGATCTACGTTTAAGAGCTAAGCTGCCGGTTGTACCTATCGAGTG
SLC17A6_-_22360196.23-P1P2	SLC17A6	SLC	P1P2	GGCGAACACTTGCTTACCTG	AGTATTAGGCGTCAAGGTCCCCACCTTGTTGGGCGAACACTTGCTTACCTGGTTTAAGAGCTAAGCTGCCGGTTGTACCTATCGAGTG
SLC17A6_+_22359956.23-P1P2	SLC17A6	SLC	P1P2	GCTTTTCCTTCTCAGCAGAA	AGTATTAGGCGTCAAGGTCCCCACCTTGTTGGCTTTTCCTTCTCAGCAGAAGTTTAAGAGCTAAGCTGCCGGTTGTACCTATCGAGTG
SLC17A6_+_22359979.23-P1P2	SLC17A6	SLC	P1P2	GTAATCTCTTAAAGTAGTTG	AGTATTAGGCGTCAAGGTCCCCACCTTGTTGGTAATCTCTTAAAGTAGTTGGTTTAAGAGCTAAGCTGCCGGTTGTACCTATCGAGTG
SLC17A6_+_22360284.23-P1P2	SLC17A6	SLC	P1P2	GGCACCCCCGCTCCAAGCAA	AGTATTAGGCGTCAAGGTCCCCACCTTGTTGGGCACCCCCGCTCCAAGCAAGTTTAAGAGCTAAGCTGCCGGTTGTACCTATCGAGTG
SLC17A6_-_22360242.23-P1P2	SLC17A6	SLC	P1P2	GCCGTTTCCGTAAACCCTGG	AGTATTAGGCGTCAAGGTCCCCACCTTGTTGGCCGTTTCCGTAAACCCTGGGTTTAAGAGCTAAGCTGCCGGTTGTACCTATCGAGTG
SLC17A6_-_22360122.23-P1P2	SLC17A6	SLC	P1P2	GTTTTGGCCCCAGGAAAAGA	AGTATTAGGCGTCAAGGTCCCCACCTTGTTGGTTTTGGCCCCAGGAAAAGAGTTTAAGAGCTAAGCTGCCGGTTGTACCTATCGAGTG
SLC17A6_-_22360299.23-P1P2	SLC17A6	SLC	P1P2	GTGTTGCCCATTGCTTGGAG	AGTATTAGGCGTCAAGGTCCCCACCTTGTTGGTGTTGCCCATTGCTTGGAGGTTTAAGAGCTAAGCTGCCGGTTGTACCTATCGAGTG
SLC17A6_-_22360099.23-P1P2	SLC17A6	SLC	P1P2	GAATGGAATCCGTAAAACAA	AGTATTAGGCGTCAAGGTCCCCACCTTGTTGGAATGGAATCCGTAAAACAAGTTTAAGAGCTAAGCTGCCGGTTGTACCTATCGAGTG
SLC17A7_-_49944775.23-P1P2	SLC17A7	SLC	P1P2	GGCTCCGCTCGGGGGGAAGG	AGTATTAGGCGTCAAGGTCCCCACCTTGTTGGGCTCCGCTCGGGGGGAAGGGTTTAAGAGCTAAGCTGCCGGTTGTACCTATCGAGTG
SLC17A7_-_49944726.23-P1P2	SLC17A7	SLC	P1P2	Gggccgcgtccgggttcccg	AGTATTAGGCGTCAAGGTCCCCACCTTGTTGGggccgcgtccgggttcccgGTTTAAGAGCTAAGCTGCCGGTTGTACCTATCGAGTG
SLC17A7_-_49944640.23-P1P2	SLC17A7	SLC	P1P2	GTCCTGGCGGAACTCCATGG	AGTATTAGGCGTCAAGGTCCCCACCTTGTTGGTCCTGGCGGAACTCCATGGGTTTAAGAGCTAAGCTGCCGGTTGTACCTATCGAGTG
SLC17A7_+_49944707.23-P1P2	SLC17A7	SLC	P1P2	Ggaccccgggaacccggacg	AGTATTAGGCGTCAAGGTCCCCACCTTGTTGGgaccccgggaacccggacgGTTTAAGAGCTAAGCTGCCGGTTGTACCTATCGAGTG
SLC17A7_+_49944573.23-P1P2	SLC17A7	SLC	P1P2	GTGCTCTCGGGAAGCTGCAC	AGTATTAGGCGTCAAGGTCCCCACCTTGTTGGTGCTCTCGGGAAGCTGCACGTTTAAGAGCTAAGCTGCCGGTTGTACCTATCGAGTG
SLC17A7_-_49944576.23-P1P2	SLC17A7	SLC	P1P2	GGGACCCCCGCCAGGCTCAC	AGTATTAGGCGTCAAGGTCCCCACCTTGTTGGGGACCCCCGCCAGGCTCACGTTTAAGAGCTAAGCTGCCGGTTGTACCTATCGAGTG
SLC17A7_+_49944558.23-P1P2	SLC17A7	SLC	P1P2	GGCACCGGTGAGCCTGGCGG	AGTATTAGGCGTCAAGGTCCCCACCTTGTTGGGCACCGGTGAGCCTGGCGGGTTTAAGAGCTAAGCTGCCGGTTGTACCTATCGAGTG
SLC17A7_-_49944441.23-P1P2	SLC17A7	SLC	P1P2	GACAGCGCCGTCGGAGCCCA	AGTATTAGGCGTCAAGGTCCCCACCTTGTTGGACAGCGCCGTCGGAGCCCAGTTTAAGAGCTAAGCTGCCGGTTGTACCTATCGAGTG
SLC17A7_-_49944516.23-P1P2	SLC17A7	SLC	P1P2	GTGTCAGTCTGCGCCCAGGT	AGTATTAGGCGTCAAGGTCCCCACCTTGTTGGTGTCAGTCTGCGCCCAGGTGTTTAAGAGCTAAGCTGCCGGTTGTACCTATCGAGTG
SLC17A7_-_49944766.23-P1P2	SLC17A7	SLC	P1P2	GggccccgcAGCTCCGCTCG	AGTATTAGGCGTCAAGGTCCCCACCTTGTTGGggccccgcAGCTCCGCTCGGTTTAAGAGCTAAGCTGCCGGTTGTACCTATCGAGTG
SLC17A8_-_100750886.23-P1P2	SLC17A8	SLC	P1P2	GTGCCTGAGACAGCTGCCAC	AGTATTAGGCGTCAAGGTCCCCACCTTGTTGGTGCCTGAGACAGCTGCCACGTTTAAGAGCTAAGCTGCCGGTTGTACCTATCGAGTG
SLC17A8_-_100750863.23-P1P2	SLC17A8	SLC	P1P2	GGCTGCGCTCAGTCTGAGAG	AGTATTAGGCGTCAAGGTCCCCACCTTGTTGGGCTGCGCTCAGTCTGAGAGGTTTAAGAGCTAAGCTGCCGGTTGTACCTATCGAGTG
SLC17A8_-_100750916.23-P1P2	SLC17A8	SLC	P1P2	GGAGCGTGCAGCTTTTGCAA	AGTATTAGGCGTCAAGGTCCCCACCTTGTTGGGAGCGTGCAGCTTTTGCAAGTTTAAGAGCTAAGCTGCCGGTTGTACCTATCGAGTG
SLC17A8_-_100751080.23-P1P2	SLC17A8	SLC	P1P2	GACTTCCAGGTGTTCACCAA	AGTATTAGGCGTCAAGGTCCCCACCTTGTTGGACTTCCAGGTGTTCACCAAGTTTAAGAGCTAAGCTGCCGGTTGTACCTATCGAGTG
SLC17A8_+_100751047.23-P1P2	SLC17A8	SLC	P1P2	GACCTGGAAGTCAGTTCTCG	AGTATTAGGCGTCAAGGTCCCCACCTTGTTGGACCTGGAAGTCAGTTCTCGGTTTAAGAGCTAAGCTGCCGGTTGTACCTATCGAGTG
SLC17A8_+_100750938.23-P1P2	SLC17A8	SLC	P1P2	GCCTCCAAAAAAGAGTCCAA	AGTATTAGGCGTCAAGGTCCCCACCTTGTTGGCCTCCAAAAAAGAGTCCAAGTTTAAGAGCTAAGCTGCCGGTTGTACCTATCGAGTG
SLC17A8_-_100751244.23-P1P2	SLC17A8	SLC	P1P2	GGAAGGAGTGAAGAACGCCG	AGTATTAGGCGTCAAGGTCCCCACCTTGTTGGGAAGGAGTGAAGAACGCCGGTTTAAGAGCTAAGCTGCCGGTTGTACCTATCGAGTG
SLC17A8_+_100751043.23-P1P2	SLC17A8	SLC	P1P2	GGGAAGTCAGTTCTCGTGGA	AGTATTAGGCGTCAAGGTCCCCACCTTGTTGGGGAAGTCAGTTCTCGTGGAGTTTAAGAGCTAAGCTGCCGGTTGTACCTATCGAGTG
SLC17A8_-_100751115.23-P1P2	SLC17A8	SLC	P1P2	GCTCACACTGGAAATGAGGA	AGTATTAGGCGTCAAGGTCCCCACCTTGTTGGCTCACACTGGAAATGAGGAGTTTAAGAGCTAAGCTGCCGGTTGTACCTATCGAGTG
SLC17A8_-_100751153.23-P1P2	SLC17A8	SLC	P1P2	GCTGACTGTTAACGGCTCAG	AGTATTAGGCGTCAAGGTCCCCACCTTGTTGGCTGACTGTTAACGGCTCAGGTTTAAGAGCTAAGCTGCCGGTTGTACCTATCGAGTG
SLC17A9_-_61584099.23-P1P2	SLC17A9	SLC	P1P2	GACTGACACGTGGACTTGGG	AGTATTAGGCGTCAAGGTCCCCACCTTGTTGGACTGACACGTGGACTTGGGGTTTAAGAGCTAAGCTGCCGGTTGTACCTATCGAGTG
SLC17A9_-_61584124.23-P1P2	SLC17A9	SLC	P1P2	GTGCCCGGGTGGGTCAGCCT	AGTATTAGGCGTCAAGGTCCCCACCTTGTTGGTGCCCGGGTGGGTCAGCCTGTTTAAGAGCTAAGCTGCCGGTTGTACCTATCGAGTG
SLC17A9_-_61584089.23-P1P2	SLC17A9	SLC	P1P2	GGCGCGCTGGGACTGACACG	AGTATTAGGCGTCAAGGTCCCCACCTTGTTGGGCGCGCTGGGACTGACACGGTTTAAGAGCTAAGCTGCCGGTTGTACCTATCGAGTG
SLC17A9_+_61584154.23-P1P2	SLC17A9	SLC	P1P2	GTGGGGTGCTCAGACGGCGT	AGTATTAGGCGTCAAGGTCCCCACCTTGTTGGTGGGGTGCTCAGACGGCGTGTTTAAGAGCTAAGCTGCCGGTTGTACCTATCGAGTG
SLC17A9_-_61584096.23-P1P2	SLC17A9	SLC	P1P2	GGGGACTGACACGTGGACTT	AGTATTAGGCGTCAAGGTCCCCACCTTGTTGGGGGACTGACACGTGGACTTGTTTAAGAGCTAAGCTGCCGGTTGTACCTATCGAGTG
SLC17A9_-_61584337.23-P1P2	SLC17A9	SLC	P1P2	GCGTGGGACGATGCTAGGTG	AGTATTAGGCGTCAAGGTCCCCACCTTGTTGGCGTGGGACGATGCTAGGTGGTTTAAGAGCTAAGCTGCCGGTTGTACCTATCGAGTG
SLC17A9_-_61584341.23-P1P2	SLC17A9	SLC	P1P2	GGGACGATGCTAGGTGGGGA	AGTATTAGGCGTCAAGGTCCCCACCTTGTTGGGGACGATGCTAGGTGGGGAGTTTAAGAGCTAAGCTGCCGGTTGTACCTATCGAGTG
SLC17A9_+_61584136.23-P1P2	SLC17A9	SLC	P1P2	GTGGGCACAGCTGTGTCCCG	AGTATTAGGCGTCAAGGTCCCCACCTTGTTGGTGGGCACAGCTGTGTCCCGGTTTAAGAGCTAAGCTGCCGGTTGTACCTATCGAGTG
SLC17A9_-_61584110.23-P1P2	SLC17A9	SLC	P1P2	GGACTTGGGCGGTGCTGCCC	AGTATTAGGCGTCAAGGTCCCCACCTTGTTGGGACTTGGGCGGTGCTGCCCGTTTAAGAGCTAAGCTGCCGGTTGTACCTATCGAGTG
SLC17A9_-_61584039.23-P1P2	SLC17A9	SLC	P1P2	GCGCCCTGGTGGCCGTCTGG	AGTATTAGGCGTCAAGGTCCCCACCTTGTTGGCGCCCTGGTGGCCGTCTGGGTTTAAGAGCTAAGCTGCCGGTTGTACCTATCGAGTG
SLC18A1_-_20040614.23-P1P2	SLC18A1	SLC	P1P2	GGAGGCACTCAGTGAGGTAT	AGTATTAGGCGTCAAGGTCCCCACCTTGTTGGGAGGCACTCAGTGAGGTATGTTTAAGAGCTAAGCTGCCGGTTGTACCTATCGAGTG
SLC18A1_+_20040580.23-P1P2	SLC18A1	SLC	P1P2	GGAGTGCCTCACACCAACAT	AGTATTAGGCGTCAAGGTCCCCACCTTGTTGGGAGTGCCTCACACCAACATGTTTAAGAGCTAAGCTGCCGGTTGTACCTATCGAGTG
SLC18A1_+_20040572.23-P1P2	SLC18A1	SLC	P1P2	GCACACCAACATGGGCTCCA	AGTATTAGGCGTCAAGGTCCCCACCTTGTTGGCACACCAACATGGGCTCCAGTTTAAGAGCTAAGCTGCCGGTTGTACCTATCGAGTG
SLC18A1_-_20040184.23-P1P2	SLC18A1	SLC	P1P2	GGTACTCTGTTCTAAGCCCA	AGTATTAGGCGTCAAGGTCCCCACCTTGTTGGGTACTCTGTTCTAAGCCCAGTTTAAGAGCTAAGCTGCCGGTTGTACCTATCGAGTG
SLC18A1_-_20040637.23-P1P2	SLC18A1	SLC	P1P2	GAGCTGTTAGCAAGACAGCA	AGTATTAGGCGTCAAGGTCCCCACCTTGTTGGAGCTGTTAGCAAGACAGCAGTTTAAGAGCTAAGCTGCCGGTTGTACCTATCGAGTG
SLC18A1_-_20040188.23-P1P2	SLC18A1	SLC	P1P2	GTCTGTTCTAAGCCCAGGGC	AGTATTAGGCGTCAAGGTCCCCACCTTGTTGGTCTGTTCTAAGCCCAGGGCGTTTAAGAGCTAAGCTGCCGGTTGTACCTATCGAGTG
SLC18A1_-_20040657.23-P1P2	SLC18A1	SLC	P1P2	GGGACACTGTTCTCTGAACG	AGTATTAGGCGTCAAGGTCCCCACCTTGTTGGGGACACTGTTCTCTGAACGGTTTAAGAGCTAAGCTGCCGGTTGTACCTATCGAGTG
SLC18A1_-_20040555.23-P1P2	SLC18A1	SLC	P1P2	GAGGAAAGATTAAATTTGTC	AGTATTAGGCGTCAAGGTCCCCACCTTGTTGGAGGAAAGATTAAATTTGTCGTTTAAGAGCTAAGCTGCCGGTTGTACCTATCGAGTG
SLC18A1_+_20040178.23-P1P2	SLC18A1	SLC	P1P2	GAGAGGGTTCTTCCAGCCCT	AGTATTAGGCGTCAAGGTCCCCACCTTGTTGGAGAGGGTTCTTCCAGCCCTGTTTAAGAGCTAAGCTGCCGGTTGTACCTATCGAGTG
SLC18A1_-_20040669.23-P1P2	SLC18A1	SLC	P1P2	GCTGAACGTGGATGTGCTGT	AGTATTAGGCGTCAAGGTCCCCACCTTGTTGGCTGAACGTGGATGTGCTGTGTTTAAGAGCTAAGCTGCCGGTTGTACCTATCGAGTG
SLC18A2_-_119000674.23-P1P2	SLC18A2	SLC	P1P2	GGGACTGACGGAGCCCACTG	AGTATTAGGCGTCAAGGTCCCCACCTTGTTGGGGACTGACGGAGCCCACTGGTTTAAGAGCTAAGCTGCCGGTTGTACCTATCGAGTG
SLC18A2_-_119000707.23-P1P2	SLC18A2	SLC	P1P2	GGCGCGGGCACGGAGGACCC	AGTATTAGGCGTCAAGGTCCCCACCTTGTTGGGCGCGGGCACGGAGGACCCGTTTAAGAGCTAAGCTGCCGGTTGTACCTATCGAGTG
SLC18A2_+_119000666.23-P1P2	SLC18A2	SLC	P1P2	GGCCAACGCCCGCACCGCAG	AGTATTAGGCGTCAAGGTCCCCACCTTGTTGGGCCAACGCCCGCACCGCAGGTTTAAGAGCTAAGCTGCCGGTTGTACCTATCGAGTG
SLC18A2_-_119000662.23-P1P2	SLC18A2	SLC	P1P2	GCCGGAGCCGCCCGGACTGA	AGTATTAGGCGTCAAGGTCCCCACCTTGTTGGCCGGAGCCGCCCGGACTGAGTTTAAGAGCTAAGCTGCCGGTTGTACCTATCGAGTG
SLC18A2_-_119000644.23-P1P2	SLC18A2	SLC	P1P2	GTGGGGCGGAGACTGCGACC	AGTATTAGGCGTCAAGGTCCCCACCTTGTTGGTGGGGCGGAGACTGCGACCGTTTAAGAGCTAAGCTGCCGGTTGTACCTATCGAGTG
SLC18A2_-_119000888.23-P1P2	SLC18A2	SLC	P1P2	GCGCAGGGCGCAAGGTGCAC	AGTATTAGGCGTCAAGGTCCCCACCTTGTTGGCGCAGGGCGCAAGGTGCACGTTTAAGAGCTAAGCTGCCGGTTGTACCTATCGAGTG
SLC18A2_-_119000739.23-P1P2	SLC18A2	SLC	P1P2	GAAGCGACCCCGAGGTAACA	AGTATTAGGCGTCAAGGTCCCCACCTTGTTGGAAGCGACCCCGAGGTAACAGTTTAAGAGCTAAGCTGCCGGTTGTACCTATCGAGTG
SLC18A2_-_119000731.23-P1P2	SLC18A2	SLC	P1P2	GGGCATCGCAAGCGACCCCG	AGTATTAGGCGTCAAGGTCCCCACCTTGTTGGGGCATCGCAAGCGACCCCGGTTTAAGAGCTAAGCTGCCGGTTGTACCTATCGAGTG
SLC18A2_+_119000724.23-P1P2	SLC18A2	SLC	P1P2	GCCGGGGCCGTGTTACCTCG	AGTATTAGGCGTCAAGGTCCCCACCTTGTTGGCCGGGGCCGTGTTACCTCGGTTTAAGAGCTAAGCTGCCGGTTGTACCTATCGAGTG
SLC18A2_-_119000910.23-P1P2	SLC18A2	SLC	P1P2	GGCCGAGCGTGCAGTTTGGG	AGTATTAGGCGTCAAGGTCCCCACCTTGTTGGGCCGAGCGTGCAGTTTGGGGTTTAAGAGCTAAGCTGCCGGTTGTACCTATCGAGTG
SLC18A3_-_50818415.23-P1P2	SLC18A3	SLC	P1P2	GTAACGGGCGGGCAAGCGGG	AGTATTAGGCGTCAAGGTCCCCACCTTGTTGGTAACGGGCGGGCAAGCGGGGTTTAAGAGCTAAGCTGCCGGTTGTACCTATCGAGTG
SLC18A3_-_50818403.23-P1P2	SLC18A3	SLC	P1P2	GCAGCGGCGGGGCTAACGGG	AGTATTAGGCGTCAAGGTCCCCACCTTGTTGGCAGCGGCGGGGCTAACGGGGTTTAAGAGCTAAGCTGCCGGTTGTACCTATCGAGTG
SLC18A3_+_50818615.23-P1P2	SLC18A3	SLC	P1P2	GCAGCGTCCCGGGAAAGGAA	AGTATTAGGCGTCAAGGTCCCCACCTTGTTGGCAGCGTCCCGGGAAAGGAAGTTTAAGAGCTAAGCTGCCGGTTGTACCTATCGAGTG
SLC18A3_-_50818375.23-P1P2	SLC18A3	SLC	P1P2	GCAAGAGCCGACGCGAGGGG	AGTATTAGGCGTCAAGGTCCCCACCTTGTTGGCAAGAGCCGACGCGAGGGGGTTTAAGAGCTAAGCTGCCGGTTGTACCTATCGAGTG
SLC18A3_-_50818399.23-P1P2	SLC18A3	SLC	P1P2	GAGCGCAGCGGCGGGGCTAA	AGTATTAGGCGTCAAGGTCCCCACCTTGTTGGAGCGCAGCGGCGGGGCTAAGTTTAAGAGCTAAGCTGCCGGTTGTACCTATCGAGTG
SLC18A3_-_50818580.23-P1P2	SLC18A3	SLC	P1P2	GCAGCCGCGGGTCCCGGGAT	AGTATTAGGCGTCAAGGTCCCCACCTTGTTGGCAGCCGCGGGTCCCGGGATGTTTAAGAGCTAAGCTGCCGGTTGTACCTATCGAGTG
SLC18A3_+_50818710.23-P1P2	SLC18A3	SLC	P1P2	GTCCCGCAGTGCAGAGGCGA	AGTATTAGGCGTCAAGGTCCCCACCTTGTTGGTCCCGCAGTGCAGAGGCGAGTTTAAGAGCTAAGCTGCCGGTTGTACCTATCGAGTG
SLC18A3_-_50818372.23-P1P2	SLC18A3	SLC	P1P2	GAGGCAAGAGCCGACGCGAG	AGTATTAGGCGTCAAGGTCCCCACCTTGTTGGAGGCAAGAGCCGACGCGAGGTTTAAGAGCTAAGCTGCCGGTTGTACCTATCGAGTG
SLC18A3_+_50818604.23-P1P2	SLC18A3	SLC	P1P2	GGAAAGGAAAGGACTCCGTC	AGTATTAGGCGTCAAGGTCCCCACCTTGTTGGGAAAGGAAAGGACTCCGTCGTTTAAGAGCTAAGCTGCCGGTTGTACCTATCGAGTG
SLC18A3_-_50818469.23-P1P2	SLC18A3	SLC	P1P2	GCGGCCTCTTAGCGCGGCGG	AGTATTAGGCGTCAAGGTCCCCACCTTGTTGGCGGCCTCTTAGCGCGGCGGGTTTAAGAGCTAAGCTGCCGGTTGTACCTATCGAGTG
SLC18B1_+_133119637.23-P1P2	SLC18B1	SLC	P1P2	GGAGGTCGAGTCCAAGGACG	AGTATTAGGCGTCAAGGTCCCCACCTTGTTGGGAGGTCGAGTCCAAGGACGGTTTAAGAGCTAAGCTGCCGGTTGTACCTATCGAGTG
SLC18B1_+_133119412.23-P1P2	SLC18B1	SLC	P1P2	GGGGCCTGATCGTGGGGTTC	AGTATTAGGCGTCAAGGTCCCCACCTTGTTGGGGGCCTGATCGTGGGGTTCGTTTAAGAGCTAAGCTGCCGGTTGTACCTATCGAGTG
SLC18B1_+_133119588.23-P1P2	SLC18B1	SLC	P1P2	GGTCCACGCACCGGGGATGG	AGTATTAGGCGTCAAGGTCCCCACCTTGTTGGGTCCACGCACCGGGGATGGGTTTAAGAGCTAAGCTGCCGGTTGTACCTATCGAGTG
SLC18B1_+_133119508.23-P1P2	SLC18B1	SLC	P1P2	GGGAGCCCGGAGACCAGCGG	AGTATTAGGCGTCAAGGTCCCCACCTTGTTGGGGAGCCCGGAGACCAGCGGGTTTAAGAGCTAAGCTGCCGGTTGTACCTATCGAGTG
SLC18B1_-_133119729.23-P1P2	SLC18B1	SLC	P1P2	GGGCATCCCCGACTCCCTGC	AGTATTAGGCGTCAAGGTCCCCACCTTGTTGGGGCATCCCCGACTCCCTGCGTTTAAGAGCTAAGCTGCCGGTTGTACCTATCGAGTG
SLC18B1_+_133119551.23-P1P2	SLC18B1	SLC	P1P2	GAGGGACCACGCGCACCAGG	AGTATTAGGCGTCAAGGTCCCCACCTTGTTGGAGGGACCACGCGCACCAGGGTTTAAGAGCTAAGCTGCCGGTTGTACCTATCGAGTG
SLC18B1_-_133119683.23-P1P2	SLC18B1	SLC	P1P2	GGGAGCCACTGGCACTCTGG	AGTATTAGGCGTCAAGGTCCCCACCTTGTTGGGGAGCCACTGGCACTCTGGGTTTAAGAGCTAAGCTGCCGGTTGTACCTATCGAGTG
SLC18B1_-_133119672.23-P1P2	SLC18B1	SLC	P1P2	GTCGACCTCCAAGGAGCCAC	AGTATTAGGCGTCAAGGTCCCCACCTTGTTGGTCGACCTCCAAGGAGCCACGTTTAAGAGCTAAGCTGCCGGTTGTACCTATCGAGTG
SLC18B1_+_133119741.23-P1P2	SLC18B1	SLC	P1P2	GGCTTTGGGGAGCTCCGGGC	AGTATTAGGCGTCAAGGTCCCCACCTTGTTGGGCTTTGGGGAGCTCCGGGCGTTTAAGAGCTAAGCTGCCGGTTGTACCTATCGAGTG
SLC18B1_-_133119744.23-P1P2	SLC18B1	SLC	P1P2	GCTGCAGGCAGCGATCCGCC	AGTATTAGGCGTCAAGGTCCCCACCTTGTTGGCTGCAGGCAGCGATCCGCCGTTTAAGAGCTAAGCTGCCGGTTGTACCTATCGAGTG
SLC19A1_+_46962262.23-P1P2	SLC19A1	SLC	P1P2	GCAGGTACCGGTGGGGAACG	AGTATTAGGCGTCAAGGTCCCCACCTTGTTGGCAGGTACCGGTGGGGAACGGTTTAAGAGCTAAGCTGCCGGTTGTACCTATCGAGTG
SLC19A1_+_46962280.23-P1P2	SLC19A1	SLC	P1P2	GAGCCGCCCCGCCGAGTCGC	AGTATTAGGCGTCAAGGTCCCCACCTTGTTGGAGCCGCCCCGCCGAGTCGCGTTTAAGAGCTAAGCTGCCGGTTGTACCTATCGAGTG
SLC19A1_+_46962269.23-P1P2	SLC19A1	SLC	P1P2	GCGAGTCGCAGGTACCGGTG	AGTATTAGGCGTCAAGGTCCCCACCTTGTTGGCGAGTCGCAGGTACCGGTGGTTTAAGAGCTAAGCTGCCGGTTGTACCTATCGAGTG
SLC19A1_-_46962296.23-P1P2	SLC19A1	SLC	P1P2	GCGGTACCTGCGACTCGGCG	AGTATTAGGCGTCAAGGTCCCCACCTTGTTGGCGGTACCTGCGACTCGGCGGTTTAAGAGCTAAGCTGCCGGTTGTACCTATCGAGTG
SLC19A1_-_46962299.23-P1P2	SLC19A1	SLC	P1P2	GTACCTGCGACTCGGCGGGG	AGTATTAGGCGTCAAGGTCCCCACCTTGTTGGTACCTGCGACTCGGCGGGGGTTTAAGAGCTAAGCTGCCGGTTGTACCTATCGAGTG
SLC19A1_-_46962366.23-P1P2	SLC19A1	SLC	P1P2	GGACTACAGCGCCCACAAgg	AGTATTAGGCGTCAAGGTCCCCACCTTGTTGGGACTACAGCGCCCACAAggGTTTAAGAGCTAAGCTGCCGGTTGTACCTATCGAGTG
SLC19A1_-_46962345.23-P1P2	SLC19A1	SLC	P1P2	GCCCCGCGCACGCGGACTCC	AGTATTAGGCGTCAAGGTCCCCACCTTGTTGGCCCCGCGCACGCGGACTCCGTTTAAGAGCTAAGCTGCCGGTTGTACCTATCGAGTG
SLC19A1_-_46961702.23-P1P2	SLC19A1	SLC	P1P2	GGCTGGCAGGGTTCACCCAC	AGTATTAGGCGTCAAGGTCCCCACCTTGTTGGGCTGGCAGGGTTCACCCACGTTTAAGAGCTAAGCTGCCGGTTGTACCTATCGAGTG
SLC19A1_-_46961480.23-P1P2	SLC19A1	SLC	P1P2	GCCGATGGACAGGACCCTAG	AGTATTAGGCGTCAAGGTCCCCACCTTGTTGGCCGATGGACAGGACCCTAGGTTTAAGAGCTAAGCTGCCGGTTGTACCTATCGAGTG
SLC19A1_-_46961861.23-P1P2	SLC19A1	SLC	P1P2	GGGCTGCGGCGGAAAGCGAG	AGTATTAGGCGTCAAGGTCCCCACCTTGTTGGGGCTGCGGCGGAAAGCGAGGTTTAAGAGCTAAGCTGCCGGTTGTACCTATCGAGTG
SLC19A2_+_169455167.23-P1P2	SLC19A2	SLC	P1P2	GCGACCCTAGAGGCGTCTGT	AGTATTAGGCGTCAAGGTCCCCACCTTGTTGGCGACCCTAGAGGCGTCTGTGTTTAAGAGCTAAGCTGCCGGTTGTACCTATCGAGTG
SLC19A2_+_169455154.23-P1P2	SLC19A2	SLC	P1P2	GGTCTGTAGGGTAAAGCTGG	AGTATTAGGCGTCAAGGTCCCCACCTTGTTGGGTCTGTAGGGTAAAGCTGGGTTTAAGAGCTAAGCTGCCGGTTGTACCTATCGAGTG
SLC19A2_+_169455177.23-P1P2	SLC19A2	SLC	P1P2	GGATCAGGCAGCGACCCTAG	AGTATTAGGCGTCAAGGTCCCCACCTTGTTGGGATCAGGCAGCGACCCTAGGTTTAAGAGCTAAGCTGCCGGTTGTACCTATCGAGTG
SLC19A2_-_169455185.23-P1P2	SLC19A2	SLC	P1P2	GTACCCTACAGACGCCTCTA	AGTATTAGGCGTCAAGGTCCCCACCTTGTTGGTACCCTACAGACGCCTCTAGTTTAAGAGCTAAGCTGCCGGTTGTACCTATCGAGTG
SLC19A2_+_169455216.23-P1P2	SLC19A2	SLC	P1P2	GAGAGGGTGGGCCTTAGGAC	AGTATTAGGCGTCAAGGTCCCCACCTTGTTGGAGAGGGTGGGCCTTAGGACGTTTAAGAGCTAAGCTGCCGGTTGTACCTATCGAGTG
SLC19A2_+_169455114.23-P1P2	SLC19A2	SLC	P1P2	GCGGCGAGTCCAGAACGTCC	AGTATTAGGCGTCAAGGTCCCCACCTTGTTGGCGGCGAGTCCAGAACGTCCGTTTAAGAGCTAAGCTGCCGGTTGTACCTATCGAGTG
SLC19A2_-_169454888.23-P1P2	SLC19A2	SLC	P1P2	GAGGCTGGCGAAGAAGCCGT	AGTATTAGGCGTCAAGGTCCCCACCTTGTTGGAGGCTGGCGAAGAAGCCGTGTTTAAGAGCTAAGCTGCCGGTTGTACCTATCGAGTG
SLC19A2_-_169454853.23-P1P2	SLC19A2	SLC	P1P2	GGCAGGTACGGGGTCAGGAA	AGTATTAGGCGTCAAGGTCCCCACCTTGTTGGGCAGGTACGGGGTCAGGAAGTTTAAGAGCTAAGCTGCCGGTTGTACCTATCGAGTG
SLC19A2_-_169454939.23-P1P2	SLC19A2	SLC	P1P2	GCATTCGCGACGGACCCGAG	AGTATTAGGCGTCAAGGTCCCCACCTTGTTGGCATTCGCGACGGACCCGAGGTTTAAGAGCTAAGCTGCCGGTTGTACCTATCGAGTG
SLC19A2_+_169455139.23-P1P2	SLC19A2	SLC	P1P2	GCTGGGGGTTCTGTAGCCGG	AGTATTAGGCGTCAAGGTCCCCACCTTGTTGGCTGGGGGTTCTGTAGCCGGGTTTAAGAGCTAAGCTGCCGGTTGTACCTATCGAGTG
SLC19A3_+_228582681.23-P1P2	SLC19A3	SLC	P1P2	GGTGCGGCAAGTGAGCGATT	AGTATTAGGCGTCAAGGTCCCCACCTTGTTGGGTGCGGCAAGTGAGCGATTGTTTAAGAGCTAAGCTGCCGGTTGTACCTATCGAGTG
SLC19A3_-_228582668.23-P1P2	SLC19A3	SLC	P1P2	GGATATTCTTACCTACAGAA	AGTATTAGGCGTCAAGGTCCCCACCTTGTTGGGATATTCTTACCTACAGAAGTTTAAGAGCTAAGCTGCCGGTTGTACCTATCGAGTG
SLC19A3_+_228582639.23-P1P2	SLC19A3	SLC	P1P2	GTAGGTAAGAATATCTCGGG	AGTATTAGGCGTCAAGGTCCCCACCTTGTTGGTAGGTAAGAATATCTCGGGGTTTAAGAGCTAAGCTGCCGGTTGTACCTATCGAGTG
SLC19A3_+_228582697.23-P1P2	SLC19A3	SLC	P1P2	GCCGCGGGTGCGTGGTCGTG	AGTATTAGGCGTCAAGGTCCCCACCTTGTTGGCCGCGGGTGCGTGGTCGTGGTTTAAGAGCTAAGCTGCCGGTTGTACCTATCGAGTG
SLC19A3_+_228582657.23-P1P2	SLC19A3	SLC	P1P2	GAACAGACACTCCCTTCTGT	AGTATTAGGCGTCAAGGTCCCCACCTTGTTGGAACAGACACTCCCTTCTGTGTTTAAGAGCTAAGCTGCCGGTTGTACCTATCGAGTG
SLC19A3_-_228582749.23-P1P2	SLC19A3	SLC	P1P2	GGGATCCAGGCGCTCTTGGT	AGTATTAGGCGTCAAGGTCCCCACCTTGTTGGGGATCCAGGCGCTCTTGGTGTTTAAGAGCTAAGCTGCCGGTTGTACCTATCGAGTG
SLC19A3_-_228582591.23-P1P2	SLC19A3	SLC	P1P2	GTCCAAACCCGGGAAGAGAG	AGTATTAGGCGTCAAGGTCCCCACCTTGTTGGTCCAAACCCGGGAAGAGAGGTTTAAGAGCTAAGCTGCCGGTTGTACCTATCGAGTG
SLC19A3_-_228582729.23-P1P2	SLC19A3	SLC	P1P2	GCGCACCCGCGGCTGTCGGA	AGTATTAGGCGTCAAGGTCCCCACCTTGTTGGCGCACCCGCGGCTGTCGGAGTTTAAGAGCTAAGCTGCCGGTTGTACCTATCGAGTG
SLC19A3_+_228582713.23-P1P2	SLC19A3	SLC	P1P2	GTGGATCCATCCGACAGCCG	AGTATTAGGCGTCAAGGTCCCCACCTTGTTGGTGGATCCATCCGACAGCCGGTTTAAGAGCTAAGCTGCCGGTTGTACCTATCGAGTG
SLC19A3_-_228582612.23-P1P2	SLC19A3	SLC	P1P2	GGCGACACTGCTAAGACCGA	AGTATTAGGCGTCAAGGTCCCCACCTTGTTGGGCGACACTGCTAAGACCGAGTTTAAGAGCTAAGCTGCCGGTTGTACCTATCGAGTG
SLC1A1_-_4490518.23-P1P2	SLC1A1	SLC	P1P2	GCGCGGTGCGCGATCCCGgg	AGTATTAGGCGTCAAGGTCCCCACCTTGTTGGCGCGGTGCGCGATCCCGggGTTTAAGAGCTAAGCTGCCGGTTGTACCTATCGAGTG
SLC1A1_-_4490521.23-P1P2	SLC1A1	SLC	P1P2	GGGTGCGCGATCCCGggtgg	AGTATTAGGCGTCAAGGTCCCCACCTTGTTGGGGTGCGCGATCCCGggtggGTTTAAGAGCTAAGCTGCCGGTTGTACCTATCGAGTG
SLC1A1_-_4490670.23-P1P2	SLC1A1	SLC	P1P2	GCGAGCCCAGCGCACAATAG	AGTATTAGGCGTCAAGGTCCCCACCTTGTTGGCGAGCCCAGCGCACAATAGGTTTAAGAGCTAAGCTGCCGGTTGTACCTATCGAGTG
SLC1A1_+_4490573.23-P1P2	SLC1A1	SLC	P1P2	GGCGAGATGCGGGTGCACAG	AGTATTAGGCGTCAAGGTCCCCACCTTGTTGGGCGAGATGCGGGTGCACAGGTTTAAGAGCTAAGCTGCCGGTTGTACCTATCGAGTG
SLC1A1_-_4490847.23-P1P2	SLC1A1	SLC	P1P2	GGCCGCGTGCGGCTGAGGGT	AGTATTAGGCGTCAAGGTCCCCACCTTGTTGGGCCGCGTGCGGCTGAGGGTGTTTAAGAGCTAAGCTGCCGGTTGTACCTATCGAGTG
SLC1A1_-_4490480.23-P1P2	SLC1A1	SLC	P1P2	GCCTGCCACGCAAAACTACC	AGTATTAGGCGTCAAGGTCCCCACCTTGTTGGCCTGCCACGCAAAACTACCGTTTAAGAGCTAAGCTGCCGGTTGTACCTATCGAGTG
SLC1A1_-_4490489.23-P1P2	SLC1A1	SLC	P1P2	GCAAAACTACCGGGCTGGCA	AGTATTAGGCGTCAAGGTCCCCACCTTGTTGGCAAAACTACCGGGCTGGCAGTTTAAGAGCTAAGCTGCCGGTTGTACCTATCGAGTG
SLC1A1_-_4490684.23-P1P2	SLC1A1	SLC	P1P2	GAATAGCGGCGACAGCCATG	AGTATTAGGCGTCAAGGTCCCCACCTTGTTGGAATAGCGGCGACAGCCATGGTTTAAGAGCTAAGCTGCCGGTTGTACCTATCGAGTG
SLC1A1_-_4490434.23-P1P2	SLC1A1	SLC	P1P2	GGCCCAGGCGCCGCAGAGCG	AGTATTAGGCGTCAAGGTCCCCACCTTGTTGGGCCCAGGCGCCGCAGAGCGGTTTAAGAGCTAAGCTGCCGGTTGTACCTATCGAGTG
SLC1A1_-_4490711.23-P1P2	SLC1A1	SLC	P1P2	GGGCGAGGAAAGGATGCGAG	AGTATTAGGCGTCAAGGTCCCCACCTTGTTGGGGCGAGGAAAGGATGCGAGGTTTAAGAGCTAAGCTGCCGGTTGTACCTATCGAGTG
SLC1A2_+_35441071.23-P1P2	SLC1A2	SLC	P1P2	GCTCTCGACGAAAATAGAGA	AGTATTAGGCGTCAAGGTCCCCACCTTGTTGGCTCTCGACGAAAATAGAGAGTTTAAGAGCTAAGCTGCCGGTTGTACCTATCGAGTG
SLC1A2_-_35441035.23-P1P2	SLC1A2	SLC	P1P2	GCGGCCAGGGAGGGATTGCA	AGTATTAGGCGTCAAGGTCCCCACCTTGTTGGCGGCCAGGGAGGGATTGCAGTTTAAGAGCTAAGCTGCCGGTTGTACCTATCGAGTG
SLC1A2_+_35441046.23-P1P2	SLC1A2	SLC	P1P2	GGCCTGCAAATCCCCAGCTC	AGTATTAGGCGTCAAGGTCCCCACCTTGTTGGGCCTGCAAATCCCCAGCTCGTTTAAGAGCTAAGCTGCCGGTTGTACCTATCGAGTG
SLC1A2_-_35440725.23-P1P2	SLC1A2	SLC	P1P2	GTCCGCGTCCCGGCTCTCCA	AGTATTAGGCGTCAAGGTCCCCACCTTGTTGGTCCGCGTCCCGGCTCTCCAGTTTAAGAGCTAAGCTGCCGGTTGTACCTATCGAGTG
SLC1A2_-_35441057.23-P1P2	SLC1A2	SLC	P1P2	GTTTAGCCCCGCCGGAGCTG	AGTATTAGGCGTCAAGGTCCCCACCTTGTTGGTTTAGCCCCGCCGGAGCTGGTTTAAGAGCTAAGCTGCCGGTTGTACCTATCGAGTG
SLC1A2_+_35441041.23-P1P2	SLC1A2	SLC	P1P2	GCAAATCCCCAGCTCCGGCG	AGTATTAGGCGTCAAGGTCCCCACCTTGTTGGCAAATCCCCAGCTCCGGCGGTTTAAGAGCTAAGCTGCCGGTTGTACCTATCGAGTG
SLC1A2_-_35440824.23-P1P2	SLC1A2	SLC	P1P2	GCGAGAGAGCGATGCGCCCA	AGTATTAGGCGTCAAGGTCCCCACCTTGTTGGCGAGAGAGCGATGCGCCCAGTTTAAGAGCTAAGCTGCCGGTTGTACCTATCGAGTG
SLC1A2_+_35440634.23-P1P2	SLC1A2	SLC	P1P2	GACCCCGGAGGCGGGTGGAA	AGTATTAGGCGTCAAGGTCCCCACCTTGTTGGACCCCGGAGGCGGGTGGAAGTTTAAGAGCTAAGCTGCCGGTTGTACCTATCGAGTG
SLC1A2_-_35440845.23-P1P2	SLC1A2	SLC	P1P2	GGCTGCAGGAGGGCGCACGC	AGTATTAGGCGTCAAGGTCCCCACCTTGTTGGGCTGCAGGAGGGCGCACGCGTTTAAGAGCTAAGCTGCCGGTTGTACCTATCGAGTG
SLC1A2_+_35440787.23-P1P2	SLC1A2	SLC	P1P2	GCTCTCGGGGAAGCCACCCT	AGTATTAGGCGTCAAGGTCCCCACCTTGTTGGCTCTCGGGGAAGCCACCCTGTTTAAGAGCTAAGCTGCCGGTTGTACCTATCGAGTG
SLC1A3_+_36606767.23-P1	SLC1A3	SLC	P1	GAATTCCCCAGCAGGTACAA	AGTATTAGGCGTCAAGGTCCCCACCTTGTTGGAATTCCCCAGCAGGTACAAGTTTAAGAGCTAAGCTGCCGGTTGTACCTATCGAGTG
SLC1A3_+_36606734.23-P1	SLC1A3	SLC	P1	GGCAGCGCGCGTAAGCAGGC	AGTATTAGGCGTCAAGGTCCCCACCTTGTTGGGCAGCGCGCGTAAGCAGGCGTTTAAGAGCTAAGCTGCCGGTTGTACCTATCGAGTG
SLC1A3_-_36606936.23-P1	SLC1A3	SLC	P1	GAGAGGAGTAGCCTGAATCA	AGTATTAGGCGTCAAGGTCCCCACCTTGTTGGAGAGGAGTAGCCTGAATCAGTTTAAGAGCTAAGCTGCCGGTTGTACCTATCGAGTG
SLC1A3_-_36606784.23-P1	SLC1A3	SLC	P1	GTGCTCCGTTGTACCTGCTG	AGTATTAGGCGTCAAGGTCCCCACCTTGTTGGTGCTCCGTTGTACCTGCTGGTTTAAGAGCTAAGCTGCCGGTTGTACCTATCGAGTG
SLC1A3_-_36607053.23-P1	SLC1A3	SLC	P1	GGTCATTCGGGGTGGATTGG	AGTATTAGGCGTCAAGGTCCCCACCTTGTTGGGTCATTCGGGGTGGATTGGGTTTAAGAGCTAAGCTGCCGGTTGTACCTATCGAGTG
SLC1A3_+_36606738.23-P1	SLC1A3	SLC	P1	GATCCGCAGCGCGCGTAAGC	AGTATTAGGCGTCAAGGTCCCCACCTTGTTGGATCCGCAGCGCGCGTAAGCGTTTAAGAGCTAAGCTGCCGGTTGTACCTATCGAGTG
SLC1A3_+_36606791.23-P1	SLC1A3	SLC	P1	GAAGATATCAAGCAGTAACG	AGTATTAGGCGTCAAGGTCCCCACCTTGTTGGAAGATATCAAGCAGTAACGGTTTAAGAGCTAAGCTGCCGGTTGTACCTATCGAGTG
SLC1A3_+_36606960.23-P1	SLC1A3	SLC	P1	GCGACGTGAGATGACTAACA	AGTATTAGGCGTCAAGGTCCCCACCTTGTTGGCGACGTGAGATGACTAACAGTTTAAGAGCTAAGCTGCCGGTTGTACCTATCGAGTG
SLC1A3_+_36606775.23-P1	SLC1A3	SLC	P1	GACGAGGTGAATTCCCCAGC	AGTATTAGGCGTCAAGGTCCCCACCTTGTTGGACGAGGTGAATTCCCCAGCGTTTAAGAGCTAAGCTGCCGGTTGTACCTATCGAGTG
SLC1A3_+_36607011.23-P1	SLC1A3	SLC	P1	GCTCAACTCCGAATTAACAG	AGTATTAGGCGTCAAGGTCCCCACCTTGTTGGCTCAACTCCGAATTAACAGGTTTAAGAGCTAAGCTGCCGGTTGTACCTATCGAGTG
SLC1A3_+_36608387.23-P2	SLC1A3	SLC	P2	GCATGAGTTATAGCCTCCAG	AGTATTAGGCGTCAAGGTCCCCACCTTGTTGGCATGAGTTATAGCCTCCAGGTTTAAGAGCTAAGCTGCCGGTTGTACCTATCGAGTG
SLC1A3_-_36608368.23-P2	SLC1A3	SLC	P2	GGCCAAGAGCTTGCCTGGTG	AGTATTAGGCGTCAAGGTCCCCACCTTGTTGGGCCAAGAGCTTGCCTGGTGGTTTAAGAGCTAAGCTGCCGGTTGTACCTATCGAGTG
SLC1A3_+_36608348.23-P2	SLC1A3	SLC	P2	GTCCACACCAGGCAAGCTCT	AGTATTAGGCGTCAAGGTCCCCACCTTGTTGGTCCACACCAGGCAAGCTCTGTTTAAGAGCTAAGCTGCCGGTTGTACCTATCGAGTG
SLC1A3_+_36608420.23-P2	SLC1A3	SLC	P2	GTAGAAAACACAACTAGAAT	AGTATTAGGCGTCAAGGTCCCCACCTTGTTGGTAGAAAACACAACTAGAATGTTTAAGAGCTAAGCTGCCGGTTGTACCTATCGAGTG
SLC1A3_-_36608560.23-P2	SLC1A3	SLC	P2	GTGGAGAAGAGCCCAAGATG	AGTATTAGGCGTCAAGGTCCCCACCTTGTTGGTGGAGAAGAGCCCAAGATGGTTTAAGAGCTAAGCTGCCGGTTGTACCTATCGAGTG
SLC1A3_+_36608445.23-P2	SLC1A3	SLC	P2	GGAAAGCCAAACCTCCTCTT	AGTATTAGGCGTCAAGGTCCCCACCTTGTTGGGAAAGCCAAACCTCCTCTTGTTTAAGAGCTAAGCTGCCGGTTGTACCTATCGAGTG
SLC1A3_-_36608706.23-P2	SLC1A3	SLC	P2	GCAGTCACCGCTGTCATTGT	AGTATTAGGCGTCAAGGTCCCCACCTTGTTGGCAGTCACCGCTGTCATTGTGTTTAAGAGCTAAGCTGCCGGTTGTACCTATCGAGTG
SLC1A3_-_36608363.23-P2	SLC1A3	SLC	P2	GAATTTGCCAAGAGCTTGCC	AGTATTAGGCGTCAAGGTCCCCACCTTGTTGGAATTTGCCAAGAGCTTGCCGTTTAAGAGCTAAGCTGCCGGTTGTACCTATCGAGTG
SLC1A3_-_36608472.23-P2	SLC1A3	SLC	P2	GAGGAGGTTTGGCTTTCTGT	AGTATTAGGCGTCAAGGTCCCCACCTTGTTGGAGGAGGTTTGGCTTTCTGTGTTTAAGAGCTAAGCTGCCGGTTGTACCTATCGAGTG
SLC1A3_+_36608766.23-P2	SLC1A3	SLC	P2	GTCATCTGATAATATTCCCC	AGTATTAGGCGTCAAGGTCCCCACCTTGTTGGTCATCTGATAATATTCCCCGTTTAAGAGCTAAGCTGCCGGTTGTACCTATCGAGTG
SLC1A4_+_65216746.23-P1P2	SLC1A4	SLC	P1P2	GCGCCGCTCCGAGCTAGAGG	AGTATTAGGCGTCAAGGTCCCCACCTTGTTGGCGCCGCTCCGAGCTAGAGGGTTTAAGAGCTAAGCTGCCGGTTGTACCTATCGAGTG
SLC1A4_+_65216520.23-P1P2	SLC1A4	SLC	P1P2	GGGCTGGAGATGATGCAAAC	AGTATTAGGCGTCAAGGTCCCCACCTTGTTGGGGCTGGAGATGATGCAAACGTTTAAGAGCTAAGCTGCCGGTTGTACCTATCGAGTG
SLC1A4_-_65216546.23-P1P2	SLC1A4	SLC	P1P2	GTTGCATCATCTCCAGCCGG	AGTATTAGGCGTCAAGGTCCCCACCTTGTTGGTTGCATCATCTCCAGCCGGGTTTAAGAGCTAAGCTGCCGGTTGTACCTATCGAGTG
SLC1A4_+_65216740.23-P1P2	SLC1A4	SLC	P1P2	GTCCGAGCTAGAGGTGGCAG	AGTATTAGGCGTCAAGGTCCCCACCTTGTTGGTCCGAGCTAGAGGTGGCAGGTTTAAGAGCTAAGCTGCCGGTTGTACCTATCGAGTG
SLC1A4_+_65216494.23-P1P2	SLC1A4	SLC	P1P2	GGCGAACGCGGACGCAGACG	AGTATTAGGCGTCAAGGTCCCCACCTTGTTGGGCGAACGCGGACGCAGACGGTTTAAGAGCTAAGCTGCCGGTTGTACCTATCGAGTG
SLC1A4_-_65216802.23-P1P2	SLC1A4	SLC	P1P2	GAGAAGAGCAACGAGACCAA	AGTATTAGGCGTCAAGGTCCCCACCTTGTTGGAGAAGAGCAACGAGACCAAGTTTAAGAGCTAAGCTGCCGGTTGTACCTATCGAGTG
SLC1A4_+_65216487.23-P1P2	SLC1A4	SLC	P1P2	GCGGACGCAGACGGGGAAGT	AGTATTAGGCGTCAAGGTCCCCACCTTGTTGGCGGACGCAGACGGGGAAGTGTTTAAGAGCTAAGCTGCCGGTTGTACCTATCGAGTG
SLC1A4_+_65216593.23-P1P2	SLC1A4	SLC	P1P2	GGAGGAGAGGCGCAGAGTGC	AGTATTAGGCGTCAAGGTCCCCACCTTGTTGGGAGGAGAGGCGCAGAGTGCGTTTAAGAGCTAAGCTGCCGGTTGTACCTATCGAGTG
SLC1A4_+_65216611.23-P1P2	SLC1A4	SLC	P1P2	GAGCAGGTGCGAGAAAGGCG	AGTATTAGGCGTCAAGGTCCCCACCTTGTTGGAGCAGGTGCGAGAAAGGCGGTTTAAGAGCTAAGCTGCCGGTTGTACCTATCGAGTG
SLC1A4_+_65216715.23-P1P2	SLC1A4	SLC	P1P2	GTGGGCTCTGGCAAAAGACG	AGTATTAGGCGTCAAGGTCCCCACCTTGTTGGTGGGCTCTGGCAAAAGACGGTTTAAGAGCTAAGCTGCCGGTTGTACCTATCGAGTG
SLC1A5_-_47291800.23-P1	SLC1A5	SLC	P1	GAGGCGGTGGTCTGGTGTCC	AGTATTAGGCGTCAAGGTCCCCACCTTGTTGGAGGCGGTGGTCTGGTGTCCGTTTAAGAGCTAAGCTGCCGGTTGTACCTATCGAGTG
SLC1A5_-_47291608.23-P1	SLC1A5	SLC	P1	GTCTGCAGGAGGCTAGGTTC	AGTATTAGGCGTCAAGGTCCCCACCTTGTTGGTCTGCAGGAGGCTAGGTTCGTTTAAGAGCTAAGCTGCCGGTTGTACCTATCGAGTG
SLC1A5_-_47291808.23-P1	SLC1A5	SLC	P1	GGTCTGGTGTCCGGGAGTAG	AGTATTAGGCGTCAAGGTCCCCACCTTGTTGGGTCTGGTGTCCGGGAGTAGGTTTAAGAGCTAAGCTGCCGGTTGTACCTATCGAGTG
SLC1A5_-_47291784.23-P1	SLC1A5	SLC	P1	GGGCCCCTGTGTACGGAAGG	AGTATTAGGCGTCAAGGTCCCCACCTTGTTGGGGCCCCTGTGTACGGAAGGGTTTAAGAGCTAAGCTGCCGGTTGTACCTATCGAGTG
SLC1A5_+_47291829.23-P1	SLC1A5	SLC	P1	GAGAGCCACGCGGCACGCCC	AGTATTAGGCGTCAAGGTCCCCACCTTGTTGGAGAGCCACGCGGCACGCCCGTTTAAGAGCTAAGCTGCCGGTTGTACCTATCGAGTG
SLC1A5_+_47291796.23-P1	SLC1A5	SLC	P1	GGGCTGGTAACCGCTACTCC	AGTATTAGGCGTCAAGGTCCCCACCTTGTTGGGGCTGGTAACCGCTACTCCGTTTAAGAGCTAAGCTGCCGGTTGTACCTATCGAGTG
SLC1A5_-_47291781.23-P1	SLC1A5	SLC	P1	GGCGGGCCCCTGTGTACGGA	AGTATTAGGCGTCAAGGTCCCCACCTTGTTGGGCGGGCCCCTGTGTACGGAGTTTAAGAGCTAAGCTGCCGGTTGTACCTATCGAGTG
SLC1A5_-_47291884.23-P1	SLC1A5	SLC	P1	GCGGAAGCTGCCAGGGATAA	AGTATTAGGCGTCAAGGTCCCCACCTTGTTGGCGGAAGCTGCCAGGGATAAGTTTAAGAGCTAAGCTGCCGGTTGTACCTATCGAGTG
SLC1A5_+_47291839.23-P1	SLC1A5	SLC	P1	GAAACGGGCTCAGAGCCACG	AGTATTAGGCGTCAAGGTCCCCACCTTGTTGGAAACGGGCTCAGAGCCACGGTTTAAGAGCTAAGCTGCCGGTTGTACCTATCGAGTG
SLC1A5_-_47291753.23-P1	SLC1A5	SLC	P1	GCAGGCTCTTAGGTCCGGGA	AGTATTAGGCGTCAAGGTCCCCACCTTGTTGGCAGGCTCTTAGGTCCGGGAGTTTAAGAGCTAAGCTGCCGGTTGTACCTATCGAGTG
SLC1A5_+_47288025.23-P2	SLC1A5	SLC	P2	GGCTAGCACGCCAGCCTCTT	AGTATTAGGCGTCAAGGTCCCCACCTTGTTGGGCTAGCACGCCAGCCTCTTGTTTAAGAGCTAAGCTGCCGGTTGTACCTATCGAGTG
SLC1A5_-_47288033.23-P2	SLC1A5	SLC	P2	GAGCCTCCTTCAGCCCCAAG	AGTATTAGGCGTCAAGGTCCCCACCTTGTTGGAGCCTCCTTCAGCCCCAAGGTTTAAGAGCTAAGCTGCCGGTTGTACCTATCGAGTG
SLC1A5_-_47287974.23-P2	SLC1A5	SLC	P2	GTGCCTCAGCCCGGCAGGGT	AGTATTAGGCGTCAAGGTCCCCACCTTGTTGGTGCCTCAGCCCGGCAGGGTGTTTAAGAGCTAAGCTGCCGGTTGTACCTATCGAGTG
SLC1A5_-_47288007.23-P2	SLC1A5	SLC	P2	GCACCCCTTTGCAGGACTTG	AGTATTAGGCGTCAAGGTCCCCACCTTGTTGGCACCCCTTTGCAGGACTTGGTTTAAGAGCTAAGCTGCCGGTTGTACCTATCGAGTG
SLC1A5_+_47287944.23-P2	SLC1A5	SLC	P2	GCCGGGCTGAGGCATGAGTA	AGTATTAGGCGTCAAGGTCCCCACCTTGTTGGCCGGGCTGAGGCATGAGTAGTTTAAGAGCTAAGCTGCCGGTTGTACCTATCGAGTG
SLC1A5_-_47287970.23-P2	SLC1A5	SLC	P2	GCTCATGCCTCAGCCCGGCA	AGTATTAGGCGTCAAGGTCCCCACCTTGTTGGCTCATGCCTCAGCCCGGCAGTTTAAGAGCTAAGCTGCCGGTTGTACCTATCGAGTG
SLC1A5_+_47287758.23-P2	SLC1A5	SLC	P2	GTCGCTCAGTGAGTCCTCAG	AGTATTAGGCGTCAAGGTCCCCACCTTGTTGGTCGCTCAGTGAGTCCTCAGGTTTAAGAGCTAAGCTGCCGGTTGTACCTATCGAGTG
SLC1A5_-_47287801.23-P2	SLC1A5	SLC	P2	GAAGGCTGCTGACACCAGGT	AGTATTAGGCGTCAAGGTCCCCACCTTGTTGGAAGGCTGCTGACACCAGGTGTTTAAGAGCTAAGCTGCCGGTTGTACCTATCGAGTG
SLC1A5_-_47287880.23-P2	SLC1A5	SLC	P2	GGAGGGCAGCATTGTCTGAG	AGTATTAGGCGTCAAGGTCCCCACCTTGTTGGGAGGGCAGCATTGTCTGAGGTTTAAGAGCTAAGCTGCCGGTTGTACCTATCGAGTG
SLC1A5_+_47287850.23-P2	SLC1A5	SLC	P2	GCAATGCTGCCCTCCCACTA	AGTATTAGGCGTCAAGGTCCCCACCTTGTTGGCAATGCTGCCCTCCCACTAGTTTAAGAGCTAAGCTGCCGGTTGTACCTATCGAGTG
SLC1A6_-_15090475.23-P1P2	SLC1A6	SLC	P1P2	GCGCGGGGACCGGACCGTGG	AGTATTAGGCGTCAAGGTCCCCACCTTGTTGGCGCGGGGACCGGACCGTGGGTTTAAGAGCTAAGCTGCCGGTTGTACCTATCGAGTG
SLC1A6_-_15090509.23-P1P2	SLC1A6	SLC	P1P2	GGCCGGGACGCGCTATGCTG	AGTATTAGGCGTCAAGGTCCCCACCTTGTTGGGCCGGGACGCGCTATGCTGGTTTAAGAGCTAAGCTGCCGGTTGTACCTATCGAGTG
SLC1A6_-_15090481.23-P1P2	SLC1A6	SLC	P1P2	GGACCGGACCGTGGAGGCAC	AGTATTAGGCGTCAAGGTCCCCACCTTGTTGGGACCGGACCGTGGAGGCACGTTTAAGAGCTAAGCTGCCGGTTGTACCTATCGAGTG
SLC1A6_-_15090514.23-P1P2	SLC1A6	SLC	P1P2	GGACGCGCTATGCTGCGGGA	AGTATTAGGCGTCAAGGTCCCCACCTTGTTGGGACGCGCTATGCTGCGGGAGTTTAAGAGCTAAGCTGCCGGTTGTACCTATCGAGTG
SLC1A6_-_15090458.23-P1P2	SLC1A6	SLC	P1P2	GGGACTGTGCAGCACCGGCG	AGTATTAGGCGTCAAGGTCCCCACCTTGTTGGGGACTGTGCAGCACCGGCGGTTTAAGAGCTAAGCTGCCGGTTGTACCTATCGAGTG
SLC1A6_+_15090305.23-P1P2	SLC1A6	SLC	P1P2	GCCGGTGAGTGGGGACTCCG	AGTATTAGGCGTCAAGGTCCCCACCTTGTTGGCCGGTGAGTGGGGACTCCGGTTTAAGAGCTAAGCTGCCGGTTGTACCTATCGAGTG
SLC1A6_-_15090161.23-P1P2	SLC1A6	SLC	P1P2	GCGGTGGCAACGGCTCTAAG	AGTATTAGGCGTCAAGGTCCCCACCTTGTTGGCGGTGGCAACGGCTCTAAGGTTTAAGAGCTAAGCTGCCGGTTGTACCTATCGAGTG
SLC1A6_+_15090462.23-P1P2	SLC1A6	SLC	P1P2	GCGCCGGTGCCTCCACGGTC	AGTATTAGGCGTCAAGGTCCCCACCTTGTTGGCGCCGGTGCCTCCACGGTCGTTTAAGAGCTAAGCTGCCGGTTGTACCTATCGAGTG
SLC1A6_-_15090338.23-P1P2	SLC1A6	SLC	P1P2	GCACTCACCGGCGTCCGGAG	AGTATTAGGCGTCAAGGTCCCCACCTTGTTGGCACTCACCGGCGTCCGGAGGTTTAAGAGCTAAGCTGCCGGTTGTACCTATCGAGTG
SLC1A6_-_15090550.23-P1P2	SLC1A6	SLC	P1P2	GTGCGCTCACGTGGGTGTGG	AGTATTAGGCGTCAAGGTCCCCACCTTGTTGGTGCGCTCACGTGGGTGTGGGTTTAAGAGCTAAGCTGCCGGTTGTACCTATCGAGTG
SLC1A7_+_53608281.23-P1P2	SLC1A7	SLC	P1P2	GGGATTGTGGCTTCCCTCTA	AGTATTAGGCGTCAAGGTCCCCACCTTGTTGGGGATTGTGGCTTCCCTCTAGTTTAAGAGCTAAGCTGCCGGTTGTACCTATCGAGTG
SLC1A7_-_53608290.23-P1P2	SLC1A7	SLC	P1P2	GCCCGTGTGGCCGCCTTAGA	AGTATTAGGCGTCAAGGTCCCCACCTTGTTGGCCCGTGTGGCCGCCTTAGAGTTTAAGAGCTAAGCTGCCGGTTGTACCTATCGAGTG
SLC1A7_-_53608028.23-P1P2	SLC1A7	SLC	P1P2	GCCTCAAGAAGAAGCCGAGG	AGTATTAGGCGTCAAGGTCCCCACCTTGTTGGCCTCAAGAAGAAGCCGAGGGTTTAAGAGCTAAGCTGCCGGTTGTACCTATCGAGTG
SLC1A7_-_53608263.23-P1P2	SLC1A7	SLC	P1P2	GACACCAGTCGCCAGCCCCA	AGTATTAGGCGTCAAGGTCCCCACCTTGTTGGACACCAGTCGCCAGCCCCAGTTTAAGAGCTAAGCTGCCGGTTGTACCTATCGAGTG
SLC1A7_+_53608270.23-P1P2	SLC1A7	SLC	P1P2	GTCCCTCTAAGGCGGCCACA	AGTATTAGGCGTCAAGGTCCCCACCTTGTTGGTCCCTCTAAGGCGGCCACAGTTTAAGAGCTAAGCTGCCGGTTGTACCTATCGAGTG
SLC1A7_+_53608294.23-P1P2	SLC1A7	SLC	P1P2	GGCAGCTGGTAATAGGATTG	AGTATTAGGCGTCAAGGTCCCCACCTTGTTGGGCAGCTGGTAATAGGATTGGTTTAAGAGCTAAGCTGCCGGTTGTACCTATCGAGTG
SLC1A7_+_53607936.23-P1P2	SLC1A7	SLC	P1P2	GCTGTCCaggaggggcgtgt	AGTATTAGGCGTCAAGGTCCCCACCTTGTTGGCTGTCCaggaggggcgtgtGTTTAAGAGCTAAGCTGCCGGTTGTACCTATCGAGTG
SLC1A7_-_53608058.23-P1P2	SLC1A7	SLC	P1P2	GGATGACAGACAGCACAGAC	AGTATTAGGCGTCAAGGTCCCCACCTTGTTGGGATGACAGACAGCACAGACGTTTAAGAGCTAAGCTGCCGGTTGTACCTATCGAGTG
SLC1A7_-_53608122.23-P1P2	SLC1A7	SLC	P1P2	GAAGATGGCATGCGGCACCA	AGTATTAGGCGTCAAGGTCCCCACCTTGTTGGAAGATGGCATGCGGCACCAGTTTAAGAGCTAAGCTGCCGGTTGTACCTATCGAGTG
SLC1A7_-_53608064.23-P1P2	SLC1A7	SLC	P1P2	GAGACAGCACAGACAGGATG	AGTATTAGGCGTCAAGGTCCCCACCTTGTTGGAGACAGCACAGACAGGATGGTTTAAGAGCTAAGCTGCCGGTTGTACCTATCGAGTG
SLC20A1_+_113403568.23-P1P2	SLC20A1	SLC	P1P2	GTCCCAGGAAGCAGCCGCGG	AGTATTAGGCGTCAAGGTCCCCACCTTGTTGGTCCCAGGAAGCAGCCGCGGGTTTAAGAGCTAAGCTGCCGGTTGTACCTATCGAGTG
SLC20A1_+_113403559.23-P1P2	SLC20A1	SLC	P1P2	GGCAGCCGCGGGGGTTTCAG	AGTATTAGGCGTCAAGGTCCCCACCTTGTTGGGCAGCCGCGGGGGTTTCAGGTTTAAGAGCTAAGCTGCCGGTTGTACCTATCGAGTG
SLC20A1_-_113403576.23-P1P2	SLC20A1	SLC	P1P2	GTCGGCCGCTGAAACCCCCG	AGTATTAGGCGTCAAGGTCCCCACCTTGTTGGTCGGCCGCTGAAACCCCCGGTTTAAGAGCTAAGCTGCCGGTTGTACCTATCGAGTG
SLC20A1_+_113403510.23-P1P2	SLC20A1	SLC	P1P2	GCCGGCAGCCATCACTCCAG	AGTATTAGGCGTCAAGGTCCCCACCTTGTTGGCCGGCAGCCATCACTCCAGGTTTAAGAGCTAAGCTGCCGGTTGTACCTATCGAGTG
SLC20A1_-_113403524.23-P1P2	SLC20A1	SLC	P1P2	GGGGTGCTCCGCTGGAGTGA	AGTATTAGGCGTCAAGGTCCCCACCTTGTTGGGGGTGCTCCGCTGGAGTGAGTTTAAGAGCTAAGCTGCCGGTTGTACCTATCGAGTG
SLC20A1_-_113403732.23-P1P2	SLC20A1	SLC	P1P2	GTAGTGGCGCCGCCTCGTAA	AGTATTAGGCGTCAAGGTCCCCACCTTGTTGGTAGTGGCGCCGCCTCGTAAGTTTAAGAGCTAAGCTGCCGGTTGTACCTATCGAGTG
SLC20A1_+_113403583.23-P1P2	SLC20A1	SLC	P1P2	GCGGGACTCACGACCTTCCC	AGTATTAGGCGTCAAGGTCCCCACCTTGTTGGCGGGACTCACGACCTTCCCGTTTAAGAGCTAAGCTGCCGGTTGTACCTATCGAGTG
SLC20A1_+_113403528.23-P1P2	SLC20A1	SLC	P1P2	GAGAACCACGCAGAGAGCGC	AGTATTAGGCGTCAAGGTCCCCACCTTGTTGGAGAACCACGCAGAGAGCGCGTTTAAGAGCTAAGCTGCCGGTTGTACCTATCGAGTG
SLC20A1_-_113403494.23-P1P2	SLC20A1	SLC	P1P2	GCGCTGCGCGGGCTATAAGT	AGTATTAGGCGTCAAGGTCCCCACCTTGTTGGCGCTGCGCGGGCTATAAGTGTTTAAGAGCTAAGCTGCCGGTTGTACCTATCGAGTG
SLC20A1_+_113403991.23-P1P2	SLC20A1	SLC	P1P2	GTAGGACGCGCGAGAAGGAG	AGTATTAGGCGTCAAGGTCCCCACCTTGTTGGTAGGACGCGCGAGAAGGAGGTTTAAGAGCTAAGCTGCCGGTTGTACCTATCGAGTG
SLC20A2_-_42396804.23-P1P2	SLC20A2	SLC	P1P2	GACTCCGGGGTAAAGAGCCC	AGTATTAGGCGTCAAGGTCCCCACCTTGTTGGACTCCGGGGTAAAGAGCCCGTTTAAGAGCTAAGCTGCCGGTTGTACCTATCGAGTG
SLC20A2_+_42396831.23-P1P2	SLC20A2	SLC	P1P2	GCTCACGCTGCCGGCTCCGG	AGTATTAGGCGTCAAGGTCCCCACCTTGTTGGCTCACGCTGCCGGCTCCGGGTTTAAGAGCTAAGCTGCCGGTTGTACCTATCGAGTG
SLC20A2_+_42396799.23-P1P2	SLC20A2	SLC	P1P2	GCCAGCGCTGCTCCGCTCCG	AGTATTAGGCGTCAAGGTCCCCACCTTGTTGGCCAGCGCTGCTCCGCTCCGGTTTAAGAGCTAAGCTGCCGGTTGTACCTATCGAGTG
SLC20A2_+_42396619.23-P1P2	SLC20A2	SLC	P1P2	GTTGAGCCGGAGAGACGCAG	AGTATTAGGCGTCAAGGTCCCCACCTTGTTGGTTGAGCCGGAGAGACGCAGGTTTAAGAGCTAAGCTGCCGGTTGTACCTATCGAGTG
SLC20A2_-_42396843.23-P1P2	SLC20A2	SLC	P1P2	GCGCGTGCCGCCTCCGGAGC	AGTATTAGGCGTCAAGGTCCCCACCTTGTTGGCGCGTGCCGCCTCCGGAGCGTTTAAGAGCTAAGCTGCCGGTTGTACCTATCGAGTG
SLC20A2_+_42396786.23-P1P2	SLC20A2	SLC	P1P2	GGCTCCGGGGCTCTTTACCC	AGTATTAGGCGTCAAGGTCCCCACCTTGTTGGGCTCCGGGGCTCTTTACCCGTTTAAGAGCTAAGCTGCCGGTTGTACCTATCGAGTG
SLC20A2_-_42396731.23-P1P2	SLC20A2	SLC	P1P2	GGGCCGGCAGGAAATGACGA	AGTATTAGGCGTCAAGGTCCCCACCTTGTTGGGGCCGGCAGGAAATGACGAGTTTAAGAGCTAAGCTGCCGGTTGTACCTATCGAGTG
SLC20A2_+_42396834.23-P1P2	SLC20A2	SLC	P1P2	GCCACTCACGCTGCCGGCTC	AGTATTAGGCGTCAAGGTCCCCACCTTGTTGGCCACTCACGCTGCCGGCTCGTTTAAGAGCTAAGCTGCCGGTTGTACCTATCGAGTG
SLC20A2_+_42396778.23-P1P2	SLC20A2	SLC	P1P2	GGCTCTTTACCCCGGAGTCG	AGTATTAGGCGTCAAGGTCCCCACCTTGTTGGGCTCTTTACCCCGGAGTCGGTTTAAGAGCTAAGCTGCCGGTTGTACCTATCGAGTG
SLC20A2_-_42396635.23-P1P2	SLC20A2	SLC	P1P2	GGGCCGCCGCTGCGTCTCTC	AGTATTAGGCGTCAAGGTCCCCACCTTGTTGGGGCCGCCGCTGCGTCTCTCGTTTAAGAGCTAAGCTGCCGGTTGTACCTATCGAGTG
SLC22A1_+_160542962.23-P1P2	SLC22A1	SLC	P1P2	GTCATCCACGGTGGGCATGA	AGTATTAGGCGTCAAGGTCCCCACCTTGTTGGTCATCCACGGTGGGCATGAGTTTAAGAGCTAAGCTGCCGGTTGTACCTATCGAGTG
SLC22A1_+_160542974.23-P1P2	SLC22A1	SLC	P1P2	GTGCTCCAGAATGTCATCCA	AGTATTAGGCGTCAAGGTCCCCACCTTGTTGGTGCTCCAGAATGTCATCCAGTTTAAGAGCTAAGCTGCCGGTTGTACCTATCGAGTG
SLC22A1_-_160542914.23-P1P2	SLC22A1	SLC	P1P2	GCTGAGGGAGACATTGCACC	AGTATTAGGCGTCAAGGTCCCCACCTTGTTGGCTGAGGGAGACATTGCACCGTTTAAGAGCTAAGCTGCCGGTTGTACCTATCGAGTG
SLC22A1_+_160542970.23-P1P2	SLC22A1	SLC	P1P2	GCCAGAATGTCATCCACGGT	AGTATTAGGCGTCAAGGTCCCCACCTTGTTGGCCAGAATGTCATCCACGGTGTTTAAGAGCTAAGCTGCCGGTTGTACCTATCGAGTG
SLC22A1_-_160543246.23-P1P2	SLC22A1	SLC	P1P2	GCAGTGCAGGCGCTATGAAG	AGTATTAGGCGTCAAGGTCCCCACCTTGTTGGCAGTGCAGGCGCTATGAAGGTTTAAGAGCTAAGCTGCCGGTTGTACCTATCGAGTG
SLC22A1_+_160543102.23-P1P2	SLC22A1	SLC	P1P2	GGACTCTGGCAGTGGTGGTC	AGTATTAGGCGTCAAGGTCCCCACCTTGTTGGGACTCTGGCAGTGGTGGTCGTTTAAGAGCTAAGCTGCCGGTTGTACCTATCGAGTG
SLC22A1_-_160543079.23-P1P2	SLC22A1	SLC	P1P2	GCCTTTGCGCCCATCTGTGT	AGTATTAGGCGTCAAGGTCCCCACCTTGTTGGCCTTTGCGCCCATCTGTGTGTTTAAGAGCTAAGCTGCCGGTTGTACCTATCGAGTG
SLC22A1_-_160543128.23-P1P2	SLC22A1	SLC	P1P2	GCCACCACTGCCAGAGTCCT	AGTATTAGGCGTCAAGGTCCCCACCTTGTTGGCCACCACTGCCAGAGTCCTGTTTAAGAGCTAAGCTGCCGGTTGTACCTATCGAGTG
SLC22A1_-_160542979.23-P1P2	SLC22A1	SLC	P1P2	GTGAGCCATCATGCCCACCG	AGTATTAGGCGTCAAGGTCCCCACCTTGTTGGTGAGCCATCATGCCCACCGGTTTAAGAGCTAAGCTGCCGGTTGTACCTATCGAGTG
SLC22A1_+_160543143.23-P1P2	SLC22A1	SLC	P1P2	GAGGGCTCCAGCCACAGCGC	AGTATTAGGCGTCAAGGTCCCCACCTTGTTGGAGGGCTCCAGCCACAGCGCGTTTAAGAGCTAAGCTGCCGGTTGTACCTATCGAGTG
SLC22A10_-_63057461.23-P1P2	SLC22A10	SLC	P1P2	GCCTGATAGCAAAAGAACTG	AGTATTAGGCGTCAAGGTCCCCACCTTGTTGGCCTGATAGCAAAAGAACTGGTTTAAGAGCTAAGCTGCCGGTTGTACCTATCGAGTG
SLC22A10_+_63057471.23-P1P2	SLC22A10	SLC	P1P2	GCAGTGCAATACAGCCGTAG	AGTATTAGGCGTCAAGGTCCCCACCTTGTTGGCAGTGCAATACAGCCGTAGGTTTAAGAGCTAAGCTGCCGGTTGTACCTATCGAGTG
SLC22A10_+_63057606.23-P1P2	SLC22A10	SLC	P1P2	GACACGTGACCCCCAAGAGG	AGTATTAGGCGTCAAGGTCCCCACCTTGTTGGACACGTGACCCCCAAGAGGGTTTAAGAGCTAAGCTGCCGGTTGTACCTATCGAGTG
SLC22A10_+_63057574.23-P1P2	SLC22A10	SLC	P1P2	GTTACGGAGATAAGTTCAAA	AGTATTAGGCGTCAAGGTCCCCACCTTGTTGGTTACGGAGATAAGTTCAAAGTTTAAGAGCTAAGCTGCCGGTTGTACCTATCGAGTG
SLC22A10_-_63057503.23-P1P2	SLC22A10	SLC	P1P2	GGTATTGCACTGGTGAGTCC	AGTATTAGGCGTCAAGGTCCCCACCTTGTTGGGTATTGCACTGGTGAGTCCGTTTAAGAGCTAAGCTGCCGGTTGTACCTATCGAGTG
SLC22A10_+_63057764.23-P1P2	SLC22A10	SLC	P1P2	GCAGCAACGATGACCAGGAA	AGTATTAGGCGTCAAGGTCCCCACCTTGTTGGCAGCAACGATGACCAGGAAGTTTAAGAGCTAAGCTGCCGGTTGTACCTATCGAGTG
SLC22A10_-_63057668.23-P1P2	SLC22A10	SLC	P1P2	GAGGAGCTCTTGAGTCAAGT	AGTATTAGGCGTCAAGGTCCCCACCTTGTTGGAGGAGCTCTTGAGTCAAGTGTTTAAGAGCTAAGCTGCCGGTTGTACCTATCGAGTG
SLC22A10_-_63057619.23-P1P2	SLC22A10	SLC	P1P2	GCCATTGTGCCTCCTCTTGG	AGTATTAGGCGTCAAGGTCCCCACCTTGTTGGCCATTGTGCCTCCTCTTGGGTTTAAGAGCTAAGCTGCCGGTTGTACCTATCGAGTG
SLC22A10_-_63057640.23-P1P2	SLC22A10	SLC	P1P2	GGTCACGTGTTCACAATCAA	AGTATTAGGCGTCAAGGTCCCCACCTTGTTGGGTCACGTGTTCACAATCAAGTTTAAGAGCTAAGCTGCCGGTTGTACCTATCGAGTG
SLC22A10_-_63057671.23-P1P2	SLC22A10	SLC	P1P2	GAGCTCTTGAGTCAAGTTGG	AGTATTAGGCGTCAAGGTCCCCACCTTGTTGGAGCTCTTGAGTCAAGTTGGGTTTAAGAGCTAAGCTGCCGGTTGTACCTATCGAGTG
SLC22A11_-_64323437.23-P1P2	SLC22A11	SLC	P1P2	GTCGGTTCCAAACAGCAGTT	AGTATTAGGCGTCAAGGTCCCCACCTTGTTGGTCGGTTCCAAACAGCAGTTGTTTAAGAGCTAAGCTGCCGGTTGTACCTATCGAGTG
SLC22A11_-_64323474.23-P1P2	SLC22A11	SLC	P1P2	GGCCGAGGCAGCTCTGTTCA	AGTATTAGGCGTCAAGGTCCCCACCTTGTTGGGCCGAGGCAGCTCTGTTCAGTTTAAGAGCTAAGCTGCCGGTTGTACCTATCGAGTG
SLC22A11_+_64323147.23-P1P2	SLC22A11	SLC	P1P2	GCCACCAAGTGTGGACCAGA	AGTATTAGGCGTCAAGGTCCCCACCTTGTTGGCCACCAAGTGTGGACCAGAGTTTAAGAGCTAAGCTGCCGGTTGTACCTATCGAGTG
SLC22A11_-_64323141.23-P1P2	SLC22A11	SLC	P1P2	GTGCTGGAGAACTCAGAAGG	AGTATTAGGCGTCAAGGTCCCCACCTTGTTGGTGCTGGAGAACTCAGAAGGGTTTAAGAGCTAAGCTGCCGGTTGTACCTATCGAGTG
SLC22A11_+_64323598.23-P1P2	SLC22A11	SLC	P1P2	GCAGCATCGGTGGCCTGGGA	AGTATTAGGCGTCAAGGTCCCCACCTTGTTGGCAGCATCGGTGGCCTGGGAGTTTAAGAGCTAAGCTGCCGGTTGTACCTATCGAGTG
SLC22A11_-_64323801.23-P1P2	SLC22A11	SLC	P1P2	GAGCTGGAGCGAAGCTGACA	AGTATTAGGCGTCAAGGTCCCCACCTTGTTGGAGCTGGAGCGAAGCTGACAGTTTAAGAGCTAAGCTGCCGGTTGTACCTATCGAGTG
SLC22A11_-_64323409.23-P1P2	SLC22A11	SLC	P1P2	GTTGGTGGCCCTGGATCTTG	AGTATTAGGCGTCAAGGTCCCCACCTTGTTGGTTGGTGGCCCTGGATCTTGGTTTAAGAGCTAAGCTGCCGGTTGTACCTATCGAGTG
SLC22A11_+_64323608.23-P1P2	SLC22A11	SLC	P1P2	GCATGTGTGTCCAGCATCGG	AGTATTAGGCGTCAAGGTCCCCACCTTGTTGGCATGTGTGTCCAGCATCGGGTTTAAGAGCTAAGCTGCCGGTTGTACCTATCGAGTG
SLC22A11_+_64323554.23-P1P2	SLC22A11	SLC	P1P2	GCATCTGGGAAGGTATCATG	AGTATTAGGCGTCAAGGTCCCCACCTTGTTGGCATCTGGGAAGGTATCATGGTTTAAGAGCTAAGCTGCCGGTTGTACCTATCGAGTG
SLC22A11_-_64323241.23-P1P2	SLC22A11	SLC	P1P2	GCCCCCTCCGCAGAGCTCTG	AGTATTAGGCGTCAAGGTCCCCACCTTGTTGGCCCCCTCCGCAGAGCTCTGGTTTAAGAGCTAAGCTGCCGGTTGTACCTATCGAGTG
SLC22A12_+_64358747.23-P1P2	SLC22A12	SLC	P1P2	GGCAGCTGCTCCAGACCTCC	AGTATTAGGCGTCAAGGTCCCCACCTTGTTGGGCAGCTGCTCCAGACCTCCGTTTAAGAGCTAAGCTGCCGGTTGTACCTATCGAGTG
SLC22A12_+_64358732.23-P1P2	SLC22A12	SLC	P1P2	GCTCCCGGGAAAGCTGAATT	AGTATTAGGCGTCAAGGTCCCCACCTTGTTGGCTCCCGGGAAAGCTGAATTGTTTAAGAGCTAAGCTGCCGGTTGTACCTATCGAGTG
SLC22A12_-_64359222.23-P1P2	SLC22A12	SLC	P1P2	GGGCTCAGGCCAGCATCCTA	AGTATTAGGCGTCAAGGTCCCCACCTTGTTGGGGCTCAGGCCAGCATCCTAGTTTAAGAGCTAAGCTGCCGGTTGTACCTATCGAGTG
SLC22A12_+_64358983.23-P1P2	SLC22A12	SLC	P1P2	GAGAGGGGCCCACTTCACAA	AGTATTAGGCGTCAAGGTCCCCACCTTGTTGGAGAGGGGCCCACTTCACAAGTTTAAGAGCTAAGCTGCCGGTTGTACCTATCGAGTG
SLC22A12_-_64358759.23-P1P2	SLC22A12	SLC	P1P2	GTCAGCTTTCCCGGGAGGTC	AGTATTAGGCGTCAAGGTCCCCACCTTGTTGGTCAGCTTTCCCGGGAGGTCGTTTAAGAGCTAAGCTGCCGGTTGTACCTATCGAGTG
SLC22A12_+_64358882.23-P1P2	SLC22A12	SLC	P1P2	GGCTAGGCTTCACAGACTCG	AGTATTAGGCGTCAAGGTCCCCACCTTGTTGGGCTAGGCTTCACAGACTCGGTTTAAGAGCTAAGCTGCCGGTTGTACCTATCGAGTG
SLC22A12_+_64358716.23-P1P2	SLC22A12	SLC	P1P2	GATTTGGAAAGTAGGGAATG	AGTATTAGGCGTCAAGGTCCCCACCTTGTTGGATTTGGAAAGTAGGGAATGGTTTAAGAGCTAAGCTGCCGGTTGTACCTATCGAGTG
SLC22A12_-_64359059.23-P1P2	SLC22A12	SLC	P1P2	GCTGAACTCCTGGACCTCGT	AGTATTAGGCGTCAAGGTCCCCACCTTGTTGGCTGAACTCCTGGACCTCGTGTTTAAGAGCTAAGCTGCCGGTTGTACCTATCGAGTG
SLC22A12_-_64358943.23-P1P2	SLC22A12	SLC	P1P2	GACTGTGGGCACCACCGTGG	AGTATTAGGCGTCAAGGTCCCCACCTTGTTGGACTGTGGGCACCACCGTGGGTTTAAGAGCTAAGCTGCCGGTTGTACCTATCGAGTG
SLC22A12_-_64358751.23-P1P2	SLC22A12	SLC	P1P2	GTTCCAAATTCAGCTTTCCC	AGTATTAGGCGTCAAGGTCCCCACCTTGTTGGTTCCAAATTCAGCTTTCCCGTTTAAGAGCTAAGCTGCCGGTTGTACCTATCGAGTG
SLC22A13_+_38307311.23-P1P2	SLC22A13	SLC	P1P2	GCCTCAGCCTGGGGACACTA	AGTATTAGGCGTCAAGGTCCCCACCTTGTTGGCCTCAGCCTGGGGACACTAGTTTAAGAGCTAAGCTGCCGGTTGTACCTATCGAGTG
SLC22A13_-_38307354.23-P1P2	SLC22A13	SLC	P1P2	GAGGTAGTGACTGGCATACA	AGTATTAGGCGTCAAGGTCCCCACCTTGTTGGAGGTAGTGACTGGCATACAGTTTAAGAGCTAAGCTGCCGGTTGTACCTATCGAGTG
SLC22A13_-_38307326.23-P1P2	SLC22A13	SLC	P1P2	GGAGCTACCCTAGTGTCCCC	AGTATTAGGCGTCAAGGTCCCCACCTTGTTGGGAGCTACCCTAGTGTCCCCGTTTAAGAGCTAAGCTGCCGGTTGTACCTATCGAGTG
SLC22A13_+_38307567.23-P1P2	SLC22A13	SLC	P1P2	GGGTGACCTGCAGTGTCCAG	AGTATTAGGCGTCAAGGTCCCCACCTTGTTGGGGTGACCTGCAGTGTCCAGGTTTAAGAGCTAAGCTGCCGGTTGTACCTATCGAGTG
SLC22A13_-_38307385.23-P1P2	SLC22A13	SLC	P1P2	GTCCAGGTCCTGGCTGAAAT	AGTATTAGGCGTCAAGGTCCCCACCTTGTTGGTCCAGGTCCTGGCTGAAATGTTTAAGAGCTAAGCTGCCGGTTGTACCTATCGAGTG
SLC22A13_-_38307507.23-P1P2	SLC22A13	SLC	P1P2	GGAGCCCCACCACTGTGCAG	AGTATTAGGCGTCAAGGTCCCCACCTTGTTGGGAGCCCCACCACTGTGCAGGTTTAAGAGCTAAGCTGCCGGTTGTACCTATCGAGTG
SLC22A13_-_38307375.23-P1P2	SLC22A13	SLC	P1P2	GGCTCAGTTTGTCCAGGTCC	AGTATTAGGCGTCAAGGTCCCCACCTTGTTGGGCTCAGTTTGTCCAGGTCCGTTTAAGAGCTAAGCTGCCGGTTGTACCTATCGAGTG
SLC22A13_+_38307463.23-P1P2	SLC22A13	SLC	P1P2	GTCTAGGACCATGAAGACAT	AGTATTAGGCGTCAAGGTCCCCACCTTGTTGGTCTAGGACCATGAAGACATGTTTAAGAGCTAAGCTGCCGGTTGTACCTATCGAGTG
SLC22A13_+_38307479.23-P1P2	SLC22A13	SLC	P1P2	GACAGTGGTGGGGCTCATCT	AGTATTAGGCGTCAAGGTCCCCACCTTGTTGGACAGTGGTGGGGCTCATCTGTTTAAGAGCTAAGCTGCCGGTTGTACCTATCGAGTG
SLC22A13_-_38307369.23-P1P2	SLC22A13	SLC	P1P2	GTACATGGCTCAGTTTGTCC	AGTATTAGGCGTCAAGGTCCCCACCTTGTTGGTACATGGCTCAGTTTGTCCGTTTAAGAGCTAAGCTGCCGGTTGTACCTATCGAGTG
SLC22A14_-_38323870.23-P1P2	SLC22A14	SLC	P1P2	GTGCGGTCCTGCCTACAGGG	AGTATTAGGCGTCAAGGTCCCCACCTTGTTGGTGCGGTCCTGCCTACAGGGGTTTAAGAGCTAAGCTGCCGGTTGTACCTATCGAGTG
SLC22A14_+_38323835.23-P1P2	SLC22A14	SLC	P1P2	GGGACCGCAAGCCAAAGCCA	AGTATTAGGCGTCAAGGTCCCCACCTTGTTGGGGACCGCAAGCCAAAGCCAGTTTAAGAGCTAAGCTGCCGGTTGTACCTATCGAGTG
SLC22A14_+_38323814.23-P1P2	SLC22A14	SLC	P1P2	GGCCCACCTGACCACAATCC	AGTATTAGGCGTCAAGGTCCCCACCTTGTTGGGCCCACCTGACCACAATCCGTTTAAGAGCTAAGCTGCCGGTTGTACCTATCGAGTG
SLC22A14_-_38323808.23-P1P2	SLC22A14	SLC	P1P2	GGGTTCTGCTTCCAAGGGTC	AGTATTAGGCGTCAAGGTCCCCACCTTGTTGGGGTTCTGCTTCCAAGGGTCGTTTAAGAGCTAAGCTGCCGGTTGTACCTATCGAGTG
SLC22A14_-_38323830.23-P1P2	SLC22A14	SLC	P1P2	GCTGGGCCTGGATTGTGGTC	AGTATTAGGCGTCAAGGTCCCCACCTTGTTGGCTGGGCCTGGATTGTGGTCGTTTAAGAGCTAAGCTGCCGGTTGTACCTATCGAGTG
SLC22A14_-_38323867.23-P1P2	SLC22A14	SLC	P1P2	GGCTTGCGGTCCTGCCTACA	AGTATTAGGCGTCAAGGTCCCCACCTTGTTGGGCTTGCGGTCCTGCCTACAGTTTAAGAGCTAAGCTGCCGGTTGTACCTATCGAGTG
SLC22A14_-_38324057.23-P1P2	SLC22A14	SLC	P1P2	GGGCGTCTGGCCATCTCCTG	AGTATTAGGCGTCAAGGTCCCCACCTTGTTGGGGCGTCTGGCCATCTCCTGGTTTAAGAGCTAAGCTGCCGGTTGTACCTATCGAGTG
SLC22A14_-_38323833.23-P1P2	SLC22A14	SLC	P1P2	GGGCCTGGATTGTGGTCAGG	AGTATTAGGCGTCAAGGTCCCCACCTTGTTGGGGCCTGGATTGTGGTCAGGGTTTAAGAGCTAAGCTGCCGGTTGTACCTATCGAGTG
SLC22A14_+_38324006.23-P1P2	SLC22A14	SLC	P1P2	GGAACTCACGCTTTCTGGGA	AGTATTAGGCGTCAAGGTCCCCACCTTGTTGGGAACTCACGCTTTCTGGGAGTTTAAGAGCTAAGCTGCCGGTTGTACCTATCGAGTG
SLC22A14_-_38324037.23-P1P2	SLC22A14	SLC	P1P2	GAAGCGTGAGTTCTCAGGTG	AGTATTAGGCGTCAAGGTCCCCACCTTGTTGGAAGCGTGAGTTCTCAGGTGGTTTAAGAGCTAAGCTGCCGGTTGTACCTATCGAGTG
SLC22A15_+_116519169.23-P1P2	SLC22A15	SLC	P1P2	GGCCCAGCGCGGCAACCCCT	AGTATTAGGCGTCAAGGTCCCCACCTTGTTGGGCCCAGCGCGGCAACCCCTGTTTAAGAGCTAAGCTGCCGGTTGTACCTATCGAGTG
SLC22A15_-_116519220.23-P1P2	SLC22A15	SLC	P1P2	GAGCGCCTGAGAGGGCGGTG	AGTATTAGGCGTCAAGGTCCCCACCTTGTTGGAGCGCCTGAGAGGGCGGTGGTTTAAGAGCTAAGCTGCCGGTTGTACCTATCGAGTG
SLC22A15_-_116519176.23-P1P2	SLC22A15	SLC	P1P2	GGCCGGTGCCGGGCGCCCAG	AGTATTAGGCGTCAAGGTCCCCACCTTGTTGGGCCGGTGCCGGGCGCCCAGGTTTAAGAGCTAAGCTGCCGGTTGTACCTATCGAGTG
SLC22A15_-_116519257.23-P1P2	SLC22A15	SLC	P1P2	GGCGCGGCCCGCCATGGAGG	AGTATTAGGCGTCAAGGTCCCCACCTTGTTGGGCGCGGCCCGCCATGGAGGGTTTAAGAGCTAAGCTGCCGGTTGTACCTATCGAGTG
SLC22A15_-_116519159.23-P1P2	SLC22A15	SLC	P1P2	GCGCCCCGGCGGGTCCAAGC	AGTATTAGGCGTCAAGGTCCCCACCTTGTTGGCGCCCCGGCGGGTCCAAGCGTTTAAGAGCTAAGCTGCCGGTTGTACCTATCGAGTG
SLC22A15_-_116519254.23-P1P2	SLC22A15	SLC	P1P2	GTGCGCGCGGCCCGCCATGG	AGTATTAGGCGTCAAGGTCCCCACCTTGTTGGTGCGCGCGGCCCGCCATGGGTTTAAGAGCTAAGCTGCCGGTTGTACCTATCGAGTG
SLC22A15_+_116519051.23-P1P2	SLC22A15	SLC	P1P2	GCGGGGCTGTCAGGCTCGAG	AGTATTAGGCGTCAAGGTCCCCACCTTGTTGGCGGGGCTGTCAGGCTCGAGGTTTAAGAGCTAAGCTGCCGGTTGTACCTATCGAGTG
SLC22A15_+_116518974.23-P1P2	SLC22A15	SLC	P1P2	GGGAGGGCGTTCGAGATCCG	AGTATTAGGCGTCAAGGTCCCCACCTTGTTGGGGAGGGCGTTCGAGATCCGGTTTAAGAGCTAAGCTGCCGGTTGTACCTATCGAGTG
SLC22A15_-_116519454.23-P1P2	SLC22A15	SLC	P1P2	GCGAGGCTCTGCAAACACCG	AGTATTAGGCGTCAAGGTCCCCACCTTGTTGGCGAGGCTCTGCAAACACCGGTTTAAGAGCTAAGCTGCCGGTTGTACCTATCGAGTG
SLC22A15_-_116519166.23-P1P2	SLC22A15	SLC	P1P2	GGCGGGTCCAAGCCGGTGCC	AGTATTAGGCGTCAAGGTCCCCACCTTGTTGGGCGGGTCCAAGCCGGTGCCGTTTAAGAGCTAAGCTGCCGGTTGTACCTATCGAGTG
SLC22A16_-_110797783.23-P1P2	SLC22A16	SLC	P1P2	GGTGGCGGGACCCCATGGTG	AGTATTAGGCGTCAAGGTCCCCACCTTGTTGGGTGGCGGGACCCCATGGTGGTTTAAGAGCTAAGCTGCCGGTTGTACCTATCGAGTG
SLC22A16_-_110797778.23-P1P2	SLC22A16	SLC	P1P2	GTCGAAGTGGCGGGACCCCA	AGTATTAGGCGTCAAGGTCCCCACCTTGTTGGTCGAAGTGGCGGGACCCCAGTTTAAGAGCTAAGCTGCCGGTTGTACCTATCGAGTG
SLC22A16_-_110797765.23-P1P2	SLC22A16	SLC	P1P2	GGTCATAAATCCCCTCGAAG	AGTATTAGGCGTCAAGGTCCCCACCTTGTTGGGTCATAAATCCCCTCGAAGGTTTAAGAGCTAAGCTGCCGGTTGTACCTATCGAGTG
SLC22A16_+_110797784.23-P1P2	SLC22A16	SLC	P1P2	GTAACTCGGCGCCCAGTGCA	AGTATTAGGCGTCAAGGTCCCCACCTTGTTGGTAACTCGGCGCCCAGTGCAGTTTAAGAGCTAAGCTGCCGGTTGTACCTATCGAGTG
SLC22A16_+_110797772.23-P1P2	SLC22A16	SLC	P1P2	GCAGTGCACGGCCGCACCAT	AGTATTAGGCGTCAAGGTCCCCACCTTGTTGGCAGTGCACGGCCGCACCATGTTTAAGAGCTAAGCTGCCGGTTGTACCTATCGAGTG
SLC22A16_+_110797814.23-P1P2	SLC22A16	SLC	P1P2	GGCGCGCTACCCGCAGTCCC	AGTATTAGGCGTCAAGGTCCCCACCTTGTTGGGCGCGCTACCCGCAGTCCCGTTTAAGAGCTAAGCTGCCGGTTGTACCTATCGAGTG
SLC22A16_-_110797549.23-P1P2	SLC22A16	SLC	P1P2	GCCCGCTGCCAGAGGCCTAG	AGTATTAGGCGTCAAGGTCCCCACCTTGTTGGCCCGCTGCCAGAGGCCTAGGTTTAAGAGCTAAGCTGCCGGTTGTACCTATCGAGTG
SLC22A16_+_110797798.23-P1P2	SLC22A16	SLC	P1P2	GCCCCGGAGCTCGGCTAACT	AGTATTAGGCGTCAAGGTCCCCACCTTGTTGGCCCCGGAGCTCGGCTAACTGTTTAAGAGCTAAGCTGCCGGTTGTACCTATCGAGTG
SLC22A16_-_110797610.23-P1P2	SLC22A16	SLC	P1P2	GCCGACTGCGCGGGGTGAGG	AGTATTAGGCGTCAAGGTCCCCACCTTGTTGGCCGACTGCGCGGGGTGAGGGTTTAAGAGCTAAGCTGCCGGTTGTACCTATCGAGTG
SLC22A16_-_110797565.23-P1P2	SLC22A16	SLC	P1P2	GTAGAGGAGAAGCCCAGCTA	AGTATTAGGCGTCAAGGTCCCCACCTTGTTGGTAGAGGAGAAGCCCAGCTAGTTTAAGAGCTAAGCTGCCGGTTGTACCTATCGAGTG
SLC22A17_+_23822083.23-P1P2	SLC22A17	SLC	P1P2	GGCAGAGATCGCAGAGACCA	AGTATTAGGCGTCAAGGTCCCCACCTTGTTGGGCAGAGATCGCAGAGACCAGTTTAAGAGCTAAGCTGCCGGTTGTACCTATCGAGTG
SLC22A17_+_23821999.23-P1P2	SLC22A17	SLC	P1P2	GCGGCGCGCAACTGAGCCAG	AGTATTAGGCGTCAAGGTCCCCACCTTGTTGGCGGCGCGCAACTGAGCCAGGTTTAAGAGCTAAGCTGCCGGTTGTACCTATCGAGTG
SLC22A17_-_23821761.23-P1P2	SLC22A17	SLC	P1P2	GGGGCTAGGAAGGCAGTCAG	AGTATTAGGCGTCAAGGTCCCCACCTTGTTGGGGGCTAGGAAGGCAGTCAGGTTTAAGAGCTAAGCTGCCGGTTGTACCTATCGAGTG
SLC22A17_-_23822077.23-P1P2	SLC22A17	SLC	P1P2	GTCTGCAGCTCTGCAGCCGC	AGTATTAGGCGTCAAGGTCCCCACCTTGTTGGTCTGCAGCTCTGCAGCCGCGTTTAAGAGCTAAGCTGCCGGTTGTACCTATCGAGTG
SLC22A17_+_23821903.23-P1P2	SLC22A17	SLC	P1P2	GCCCCCGAGCCCAATGGCGG	AGTATTAGGCGTCAAGGTCCCCACCTTGTTGGCCCCCGAGCCCAATGGCGGGTTTAAGAGCTAAGCTGCCGGTTGTACCTATCGAGTG
SLC22A17_-_23821840.23-P1P2	SLC22A17	SLC	P1P2	GAGGATGGCGTCGCCACCTG	AGTATTAGGCGTCAAGGTCCCCACCTTGTTGGAGGATGGCGTCGCCACCTGGTTTAAGAGCTAAGCTGCCGGTTGTACCTATCGAGTG
SLC22A17_-_23821870.23-P1P2	SLC22A17	SLC	P1P2	GCTTACTCCGTTGGAGGTGG	AGTATTAGGCGTCAAGGTCCCCACCTTGTTGGCTTACTCCGTTGGAGGTGGGTTTAAGAGCTAAGCTGCCGGTTGTACCTATCGAGTG
SLC22A17_+_23821906.23-P1P2	SLC22A17	SLC	P1P2	GGGACCCCCGAGCCCAATGG	AGTATTAGGCGTCAAGGTCCCCACCTTGTTGGGGACCCCCGAGCCCAATGGGTTTAAGAGCTAAGCTGCCGGTTGTACCTATCGAGTG
SLC22A17_-_23821861.23-P1P2	SLC22A17	SLC	P1P2	GGCTCGGGCACTTACTCCGT	AGTATTAGGCGTCAAGGTCCCCACCTTGTTGGGCTCGGGCACTTACTCCGTGTTTAAGAGCTAAGCTGCCGGTTGTACCTATCGAGTG
SLC22A17_+_23821909.23-P1P2	SLC22A17	SLC	P1P2	GCCGGGACCCCCGAGCCCAA	AGTATTAGGCGTCAAGGTCCCCACCTTGTTGGCCGGGACCCCCGAGCCCAAGTTTAAGAGCTAAGCTGCCGGTTGTACCTATCGAGTG
SLC22A18_-_2923560.23-P1	SLC22A18	SLC	P1	GCCTGGAGCGCTCACCCCAC	AGTATTAGGCGTCAAGGTCCCCACCTTGTTGGCCTGGAGCGCTCACCCCACGTTTAAGAGCTAAGCTGCCGGTTGTACCTATCGAGTG
SLC22A18_+_2923553.23-P1	SLC22A18	SLC	P1	GCTTGGGCACGGGTGCCGGT	AGTATTAGGCGTCAAGGTCCCCACCTTGTTGGCTTGGGCACGGGTGCCGGTGTTTAAGAGCTAAGCTGCCGGTTGTACCTATCGAGTG
SLC22A18_-_2923612.23-P1	SLC22A18	SLC	P1	GCAGGTACTCGAGCACACTC	AGTATTAGGCGTCAAGGTCCCCACCTTGTTGGCAGGTACTCGAGCACACTCGTTTAAGAGCTAAGCTGCCGGTTGTACCTATCGAGTG
SLC22A18_+_2923680.23-P1	SLC22A18	SLC	P1	GGCCGCAGCAGGCACGTCAG	AGTATTAGGCGTCAAGGTCCCCACCTTGTTGGGCCGCAGCAGGCACGTCAGGTTTAAGAGCTAAGCTGCCGGTTGTACCTATCGAGTG
SLC22A18_-_2923543.23-P1	SLC22A18	SLC	P1	GACCGGTGTCTAGGTCACCC	AGTATTAGGCGTCAAGGTCCCCACCTTGTTGGACCGGTGTCTAGGTCACCCGTTTAAGAGCTAAGCTGCCGGTTGTACCTATCGAGTG
SLC22A18_+_2923609.23-P1	SLC22A18	SLC	P1	GGCTCAGAGGCCGCCCTCTC	AGTATTAGGCGTCAAGGTCCCCACCTTGTTGGGCTCAGAGGCCGCCCTCTCGTTTAAGAGCTAAGCTGCCGGTTGTACCTATCGAGTG
SLC22A18_+_2923579.23-P1	SLC22A18	SLC	P1	GCGAGTACCTGCCTTTGCAG	AGTATTAGGCGTCAAGGTCCCCACCTTGTTGGCGAGTACCTGCCTTTGCAGGTTTAAGAGCTAAGCTGCCGGTTGTACCTATCGAGTG
SLC22A18_-_2923534.23-P1	SLC22A18	SLC	P1	GCCCGGAAGGACCGGTGTCT	AGTATTAGGCGTCAAGGTCCCCACCTTGTTGGCCCGGAAGGACCGGTGTCTGTTTAAGAGCTAAGCTGCCGGTTGTACCTATCGAGTG
SLC22A18_-_2923526.23-P1	SLC22A18	SLC	P1	GGGGCTCATCCCGGAAGGAC	AGTATTAGGCGTCAAGGTCCCCACCTTGTTGGGGGCTCATCCCGGAAGGACGTTTAAGAGCTAAGCTGCCGGTTGTACCTATCGAGTG
SLC22A18_-_2923617.23-P1	SLC22A18	SLC	P1	GACTCGAGCACACTCCGGAG	AGTATTAGGCGTCAAGGTCCCCACCTTGTTGGACTCGAGCACACTCCGGAGGTTTAAGAGCTAAGCTGCCGGTTGTACCTATCGAGTG
SLC22A18_+_2924612.23-P2	SLC22A18	SLC	P2	GAGAGCGCTCATCCTGCCGG	AGTATTAGGCGTCAAGGTCCCCACCTTGTTGGAGAGCGCTCATCCTGCCGGGTTTAAGAGCTAAGCTGCCGGTTGTACCTATCGAGTG
SLC22A18_+_2924570.23-P2	SLC22A18	SLC	P2	GGCCCGAGCTCCCTGCATCC	AGTATTAGGCGTCAAGGTCCCCACCTTGTTGGGCCCGAGCTCCCTGCATCCGTTTAAGAGCTAAGCTGCCGGTTGTACCTATCGAGTG
SLC22A18_+_2924565.23-P2	SLC22A18	SLC	P2	GAGCTCCCTGCATCCTGGAC	AGTATTAGGCGTCAAGGTCCCCACCTTGTTGGAGCTCCCTGCATCCTGGACGTTTAAGAGCTAAGCTGCCGGTTGTACCTATCGAGTG
SLC22A18_-_2924807.23-P2	SLC22A18	SLC	P2	GCTGGGCCGTCGCAGAGAGT	AGTATTAGGCGTCAAGGTCCCCACCTTGTTGGCTGGGCCGTCGCAGAGAGTGTTTAAGAGCTAAGCTGCCGGTTGTACCTATCGAGTG
SLC22A18_+_2924886.23-P2	SLC22A18	SLC	P2	GTGTGCTGACGGGGGTCCAG	AGTATTAGGCGTCAAGGTCCCCACCTTGTTGGTGTGCTGACGGGGGTCCAGGTTTAAGAGCTAAGCTGCCGGTTGTACCTATCGAGTG
SLC22A18_+_2924642.23-P2	SLC22A18	SLC	P2	GTAGGTAAGCAAGATGACCG	AGTATTAGGCGTCAAGGTCCCCACCTTGTTGGTAGGTAAGCAAGATGACCGGTTTAAGAGCTAAGCTGCCGGTTGTACCTATCGAGTG
SLC22A18_+_2924691.23-P2	SLC22A18	SLC	P2	GGATGGAGAACTGCATGAAG	AGTATTAGGCGTCAAGGTCCCCACCTTGTTGGGATGGAGAACTGCATGAAGGTTTAAGAGCTAAGCTGCCGGTTGTACCTATCGAGTG
SLC22A18_+_2924555.23-P2	SLC22A18	SLC	P2	GATCCTGGACAGGCGCAGCA	AGTATTAGGCGTCAAGGTCCCCACCTTGTTGGATCCTGGACAGGCGCAGCAGTTTAAGAGCTAAGCTGCCGGTTGTACCTATCGAGTG
SLC22A18_-_2924550.23-P2	SLC22A18	SLC	P2	GCTCCTGCTTGGATCTCTCC	AGTATTAGGCGTCAAGGTCCCCACCTTGTTGGCTCCTGCTTGGATCTCTCCGTTTAAGAGCTAAGCTGCCGGTTGTACCTATCGAGTG
SLC22A18_+_2924779.23-P2	SLC22A18	SLC	P2	GTCTGCGACGGCCCAGATGG	AGTATTAGGCGTCAAGGTCCCCACCTTGTTGGTCTGCGACGGCCCAGATGGGTTTAAGAGCTAAGCTGCCGGTTGTACCTATCGAGTG
SLC22A18AS_-_2920736.23-P1P2	SLC22A18AS	SLC	P1P2	Gcagcctggatcctctcatc	AGTATTAGGCGTCAAGGTCCCCACCTTGTTGGcagcctggatcctctcatcGTTTAAGAGCTAAGCTGCCGGTTGTACCTATCGAGTG
SLC22A18AS_+_2920710.23-P1P2	SLC22A18AS	SLC	P1P2	Gtgagaggatccaggctgac	AGTATTAGGCGTCAAGGTCCCCACCTTGTTGGtgagaggatccaggctgacGTTTAAGAGCTAAGCTGCCGGTTGTACCTATCGAGTG
SLC22A18AS_+_2920718.23-P1P2	SLC22A18AS	SLC	P1P2	Gctgccggatgagaggatcc	AGTATTAGGCGTCAAGGTCCCCACCTTGTTGGctgccggatgagaggatccGTTTAAGAGCTAAGCTGCCGGTTGTACCTATCGAGTG
SLC22A18AS_+_2920725.23-P1P2	SLC22A18AS	SLC	P1P2	Ggacagttctgccggatgag	AGTATTAGGCGTCAAGGTCCCCACCTTGTTGGgacagttctgccggatgagGTTTAAGAGCTAAGCTGCCGGTTGTACCTATCGAGTG
SLC22A18AS_+_2920733.23-P1P2	SLC22A18AS	SLC	P1P2	Gagcaaggcgacagttctgc	AGTATTAGGCGTCAAGGTCCCCACCTTGTTGGagcaaggcgacagttctgcGTTTAAGAGCTAAGCTGCCGGTTGTACCTATCGAGTG
SLC22A18AS_-_2920366.23-P1P2	SLC22A18AS	SLC	P1P2	GCATTCGGGAGACCCCTCAG	AGTATTAGGCGTCAAGGTCCCCACCTTGTTGGCATTCGGGAGACCCCTCAGGTTTAAGAGCTAAGCTGCCGGTTGTACCTATCGAGTG
SLC22A18AS_+_2920356.23-P1P2	SLC22A18AS	SLC	P1P2	GGGAGGCTGGGACCTCTGAG	AGTATTAGGCGTCAAGGTCCCCACCTTGTTGGGGAGGCTGGGACCTCTGAGGTTTAAGAGCTAAGCTGCCGGTTGTACCTATCGAGTG
SLC22A18AS_+_2920562.23-P1P2	SLC22A18AS	SLC	P1P2	Ggagagaatagcatagataa	AGTATTAGGCGTCAAGGTCCCCACCTTGTTGGgagagaatagcatagataaGTTTAAGAGCTAAGCTGCCGGTTGTACCTATCGAGTG
SLC22A18AS_+_2920682.23-P1P2	SLC22A18AS	SLC	P1P2	Ggaagggctttggctcatct	AGTATTAGGCGTCAAGGTCCCCACCTTGTTGGgaagggctttggctcatctGTTTAAGAGCTAAGCTGCCGGTTGTACCTATCGAGTG
SLC22A18AS_+_2920483.23-P1P2	SLC22A18AS	SLC	P1P2	Gggaccaagggtgtacagtg	AGTATTAGGCGTCAAGGTCCCCACCTTGTTGGggaccaagggtgtacagtgGTTTAAGAGCTAAGCTGCCGGTTGTACCTATCGAGTG
SLC22A2_-_160679848.23-P1P2	SLC22A2	SLC	P1P2	GCCCGGAGCGAGGCTGAGAG	AGTATTAGGCGTCAAGGTCCCCACCTTGTTGGCCCGGAGCGAGGCTGAGAGGTTTAAGAGCTAAGCTGCCGGTTGTACCTATCGAGTG
SLC22A2_-_160679778.23-P1P2	SLC22A2	SLC	P1P2	GTGCTCCAGGACATCGTCCA	AGTATTAGGCGTCAAGGTCCCCACCTTGTTGGTGCTCCAGGACATCGTCCAGTTTAAGAGCTAAGCTGCCGGTTGTACCTATCGAGTG
SLC22A2_-_160679781.23-P1P2	SLC22A2	SLC	P1P2	GTCCAGGACATCGTCCACGG	AGTATTAGGCGTCAAGGTCCCCACCTTGTTGGTCCAGGACATCGTCCACGGGTTTAAGAGCTAAGCTGCCGGTTGTACCTATCGAGTG
SLC22A2_+_160679818.23-P1P2	SLC22A2	SLC	P1P2	GGCCTCGCTCCGGGCACGTC	AGTATTAGGCGTCAAGGTCCCCACCTTGTTGGGCCTCGCTCCGGGCACGTCGTTTAAGAGCTAAGCTGCCGGTTGTACCTATCGAGTG
SLC22A2_-_160679799.23-P1P2	SLC22A2	SLC	P1P2	GGTGGTGGGCATGATCCTGC	AGTATTAGGCGTCAAGGTCCCCACCTTGTTGGGTGGTGGGCATGATCCTGCGTTTAAGAGCTAAGCTGCCGGTTGTACCTATCGAGTG
SLC22A2_-_160679630.23-P1P2	SLC22A2	SLC	P1P2	GACTCAGCTCGGCCACTCCG	AGTATTAGGCGTCAAGGTCCCCACCTTGTTGGACTCAGCTCGGCCACTCCGGTTTAAGAGCTAAGCTGCCGGTTGTACCTATCGAGTG
SLC22A2_-_160679785.23-P1P2	SLC22A2	SLC	P1P2	GGGACATCGTCCACGGTGGT	AGTATTAGGCGTCAAGGTCCCCACCTTGTTGGGGACATCGTCCACGGTGGTGTTTAAGAGCTAAGCTGCCGGTTGTACCTATCGAGTG
SLC22A2_-_160679893.23-P1P2	SLC22A2	SLC	P1P2	GCTGGCCAGAAGTCAAAGAG	AGTATTAGGCGTCAAGGTCCCCACCTTGTTGGCTGGCCAGAAGTCAAAGAGGTTTAAGAGCTAAGCTGCCGGTTGTACCTATCGAGTG
SLC22A2_-_160679652.23-P1P2	SLC22A2	SLC	P1P2	GCTCCGGCAGCGGTGGTCAG	AGTATTAGGCGTCAAGGTCCCCACCTTGTTGGCTCCGGCAGCGGTGGTCAGGTTTAAGAGCTAAGCTGCCGGTTGTACCTATCGAGTG
SLC22A2_+_160679673.23-P1P2	SLC22A2	SLC	P1P2	GCCTTCGCGCCCATCTACGT	AGTATTAGGCGTCAAGGTCCCCACCTTGTTGGCCTTCGCGCCCATCTACGTGTTTAAGAGCTAAGCTGCCGGTTGTACCTATCGAGTG
SLC22A23_+_3457238.23-P1P2	SLC22A23	SLC	P1P2	GTCCGGGAGGCGCCCGAAGT	AGTATTAGGCGTCAAGGTCCCCACCTTGTTGGTCCGGGAGGCGCCCGAAGTGTTTAAGAGCTAAGCTGCCGGTTGTACCTATCGAGTG
SLC22A23_+_3457262.23-P1P2	SLC22A23	SLC	P1P2	GAGGCTGGGTCCAGAGCTCG	AGTATTAGGCGTCAAGGTCCCCACCTTGTTGGAGGCTGGGTCCAGAGCTCGGTTTAAGAGCTAAGCTGCCGGTTGTACCTATCGAGTG
SLC22A23_+_3457213.23-P1P2	SLC22A23	SLC	P1P2	GAATACAGCGCGGCCACCCC	AGTATTAGGCGTCAAGGTCCCCACCTTGTTGGAATACAGCGCGGCCACCCCGTTTAAGAGCTAAGCTGCCGGTTGTACCTATCGAGTG
SLC22A23_-_3457219.23-P1P2	SLC22A23	SLC	P1P2	GGCAAAGGCTGCTGCTCCCG	AGTATTAGGCGTCAAGGTCCCCACCTTGTTGGGCAAAGGCTGCTGCTCCCGGTTTAAGAGCTAAGCTGCCGGTTGTACCTATCGAGTG
SLC22A23_+_3457254.23-P1P2	SLC22A23	SLC	P1P2	GTCCAGAGCTCGCGGCTTCC	AGTATTAGGCGTCAAGGTCCCCACCTTGTTGGTCCAGAGCTCGCGGCTTCCGTTTAAGAGCTAAGCTGCCGGTTGTACCTATCGAGTG
SLC22A23_-_3457204.23-P1P2	SLC22A23	SLC	P1P2	GCGGGCGGCGGTGCGGGCAA	AGTATTAGGCGTCAAGGTCCCCACCTTGTTGGCGGGCGGCGGTGCGGGCAAGTTTAAGAGCTAAGCTGCCGGTTGTACCTATCGAGTG
SLC22A23_+_3456953.23-P1P2	SLC22A23	SLC	P1P2	GggtccggcgggTGACATGG	AGTATTAGGCGTCAAGGTCCCCACCTTGTTGGggtccggcgggTGACATGGGTTTAAGAGCTAAGCTGCCGGTTGTACCTATCGAGTG
SLC22A23_+_3457223.23-P1P2	SLC22A23	SLC	P1P2	GAAGTCGGAGAAATACAGCG	AGTATTAGGCGTCAAGGTCCCCACCTTGTTGGAAGTCGGAGAAATACAGCGGTTTAAGAGCTAAGCTGCCGGTTGTACCTATCGAGTG
SLC22A23_-_3457274.23-P1P2	SLC22A23	SLC	P1P2	GTCCCGGAAGCCGCGAGCTC	AGTATTAGGCGTCAAGGTCCCCACCTTGTTGGTCCCGGAAGCCGCGAGCTCGTTTAAGAGCTAAGCTGCCGGTTGTACCTATCGAGTG
SLC22A23_+_3457048.23-P1P2	SLC22A23	SLC	P1P2	GCCGCGGAACTGATGAGCCG	AGTATTAGGCGTCAAGGTCCCCACCTTGTTGGCCGCGGAACTGATGAGCCGGTTTAAGAGCTAAGCTGCCGGTTGTACCTATCGAGTG
SLC22A24_+_62911631.23-P1P2	SLC22A24	SLC	P1P2	GGAATGGCAGACTATTGAAC	AGTATTAGGCGTCAAGGTCCCCACCTTGTTGGGAATGGCAGACTATTGAACGTTTAAGAGCTAAGCTGCCGGTTGTACCTATCGAGTG
SLC22A24_+_62911679.23-P1P2	SLC22A24	SLC	P1P2	GATCATAAAGCAATTCACTT	AGTATTAGGCGTCAAGGTCCCCACCTTGTTGGATCATAAAGCAATTCACTTGTTTAAGAGCTAAGCTGCCGGTTGTACCTATCGAGTG
SLC22A24_-_62911587.23-P1P2	SLC22A24	SLC	P1P2	GGAGTTTCCTGATAAGTCAA	AGTATTAGGCGTCAAGGTCCCCACCTTGTTGGGAGTTTCCTGATAAGTCAAGTTTAAGAGCTAAGCTGCCGGTTGTACCTATCGAGTG
SLC22A24_-_62911665.23-P1P2	SLC22A24	SLC	P1P2	GCTGCCATTCTTCTTAGAAA	AGTATTAGGCGTCAAGGTCCCCACCTTGTTGGCTGCCATTCTTCTTAGAAAGTTTAAGAGCTAAGCTGCCGGTTGTACCTATCGAGTG
SLC22A24_-_62911728.23-P1P2	SLC22A24	SLC	P1P2	GGTACAAAGATCAGAGAGCA	AGTATTAGGCGTCAAGGTCCCCACCTTGTTGGGTACAAAGATCAGAGAGCAGTTTAAGAGCTAAGCTGCCGGTTGTACCTATCGAGTG
SLC22A24_-_62911456.23-P1P2	SLC22A24	SLC	P1P2	GCCCCAAGTCCTTTAACTTT	AGTATTAGGCGTCAAGGTCCCCACCTTGTTGGCCCCAAGTCCTTTAACTTTGTTTAAGAGCTAAGCTGCCGGTTGTACCTATCGAGTG
SLC22A24_-_62911738.23-P1P2	SLC22A24	SLC	P1P2	GCAGAGAGCAGGGCTTTTTT	AGTATTAGGCGTCAAGGTCCCCACCTTGTTGGCAGAGAGCAGGGCTTTTTTGTTTAAGAGCTAAGCTGCCGGTTGTACCTATCGAGTG
SLC22A24_+_62911611.23-P1P2	SLC22A24	SLC	P1P2	GGGTGTATTTTAGGTCACGT	AGTATTAGGCGTCAAGGTCCCCACCTTGTTGGGGTGTATTTTAGGTCACGTGTTTAAGAGCTAAGCTGCCGGTTGTACCTATCGAGTG
SLC22A24_-_62911590.23-P1P2	SLC22A24	SLC	P1P2	GTTTCCTGATAAGTCAACGG	AGTATTAGGCGTCAAGGTCCCCACCTTGTTGGTTTCCTGATAAGTCAACGGGTTTAAGAGCTAAGCTGCCGGTTGTACCTATCGAGTG
SLC22A24_-_62911744.23-P1P2	SLC22A24	SLC	P1P2	GGCAGGGCTTTTTTTGGACT	AGTATTAGGCGTCAAGGTCCCCACCTTGTTGGGCAGGGCTTTTTTTGGACTGTTTAAGAGCTAAGCTGCCGGTTGTACCTATCGAGTG
SLC22A25_+_62997089.23-ENST00000306494.6	SLC22A25	SLC	ENST00000306494.6	GACCTCCTAGATCAAGTTGG	AGTATTAGGCGTCAAGGTCCCCACCTTGTTGGACCTCCTAGATCAAGTTGGGTTTAAGAGCTAAGCTGCCGGTTGTACCTATCGAGTG
SLC22A25_+_62997092.23-ENST00000306494.6	SLC22A25	SLC	ENST00000306494.6	GAGGACCTCCTAGATCAAGT	AGTATTAGGCGTCAAGGTCCCCACCTTGTTGGAGGACCTCCTAGATCAAGTGTTTAAGAGCTAAGCTGCCGGTTGTACCTATCGAGTG
SLC22A25_-_62997106.23-ENST00000306494.6	SLC22A25	SLC	ENST00000306494.6	GCAGGCCTCCAACTTGATCT	AGTATTAGGCGTCAAGGTCCCCACCTTGTTGGCAGGCCTCCAACTTGATCTGTTTAAGAGCTAAGCTGCCGGTTGTACCTATCGAGTG
SLC22A25_-_62997109.23-ENST00000306494.6	SLC22A25	SLC	ENST00000306494.6	GGCCTCCAACTTGATCTAGG	AGTATTAGGCGTCAAGGTCCCCACCTTGTTGGGCCTCCAACTTGATCTAGGGTTTAAGAGCTAAGCTGCCGGTTGTACCTATCGAGTG
SLC22A25_+_62997120.23-ENST00000306494.6	SLC22A25	SLC	ENST00000306494.6	GATCACTTGTCCAGCCTCAA	AGTATTAGGCGTCAAGGTCCCCACCTTGTTGGATCACTTGTCCAGCCTCAAGTTTAAGAGCTAAGCTGCCGGTTGTACCTATCGAGTG
SLC22A25_-_62996946.23-ENST00000306494.6	SLC22A25	SLC	ENST00000306494.6	GGGGTCCCAGGGTCATTGTC	AGTATTAGGCGTCAAGGTCCCCACCTTGTTGGGGGTCCCAGGGTCATTGTCGTTTAAGAGCTAAGCTGCCGGTTGTACCTATCGAGTG
SLC22A25_-_62996892.23-ENST00000306494.6	SLC22A25	SLC	ENST00000306494.6	GGCCTCAGATTTGAGTCGAA	AGTATTAGGCGTCAAGGTCCCCACCTTGTTGGGCCTCAGATTTGAGTCGAAGTTTAAGAGCTAAGCTGCCGGTTGTACCTATCGAGTG
SLC22A25_-_62997132.23-ENST00000306494.6	SLC22A25	SLC	ENST00000306494.6	GCCTGAAAGGCCATTGAGGC	AGTATTAGGCGTCAAGGTCCCCACCTTGTTGGCCTGAAAGGCCATTGAGGCGTTTAAGAGCTAAGCTGCCGGTTGTACCTATCGAGTG
SLC22A25_-_62996793.23-ENST00000306494.6	SLC22A25	SLC	ENST00000306494.6	GCCACACAGGGCTCTGTATC	AGTATTAGGCGTCAAGGTCCCCACCTTGTTGGCCACACAGGGCTCTGTATCGTTTAAGAGCTAAGCTGCCGGTTGTACCTATCGAGTG
SLC22A25_-_62996844.23-ENST00000306494.6	SLC22A25	SLC	ENST00000306494.6	GGATGAATGAGCTTCCACTG	AGTATTAGGCGTCAAGGTCCCCACCTTGTTGGGATGAATGAGCTTCCACTGGTTTAAGAGCTAAGCTGCCGGTTGTACCTATCGAGTG
SLC22A3_+_160769454.23-P1P2	SLC22A3	SLC	P1P2	GGCAGCGCCTCGTCGAAGGA	AGTATTAGGCGTCAAGGTCCCCACCTTGTTGGGCAGCGCCTCGTCGAAGGAGTTTAAGAGCTAAGCTGCCGGTTGTACCTATCGAGTG
SLC22A3_-_160769417.23-P1P2	SLC22A3	SLC	P1P2	GGGGTCCGCGGGTCACTCCG	AGTATTAGGCGTCAAGGTCCCCACCTTGTTGGGGGTCCGCGGGTCACTCCGGTTTAAGAGCTAAGCTGCCGGTTGTACCTATCGAGTG
SLC22A3_-_160769485.23-P1P2	SLC22A3	SLC	P1P2	GACGAGGCGCTGCAGCGGGT	AGTATTAGGCGTCAAGGTCCCCACCTTGTTGGACGAGGCGCTGCAGCGGGTGTTTAAGAGCTAAGCTGCCGGTTGTACCTATCGAGTG
SLC22A3_-_160769386.23-P1P2	SLC22A3	SLC	P1P2	GGAGGCGGCGGAGTAAAGAG	AGTATTAGGCGTCAAGGTCCCCACCTTGTTGGGAGGCGGCGGAGTAAAGAGGTTTAAGAGCTAAGCTGCCGGTTGTACCTATCGAGTG
SLC22A3_+_160769449.23-P1P2	SLC22A3	SLC	P1P2	GGCCTCGTCGAAGGAGGGCA	AGTATTAGGCGTCAAGGTCCCCACCTTGTTGGGCCTCGTCGAAGGAGGGCAGTTTAAGAGCTAAGCTGCCGGTTGTACCTATCGAGTG
SLC22A3_+_160769400.23-P1P2	SLC22A3	SLC	P1P2	GcgcgccTCGGAGTGACCCG	AGTATTAGGCGTCAAGGTCCCCACCTTGTTGGcgcgccTCGGAGTGACCCGGTTTAAGAGCTAAGCTGCCGGTTGTACCTATCGAGTG
SLC22A3_-_160769507.23-P1P2	SLC22A3	SLC	P1P2	GCGAGTTCGGGCGCTTCCAG	AGTATTAGGCGTCAAGGTCCCCACCTTGTTGGCGAGTTCGGGCGCTTCCAGGTTTAAGAGCTAAGCTGCCGGTTGTACCTATCGAGTG
SLC22A3_+_160769458.23-P1P2	SLC22A3	SLC	P1P2	GCGCTGCAGCGCCTCGTCGA	AGTATTAGGCGTCAAGGTCCCCACCTTGTTGGCGCTGCAGCGCCTCGTCGAGTTTAAGAGCTAAGCTGCCGGTTGTACCTATCGAGTG
SLC22A3_+_160769591.23-P1P2	SLC22A3	SLC	P1P2	GTGGCCCGCGGCACCAGTAG	AGTATTAGGCGTCAAGGTCCCCACCTTGTTGGTGGCCCGCGGCACCAGTAGGTTTAAGAGCTAAGCTGCCGGTTGTACCTATCGAGTG
SLC22A3_-_160769469.23-P1P2	SLC22A3	SLC	P1P2	GACCATGCCCTCCTTCGACG	AGTATTAGGCGTCAAGGTCCCCACCTTGTTGGACCATGCCCTCCTTCGACGGTTTAAGAGCTAAGCTGCCGGTTGTACCTATCGAGTG
SLC22A31_-_89266719.23-P1P2	SLC22A31	SLC	P1P2	GCCCATTTCAAGAGGGACTC	AGTATTAGGCGTCAAGGTCCCCACCTTGTTGGCCCATTTCAAGAGGGACTCGTTTAAGAGCTAAGCTGCCGGTTGTACCTATCGAGTG
SLC22A31_+_89266769.23-P1P2	SLC22A31	SLC	P1P2	GGGCGCAGAGCTGAGGTCAA	AGTATTAGGCGTCAAGGTCCCCACCTTGTTGGGGCGCAGAGCTGAGGTCAAGTTTAAGAGCTAAGCTGCCGGTTGTACCTATCGAGTG
SLC22A31_+_89266753.23-P1P2	SLC22A31	SLC	P1P2	GCAAGGGTCAAGGGCCTCAC	AGTATTAGGCGTCAAGGTCCCCACCTTGTTGGCAAGGGTCAAGGGCCTCACGTTTAAGAGCTAAGCTGCCGGTTGTACCTATCGAGTG
SLC22A31_-_89266725.23-P1P2	SLC22A31	SLC	P1P2	GTCAAGAGGGACTCGGGCAG	AGTATTAGGCGTCAAGGTCCCCACCTTGTTGGTCAAGAGGGACTCGGGCAGGTTTAAGAGCTAAGCTGCCGGTTGTACCTATCGAGTG
SLC22A31_+_89266401.23-P1P2	SLC22A31	SLC	P1P2	GGGGCTGCCGGAGACCAGAG	AGTATTAGGCGTCAAGGTCCCCACCTTGTTGGGGGCTGCCGGAGACCAGAGGTTTAAGAGCTAAGCTGCCGGTTGTACCTATCGAGTG
SLC22A31_-_89266433.23-P1P2	SLC22A31	SLC	P1P2	GTCCGGCAGCCCCTGCACAG	AGTATTAGGCGTCAAGGTCCCCACCTTGTTGGTCCGGCAGCCCCTGCACAGGTTTAAGAGCTAAGCTGCCGGTTGTACCTATCGAGTG
SLC22A31_+_89266693.23-P1P2	SLC22A31	SLC	P1P2	GGTCCCTCTTGAAATGGGCA	AGTATTAGGCGTCAAGGTCCCCACCTTGTTGGGTCCCTCTTGAAATGGGCAGTTTAAGAGCTAAGCTGCCGGTTGTACCTATCGAGTG
SLC22A31_+_89266485.23-P1P2	SLC22A31	SLC	P1P2	GCAATGGTGTGCGGAGGTGG	AGTATTAGGCGTCAAGGTCCCCACCTTGTTGGCAATGGTGTGCGGAGGTGGGTTTAAGAGCTAAGCTGCCGGTTGTACCTATCGAGTG
SLC22A31_+_89266543.23-P1P2	SLC22A31	SLC	P1P2	GGGTCCCTCGGAATAGGAGG	AGTATTAGGCGTCAAGGTCCCCACCTTGTTGGGGTCCCTCGGAATAGGAGGGTTTAAGAGCTAAGCTGCCGGTTGTACCTATCGAGTG
SLC22A31_+_89266546.23-P1P2	SLC22A31	SLC	P1P2	GCGGGGTCCCTCGGAATAGG	AGTATTAGGCGTCAAGGTCCCCACCTTGTTGGCGGGGTCCCTCGGAATAGGGTTTAAGAGCTAAGCTGCCGGTTGTACCTATCGAGTG
SLC22A4_-_131630098.23-P1P2	SLC22A4	SLC	P1P2	GTGTGGTCCCAAGTGTACAG	AGTATTAGGCGTCAAGGTCCCCACCTTGTTGGTGTGGTCCCAAGTGTACAGGTTTAAGAGCTAAGCTGCCGGTTGTACCTATCGAGTG
SLC22A4_+_131630119.23-P1P2	SLC22A4	SLC	P1P2	GAAGGCGTTGGAGCGTTCCC	AGTATTAGGCGTCAAGGTCCCCACCTTGTTGGAAGGCGTTGGAGCGTTCCCGTTTAAGAGCTAAGCTGCCGGTTGTACCTATCGAGTG
SLC22A4_+_131630151.23-P1P2	SLC22A4	SLC	P1P2	GGAAGCCGGGGACCGTTCCT	AGTATTAGGCGTCAAGGTCCCCACCTTGTTGGGAAGCCGGGGACCGTTCCTGTTTAAGAGCTAAGCTGCCGGTTGTACCTATCGAGTG
SLC22A4_-_131630297.23-P1P2	SLC22A4	SLC	P1P2	GGTAGTTGCAAGTTTCGGAG	AGTATTAGGCGTCAAGGTCCCCACCTTGTTGGGTAGTTGCAAGTTTCGGAGGTTTAAGAGCTAAGCTGCCGGTTGTACCTATCGAGTG
SLC22A4_+_131630131.23-P1P2	SLC22A4	SLC	P1P2	GGGAAACAGGCTGAAGGCGT	AGTATTAGGCGTCAAGGTCCCCACCTTGTTGGGGAAACAGGCTGAAGGCGTGTTTAAGAGCTAAGCTGCCGGTTGTACCTATCGAGTG
SLC22A4_-_131630161.23-P1P2	SLC22A4	SLC	P1P2	GTCAGCCTGTTTCCCAGGAA	AGTATTAGGCGTCAAGGTCCCCACCTTGTTGGTCAGCCTGTTTCCCAGGAAGTTTAAGAGCTAAGCTGCCGGTTGTACCTATCGAGTG
SLC22A4_+_131630144.23-P1P2	SLC22A4	SLC	P1P2	GGGGACCGTTCCTGGGAAAC	AGTATTAGGCGTCAAGGTCCCCACCTTGTTGGGGGACCGTTCCTGGGAAACGTTTAAGAGCTAAGCTGCCGGTTGTACCTATCGAGTG
SLC22A4_+_131630176.23-P1P2	SLC22A4	SLC	P1P2	GGGCAGGCTGTTAGAAATTG	AGTATTAGGCGTCAAGGTCCCCACCTTGTTGGGGCAGGCTGTTAGAAATTGGTTTAAGAGCTAAGCTGCCGGTTGTACCTATCGAGTG
SLC22A4_+_131630452.23-P1P2	SLC22A4	SLC	P1P2	GGGCGTCCGGCACTCGACAG	AGTATTAGGCGTCAAGGTCCCCACCTTGTTGGGGCGTCCGGCACTCGACAGGTTTAAGAGCTAAGCTGCCGGTTGTACCTATCGAGTG
SLC22A4_+_131630163.23-P1P2	SLC22A4	SLC	P1P2	GAAATTGGGGCGCGAAGCCG	AGTATTAGGCGTCAAGGTCCCCACCTTGTTGGAAATTGGGGCGCGAAGCCGGTTTAAGAGCTAAGCTGCCGGTTGTACCTATCGAGTG
SLC22A5_+_131705460.23-P1P2	SLC22A5	SLC	P1P2	GTAGGGCGCACGACCAGGGA	AGTATTAGGCGTCAAGGTCCCCACCTTGTTGGTAGGGCGCACGACCAGGGAGTTTAAGAGCTAAGCTGCCGGTTGTACCTATCGAGTG
SLC22A5_+_131705464.23-P1P2	SLC22A5	SLC	P1P2	GTACATAGGGCGCACGACCA	AGTATTAGGCGTCAAGGTCCCCACCTTGTTGGTACATAGGGCGCACGACCAGTTTAAGAGCTAAGCTGCCGGTTGTACCTATCGAGTG
SLC22A5_-_131705498.23-P1P2	SLC22A5	SLC	P1P2	GCCCTATGTAAGGCCAGCCG	AGTATTAGGCGTCAAGGTCCCCACCTTGTTGGCCCTATGTAAGGCCAGCCGGTTTAAGAGCTAAGCTGCCGGTTGTACCTATCGAGTG
SLC22A5_+_131705454.23-P1P2	SLC22A5	SLC	P1P2	GGCACGACCAGGGAAGGTTG	AGTATTAGGCGTCAAGGTCCCCACCTTGTTGGGCACGACCAGGGAAGGTTGGTTTAAGAGCTAAGCTGCCGGTTGTACCTATCGAGTG
SLC22A5_-_131705515.23-P1P2	SLC22A5	SLC	P1P2	GCGCGGCAGGACCAAGGCGG	AGTATTAGGCGTCAAGGTCCCCACCTTGTTGGCGCGGCAGGACCAAGGCGGGTTTAAGAGCTAAGCTGCCGGTTGTACCTATCGAGTG
SLC22A5_-_131705434.23-P1P2	SLC22A5	SLC	P1P2	GgccgctctgccTGCCAGCG	AGTATTAGGCGTCAAGGTCCCCACCTTGTTGGgccgctctgccTGCCAGCGGTTTAAGAGCTAAGCTGCCGGTTGTACCTATCGAGTG
SLC22A5_+_131705399.23-P1P2	SLC22A5	SLC	P1P2	Gagagcggcgccggcgaagg	AGTATTAGGCGTCAAGGTCCCCACCTTGTTGGagagcggcgccggcgaaggGTTTAAGAGCTAAGCTGCCGGTTGTACCTATCGAGTG
SLC22A5_+_131705447.23-P1P2	SLC22A5	SLC	P1P2	GCAGGGAAGGTTGCGGGCCT	AGTATTAGGCGTCAAGGTCCCCACCTTGTTGGCAGGGAAGGTTGCGGGCCTGTTTAAGAGCTAAGCTGCCGGTTGTACCTATCGAGTG
SLC22A5_+_131705650.23-P1P2	SLC22A5	SLC	P1P2	GTCCCGCATGCCGCCCTCAG	AGTATTAGGCGTCAAGGTCCCCACCTTGTTGGTCCCGCATGCCGCCCTCAGGTTTAAGAGCTAAGCTGCCGGTTGTACCTATCGAGTG
SLC22A5_+_131705530.23-P1P2	SLC22A5	SLC	P1P2	GAAGACCGTCCGCGGAGGGT	AGTATTAGGCGTCAAGGTCCCCACCTTGTTGGAAGACCGTCCGCGGAGGGTGTTTAAGAGCTAAGCTGCCGGTTGTACCTATCGAGTG
SLC22A6_+_62752206.23-P1P2	SLC22A6	SLC	P1P2	GGCAGACAGACAGAGGTCCT	AGTATTAGGCGTCAAGGTCCCCACCTTGTTGGGCAGACAGACAGAGGTCCTGTTTAAGAGCTAAGCTGCCGGTTGTACCTATCGAGTG
SLC22A6_-_62752460.23-P1P2	SLC22A6	SLC	P1P2	GGGAGACCTGACCCTTGCAT	AGTATTAGGCGTCAAGGTCCCCACCTTGTTGGGGAGACCTGACCCTTGCATGTTTAAGAGCTAAGCTGCCGGTTGTACCTATCGAGTG
SLC22A6_+_62752382.23-P1P2	SLC22A6	SLC	P1P2	GAAGTGAGGAGAAGCTGCAA	AGTATTAGGCGTCAAGGTCCCCACCTTGTTGGAAGTGAGGAGAAGCTGCAAGTTTAAGAGCTAAGCTGCCGGTTGTACCTATCGAGTG
SLC22A6_+_62752271.23-P1P2	SLC22A6	SLC	P1P2	GTCCCGGAGCAACCCAGCTG	AGTATTAGGCGTCAAGGTCCCCACCTTGTTGGTCCCGGAGCAACCCAGCTGGTTTAAGAGCTAAGCTGCCGGTTGTACCTATCGAGTG
SLC22A6_+_62752231.23-P1P2	SLC22A6	SLC	P1P2	GTCCTCCAGCGAAGGACAGC	AGTATTAGGCGTCAAGGTCCCCACCTTGTTGGTCCTCCAGCGAAGGACAGCGTTTAAGAGCTAAGCTGCCGGTTGTACCTATCGAGTG
SLC22A6_+_62752262.23-P1P2	SLC22A6	SLC	P1P2	GAACCCAGCTGCGGAGGCAA	AGTATTAGGCGTCAAGGTCCCCACCTTGTTGGAACCCAGCTGCGGAGGCAAGTTTAAGAGCTAAGCTGCCGGTTGTACCTATCGAGTG
SLC22A6_+_62752351.23-P1P2	SLC22A6	SLC	P1P2	GGGACAGATCAGGGAGACCG	AGTATTAGGCGTCAAGGTCCCCACCTTGTTGGGGACAGATCAGGGAGACCGGTTTAAGAGCTAAGCTGCCGGTTGTACCTATCGAGTG
SLC22A6_-_62752083.23-P1P2	SLC22A6	SLC	P1P2	GGAGAAGCCATCAGGAGCAG	AGTATTAGGCGTCAAGGTCCCCACCTTGTTGGGAGAAGCCATCAGGAGCAGGTTTAAGAGCTAAGCTGCCGGTTGTACCTATCGAGTG
SLC22A6_-_62752318.23-P1P2	SLC22A6	SLC	P1P2	GAGTCCGAGCTGCTCTGTGG	AGTATTAGGCGTCAAGGTCCCCACCTTGTTGGAGTCCGAGCTGCTCTGTGGGTTTAAGAGCTAAGCTGCCGGTTGTACCTATCGAGTG
SLC22A6_-_62751912.23-P1P2	SLC22A6	SLC	P1P2	GGAAAGGGCAGTCCCCACTG	AGTATTAGGCGTCAAGGTCCCCACCTTGTTGGGAAAGGGCAGTCCCCACTGGTTTAAGAGCTAAGCTGCCGGTTGTACCTATCGAGTG
SLC22A7_-_43266064.23-P1P2	SLC22A7	SLC	P1P2	GCTGGCTGGATACTAGAGGG	AGTATTAGGCGTCAAGGTCCCCACCTTGTTGGCTGGCTGGATACTAGAGGGGTTTAAGAGCTAAGCTGCCGGTTGTACCTATCGAGTG
SLC22A7_-_43266061.23-P1P2	SLC22A7	SLC	P1P2	GGAGCTGGCTGGATACTAGA	AGTATTAGGCGTCAAGGTCCCCACCTTGTTGGGAGCTGGCTGGATACTAGAGTTTAAGAGCTAAGCTGCCGGTTGTACCTATCGAGTG
SLC22A7_+_43266232.23-P1P2	SLC22A7	SLC	P1P2	GCCCGGCAGGGCACATCGGT	AGTATTAGGCGTCAAGGTCCCCACCTTGTTGGCCCGGCAGGGCACATCGGTGTTTAAGAGCTAAGCTGCCGGTTGTACCTATCGAGTG
SLC22A7_+_43266236.23-P1P2	SLC22A7	SLC	P1P2	GGGCACCCGGCAGGGCACAT	AGTATTAGGCGTCAAGGTCCCCACCTTGTTGGGGCACCCGGCAGGGCACATGTTTAAGAGCTAAGCTGCCGGTTGTACCTATCGAGTG
SLC22A7_-_43266100.23-P1P2	SLC22A7	SLC	P1P2	GTTTGGTGGGTGAGCAGCAT	AGTATTAGGCGTCAAGGTCCCCACCTTGTTGGTTTGGTGGGTGAGCAGCATGTTTAAGAGCTAAGCTGCCGGTTGTACCTATCGAGTG
SLC22A7_+_43266207.23-P1P2	SLC22A7	SLC	P1P2	GGCACGGCAGCCAGGAAGAT	AGTATTAGGCGTCAAGGTCCCCACCTTGTTGGGCACGGCAGCCAGGAAGATGTTTAAGAGCTAAGCTGCCGGTTGTACCTATCGAGTG
SLC22A7_-_43266029.23-P1P2	SLC22A7	SLC	P1P2	GCAGAGTCCAAGGGTCTATG	AGTATTAGGCGTCAAGGTCCCCACCTTGTTGGCAGAGTCCAAGGGTCTATGGTTTAAGAGCTAAGCTGCCGGTTGTACCTATCGAGTG
SLC22A7_+_43266272.23-P1P2	SLC22A7	SLC	P1P2	GCTCCAGCCACACATCCTGA	AGTATTAGGCGTCAAGGTCCCCACCTTGTTGGCTCCAGCCACACATCCTGAGTTTAAGAGCTAAGCTGCCGGTTGTACCTATCGAGTG
SLC22A7_+_43266335.23-P1P2	SLC22A7	SLC	P1P2	GCTGGGGATAGGCAAAGCGG	AGTATTAGGCGTCAAGGTCCCCACCTTGTTGGCTGGGGATAGGCAAAGCGGGTTTAAGAGCTAAGCTGCCGGTTGTACCTATCGAGTG
SLC22A7_-_43266020.23-P1P2	SLC22A7	SLC	P1P2	GTCCCACCTCCAGAGTCCAA	AGTATTAGGCGTCAAGGTCCCCACCTTGTTGGTCCCACCTCCAGAGTCCAAGTTTAAGAGCTAAGCTGCCGGTTGTACCTATCGAGTG
SLC22A8_-_62783290.23-P1P2	SLC22A8	SLC	P1P2	GGCCGGCAGCTGCTGTAGTA	AGTATTAGGCGTCAAGGTCCCCACCTTGTTGGGCCGGCAGCTGCTGTAGTAGTTTAAGAGCTAAGCTGCCGGTTGTACCTATCGAGTG
SLC22A8_+_62783251.23-P1P2	SLC22A8	SLC	P1P2	GCGGCCCCTAGGACAGAGCA	AGTATTAGGCGTCAAGGTCCCCACCTTGTTGGCGGCCCCTAGGACAGAGCAGTTTAAGAGCTAAGCTGCCGGTTGTACCTATCGAGTG
SLC22A8_-_62783227.23-P1P2	SLC22A8	SLC	P1P2	GGCCGGGTCTGGATCCGATG	AGTATTAGGCGTCAAGGTCCCCACCTTGTTGGGCCGGGTCTGGATCCGATGGTTTAAGAGCTAAGCTGCCGGTTGTACCTATCGAGTG
SLC22A8_-_62783111.23-P1P2	SLC22A8	SLC	P1P2	GAGGTCTCAGAGGGCACTAG	AGTATTAGGCGTCAAGGTCCCCACCTTGTTGGAGGTCTCAGAGGGCACTAGGTTTAAGAGCTAAGCTGCCGGTTGTACCTATCGAGTG
SLC22A8_-_62783049.23-P1P2	SLC22A8	SLC	P1P2	GGGCTTCTGGCAGTTCCCTG	AGTATTAGGCGTCAAGGTCCCCACCTTGTTGGGGCTTCTGGCAGTTCCCTGGTTTAAGAGCTAAGCTGCCGGTTGTACCTATCGAGTG
SLC22A8_-_62783249.23-P1P2	SLC22A8	SLC	P1P2	GCTGGTGATCAGTGTAGTTG	AGTATTAGGCGTCAAGGTCCCCACCTTGTTGGCTGGTGATCAGTGTAGTTGGTTTAAGAGCTAAGCTGCCGGTTGTACCTATCGAGTG
SLC22A8_+_62783320.23-P1P2	SLC22A8	SLC	P1P2	GATATAAGCCCCCCTGGGGG	AGTATTAGGCGTCAAGGTCCCCACCTTGTTGGATATAAGCCCCCCTGGGGGGTTTAAGAGCTAAGCTGCCGGTTGTACCTATCGAGTG
SLC22A8_+_62783149.23-P1P2	SLC22A8	SLC	P1P2	GCAGGCACCTAGGAATCCCA	AGTATTAGGCGTCAAGGTCCCCACCTTGTTGGCAGGCACCTAGGAATCCCAGTTTAAGAGCTAAGCTGCCGGTTGTACCTATCGAGTG
SLC22A8_+_62783207.23-P1P2	SLC22A8	SLC	P1P2	GGCCCCATCGGATCCAGACC	AGTATTAGGCGTCAAGGTCCCCACCTTGTTGGGCCCCATCGGATCCAGACCGTTTAAGAGCTAAGCTGCCGGTTGTACCTATCGAGTG
[truncated: 4,001 more rows]

## Sheet: CRISPRa
sgRNA name (chromosomal target site)	gene	annotation (FigS1B)	transcript	sgRNA sequence	Oligonucleotide sequence for library cloning
ABCA1_+_107690619.23-P1P2	ABCA1	ABC	P1P2	GTCCCTAGATGTGTCGTGGG	AAACACGTGGCAAACATTCCCCACCTTGTTGGTCCCTAGATGTGTCGTGGGGTTTAAGAGCTAAGCTGGAGGATTCGGTCAGTTCACT
ABCA1_-_107690608.23-P1P2	ABCA1	ABC	P1P2	GCGGGGCCCGCCCCTTAAAC	AAACACGTGGCAAACATTCCCCACCTTGTTGGCGGGGCCCGCCCCTTAAACGTTTAAGAGCTAAGCTGGAGGATTCGGTCAGTTCACT
ABCA1_+_107690622.23-P1P2	ABCA1	ABC	P1P2	GAACTCCCTAGATGTGTCGT	AAACACGTGGCAAACATTCCCCACCTTGTTGGAACTCCCTAGATGTGTCGTGTTTAAGAGCTAAGCTGGAGGATTCGGTCAGTTCACT
ABCA1_+_107690542.23-P1P2	ABCA1	ABC	P1P2	GGACTGAACTACATAAACAG	AAACACGTGGCAAACATTCCCCACCTTGTTGGGACTGAACTACATAAACAGGTTTAAGAGCTAAGCTGGAGGATTCGGTCAGTTCACT
ABCA1_-_107690639.23-P1P2	ABCA1	ABC	P1P2	GGCCGCCCACGACACATCTA	AAACACGTGGCAAACATTCCCCACCTTGTTGGGCCGCCCACGACACATCTAGTTTAAGAGCTAAGCTGGAGGATTCGGTCAGTTCACT
ABCA1_-_107690648.23-P1P2	ABCA1	ABC	P1P2	GGACACATCTAGGGAGTTGG	AAACACGTGGCAAACATTCCCCACCTTGTTGGGACACATCTAGGGAGTTGGGTTTAAGAGCTAAGCTGGAGGATTCGGTCAGTTCACT
ABCA1_+_107690598.23-P1P2	ABCA1	ABC	P1P2	GGCTGAACGTCGCCCGTTTA	AAACACGTGGCAAACATTCCCCACCTTGTTGGGCTGAACGTCGCCCGTTTAGTTTAAGAGCTAAGCTGGAGGATTCGGTCAGTTCACT
ABCA1_-_107690591.23-P1P2	ABCA1	ABC	P1P2	GCAGAAAGCACGTGGAGCCG	AAACACGTGGCAAACATTCCCCACCTTGTTGGCAGAAAGCACGTGGAGCCGGTTTAAGAGCTAAGCTGGAGGATTCGGTCAGTTCACT
ABCA1_+_107690530.23-P1P2	ABCA1	ABC	P1P2	GTAAACAGAGGCCGGGAACG	AAACACGTGGCAAACATTCCCCACCTTGTTGGTAAACAGAGGCCGGGAACGGTTTAAGAGCTAAGCTGGAGGATTCGGTCAGTTCACT
ABCA1_-_107690693.23-P1P2	ABCA1	ABC	P1P2	GGGGTACAGCAGGTGTCTTA	AAACACGTGGCAAACATTCCCCACCTTGTTGGGGGTACAGCAGGTGTCTTAGTTTAAGAGCTAAGCTGGAGGATTCGGTCAGTTCACT
ABCA10_-_67224969.23-P1P2	ABCA10	ABC	P1P2	GAGAGAGTGTAATGAATTGT	AAACACGTGGCAAACATTCCCCACCTTGTTGGAGAGAGTGTAATGAATTGTGTTTAAGAGCTAAGCTGGAGGATTCGGTCAGTTCACT
ABCA10_+_67224929.23-P1P2	ABCA10	ABC	P1P2	GTCTGAAGAGTAACTGGACA	AAACACGTGGCAAACATTCCCCACCTTGTTGGTCTGAAGAGTAACTGGACAGTTTAAGAGCTAAGCTGGAGGATTCGGTCAGTTCACT
ABCA10_+_67225208.23-P1P2	ABCA10	ABC	P1P2	GTCAGATGAAACTTTCTCAT	AAACACGTGGCAAACATTCCCCACCTTGTTGGTCAGATGAAACTTTCTCATGTTTAAGAGCTAAGCTGGAGGATTCGGTCAGTTCACT
ABCA10_-_67225301.23-P1P2	ABCA10	ABC	P1P2	GGTACTAGAAAGTGTTCTAA	AAACACGTGGCAAACATTCCCCACCTTGTTGGGTACTAGAAAGTGTTCTAAGTTTAAGAGCTAAGCTGGAGGATTCGGTCAGTTCACT
ABCA10_-_67225462.23-P1P2	ABCA10	ABC	P1P2	GATGAGTCCAGAATAGTATC	AAACACGTGGCAAACATTCCCCACCTTGTTGGATGAGTCCAGAATAGTATCGTTTAAGAGCTAAGCTGGAGGATTCGGTCAGTTCACT
ABCA10_-_67225390.23-P1P2	ABCA10	ABC	P1P2	GTAAACAAATTTGAAAGGTG	AAACACGTGGCAAACATTCCCCACCTTGTTGGTAAACAAATTTGAAAGGTGGTTTAAGAGCTAAGCTGGAGGATTCGGTCAGTTCACT
ABCA10_-_67225503.23-P1P2	ABCA10	ABC	P1P2	GTTAACTACCACTATGAAAA	AAACACGTGGCAAACATTCCCCACCTTGTTGGTTAACTACCACTATGAAAAGTTTAAGAGCTAAGCTGGAGGATTCGGTCAGTTCACT
ABCA10_+_67225447.23-P1P2	ABCA10	ABC	P1P2	GTGGAGTCCAGATACTATTC	AAACACGTGGCAAACATTCCCCACCTTGTTGGTGGAGTCCAGATACTATTCGTTTAAGAGCTAAGCTGGAGGATTCGGTCAGTTCACT
ABCA10_-_67225070.23-P1P2	ABCA10	ABC	P1P2	GCCACATATTTACAATTGCA	AAACACGTGGCAAACATTCCCCACCTTGTTGGCCACATATTTACAATTGCAGTTTAAGAGCTAAGCTGGAGGATTCGGTCAGTTCACT
ABCA10_+_67225258.23-P1P2	ABCA10	ABC	P1P2	GATAGGAATTAGTGAATACA	AAACACGTGGCAAACATTCCCCACCTTGTTGGATAGGAATTAGTGAATACAGTTTAAGAGCTAAGCTGGAGGATTCGGTCAGTTCACT
ABCA12_-_216003511.23-P1P2	ABCA12	ABC	P1P2	GAGAGCATTTCACAGACACT	AAACACGTGGCAAACATTCCCCACCTTGTTGGAGAGCATTTCACAGACACTGTTTAAGAGCTAAGCTGGAGGATTCGGTCAGTTCACT
ABCA12_-_216003397.23-P1P2	ABCA12	ABC	P1P2	GGATGCGTCACAGGGACTAG	AAACACGTGGCAAACATTCCCCACCTTGTTGGGATGCGTCACAGGGACTAGGTTTAAGAGCTAAGCTGGAGGATTCGGTCAGTTCACT
ABCA12_-_216003484.23-P1P2	ABCA12	ABC	P1P2	GGTCTGCTCTAGCAGAGGCA	AAACACGTGGCAAACATTCCCCACCTTGTTGGGTCTGCTCTAGCAGAGGCAGTTTAAGAGCTAAGCTGGAGGATTCGGTCAGTTCACT
ABCA12_-_216003679.23-P1P2	ABCA12	ABC	P1P2	GTTGGGGGAAGAAACTATGT	AAACACGTGGCAAACATTCCCCACCTTGTTGGTTGGGGGAAGAAACTATGTGTTTAAGAGCTAAGCTGGAGGATTCGGTCAGTTCACT
ABCA12_+_216003680.23-P1P2	ABCA12	ABC	P1P2	GTGTGATGAAAGGTGGGACC	AAACACGTGGCAAACATTCCCCACCTTGTTGGTGTGATGAAAGGTGGGACCGTTTAAGAGCTAAGCTGGAGGATTCGGTCAGTTCACT
ABCA12_-_216003401.23-P1P2	ABCA12	ABC	P1P2	GCGTCACAGGGACTAGGGGG	AAACACGTGGCAAACATTCCCCACCTTGTTGGCGTCACAGGGACTAGGGGGGTTTAAGAGCTAAGCTGGAGGATTCGGTCAGTTCACT
ABCA12_-_216003618.23-P1P2	ABCA12	ABC	P1P2	GCCCATCATTAGATATACTA	AAACACGTGGCAAACATTCCCCACCTTGTTGGCCCATCATTAGATATACTAGTTTAAGAGCTAAGCTGGAGGATTCGGTCAGTTCACT
ABCA12_-_216003855.23-P1P2	ABCA12	ABC	P1P2	GTTATAGTGAAAGGGGACAC	AAACACGTGGCAAACATTCCCCACCTTGTTGGTTATAGTGAAAGGGGACACGTTTAAGAGCTAAGCTGGAGGATTCGGTCAGTTCACT
ABCA12_-_216003389.23-P1P2	ABCA12	ABC	P1P2	GCTGCACTGGATGCGTCACA	AAACACGTGGCAAACATTCCCCACCTTGTTGGCTGCACTGGATGCGTCACAGTTTAAGAGCTAAGCTGGAGGATTCGGTCAGTTCACT
ABCA12_-_216003376.23-P1P2	ABCA12	ABC	P1P2	GGAGAACATGTCACCTGCAC	AAACACGTGGCAAACATTCCCCACCTTGTTGGGAGAACATGTCACCTGCACGTTTAAGAGCTAAGCTGGAGGATTCGGTCAGTTCACT
ABCA13_-_48210841.23-P1P2	ABCA13	ABC	P1P2	GTGCCCGAGAAAGTCCCTGA	AAACACGTGGCAAACATTCCCCACCTTGTTGGTGCCCGAGAAAGTCCCTGAGTTTAAGAGCTAAGCTGGAGGATTCGGTCAGTTCACT
ABCA13_+_48210574.23-P1P2	ABCA13	ABC	P1P2	GGAAGCAGTGTTGGTGTCTG	AAACACGTGGCAAACATTCCCCACCTTGTTGGGAAGCAGTGTTGGTGTCTGGTTTAAGAGCTAAGCTGGAGGATTCGGTCAGTTCACT
ABCA13_+_48210948.23-P1P2	ABCA13	ABC	P1P2	GGTGATGCAAGAGAGATTAC	AAACACGTGGCAAACATTCCCCACCTTGTTGGGTGATGCAAGAGAGATTACGTTTAAGAGCTAAGCTGGAGGATTCGGTCAGTTCACT
ABCA13_-_48210919.23-P1P2	ABCA13	ABC	P1P2	GCAGCAGATGCCGAACAAGA	AAACACGTGGCAAACATTCCCCACCTTGTTGGCAGCAGATGCCGAACAAGAGTTTAAGAGCTAAGCTGGAGGATTCGGTCAGTTCACT
ABCA13_-_48210778.23-P1P2	ABCA13	ABC	P1P2	GGTCGCACAGATCAGTTCTG	AAACACGTGGCAAACATTCCCCACCTTGTTGGGTCGCACAGATCAGTTCTGGTTTAAGAGCTAAGCTGGAGGATTCGGTCAGTTCACT
ABCA13_-_48210792.23-P1P2	ABCA13	ABC	P1P2	GTTCTGTGGGTTCTCGGAAA	AAACACGTGGCAAACATTCCCCACCTTGTTGGTTCTGTGGGTTCTCGGAAAGTTTAAGAGCTAAGCTGGAGGATTCGGTCAGTTCACT
ABCA13_+_48210559.23-P1P2	ABCA13	ABC	P1P2	GTCTGGGGGAGTTTGGGGAA	AAACACGTGGCAAACATTCCCCACCTTGTTGGTCTGGGGGAGTTTGGGGAAGTTTAAGAGCTAAGCTGGAGGATTCGGTCAGTTCACT
ABCA13_+_48210861.23-P1P2	ABCA13	ABC	P1P2	GAGCTGTTCAGTGTTTCAGG	AAACACGTGGCAAACATTCCCCACCTTGTTGGAGCTGTTCAGTGTTTCAGGGTTTAAGAGCTAAGCTGGAGGATTCGGTCAGTTCACT
ABCA13_-_48210795.23-P1P2	ABCA13	ABC	P1P2	GTGTGGGTTCTCGGAAAGGG	AAACACGTGGCAAACATTCCCCACCTTGTTGGTGTGGGTTCTCGGAAAGGGGTTTAAGAGCTAAGCTGGAGGATTCGGTCAGTTCACT
ABCA13_-_48210530.23-P1P2	ABCA13	ABC	P1P2	GAAGGAGAAGTATGAAGTGC	AAACACGTGGCAAACATTCCCCACCTTGTTGGAAGGAGAAGTATGAAGTGCGTTTAAGAGCTAAGCTGGAGGATTCGGTCAGTTCACT
ABCA2_-_139922859.23-P1P2	ABCA2	ABC	P1P2	GGCCGCGCCCGGGACCGACC	AAACACGTGGCAAACATTCCCCACCTTGTTGGGCCGCGCCCGGGACCGACCGTTTAAGAGCTAAGCTGGAGGATTCGGTCAGTTCACT
ABCA2_+_139922844.23-P1P2	ABCA2	ABC	P1P2	GTCGGGCCCGGGTCGGTCCC	AAACACGTGGCAAACATTCCCCACCTTGTTGGTCGGGCCCGGGTCGGTCCCGTTTAAGAGCTAAGCTGGAGGATTCGGTCAGTTCACT
ABCA2_+_139922862.23-P1P2	ABCA2	ABC	P1P2	GGGCGGCGCGCGCAGGGTCT	AAACACGTGGCAAACATTCCCCACCTTGTTGGGGCGGCGCGCGCAGGGTCTGTTTAAGAGCTAAGCTGGAGGATTCGGTCAGTTCACT
ABCA2_+_139922959.23-P1P2	ABCA2	ABC	P1P2	GAGGGTCCCCCGGCCTACGA	AAACACGTGGCAAACATTCCCCACCTTGTTGGAGGGTCCCCCGGCCTACGAGTTTAAGAGCTAAGCTGGAGGATTCGGTCAGTTCACT
ABCA2_-_139923118.23-P1P2	ABCA2	ABC	P1P2	GGGCCAGCTCACCCCCGTAA	AAACACGTGGCAAACATTCCCCACCTTGTTGGGGCCAGCTCACCCCCGTAAGTTTAAGAGCTAAGCTGGAGGATTCGGTCAGTTCACT
ABCA2_+_139922999.23-P1P2	ABCA2	ABC	P1P2	GGGCGCAGCCGGATGCCTCT	AAACACGTGGCAAACATTCCCCACCTTGTTGGGGCGCAGCCGGATGCCTCTGTTTAAGAGCTAAGCTGGAGGATTCGGTCAGTTCACT
ABCA2_+_139922745.23-P1P2	ABCA2	ABC	P1P2	GGGCAGAGTCGCTGTCGCCG	AAACACGTGGCAAACATTCCCCACCTTGTTGGGGCAGAGTCGCTGTCGCCGGTTTAAGAGCTAAGCTGGAGGATTCGGTCAGTTCACT
ABCA2_-_139922730.23-P1P2	ABCA2	ABC	P1P2	GTCCGGGACCCGATCCGCGC	AAACACGTGGCAAACATTCCCCACCTTGTTGGTCCGGGACCCGATCCGCGCGTTTAAGAGCTAAGCTGGAGGATTCGGTCAGTTCACT
ABCA2_+_139922931.23-P1P2	ABCA2	ABC	P1P2	GCGGGGTCTCGGATTCGATG	AAACACGTGGCAAACATTCCCCACCTTGTTGGCGGGGTCTCGGATTCGATGGTTTAAGAGCTAAGCTGGAGGATTCGGTCAGTTCACT
ABCA2_+_139922782.23-P1P2	ABCA2	ABC	P1P2	GGAGCGCGGCGCCTTTAAGC	AAACACGTGGCAAACATTCCCCACCTTGTTGGGAGCGCGGCGCCTTTAAGCGTTTAAGAGCTAAGCTGGAGGATTCGGTCAGTTCACT
ABCA3_+_2390869.23-P1P2	ABCA3	ABC	P1P2	GGGGCATGGGCGACATGCAG	AAACACGTGGCAAACATTCCCCACCTTGTTGGGGGCATGGGCGACATGCAGGTTTAAGAGCTAAGCTGGAGGATTCGGTCAGTTCACT
ABCA3_+_2390930.23-P1P2	ABCA3	ABC	P1P2	GTGCGAACCGCGTACTCGCA	AAACACGTGGCAAACATTCCCCACCTTGTTGGTGCGAACCGCGTACTCGCAGTTTAAGAGCTAAGCTGGAGGATTCGGTCAGTTCACT
ABCA3_-_2390945.23-P1P2	ABCA3	ABC	P1P2	GCAGCCACCCTGCGAGTACG	AAACACGTGGCAAACATTCCCCACCTTGTTGGCAGCCACCCTGCGAGTACGGTTTAAGAGCTAAGCTGGAGGATTCGGTCAGTTCACT
ABCA3_+_2391032.23-P1P2	ABCA3	ABC	P1P2	GAGGCCACCGCGCCCTCGCT	AAACACGTGGCAAACATTCCCCACCTTGTTGGAGGCCACCGCGCCCTCGCTGTTTAAGAGCTAAGCTGGAGGATTCGGTCAGTTCACT
ABCA3_+_2390968.23-P1P2	ABCA3	ABC	P1P2	GCAGAGCAGTGCGCAAGCAC	AAACACGTGGCAAACATTCCCCACCTTGTTGGCAGAGCAGTGCGCAAGCACGTTTAAGAGCTAAGCTGGAGGATTCGGTCAGTTCACT
ABCA3_+_2390998.23-P1P2	ABCA3	ABC	P1P2	GCGCGCCCCCTGCTGGACAT	AAACACGTGGCAAACATTCCCCACCTTGTTGGCGCGCCCCCTGCTGGACATGTTTAAGAGCTAAGCTGGAGGATTCGGTCAGTTCACT
ABCA3_-_2390899.23-P1P2	ABCA3	ABC	P1P2	GGTCGCCCATGCCCGGCAGA	AAACACGTGGCAAACATTCCCCACCTTGTTGGGTCGCCCATGCCCGGCAGAGTTTAAGAGCTAAGCTGGAGGATTCGGTCAGTTCACT
ABCA3_+_2390845.23-P1P2	ABCA3	ABC	P1P2	GACCGCGCAGGCGCGGGGTT	AAACACGTGGCAAACATTCCCCACCTTGTTGGACCGCGCAGGCGCGGGGTTGTTTAAGAGCTAAGCTGGAGGATTCGGTCAGTTCACT
ABCA3_-_2390956.23-P1P2	ABCA3	ABC	P1P2	GCGAGTACGCGGTTCGCACC	AAACACGTGGCAAACATTCCCCACCTTGTTGGCGAGTACGCGGTTCGCACCGTTTAAGAGCTAAGCTGGAGGATTCGGTCAGTTCACT
ABCA3_-_2391042.23-P1P2	ABCA3	ABC	P1P2	GAGCGGCGGTAGCCGAGCGA	AAACACGTGGCAAACATTCCCCACCTTGTTGGAGCGGCGGTAGCCGAGCGAGTTTAAGAGCTAAGCTGGAGGATTCGGTCAGTTCACT
ABCA4_-_94586933.23-P1P2	ABCA4	ABC	P1P2	GCATGAGAGGGGTTCCTGAG	AAACACGTGGCAAACATTCCCCACCTTGTTGGCATGAGAGGGGTTCCTGAGGTTTAAGAGCTAAGCTGGAGGATTCGGTCAGTTCACT
ABCA4_-_94586803.23-P1P2	ABCA4	ABC	P1P2	GGAGGAGGCCGACACTGTGT	AAACACGTGGCAAACATTCCCCACCTTGTTGGGAGGAGGCCGACACTGTGTGTTTAAGAGCTAAGCTGGAGGATTCGGTCAGTTCACT
ABCA4_-_94586785.23-P1P2	ABCA4	ABC	P1P2	GTAAGCCCTTAGTTGGGGAG	AAACACGTGGCAAACATTCCCCACCTTGTTGGTAAGCCCTTAGTTGGGGAGGTTTAAGAGCTAAGCTGGAGGATTCGGTCAGTTCACT
ABCA4_-_94586874.23-P1P2	ABCA4	ABC	P1P2	GACCAGGGAAATTGAGGTGG	AAACACGTGGCAAACATTCCCCACCTTGTTGGACCAGGGAAATTGAGGTGGGTTTAAGAGCTAAGCTGGAGGATTCGGTCAGTTCACT
ABCA4_+_94586768.23-P1P2	ABCA4	ABC	P1P2	GGCCTCCTCTCCCCAACTAA	AAACACGTGGCAAACATTCCCCACCTTGTTGGGCCTCCTCTCCCCAACTAAGTTTAAGAGCTAAGCTGGAGGATTCGGTCAGTTCACT
ABCA4_-_94586780.23-P1P2	ABCA4	ABC	P1P2	GACACATAAGCCCTTAGTTG	AAACACGTGGCAAACATTCCCCACCTTGTTGGACACATAAGCCCTTAGTTGGTTTAAGAGCTAAGCTGGAGGATTCGGTCAGTTCACT
ABCA4_-_94586884.23-P1P2	ABCA4	ABC	P1P2	GTTGAGGTGGGGGATGCAAT	AAACACGTGGCAAACATTCCCCACCTTGTTGGTTGAGGTGGGGGATGCAATGTTTAAGAGCTAAGCTGGAGGATTCGGTCAGTTCACT
ABCA4_+_94587051.23-P1P2	ABCA4	ABC	P1P2	GTGAGTCGATTGGACTTAAA	AAACACGTGGCAAACATTCCCCACCTTGTTGGTGAGTCGATTGGACTTAAAGTTTAAGAGCTAAGCTGGAGGATTCGGTCAGTTCACT
ABCA4_+_94586789.23-P1P2	ABCA4	ABC	P1P2	GAAGGGAGCCAACACAGTGT	AAACACGTGGCAAACATTCCCCACCTTGTTGGAAGGGAGCCAACACAGTGTGTTTAAGAGCTAAGCTGGAGGATTCGGTCAGTTCACT
ABCA4_+_94586925.23-P1P2	ABCA4	ABC	P1P2	GACCTAAAGACATCCCCCTC	AAACACGTGGCAAACATTCCCCACCTTGTTGGACCTAAAGACATCCCCCTCGTTTAAGAGCTAAGCTGGAGGATTCGGTCAGTTCACT
ABCA5_-_67323481.23-P1P2	ABCA5	ABC	P1P2	GCGGAAGAGGAGAGCGGCTG	AAACACGTGGCAAACATTCCCCACCTTGTTGGCGGAAGAGGAGAGCGGCTGGTTTAAGAGCTAAGCTGGAGGATTCGGTCAGTTCACT
ABCA5_-_67323403.23-P1P2	ABCA5	ABC	P1P2	GAAAGCGCCGCTCCGCGTAC	AAACACGTGGCAAACATTCCCCACCTTGTTGGAAAGCGCCGCTCCGCGTACGTTTAAGAGCTAAGCTGGAGGATTCGGTCAGTTCACT
ABCA5_-_67323536.23-P1P2	ABCA5	ABC	P1P2	GCCCCTGAGCCACTAGAGTC	AAACACGTGGCAAACATTCCCCACCTTGTTGGCCCCTGAGCCACTAGAGTCGTTTAAGAGCTAAGCTGGAGGATTCGGTCAGTTCACT
ABCA5_-_67323373.23-P1P2	ABCA5	ABC	P1P2	GGCAGAGCGCACCTGAGGGC	AAACACGTGGCAAACATTCCCCACCTTGTTGGGCAGAGCGCACCTGAGGGCGTTTAAGAGCTAAGCTGGAGGATTCGGTCAGTTCACT
ABCA5_-_67323368.23-P1P2	ABCA5	ABC	P1P2	GCTCCTGCAGAGCGCACCTG	AAACACGTGGCAAACATTCCCCACCTTGTTGGCTCCTGCAGAGCGCACCTGGTTTAAGAGCTAAGCTGGAGGATTCGGTCAGTTCACT
ABCA5_+_67323393.23-P1P2	ABCA5	ABC	P1P2	GTCTGAAGCGCGCCCGTACG	AAACACGTGGCAAACATTCCCCACCTTGTTGGTCTGAAGCGCGCCCGTACGGTTTAAGAGCTAAGCTGGAGGATTCGGTCAGTTCACT
ABCA5_+_67323330.23-P1P2	ABCA5	ABC	P1P2	GAGGAGGCGGGGCGCGACTT	AAACACGTGGCAAACATTCCCCACCTTGTTGGAGGAGGCGGGGCGCGACTTGTTTAAGAGCTAAGCTGGAGGATTCGGTCAGTTCACT
ABCA5_-_67323280.23-P1P2	ABCA5	ABC	P1P2	GCCAGCTGGGATCTGTGCGA	AAACACGTGGCAAACATTCCCCACCTTGTTGGCCAGCTGGGATCTGTGCGAGTTTAAGAGCTAAGCTGGAGGATTCGGTCAGTTCACT
ABCA5_+_67323377.23-P1P2	ABCA5	ABC	P1P2	GACGCGGAGCGGCGCTTTCT	AAACACGTGGCAAACATTCCCCACCTTGTTGGACGCGGAGCGGCGCTTTCTGTTTAAGAGCTAAGCTGGAGGATTCGGTCAGTTCACT
ABCA5_+_67323517.23-P1P2	ABCA5	ABC	P1P2	GGGCCCGACTCTAGTGGCTC	AAACACGTGGCAAACATTCCCCACCTTGTTGGGGCCCGACTCTAGTGGCTCGTTTAAGAGCTAAGCTGGAGGATTCGGTCAGTTCACT
ABCA6_-_67138206.23-P1P2	ABCA6	ABC	P1P2	GTTCAACTACAGGGATAAGG	AAACACGTGGCAAACATTCCCCACCTTGTTGGTTCAACTACAGGGATAAGGGTTTAAGAGCTAAGCTGGAGGATTCGGTCAGTTCACT
ABCA6_-_67138141.23-P1P2	ABCA6	ABC	P1P2	GCAAGGAAATGACTGTTCCG	AAACACGTGGCAAACATTCCCCACCTTGTTGGCAAGGAAATGACTGTTCCGGTTTAAGAGCTAAGCTGGAGGATTCGGTCAGTTCACT
ABCA6_-_67138222.23-P1P2	ABCA6	ABC	P1P2	GAGGGGGAAAACGGTAAACA	AAACACGTGGCAAACATTCCCCACCTTGTTGGAGGGGGAAAACGGTAAACAGTTTAAGAGCTAAGCTGGAGGATTCGGTCAGTTCACT
ABCA6_-_67138145.23-P1P2	ABCA6	ABC	P1P2	GGAAATGACTGTTCCGTGGT	AAACACGTGGCAAACATTCCCCACCTTGTTGGGAAATGACTGTTCCGTGGTGTTTAAGAGCTAAGCTGGAGGATTCGGTCAGTTCACT
ABCA6_-_67138150.23-P1P2	ABCA6	ABC	P1P2	GGACTGTTCCGTGGTTGGTT	AAACACGTGGCAAACATTCCCCACCTTGTTGGGACTGTTCCGTGGTTGGTTGTTTAAGAGCTAAGCTGGAGGATTCGGTCAGTTCACT
ABCA6_-_67138203.23-P1P2	ABCA6	ABC	P1P2	GCCTTTCAACTACAGGGATA	AAACACGTGGCAAACATTCCCCACCTTGTTGGCCTTTCAACTACAGGGATAGTTTAAGAGCTAAGCTGGAGGATTCGGTCAGTTCACT
ABCA6_-_67138196.23-P1P2	ABCA6	ABC	P1P2	GCACTTAGCCTTTCAACTAC	AAACACGTGGCAAACATTCCCCACCTTGTTGGCACTTAGCCTTTCAACTACGTTTAAGAGCTAAGCTGGAGGATTCGGTCAGTTCACT
ABCA6_+_67138050.23-P1P2	ABCA6	ABC	P1P2	GCATCATGTACAGCTTGGTC	AAACACGTGGCAAACATTCCCCACCTTGTTGGCATCATGTACAGCTTGGTCGTTTAAGAGCTAAGCTGGAGGATTCGGTCAGTTCACT
ABCA6_+_67138578.23-P1P2	ABCA6	ABC	P1P2	GGTAGACCTGGGCAAACCAC	AAACACGTGGCAAACATTCCCCACCTTGTTGGGTAGACCTGGGCAAACCACGTTTAAGAGCTAAGCTGGAGGATTCGGTCAGTTCACT
ABCA6_+_67138102.23-P1P2	ABCA6	ABC	P1P2	GCTTGCAGAATAATTGGCTT	AAACACGTGGCAAACATTCCCCACCTTGTTGGCTTGCAGAATAATTGGCTTGTTTAAGAGCTAAGCTGGAGGATTCGGTCAGTTCACT
ABCA7_-_1040041.23-P1	ABCA7	ABC	P1	GGAGCAGGCCAGTGAGTGAC	AAACACGTGGCAAACATTCCCCACCTTGTTGGGAGCAGGCCAGTGAGTGACGTTTAAGAGCTAAGCTGGAGGATTCGGTCAGTTCACT
ABCA7_+_1039996.23-P1	ABCA7	ABC	P1	GTCGGAGCTGCGCGGGCCAA	AAACACGTGGCAAACATTCCCCACCTTGTTGGTCGGAGCTGCGCGGGCCAAGTTTAAGAGCTAAGCTGGAGGATTCGGTCAGTTCACT
ABCA7_+_1039947.23-P1	ABCA7	ABC	P1	GCCTAGCCGGGTTTCTTAAA	AAACACGTGGCAAACATTCCCCACCTTGTTGGCCTAGCCGGGTTTCTTAAAGTTTAAGAGCTAAGCTGGAGGATTCGGTCAGTTCACT
ABCA7_+_1040027.23-P1	ABCA7	ABC	P1	GCGACCTGCCCGTCACTCAC	AAACACGTGGCAAACATTCCCCACCTTGTTGGCGACCTGCCCGTCACTCACGTTTAAGAGCTAAGCTGGAGGATTCGGTCAGTTCACT
ABCA7_+_1039975.23-P1	ABCA7	ABC	P1	GGAGGAGACGGGATCACAGA	AAACACGTGGCAAACATTCCCCACCTTGTTGGGAGGAGACGGGATCACAGAGTTTAAGAGCTAAGCTGGAGGATTCGGTCAGTTCACT
ABCA7_-_1039882.23-P1	ABCA7	ABC	P1	GGCGCAGCCTCGTTCCCGGA	AAACACGTGGCAAACATTCCCCACCTTGTTGGGCGCAGCCTCGTTCCCGGAGTTTAAGAGCTAAGCTGGAGGATTCGGTCAGTTCACT
ABCA7_+_1040003.23-P1	ABCA7	ABC	P1	GTGCTCCGTCGGAGCTGCGC	AAACACGTGGCAAACATTCCCCACCTTGTTGGTGCTCCGTCGGAGCTGCGCGTTTAAGAGCTAAGCTGGAGGATTCGGTCAGTTCACT
ABCA7_+_1039867.23-P1	ABCA7	ABC	P1	GAGGCCGCCCTCCGGGAACG	AAACACGTGGCAAACATTCCCCACCTTGTTGGAGGCCGCCCTCCGGGAACGGTTTAAGAGCTAAGCTGGAGGATTCGGTCAGTTCACT
ABCA7_+_1040049.23-P1	ABCA7	ABC	P1	GGCCTCTGCACGCTGCTATT	AAACACGTGGCAAACATTCCCCACCTTGTTGGGCCTCTGCACGCTGCTATTGTTTAAGAGCTAAGCTGGAGGATTCGGTCAGTTCACT
ABCA7_+_1039897.23-P1	ABCA7	ABC	P1	GGGGTGGCGGAGTGCCCGGC	AAACACGTGGCAAACATTCCCCACCTTGTTGGGGGTGGCGGAGTGCCCGGCGTTTAAGAGCTAAGCTGGAGGATTCGGTCAGTTCACT
ABCA7_-_1041060.23-P2	ABCA7	ABC	P2	GTCGGTCCCTGGAGGATTAG	AAACACGTGGCAAACATTCCCCACCTTGTTGGTCGGTCCCTGGAGGATTAGGTTTAAGAGCTAAGCTGGAGGATTCGGTCAGTTCACT
ABCA7_+_1041087.23-P2	ABCA7	ABC	P2	GAGGACTGTCGCTCTGAGCA	AAACACGTGGCAAACATTCCCCACCTTGTTGGAGGACTGTCGCTCTGAGCAGTTTAAGAGCTAAGCTGGAGGATTCGGTCAGTTCACT
ABCA7_-_1041049.23-P2	ABCA7	ABC	P2	GTAAGCCCAAACTCGGTCCC	AAACACGTGGCAAACATTCCCCACCTTGTTGGTAAGCCCAAACTCGGTCCCGTTTAAGAGCTAAGCTGGAGGATTCGGTCAGTTCACT
ABCA7_+_1041114.23-P2	ABCA7	ABC	P2	GAGCCGTCCTCGCATCTGAT	AAACACGTGGCAAACATTCCCCACCTTGTTGGAGCCGTCCTCGCATCTGATGTTTAAGAGCTAAGCTGGAGGATTCGGTCAGTTCACT
ABCA7_+_1041166.23-P2	ABCA7	ABC	P2	GAAGAGGCTCCGCTACCCCA	AAACACGTGGCAAACATTCCCCACCTTGTTGGAAGAGGCTCCGCTACCCCAGTTTAAGAGCTAAGCTGGAGGATTCGGTCAGTTCACT
ABCA7_+_1041148.23-P2	ABCA7	ABC	P2	GAGGGGTGGAGTAAACCAAT	AAACACGTGGCAAACATTCCCCACCTTGTTGGAGGGGTGGAGTAAACCAATGTTTAAGAGCTAAGCTGGAGGATTCGGTCAGTTCACT
ABCA7_-_1041052.23-P2	ABCA7	ABC	P2	GGCCCAAACTCGGTCCCTGG	AAACACGTGGCAAACATTCCCCACCTTGTTGGGCCCAAACTCGGTCCCTGGGTTTAAGAGCTAAGCTGGAGGATTCGGTCAGTTCACT
ABCA7_-_1041042.23-P2	ABCA7	ABC	P2	GAAAGCGTTAAGCCCAAACT	AAACACGTGGCAAACATTCCCCACCTTGTTGGAAAGCGTTAAGCCCAAACTGTTTAAGAGCTAAGCTGGAGGATTCGGTCAGTTCACT
ABCA7_+_1041032.23-P2	ABCA7	ABC	P2	GTCCTCCAGGGACCGAGTTT	AAACACGTGGCAAACATTCCCCACCTTGTTGGTCCTCCAGGGACCGAGTTTGTTTAAGAGCTAAGCTGGAGGATTCGGTCAGTTCACT
ABCA7_-_1041140.23-P2	ABCA7	ABC	P2	GCAGATGCGAGGACGGCTGC	AAACACGTGGCAAACATTCCCCACCTTGTTGGCAGATGCGAGGACGGCTGCGTTTAAGAGCTAAGCTGGAGGATTCGGTCAGTTCACT
ABCA8_-_66951646.23-P1P2	ABCA8	ABC	P1P2	GGAGCAGTGGCATTTATACT	AAACACGTGGCAAACATTCCCCACCTTGTTGGGAGCAGTGGCATTTATACTGTTTAAGAGCTAAGCTGGAGGATTCGGTCAGTTCACT
ABCA8_+_66951555.23-P1P2	ABCA8	ABC	P1P2	GATGACGTGAATGTGATGTT	AAACACGTGGCAAACATTCCCCACCTTGTTGGATGACGTGAATGTGATGTTGTTTAAGAGCTAAGCTGGAGGATTCGGTCAGTTCACT
ABCA8_-_66951671.23-P1P2	ABCA8	ABC	P1P2	GCCTGGCTATATCATATTAT	AAACACGTGGCAAACATTCCCCACCTTGTTGGCCTGGCTATATCATATTATGTTTAAGAGCTAAGCTGGAGGATTCGGTCAGTTCACT
ABCA8_-_66951528.23-P1P2	ABCA8	ABC	P1P2	GAAGACTGCTTTCAGAGTGG	AAACACGTGGCAAACATTCCCCACCTTGTTGGAAGACTGCTTTCAGAGTGGGTTTAAGAGCTAAGCTGGAGGATTCGGTCAGTTCACT
ABCA8_-_66951585.23-P1P2	ABCA8	ABC	P1P2	GACATTCACGTCATCATGCT	AAACACGTGGCAAACATTCCCCACCTTGTTGGACATTCACGTCATCATGCTGTTTAAGAGCTAAGCTGGAGGATTCGGTCAGTTCACT
ABCA8_-_66951525.23-P1P2	ABCA8	ABC	P1P2	GGTGAAGACTGCTTTCAGAG	AAACACGTGGCAAACATTCCCCACCTTGTTGGGTGAAGACTGCTTTCAGAGGTTTAAGAGCTAAGCTGGAGGATTCGGTCAGTTCACT
ABCA8_+_66951786.23-P1P2	ABCA8	ABC	P1P2	GATTAAGCAGACTAGAGCTC	AAACACGTGGCAAACATTCCCCACCTTGTTGGATTAAGCAGACTAGAGCTCGTTTAAGAGCTAAGCTGGAGGATTCGGTCAGTTCACT
ABCA8_-_66951706.23-P1P2	ABCA8	ABC	P1P2	GTTTACGTCCAAGATTATTG	AAACACGTGGCAAACATTCCCCACCTTGTTGGTTTACGTCCAAGATTATTGGTTTAAGAGCTAAGCTGGAGGATTCGGTCAGTTCACT
ABCA8_+_66951692.23-P1P2	ABCA8	ABC	P1P2	GGTATTAGCCACAATAATCT	AAACACGTGGCAAACATTCCCCACCTTGTTGGGTATTAGCCACAATAATCTGTTTAAGAGCTAAGCTGGAGGATTCGGTCAGTTCACT
ABCA8_-_66951654.23-P1P2	ABCA8	ABC	P1P2	GGCATTTATACTGGGTTGCC	AAACACGTGGCAAACATTCCCCACCTTGTTGGGCATTTATACTGGGTTGCCGTTTAAGAGCTAAGCTGGAGGATTCGGTCAGTTCACT
ABCA9_+_67057247.23-P1P2	ABCA9	ABC	P1P2	GTCCCTGCTGAGTAACTAGC	AAACACGTGGCAAACATTCCCCACCTTGTTGGTCCCTGCTGAGTAACTAGCGTTTAAGAGCTAAGCTGGAGGATTCGGTCAGTTCACT
ABCA9_+_67057187.23-P1P2	ABCA9	ABC	P1P2	GGAGCAGAAGATATTTTGGC	AAACACGTGGCAAACATTCCCCACCTTGTTGGGAGCAGAAGATATTTTGGCGTTTAAGAGCTAAGCTGGAGGATTCGGTCAGTTCACT
ABCA9_+_67057323.23-P1P2	ABCA9	ABC	P1P2	GAGAAAGGCTAGATTCTCCT	AAACACGTGGCAAACATTCCCCACCTTGTTGGAGAAAGGCTAGATTCTCCTGTTTAAGAGCTAAGCTGGAGGATTCGGTCAGTTCACT
ABCA9_-_67057286.23-P1P2	ABCA9	ABC	P1P2	GGGGAGTTTGTAGTTGCAGA	AAACACGTGGCAAACATTCCCCACCTTGTTGGGGGAGTTTGTAGTTGCAGAGTTTAAGAGCTAAGCTGGAGGATTCGGTCAGTTCACT
ABCA9_+_67057158.23-P1P2	ABCA9	ABC	P1P2	GAACTGAGACCAGATTCTCC	AAACACGTGGCAAACATTCCCCACCTTGTTGGAACTGAGACCAGATTCTCCGTTTAAGAGCTAAGCTGGAGGATTCGGTCAGTTCACT
ABCA9_+_67057367.23-P1P2	ABCA9	ABC	P1P2	GGGGGTCAACTCTCCCATTA	AAACACGTGGCAAACATTCCCCACCTTGTTGGGGGGTCAACTCTCCCATTAGTTTAAGAGCTAAGCTGGAGGATTCGGTCAGTTCACT
ABCA9_-_67057606.23-P1P2	ABCA9	ABC	P1P2	GAAGCAATGTAATTTTCTTC	AAACACGTGGCAAACATTCCCCACCTTGTTGGAAGCAATGTAATTTTCTTCGTTTAAGAGCTAAGCTGGAGGATTCGGTCAGTTCACT
ABCA9_+_67057338.23-P1P2	ABCA9	ABC	P1P2	GTGAAAAGACCGATTGAGAA	AAACACGTGGCAAACATTCCCCACCTTGTTGGTGAAAAGACCGATTGAGAAGTTTAAGAGCTAAGCTGGAGGATTCGGTCAGTTCACT
ABCA9_+_67057427.23-P1P2	ABCA9	ABC	P1P2	GGTTCTGCTCTACTCTTCTC	AAACACGTGGCAAACATTCCCCACCTTGTTGGGTTCTGCTCTACTCTTCTCGTTTAAGAGCTAAGCTGGAGGATTCGGTCAGTTCACT
ABCA9_+_67057422.23-P1P2	ABCA9	ABC	P1P2	GGCTCTACTCTTCTCTGGAT	AAACACGTGGCAAACATTCCCCACCTTGTTGGGCTCTACTCTTCTCTGGATGTTTAAGAGCTAAGCTGGAGGATTCGGTCAGTTCACT
ABCB1_-_87342884.23-ENST00000265724.3	ABCB1	ABC	ENST00000265724.3	GCGAAGAGTTACATGGCTTA	AAACACGTGGCAAACATTCCCCACCTTGTTGGCGAAGAGTTACATGGCTTAGTTTAAGAGCTAAGCTGGAGGATTCGGTCAGTTCACT
ABCB1_-_87342889.23-ENST00000265724.3	ABCB1	ABC	ENST00000265724.3	GAGTTACATGGCTTAGGGAT	AAACACGTGGCAAACATTCCCCACCTTGTTGGAGTTACATGGCTTAGGGATGTTTAAGAGCTAAGCTGGAGGATTCGGTCAGTTCACT
ABCB1_-_87342674.23-ENST00000265724.3	ABCB1	ABC	ENST00000265724.3	GGGAGGAGCTACATGAACTA	AAACACGTGGCAAACATTCCCCACCTTGTTGGGGAGGAGCTACATGAACTAGTTTAAGAGCTAAGCTGGAGGATTCGGTCAGTTCACT
ABCB1_+_87342707.23-ENST00000265724.3	ABCB1	ABC	ENST00000265724.3	GTCCACCCAAACTTATCCTT	AAACACGTGGCAAACATTCCCCACCTTGTTGGTCCACCCAAACTTATCCTTGTTTAAGAGCTAAGCTGGAGGATTCGGTCAGTTCACT
ABCB1_-_87342724.23-ENST00000265724.3	ABCB1	ABC	ENST00000265724.3	GAAAACCCAAGGATAAGTTT	AAACACGTGGCAAACATTCCCCACCTTGTTGGAAAACCCAAGGATAAGTTTGTTTAAGAGCTAAGCTGGAGGATTCGGTCAGTTCACT
ABCB1_-_87342877.23-ENST00000265724.3	ABCB1	ABC	ENST00000265724.3	GAAAACCTCGAAGAGTTACA	AAACACGTGGCAAACATTCCCCACCTTGTTGGAAAACCTCGAAGAGTTACAGTTTAAGAGCTAAGCTGGAGGATTCGGTCAGTTCACT
ABCB1_-_87342678.23-ENST00000265724.3	ABCB1	ABC	ENST00000265724.3	GGAGCTACATGAACTAAGGC	AAACACGTGGCAAACATTCCCCACCTTGTTGGGAGCTACATGAACTAAGGCGTTTAAGAGCTAAGCTGGAGGATTCGGTCAGTTCACT
ABCB1_-_87342682.23-ENST00000265724.3	ABCB1	ABC	ENST00000265724.3	GTACATGAACTAAGGCAGGC	AAACACGTGGCAAACATTCCCCACCTTGTTGGTACATGAACTAAGGCAGGCGTTTAAGAGCTAAGCTGGAGGATTCGGTCAGTTCACT
ABCB1_+_87342641.23-ENST00000265724.3	ABCB1	ABC	ENST00000265724.3	GTAGCTCCTCCTCTGGTACT	AAACACGTGGCAAACATTCCCCACCTTGTTGGTAGCTCCTCCTCTGGTACTGTTTAAGAGCTAAGCTGGAGGATTCGGTCAGTTCACT
ABCB1_+_87342908.23-ENST00000265724.3	ABCB1	ABC	ENST00000265724.3	GTGGCTAAACTTCTCAACTC	AAACACGTGGCAAACATTCCCCACCTTGTTGGTGGCTAAACTTCTCAACTCGTTTAAGAGCTAAGCTGGAGGATTCGGTCAGTTCACT
ABCB10_+_229694571.23-P1P2	ABCB10	ABC	P1P2	GGCACCGCGCGGACGAGGAT	AAACACGTGGCAAACATTCCCCACCTTGTTGGGCACCGCGCGGACGAGGATGTTTAAGAGCTAAGCTGGAGGATTCGGTCAGTTCACT
ABCB10_+_229694528.23-P1P2	ABCB10	ABC	P1P2	GGGGTGCAGGCACGATAAGG	AAACACGTGGCAAACATTCCCCACCTTGTTGGGGGTGCAGGCACGATAAGGGTTTAAGAGCTAAGCTGGAGGATTCGGTCAGTTCACT
ABCB10_+_229694605.23-P1P2	ABCB10	ABC	P1P2	GAGCTGCAGTCCCCGGAGTG	AAACACGTGGCAAACATTCCCCACCTTGTTGGAGCTGCAGTCCCCGGAGTGGTTTAAGAGCTAAGCTGGAGGATTCGGTCAGTTCACT
ABCB10_-_229694617.23-P1P2	ABCB10	ABC	P1P2	GGCCTCTCCGCCCCACTCCG	AAACACGTGGCAAACATTCCCCACCTTGTTGGGCCTCTCCGCCCCACTCCGGTTTAAGAGCTAAGCTGGAGGATTCGGTCAGTTCACT
ABCB10_+_229694567.23-P1P2	ABCB10	ABC	P1P2	GCGCGCGGACGAGGATGGGG	AAACACGTGGCAAACATTCCCCACCTTGTTGGCGCGCGGACGAGGATGGGGGTTTAAGAGCTAAGCTGGAGGATTCGGTCAGTTCACT
ABCB10_+_229694531.23-P1P2	ABCB10	ABC	P1P2	GCGAGGGTGCAGGCACGATA	AAACACGTGGCAAACATTCCCCACCTTGTTGGCGAGGGTGCAGGCACGATAGTTTAAGAGCTAAGCTGGAGGATTCGGTCAGTTCACT
ABCB10_-_229694486.23-P1P2	ABCB10	ABC	P1P2	GCGGCCCGGCCCCGAGCAAA	AAACACGTGGCAAACATTCCCCACCTTGTTGGCGGCCCGGCCCCGAGCAAAGTTTAAGAGCTAAGCTGGAGGATTCGGTCAGTTCACT
ABCB10_+_229694666.23-P1P2	ABCB10	ABC	P1P2	GTGCAGGGAGGGCACCCGAG	AAACACGTGGCAAACATTCCCCACCTTGTTGGTGCAGGGAGGGCACCCGAGGTTTAAGAGCTAAGCTGGAGGATTCGGTCAGTTCACT
ABCB10_+_229694646.23-P1P2	ABCB10	ABC	P1P2	GGGGTTGGGGGCGCTCGGAA	AAACACGTGGCAAACATTCCCCACCTTGTTGGGGGTTGGGGGCGCTCGGAAGTTTAAGAGCTAAGCTGGAGGATTCGGTCAGTTCACT
ABCB10_-_229694500.23-P1P2	ABCB10	ABC	P1P2	GGCAAAGGGCGTGGACGCGG	AAACACGTGGCAAACATTCCCCACCTTGTTGGGCAAAGGGCGTGGACGCGGGTTTAAGAGCTAAGCTGGAGGATTCGGTCAGTTCACT
ABCB11_-_169887992.23-P1P2	ABCB11	ABC	P1P2	GTGCTTGGGAAACCCTCTGA	AAACACGTGGCAAACATTCCCCACCTTGTTGGTGCTTGGGAAACCCTCTGAGTTTAAGAGCTAAGCTGGAGGATTCGGTCAGTTCACT
ABCB11_-_169887978.23-P1P2	ABCB11	ABC	P1P2	GCCAAACACAGAGTGTGCTT	AAACACGTGGCAAACATTCCCCACCTTGTTGGCCAAACACAGAGTGTGCTTGTTTAAGAGCTAAGCTGGAGGATTCGGTCAGTTCACT
ABCB11_+_169888003.23-P1P2	ABCB11	ABC	P1P2	GGGTGAATCAGCAATTTCCA	AAACACGTGGCAAACATTCCCCACCTTGTTGGGGTGAATCAGCAATTTCCAGTTTAAGAGCTAAGCTGGAGGATTCGGTCAGTTCACT
ABCB11_-_169888002.23-P1P2	ABCB11	ABC	P1P2	GACCCTCTGAGGGTGTCAAC	AAACACGTGGCAAACATTCCCCACCTTGTTGGACCCTCTGAGGGTGTCAACGTTTAAGAGCTAAGCTGGAGGATTCGGTCAGTTCACT
ABCB11_+_169888067.23-P1P2	ABCB11	ABC	P1P2	GTGGGATAGCCTGAATTCCA	AAACACGTGGCAAACATTCCCCACCTTGTTGGTGGGATAGCCTGAATTCCAGTTTAAGAGCTAAGCTGGAGGATTCGGTCAGTTCACT
ABCB11_-_169888008.23-P1P2	ABCB11	ABC	P1P2	GTGAGGGTGTCAACAGGCCT	AAACACGTGGCAAACATTCCCCACCTTGTTGGTGAGGGTGTCAACAGGCCTGTTTAAGAGCTAAGCTGGAGGATTCGGTCAGTTCACT
ABCB11_+_169888091.23-P1P2	ABCB11	ABC	P1P2	GTACAGGCCTGTAAAAAATA	AAACACGTGGCAAACATTCCCCACCTTGTTGGTACAGGCCTGTAAAAAATAGTTTAAGAGCTAAGCTGGAGGATTCGGTCAGTTCACT
ABCB11_+_169887896.23-P1P2	ABCB11	ABC	P1P2	GTGTGCTTGGGCTGCCCTTA	AAACACGTGGCAAACATTCCCCACCTTGTTGGTGTGCTTGGGCTGCCCTTAGTTTAAGAGCTAAGCTGGAGGATTCGGTCAGTTCACT
ABCB11_+_169888205.23-P1P2	ABCB11	ABC	P1P2	GCATCTGGATCCTGCAACCA	AAACACGTGGCAAACATTCCCCACCTTGTTGGCATCTGGATCCTGCAACCAGTTTAAGAGCTAAGCTGGAGGATTCGGTCAGTTCACT
ABCB11_+_169888086.23-P1P2	ABCB11	ABC	P1P2	GGCCTGTAAAAAATAAGGGT	AAACACGTGGCAAACATTCCCCACCTTGTTGGGCCTGTAAAAAATAAGGGTGTTTAAGAGCTAAGCTGGAGGATTCGGTCAGTTCACT
ABCB4_-_87105352.23-P1P2	ABCB4	ABC	P1P2	GGATGACTGTCACACCCCAT	AAACACGTGGCAAACATTCCCCACCTTGTTGGGATGACTGTCACACCCCATGTTTAAGAGCTAAGCTGGAGGATTCGGTCAGTTCACT
ABCB4_+_87105150.23-P1P2	ABCB4	ABC	P1P2	GCCTGGCCCGCGCCTAGCCT	AAACACGTGGCAAACATTCCCCACCTTGTTGGCCTGGCCCGCGCCTAGCCTGTTTAAGAGCTAAGCTGGAGGATTCGGTCAGTTCACT
ABCB4_+_87105085.23-P1P2	ABCB4	ABC	P1P2	GGCCCTCGCCCTGGCTGCAA	AAACACGTGGCAAACATTCCCCACCTTGTTGGGCCCTCGCCCTGGCTGCAAGTTTAAGAGCTAAGCTGGAGGATTCGGTCAGTTCACT
ABCB4_-_87105166.23-P1P2	ABCB4	ABC	P1P2	GCTCTCCCCAGGCTAGGCGC	AAACACGTGGCAAACATTCCCCACCTTGTTGGCTCTCCCCAGGCTAGGCGCGTTTAAGAGCTAAGCTGGAGGATTCGGTCAGTTCACT
ABCB4_+_87105112.23-P1P2	ABCB4	ABC	P1P2	GCGGCGGGAGCTGCTCTCGC	AAACACGTGGCAAACATTCCCCACCTTGTTGGCGGCGGGAGCTGCTCTCGCGTTTAAGAGCTAAGCTGGAGGATTCGGTCAGTTCACT
ABCB4_-_87105258.23-P1P2	ABCB4	ABC	P1P2	GCCAGAACCAGCCCGGTCGC	AAACACGTGGCAAACATTCCCCACCTTGTTGGCCAGAACCAGCCCGGTCGCGTTTAAGAGCTAAGCTGGAGGATTCGGTCAGTTCACT
ABCB4_-_87105105.23-P1P2	ABCB4	ABC	P1P2	GACCGTTGCAGCCAGGGCGA	AAACACGTGGCAAACATTCCCCACCTTGTTGGACCGTTGCAGCCAGGGCGAGTTTAAGAGCTAAGCTGGAGGATTCGGTCAGTTCACT
ABCB4_-_87105098.23-P1P2	ABCB4	ABC	P1P2	GAACGCCTACCGTTGCAGCC	AAACACGTGGCAAACATTCCCCACCTTGTTGGAACGCCTACCGTTGCAGCCGTTTAAGAGCTAAGCTGGAGGATTCGGTCAGTTCACT
ABCB4_+_87105580.23-P1P2	ABCB4	ABC	P1P2	GTGTCTCTTAAGTGCTAAGA	AAACACGTGGCAAACATTCCCCACCTTGTTGGTGTCTCTTAAGTGCTAAGAGTTTAAGAGCTAAGCTGGAGGATTCGGTCAGTTCACT
ABCB4_+_87105538.23-P1P2	ABCB4	ABC	P1P2	GCCCAAGGAGCATAATGTGA	AAACACGTGGCAAACATTCCCCACCTTGTTGGCCCAAGGAGCATAATGTGAGTTTAAGAGCTAAGCTGGAGGATTCGGTCAGTTCACT
ABCB5_-_20686833.23-P1P2	ABCB5	ABC	P1P2	GTCACCATGGGGTTTATACA	AAACACGTGGCAAACATTCCCCACCTTGTTGGTCACCATGGGGTTTATACAGTTTAAGAGCTAAGCTGGAGGATTCGGTCAGTTCACT
ABCB5_-_20686822.23-P1P2	ABCB5	ABC	P1P2	GGGGAGTGCAACTCACCATG	AAACACGTGGCAAACATTCCCCACCTTGTTGGGGGAGTGCAACTCACCATGGTTTAAGAGCTAAGCTGGAGGATTCGGTCAGTTCACT
ABCB5_-_20686802.23-P1P2	ABCB5	ABC	P1P2	GAGGGGTCACCCAACAAGGA	AAACACGTGGCAAACATTCCCCACCTTGTTGGAGGGGTCACCCAACAAGGAGTTTAAGAGCTAAGCTGGAGGATTCGGTCAGTTCACT
ABCB5_-_20686798.23-P1P2	ABCB5	ABC	P1P2	GTTCAAGGGGTCACCCAACA	AAACACGTGGCAAACATTCCCCACCTTGTTGGTTCAAGGGGTCACCCAACAGTTTAAGAGCTAAGCTGGAGGATTCGGTCAGTTCACT
ABCB5_-_20686630.23-P1P2	ABCB5	ABC	P1P2	GGTAAGAGCTCCTAGCTTGA	AAACACGTGGCAAACATTCCCCACCTTGTTGGGTAAGAGCTCCTAGCTTGAGTTTAAGAGCTAAGCTGGAGGATTCGGTCAGTTCACT
ABCB5_+_20686815.23-P1P2	ABCB5	ABC	P1P2	GTGACCATGTATAAACCCCA	AAACACGTGGCAAACATTCCCCACCTTGTTGGTGACCATGTATAAACCCCAGTTTAAGAGCTAAGCTGGAGGATTCGGTCAGTTCACT
ABCB5_+_20686789.23-P1P2	ABCB5	ABC	P1P2	GTTGCACTCCCCTCCTTGTT	AAACACGTGGCAAACATTCCCCACCTTGTTGGTTGCACTCCCCTCCTTGTTGTTTAAGAGCTAAGCTGGAGGATTCGGTCAGTTCACT
ABCB5_+_20686873.23-P1P2	ABCB5	ABC	P1P2	GCTTGTGGTTATCACATGCT	AAACACGTGGCAAACATTCCCCACCTTGTTGGCTTGTGGTTATCACATGCTGTTTAAGAGCTAAGCTGGAGGATTCGGTCAGTTCACT
ABCB5_+_20686543.23-P1P2	ABCB5	ABC	P1P2	GCCCAGCCACACATAAATTG	AAACACGTGGCAAACATTCCCCACCTTGTTGGCCCAGCCACACATAAATTGGTTTAAGAGCTAAGCTGGAGGATTCGGTCAGTTCACT
ABCB5_-_20686571.23-P1P2	ABCB5	ABC	P1P2	GTTATGTGTGGCTGGGTATC	AAACACGTGGCAAACATTCCCCACCTTGTTGGTTATGTGTGGCTGGGTATCGTTTAAGAGCTAAGCTGGAGGATTCGGTCAGTTCACT
ABCB6_+_220083820.23-P1P2	ABCB6	ABC	P1P2	GCCTGGGCACGTGACCAAGC	AAACACGTGGCAAACATTCCCCACCTTGTTGGCCTGGGCACGTGACCAAGCGTTTAAGAGCTAAGCTGGAGGATTCGGTCAGTTCACT
ABCB6_+_220083910.23-P1P2	ABCB6	ABC	P1P2	GCCCGAGCCAGGATTCCGTG	AAACACGTGGCAAACATTCCCCACCTTGTTGGCCCGAGCCAGGATTCCGTGGTTTAAGAGCTAAGCTGGAGGATTCGGTCAGTTCACT
ABCB6_-_220083828.23-P1P2	ABCB6	ABC	P1P2	GTAGAGAAGCAGAGCCGGCT	AAACACGTGGCAAACATTCCCCACCTTGTTGGTAGAGAAGCAGAGCCGGCTGTTTAAGAGCTAAGCTGGAGGATTCGGTCAGTTCACT
ABCB6_-_220083771.23-P1P2	ABCB6	ABC	P1P2	GTGGCCAAATGTCTCCGAGG	AAACACGTGGCAAACATTCCCCACCTTGTTGGTGGCCAAATGTCTCCGAGGGTTTAAGAGCTAAGCTGGAGGATTCGGTCAGTTCACT
ABCB6_-_220083823.23-P1P2	ABCB6	ABC	P1P2	GCAAATTAGAGAAGCAGAGC	AAACACGTGGCAAACATTCCCCACCTTGTTGGCAAATTAGAGAAGCAGAGCGTTTAAGAGCTAAGCTGGAGGATTCGGTCAGTTCACT
ABCB6_+_220083669.23-P1P2	ABCB6	ABC	P1P2	GCAACACCGAGCATTCCCGT	AAACACGTGGCAAACATTCCCCACCTTGTTGGCAACACCGAGCATTCCCGTGTTTAAGAGCTAAGCTGGAGGATTCGGTCAGTTCACT
ABCB6_+_220083753.23-P1P2	ABCB6	ABC	P1P2	GCTCCCCCCTCGGAGACATT	AAACACGTGGCAAACATTCCCCACCTTGTTGGCTCCCCCCTCGGAGACATTGTTTAAGAGCTAAGCTGGAGGATTCGGTCAGTTCACT
ABCB6_+_220083944.23-P1P2	ABCB6	ABC	P1P2	GCCGACCCACAGTTCCGTGG	AAACACGTGGCAAACATTCCCCACCTTGTTGGCCGACCCACAGTTCCGTGGGTTTAAGAGCTAAGCTGGAGGATTCGGTCAGTTCACT
ABCB6_+_220083836.23-P1P2	ABCB6	ABC	P1P2	GTCGTCAGATTTCCCGCCCT	AAACACGTGGCAAACATTCCCCACCTTGTTGGTCGTCAGATTTCCCGCCCTGTTTAAGAGCTAAGCTGGAGGATTCGGTCAGTTCACT
ABCB6_+_220083875.23-P1P2	ABCB6	ABC	P1P2	GCCGAGCCACGATTCCGTGG	AAACACGTGGCAAACATTCCCCACCTTGTTGGCCGAGCCACGATTCCGTGGGTTTAAGAGCTAAGCTGGAGGATTCGGTCAGTTCACT
ABCB7_-_74376168.23-P1P2	ABCB7	ABC	P1P2	GGACACTGGCGGACTGAATT	AAACACGTGGCAAACATTCCCCACCTTGTTGGGACACTGGCGGACTGAATTGTTTAAGAGCTAAGCTGGAGGATTCGGTCAGTTCACT
ABCB7_+_74376207.23-P1P2	ABCB7	ABC	P1P2	GAGAATCCATTTCCGGTCTG	AAACACGTGGCAAACATTCCCCACCTTGTTGGAGAATCCATTTCCGGTCTGGTTTAAGAGCTAAGCTGGAGGATTCGGTCAGTTCACT
ABCB7_-_74376223.23-P1P2	ABCB7	ABC	P1P2	GCAGGGCCCCAGACCGGAAA	AAACACGTGGCAAACATTCCCCACCTTGTTGGCAGGGCCCCAGACCGGAAAGTTTAAGAGCTAAGCTGGAGGATTCGGTCAGTTCACT
ABCB7_-_74376157.23-P1P2	ABCB7	ABC	P1P2	GGAGGATTATGGGACACTGG	AAACACGTGGCAAACATTCCCCACCTTGTTGGGAGGATTATGGGACACTGGGTTTAAGAGCTAAGCTGGAGGATTCGGTCAGTTCACT
ABCB7_+_74376501.23-P1P2	ABCB7	ABC	P1P2	GGGGGAGCGTGACATTGAGT	AAACACGTGGCAAACATTCCCCACCTTGTTGGGGGGAGCGTGACATTGAGTGTTTAAGAGCTAAGCTGGAGGATTCGGTCAGTTCACT
ABCB7_+_74376311.23-P1P2	ABCB7	ABC	P1P2	GAGTGTTACTCCAATATTCC	AAACACGTGGCAAACATTCCCCACCTTGTTGGAGTGTTACTCCAATATTCCGTTTAAGAGCTAAGCTGGAGGATTCGGTCAGTTCACT
ABCB7_-_74376206.23-P1P2	ABCB7	ABC	P1P2	GTCCTCTTCTTGTTTTCCCA	AAACACGTGGCAAACATTCCCCACCTTGTTGGTCCTCTTCTTGTTTTCCCAGTTTAAGAGCTAAGCTGGAGGATTCGGTCAGTTCACT
ABCB7_+_74376275.23-P1P2	ABCB7	ABC	P1P2	GCAATCAAAGCTCGGCCCTA	AAACACGTGGCAAACATTCCCCACCTTGTTGGCAATCAAAGCTCGGCCCTAGTTTAAGAGCTAAGCTGGAGGATTCGGTCAGTTCACT
ABCB7_+_74376377.23-P1P2	ABCB7	ABC	P1P2	GAATTGAAACTTAACTAGGT	AAACACGTGGCAAACATTCCCCACCTTGTTGGAATTGAAACTTAACTAGGTGTTTAAGAGCTAAGCTGGAGGATTCGGTCAGTTCACT
ABCB7_+_74376348.23-P1P2	ABCB7	ABC	P1P2	GTATTTCATCTGGCAACTCC	AAACACGTGGCAAACATTCCCCACCTTGTTGGTATTTCATCTGGCAACTCCGTTTAAGAGCTAAGCTGGAGGATTCGGTCAGTTCACT
ABCB8_-_150725248.23-P1P2	ABCB8	ABC	P1P2	GGAAAATGGCCCGAGGTCGG	AAACACGTGGCAAACATTCCCCACCTTGTTGGGAAAATGGCCCGAGGTCGGGTTTAAGAGCTAAGCTGGAGGATTCGGTCAGTTCACT
ABCB8_-_150725382.23-P1P2	ABCB8	ABC	P1P2	GTCGGCTCCGCCCAGAGCAG	AAACACGTGGCAAACATTCCCCACCTTGTTGGTCGGCTCCGCCCAGAGCAGGTTTAAGAGCTAAGCTGGAGGATTCGGTCAGTTCACT
ABCB8_-_150725307.23-P1P2	ABCB8	ABC	P1P2	GCCAGTCGGGCCACACCCTT	AAACACGTGGCAAACATTCCCCACCTTGTTGGCCAGTCGGGCCACACCCTTGTTTAAGAGCTAAGCTGGAGGATTCGGTCAGTTCACT
ABCB8_-_150725517.23-P1P2	ABCB8	ABC	P1P2	GAAGGCGCGAGGGGGTTGTC	AAACACGTGGCAAACATTCCCCACCTTGTTGGAAGGCGCGAGGGGGTTGTCGTTTAAGAGCTAAGCTGGAGGATTCGGTCAGTTCACT
ABCB8_+_150725295.23-P1P2	ABCB8	ABC	P1P2	GGGGTGACGTCCAAAGGGTG	AAACACGTGGCAAACATTCCCCACCTTGTTGGGGGTGACGTCCAAAGGGTGGTTTAAGAGCTAAGCTGGAGGATTCGGTCAGTTCACT
ABCB8_+_150725301.23-P1P2	ABCB8	ABC	P1P2	GGGCTCCGGGTGACGTCCAA	AAACACGTGGCAAACATTCCCCACCTTGTTGGGGCTCCGGGTGACGTCCAAGTTTAAGAGCTAAGCTGGAGGATTCGGTCAGTTCACT
ABCB8_+_150725271.23-P1P2	ABCB8	ABC	P1P2	GCGACTGGCCCTCCAAGCTA	AAACACGTGGCAAACATTCCCCACCTTGTTGGCGACTGGCCCTCCAAGCTAGTTTAAGAGCTAAGCTGGAGGATTCGGTCAGTTCACT
ABCB8_-_150725245.23-P1P2	ABCB8	ABC	P1P2	GTGGGAAAATGGCCCGAGGT	AAACACGTGGCAAACATTCCCCACCTTGTTGGTGGGAAAATGGCCCGAGGTGTTTAAGAGCTAAGCTGGAGGATTCGGTCAGTTCACT
ABCB8_+_150725049.23-P1P2	ABCB8	ABC	P1P2	GGGGACATCTGTCACGTGAA	AAACACGTGGCAAACATTCCCCACCTTGTTGGGGGACATCTGTCACGTGAAGTTTAAGAGCTAAGCTGGAGGATTCGGTCAGTTCACT
ABCB8_-_150725337.23-P1P2	ABCB8	ABC	P1P2	GCGGAGCCCACAGGAGCACC	AAACACGTGGCAAACATTCCCCACCTTGTTGGCGGAGCCCACAGGAGCACCGTTTAAGAGCTAAGCTGGAGGATTCGGTCAGTTCACT
ABCB9_-_123451193.23-P1	ABCB9	ABC	P1	GGAAGCCTCCGGGTGGGGAC	AAACACGTGGCAAACATTCCCCACCTTGTTGGGAAGCCTCCGGGTGGGGACGTTTAAGAGCTAAGCTGGAGGATTCGGTCAGTTCACT
ABCB9_+_123451176.23-P1	ABCB9	ABC	P1	GGAGGCCCGTCCCCACCCGG	AAACACGTGGCAAACATTCCCCACCTTGTTGGGAGGCCCGTCCCCACCCGGGTTTAAGAGCTAAGCTGGAGGATTCGGTCAGTTCACT
ABCB9_-_123451165.23-P1	ABCB9	ABC	P1	GGGGCGGGGCCCCCGAGGAG	AAACACGTGGCAAACATTCCCCACCTTGTTGGGGGCGGGGCCCCCGAGGAGGTTTAAGAGCTAAGCTGGAGGATTCGGTCAGTTCACT
ABCB9_-_123451127.23-P1	ABCB9	ABC	P1	GGCGGGGCCTCAGGAGGAGT	AAACACGTGGCAAACATTCCCCACCTTGTTGGGCGGGGCCTCAGGAGGAGTGTTTAAGAGCTAAGCTGGAGGATTCGGTCAGTTCACT
ABCB9_-_123451202.23-P1	ABCB9	ABC	P1	GGGGTGGGGACGGGCCTCCT	AAACACGTGGCAAACATTCCCCACCTTGTTGGGGGTGGGGACGGGCCTCCTGTTTAAGAGCTAAGCTGGAGGATTCGGTCAGTTCACT
ABCB9_-_123451061.23-P1	ABCB9	ABC	P1	GGCGGGGCCTCAGTGACGGA	AAACACGTGGCAAACATTCCCCACCTTGTTGGGCGGGGCCTCAGTGACGGAGTTTAAGAGCTAAGCTGGAGGATTCGGTCAGTTCACT
ABCB9_+_123451271.23-P1	ABCB9	ABC	P1	GTGGAGGCCAGCACGCAGTG	AAACACGTGGCAAACATTCCCCACCTTGTTGGTGGAGGCCAGCACGCAGTGGTTTAAGAGCTAAGCTGGAGGATTCGGTCAGTTCACT
ABCB9_-_123451187.23-P1	ABCB9	ABC	P1	GGCTGGCGAAGCCTCCGGGT	AAACACGTGGCAAACATTCCCCACCTTGTTGGGCTGGCGAAGCCTCCGGGTGTTTAAGAGCTAAGCTGGAGGATTCGGTCAGTTCACT
ABCB9_-_123451330.23-P1	ABCB9	ABC	P1	GCATCCTGAGGGGACGGAAA	AAACACGTGGCAAACATTCCCCACCTTGTTGGCATCCTGAGGGGACGGAAAGTTTAAGAGCTAAGCTGGAGGATTCGGTCAGTTCACT
ABCB9_+_123451084.23-P1	ABCB9	ABC	P1	GCCCTCCCGGGAGGCTCCGC	AAACACGTGGCAAACATTCCCCACCTTGTTGGCCCTCCCGGGAGGCTCCGCGTTTAAGAGCTAAGCTGGAGGATTCGGTCAGTTCACT
ABCB9_+_123465947.23-P2	ABCB9	ABC	P2	GCGCCTGGCCCTCACATCTC	AAACACGTGGCAAACATTCCCCACCTTGTTGGCGCCTGGCCCTCACATCTCGTTTAAGAGCTAAGCTGGAGGATTCGGTCAGTTCACT
ABCB9_-_123465915.23-P2	ABCB9	ABC	P2	GAAGTCGGGCGAGCAGTGGT	AAACACGTGGCAAACATTCCCCACCTTGTTGGAAGTCGGGCGAGCAGTGGTGTTTAAGAGCTAAGCTGGAGGATTCGGTCAGTTCACT
ABCB9_-_123465891.23-P2	ABCB9	ABC	P2	GAGGAGGCGCAGTTACTACC	AAACACGTGGCAAACATTCCCCACCTTGTTGGAGGAGGCGCAGTTACTACCGTTTAAGAGCTAAGCTGGAGGATTCGGTCAGTTCACT
ABCB9_+_123465931.23-P2	ABCB9	ABC	P2	GCTCAGGCCCGGCTGCACAG	AAACACGTGGCAAACATTCCCCACCTTGTTGGCTCAGGCCCGGCTGCACAGGTTTAAGAGCTAAGCTGGAGGATTCGGTCAGTTCACT
ABCB9_-_123465997.23-P2	ABCB9	ABC	P2	GAGCCAGGAAGGGGCTCCTC	AAACACGTGGCAAACATTCCCCACCTTGTTGGAGCCAGGAAGGGGCTCCTCGTTTAAGAGCTAAGCTGGAGGATTCGGTCAGTTCACT
ABCB9_-_123466052.23-P2	ABCB9	ABC	P2	GGAAGCGCTCACCCTGTAGC	AAACACGTGGCAAACATTCCCCACCTTGTTGGGAAGCGCTCACCCTGTAGCGTTTAAGAGCTAAGCTGGAGGATTCGGTCAGTTCACT
ABCB9_+_123465888.23-P2	ABCB9	ABC	P2	GACTGCTCGCCCGACTTCCC	AAACACGTGGCAAACATTCCCCACCTTGTTGGACTGCTCGCCCGACTTCCCGTTTAAGAGCTAAGCTGGAGGATTCGGTCAGTTCACT
ABCB9_-_123465961.23-P2	ABCB9	ABC	P2	GAGCCGGGCCTGAGATGTGA	AAACACGTGGCAAACATTCCCCACCTTGTTGGAGCCGGGCCTGAGATGTGAGTTTAAGAGCTAAGCTGGAGGATTCGGTCAGTTCACT
ABCB9_-_123465901.23-P2	ABCB9	ABC	P2	GGTTACTACCCGGGGAAGTC	AAACACGTGGCAAACATTCCCCACCTTGTTGGGTTACTACCCGGGGAAGTCGTTTAAGAGCTAAGCTGGAGGATTCGGTCAGTTCACT
ABCB9_-_123465865.23-P2	ABCB9	ABC	P2	GGGGTGAGGACCACAGGCAT	AAACACGTGGCAAACATTCCCCACCTTGTTGGGGGTGAGGACCACAGGCATGTTTAAGAGCTAAGCTGGAGGATTCGGTCAGTTCACT
ABCC1_+_16043347.23-P1P2	ABCC1	ABC	P1P2	GACCTCGCGCGTCTCGGCGT	AAACACGTGGCAAACATTCCCCACCTTGTTGGACCTCGCGCGTCTCGGCGTGTTTAAGAGCTAAGCTGGAGGATTCGGTCAGTTCACT
ABCC1_-_16043124.23-P1P2	ABCC1	ABC	P1P2	GTACACTCCAGGCAGGTAGG	AAACACGTGGCAAACATTCCCCACCTTGTTGGTACACTCCAGGCAGGTAGGGTTTAAGAGCTAAGCTGGAGGATTCGGTCAGTTCACT
ABCC1_+_16043414.23-P1P2	ABCC1	ABC	P1P2	GTGGTTGGCCCGCGCGTCAC	AAACACGTGGCAAACATTCCCCACCTTGTTGGTGGTTGGCCCGCGCGTCACGTTTAAGAGCTAAGCTGGAGGATTCGGTCAGTTCACT
ABCC1_-_16043343.23-P1P2	ABCC1	ABC	P1P2	GCGCCGAGAGGTGGCTGGTC	AAACACGTGGCAAACATTCCCCACCTTGTTGGCGCCGAGAGGTGGCTGGTCGTTTAAGAGCTAAGCTGGAGGATTCGGTCAGTTCACT
ABCC1_-_16043374.23-P1P2	ABCC1	ABC	P1P2	GCCGAGACGCGCGAGGTGAG	AAACACGTGGCAAACATTCCCCACCTTGTTGGCCGAGACGCGCGAGGTGAGGTTTAAGAGCTAAGCTGGAGGATTCGGTCAGTTCACT
ABCC1_-_16043113.23-P1P2	ABCC1	ABC	P1P2	GAAGGCGCCCGGTACACTCC	AAACACGTGGCAAACATTCCCCACCTTGTTGGAAGGCGCCCGGTACACTCCGTTTAAGAGCTAAGCTGGAGGATTCGGTCAGTTCACT
ABCC1_+_16043270.23-P1P2	ABCC1	ABC	P1P2	GCCCAGATCCTCCAAGGCTT	AAACACGTGGCAAACATTCCCCACCTTGTTGGCCCAGATCCTCCAAGGCTTGTTTAAGAGCTAAGCTGGAGGATTCGGTCAGTTCACT
ABCC1_-_16043284.23-P1P2	ABCC1	ABC	P1P2	GGGGTGGGCCTAAGCCTTGG	AAACACGTGGCAAACATTCCCCACCTTGTTGGGGGTGGGCCTAAGCCTTGGGTTTAAGAGCTAAGCTGGAGGATTCGGTCAGTTCACT
ABCC1_+_16043127.23-P1P2	ABCC1	ABC	P1P2	GCAGGGGAAAATAACGTGAA	AAACACGTGGCAAACATTCCCCACCTTGTTGGCAGGGGAAAATAACGTGAAGTTTAAGAGCTAAGCTGGAGGATTCGGTCAGTTCACT
ABCC1_+_16043204.23-P1P2	ABCC1	ABC	P1P2	GCGGAAGCGCCTGGGATCTT	AAACACGTGGCAAACATTCCCCACCTTGTTGGCGGAAGCGCCTGGGATCTTGTTTAAGAGCTAAGCTGGAGGATTCGGTCAGTTCACT
ABCC10_-_43395154.23-P1P2	ABCC10	ABC	P1P2	GAATGACGTTGCACTAAGGG	AAACACGTGGCAAACATTCCCCACCTTGTTGGAATGACGTTGCACTAAGGGGTTTAAGAGCTAAGCTGGAGGATTCGGTCAGTTCACT
ABCC10_-_43395237.23-P1P2	ABCC10	ABC	P1P2	GCCAGCGCGCCTGCGTGCAA	AAACACGTGGCAAACATTCCCCACCTTGTTGGCCAGCGCGCCTGCGTGCAAGTTTAAGAGCTAAGCTGGAGGATTCGGTCAGTTCACT
ABCC10_+_43395315.23-P1P2	ABCC10	ABC	P1P2	GTGGCACCCCACCTAGAGGT	AAACACGTGGCAAACATTCCCCACCTTGTTGGTGGCACCCCACCTAGAGGTGTTTAAGAGCTAAGCTGGAGGATTCGGTCAGTTCACT
ABCC10_-_43395305.23-P1P2	ABCC10	ABC	P1P2	GTGGGCGTGGCGAATAGCGC	AAACACGTGGCAAACATTCCCCACCTTGTTGGTGGGCGTGGCGAATAGCGCGTTTAAGAGCTAAGCTGGAGGATTCGGTCAGTTCACT
ABCC10_+_43395192.23-P1P2	ABCC10	ABC	P1P2	GCAGACGCACAGTTGCGTTT	AAACACGTGGCAAACATTCCCCACCTTGTTGGCAGACGCACAGTTGCGTTTGTTTAAGAGCTAAGCTGGAGGATTCGGTCAGTTCACT
ABCC10_-_43395287.23-P1P2	ABCC10	ABC	P1P2	GCGTGCAGCTACCAGCATAT	AAACACGTGGCAAACATTCCCCACCTTGTTGGCGTGCAGCTACCAGCATATGTTTAAGAGCTAAGCTGGAGGATTCGGTCAGTTCACT
ABCC10_+_43395242.23-P1P2	ABCC10	ABC	P1P2	GTGTGCACTGCTCTCTGCTT	AAACACGTGGCAAACATTCCCCACCTTGTTGGTGTGCACTGCTCTCTGCTTGTTTAAGAGCTAAGCTGGAGGATTCGGTCAGTTCACT
ABCC10_-_43395583.23-P1P2	ABCC10	ABC	P1P2	GAATGGGCGGGGTCTGGCTT	AAACACGTGGCAAACATTCCCCACCTTGTTGGAATGGGCGGGGTCTGGCTTGTTTAAGAGCTAAGCTGGAGGATTCGGTCAGTTCACT
ABCC10_-_43395329.23-P1P2	ABCC10	ABC	P1P2	GAGGTCTTCCAACCTCTAGG	AAACACGTGGCAAACATTCCCCACCTTGTTGGAGGTCTTCCAACCTCTAGGGTTTAAGAGCTAAGCTGGAGGATTCGGTCAGTTCACT
ABCC10_+_43394969.23-P1P2	ABCC10	ABC	P1P2	GCGCGCCGGTAGATCCCAGG	AAACACGTGGCAAACATTCCCCACCTTGTTGGCGCGCCGGTAGATCCCAGGGTTTAAGAGCTAAGCTGGAGGATTCGGTCAGTTCACT
ABCC11_-_48278360.23-P1	ABCC11	ABC	P1	GCGCTGCTGCTCACCCACGA	AAACACGTGGCAAACATTCCCCACCTTGTTGGCGCTGCTGCTCACCCACGAGTTTAAGAGCTAAGCTGGAGGATTCGGTCAGTTCACT
ABCC11_+_48278325.23-P1	ABCC11	ABC	P1	GCAGCAGCGGGAGGCGACTG	AAACACGTGGCAAACATTCCCCACCTTGTTGGCAGCAGCGGGAGGCGACTGGTTTAAGAGCTAAGCTGGAGGATTCGGTCAGTTCACT
ABCC11_+_48278372.23-P1	ABCC11	ABC	P1	GCTGGTGCGCATGGTGGAGC	AAACACGTGGCAAACATTCCCCACCTTGTTGGCTGGTGCGCATGGTGGAGCGTTTAAGAGCTAAGCTGGAGGATTCGGTCAGTTCACT
ABCC11_-_48278290.23-P1	ABCC11	ABC	P1	GTGACAGCCCCCAGTGCGAA	AAACACGTGGCAAACATTCCCCACCTTGTTGGTGACAGCCCCCAGTGCGAAGTTTAAGAGCTAAGCTGGAGGATTCGGTCAGTTCACT
ABCC11_-_48278224.23-P1	ABCC11	ABC	P1	GTGGAGGCGGGTCTGAGGTT	AAACACGTGGCAAACATTCCCCACCTTGTTGGTGGAGGCGGGTCTGAGGTTGTTTAAGAGCTAAGCTGGAGGATTCGGTCAGTTCACT
ABCC11_+_48278351.23-P1	ABCC11	ABC	P1	GGGCAGCAGGACGCCCTCGT	AAACACGTGGCAAACATTCCCCACCTTGTTGGGGCAGCAGGACGCCCTCGTGTTTAAGAGCTAAGCTGGAGGATTCGGTCAGTTCACT
ABCC11_+_48278319.23-P1	ABCC11	ABC	P1	GCGGGAGGCGACTGGGGATC	AAACACGTGGCAAACATTCCCCACCTTGTTGGCGGGAGGCGACTGGGGATCGTTTAAGAGCTAAGCTGGAGGATTCGGTCAGTTCACT
ABCC11_+_48278294.23-P1	ABCC11	ABC	P1	GGGGCTCACTGATGACATGC	AAACACGTGGCAAACATTCCCCACCTTGTTGGGGGCTCACTGATGACATGCGTTTAAGAGCTAAGCTGGAGGATTCGGTCAGTTCACT
ABCC11_+_48278275.23-P1	ABCC11	ABC	P1	GTGGCAGCCTTTCGCACTGG	AAACACGTGGCAAACATTCCCCACCTTGTTGGTGGCAGCCTTTCGCACTGGGTTTAAGAGCTAAGCTGGAGGATTCGGTCAGTTCACT
ABCC11_+_48278479.23-P1	ABCC11	ABC	P1	GTGGCGGGGTCAGGCGTGTT	AAACACGTGGCAAACATTCCCCACCTTGTTGGTGGCGGGGTCAGGCGTGTTGTTTAAGAGCTAAGCTGGAGGATTCGGTCAGTTCACT
ABCC11_-_48281536.23-P2	ABCC11	ABC	P2	GTGGCTGGCATGCTGACCCA	AAACACGTGGCAAACATTCCCCACCTTGTTGGTGGCTGGCATGCTGACCCAGTTTAAGAGCTAAGCTGGAGGATTCGGTCAGTTCACT
ABCC11_+_48281681.23-P2	ABCC11	ABC	P2	GACCCTGAAAAGTGTAAATT	AAACACGTGGCAAACATTCCCCACCTTGTTGGACCCTGAAAAGTGTAAATTGTTTAAGAGCTAAGCTGGAGGATTCGGTCAGTTCACT
ABCC11_+_48281632.23-P2	ABCC11	ABC	P2	GGCTTGAAAGGATATTGTAC	AAACACGTGGCAAACATTCCCCACCTTGTTGGGCTTGAAAGGATATTGTACGTTTAAGAGCTAAGCTGGAGGATTCGGTCAGTTCACT
ABCC11_+_48281540.23-P2	ABCC11	ABC	P2	GCTACTAAGCAGAAAAATGC	AAACACGTGGCAAACATTCCCCACCTTGTTGGCTACTAAGCAGAAAAATGCGTTTAAGAGCTAAGCTGGAGGATTCGGTCAGTTCACT
ABCC11_-_48281708.23-P2	ABCC11	ABC	P2	GTTACACTTTTCAGGGTACA	AAACACGTGGCAAACATTCCCCACCTTGTTGGTTACACTTTTCAGGGTACAGTTTAAGAGCTAAGCTGGAGGATTCGGTCAGTTCACT
ABCC11_+_48281717.23-P2	ABCC11	ABC	P2	GCTGAGAAGTCGGCACTATG	AAACACGTGGCAAACATTCCCCACCTTGTTGGCTGAGAAGTCGGCACTATGGTTTAAGAGCTAAGCTGGAGGATTCGGTCAGTTCACT
ABCC11_+_48281499.23-P2	ABCC11	ABC	P2	GCAGCCAAGTTCTATACTGC	AAACACGTGGCAAACATTCCCCACCTTGTTGGCAGCCAAGTTCTATACTGCGTTTAAGAGCTAAGCTGGAGGATTCGGTCAGTTCACT
ABCC11_+_48281670.23-P2	ABCC11	ABC	P2	GTGTAAATTTGGAAGAAAGC	AAACACGTGGCAAACATTCCCCACCTTGTTGGTGTAAATTTGGAAGAAAGCGTTTAAGAGCTAAGCTGGAGGATTCGGTCAGTTCACT
ABCC11_+_48281644.23-P2	ABCC11	ABC	P2	GCCATCTTGAAATGCTTGAA	AAACACGTGGCAAACATTCCCCACCTTGTTGGCCATCTTGAAATGCTTGAAGTTTAAGAGCTAAGCTGGAGGATTCGGTCAGTTCACT
ABCC11_-_48281613.23-P2	ABCC11	ABC	P2	GCATTGTTTTCTTAGTGAAA	AAACACGTGGCAAACATTCCCCACCTTGTTGGCATTGTTTTCTTAGTGAAAGTTTAAGAGCTAAGCTGGAGGATTCGGTCAGTTCACT
ABCC12_+_48180955.23-ENST00000311303.3	ABCC12	ABC	ENST00000311303.3	GTGACCAGTGGGTATCAGGA	AAACACGTGGCAAACATTCCCCACCTTGTTGGTGACCAGTGGGTATCAGGAGTTTAAGAGCTAAGCTGGAGGATTCGGTCAGTTCACT
ABCC12_+_48180850.23-ENST00000311303.3	ABCC12	ABC	ENST00000311303.3	GTGTGGGTGTATGCGCATGG	AAACACGTGGCAAACATTCCCCACCTTGTTGGTGTGGGTGTATGCGCATGGGTTTAAGAGCTAAGCTGGAGGATTCGGTCAGTTCACT
ABCC12_+_48181025.23-ENST00000311303.3	ABCC12	ABC	ENST00000311303.3	GACAGAAGTGTGGGGAATGT	AAACACGTGGCAAACATTCCCCACCTTGTTGGACAGAAGTGTGGGGAATGTGTTTAAGAGCTAAGCTGGAGGATTCGGTCAGTTCACT
ABCC12_-_48181024.23-ENST00000311303.3	ABCC12	ABC	ENST00000311303.3	GGGACCAGCCACATCTGGAC	AAACACGTGGCAAACATTCCCCACCTTGTTGGGGACCAGCCACATCTGGACGTTTAAGAGCTAAGCTGGAGGATTCGGTCAGTTCACT
ABCC12_+_48180952.23-ENST00000311303.3	ABCC12	ABC	ENST00000311303.3	GCCAGTGGGTATCAGGATGG	AAACACGTGGCAAACATTCCCCACCTTGTTGGCCAGTGGGTATCAGGATGGGTTTAAGAGCTAAGCTGGAGGATTCGGTCAGTTCACT
ABCC12_-_48181019.23-ENST00000311303.3	ABCC12	ABC	ENST00000311303.3	GCCTCAGGACCAGCCACATC	AAACACGTGGCAAACATTCCCCACCTTGTTGGCCTCAGGACCAGCCACATCGTTTAAGAGCTAAGCTGGAGGATTCGGTCAGTTCACT
ABCC12_+_48180926.23-ENST00000311303.3	ABCC12	ABC	ENST00000311303.3	GGTGGATGCAAAAACTCCTG	AAACACGTGGCAAACATTCCCCACCTTGTTGGGTGGATGCAAAAACTCCTGGTTTAAGAGCTAAGCTGGAGGATTCGGTCAGTTCACT
ABCC12_+_48180853.23-ENST00000311303.3	ABCC12	ABC	ENST00000311303.3	GGTGTGTGGGTGTATGCGCA	AAACACGTGGCAAACATTCCCCACCTTGTTGGGTGTGTGGGTGTATGCGCAGTTTAAGAGCTAAGCTGGAGGATTCGGTCAGTTCACT
ABCC12_+_48181033.23-ENST00000311303.3	ABCC12	ABC	ENST00000311303.3	GCAGCAGTCACAGAAGTGTG	AAACACGTGGCAAACATTCCCCACCTTGTTGGCAGCAGTCACAGAAGTGTGGTTTAAGAGCTAAGCTGGAGGATTCGGTCAGTTCACT
ABCC12_+_48180959.23-ENST00000311303.3	ABCC12	ABC	ENST00000311303.3	GTCTCTGACCAGTGGGTATC	AAACACGTGGCAAACATTCCCCACCTTGTTGGTCTCTGACCAGTGGGTATCGTTTAAGAGCTAAGCTGGAGGATTCGGTCAGTTCACT
ABCC2_+_101542377.23-P1P2	ABCC2	ABC	P1P2	GACTAAAAAGCCCTAGGGAC	AAACACGTGGCAAACATTCCCCACCTTGTTGGACTAAAAAGCCCTAGGGACGTTTAAGAGCTAAGCTGGAGGATTCGGTCAGTTCACT
ABCC2_-_101542206.23-P1P2	ABCC2	ABC	P1P2	GAAGCGAAACTGCACATTTA	AAACACGTGGCAAACATTCCCCACCTTGTTGGAAGCGAAACTGCACATTTAGTTTAAGAGCTAAGCTGGAGGATTCGGTCAGTTCACT
ABCC2_-_101542361.23-P1P2	ABCC2	ABC	P1P2	GACAGAGGCCTCTTGTACTT	AAACACGTGGCAAACATTCCCCACCTTGTTGGACAGAGGCCTCTTGTACTTGTTTAAGAGCTAAGCTGGAGGATTCGGTCAGTTCACT
ABCC2_+_101542318.23-P1P2	ABCC2	ABC	P1P2	GAGGAGTGGCCATACATAAA	AAACACGTGGCAAACATTCCCCACCTTGTTGGAGGAGTGGCCATACATAAAGTTTAAGAGCTAAGCTGGAGGATTCGGTCAGTTCACT
ABCC2_+_101542290.23-P1P2	ABCC2	ABC	P1P2	GTGAAAGATGTCAACAGAGC	AAACACGTGGCAAACATTCCCCACCTTGTTGGTGAAAGATGTCAACAGAGCGTTTAAGAGCTAAGCTGGAGGATTCGGTCAGTTCACT
ABCC2_+_101542332.23-P1P2	ABCC2	ABC	P1P2	GCAAGAGGCCTCTGTAGGAG	AAACACGTGGCAAACATTCCCCACCTTGTTGGCAAGAGGCCTCTGTAGGAGGTTTAAGAGCTAAGCTGGAGGATTCGGTCAGTTCACT
ABCC2_-_101542346.23-P1P2	ABCC2	ABC	P1P2	GTGTATGGCCACTCCTACAG	AAACACGTGGCAAACATTCCCCACCTTGTTGGTGTATGGCCACTCCTACAGGTTTAAGAGCTAAGCTGGAGGATTCGGTCAGTTCACT
ABCC2_-_101542458.23-P1P2	ABCC2	ABC	P1P2	GGGCAAGGTTAACGATTAAA	AAACACGTGGCAAACATTCCCCACCTTGTTGGGGCAAGGTTAACGATTAAAGTTTAAGAGCTAAGCTGGAGGATTCGGTCAGTTCACT
ABCC2_-_101542241.23-P1P2	ABCC2	ABC	P1P2	GTACTGATGCTGCCCTTTGT	AAACACGTGGCAAACATTCCCCACCTTGTTGGTACTGATGCTGCCCTTTGTGTTTAAGAGCTAAGCTGGAGGATTCGGTCAGTTCACT
ABCC2_-_101541974.23-P1P2	ABCC2	ABC	P1P2	GCAAAGGCTTCATTCCCATT	AAACACGTGGCAAACATTCCCCACCTTGTTGGCAAAGGCTTCATTCCCATTGTTTAAGAGCTAAGCTGGAGGATTCGGTCAGTTCACT
ABCC3_-_48711944.23-P1P2	ABCC3	ABC	P1P2	GCGGCCCCACGGACTTGTTC	AAACACGTGGCAAACATTCCCCACCTTGTTGGCGGCCCCACGGACTTGTTCGTTTAAGAGCTAAGCTGGAGGATTCGGTCAGTTCACT
ABCC3_-_48712061.23-P1P2	ABCC3	ABC	P1P2	GGCCCAGGGGCCGCTCGCAG	AAACACGTGGCAAACATTCCCCACCTTGTTGGGCCCAGGGGCCGCTCGCAGGTTTAAGAGCTAAGCTGGAGGATTCGGTCAGTTCACT
ABCC3_-_48712176.23-P1P2	ABCC3	ABC	P1P2	GACCCAGAGGCACTGGGGTA	AAACACGTGGCAAACATTCCCCACCTTGTTGGACCCAGAGGCACTGGGGTAGTTTAAGAGCTAAGCTGGAGGATTCGGTCAGTTCACT
ABCC3_-_48712142.23-P1P2	ABCC3	ABC	P1P2	GGTCGCAACCCGCGGGACGG	AAACACGTGGCAAACATTCCCCACCTTGTTGGGTCGCAACCCGCGGGACGGGTTTAAGAGCTAAGCTGGAGGATTCGGTCAGTTCACT
ABCC3_+_48711927.23-P1P2	ABCC3	ABC	P1P2	GCACTCCCGAACAAGTCCGT	AAACACGTGGCAAACATTCCCCACCTTGTTGGCACTCCCGAACAAGTCCGTGTTTAAGAGCTAAGCTGGAGGATTCGGTCAGTTCACT
ABCC3_-_48712135.23-P1P2	ABCC3	ABC	P1P2	GAGGCGCTGTCGCAACCCGC	AAACACGTGGCAAACATTCCCCACCTTGTTGGAGGCGCTGTCGCAACCCGCGTTTAAGAGCTAAGCTGGAGGATTCGGTCAGTTCACT
ABCC3_+_48712094.23-P1P2	ABCC3	ABC	P1P2	GCTCCCTGGGAGGGACTTTG	AAACACGTGGCAAACATTCCCCACCTTGTTGGCTCCCTGGGAGGGACTTTGGTTTAAGAGCTAAGCTGGAGGATTCGGTCAGTTCACT
ABCC3_+_48712104.23-P1P2	ABCC3	ABC	P1P2	GGCGACAGCGCCTCCCTGGG	AAACACGTGGCAAACATTCCCCACCTTGTTGGGCGACAGCGCCTCCCTGGGGTTTAAGAGCTAAGCTGGAGGATTCGGTCAGTTCACT
ABCC3_+_48712108.23-P1P2	ABCC3	ABC	P1P2	GGGTTGCGACAGCGCCTCCC	AAACACGTGGCAAACATTCCCCACCTTGTTGGGGTTGCGACAGCGCCTCCCGTTTAAGAGCTAAGCTGGAGGATTCGGTCAGTTCACT
ABCC3_+_48711832.23-P1P2	ABCC3	ABC	P1P2	GAGAAGGTCACGTTCCTCTC	AAACACGTGGCAAACATTCCCCACCTTGTTGGAGAAGGTCACGTTCCTCTCGTTTAAGAGCTAAGCTGGAGGATTCGGTCAGTTCACT
ABCC4_-_95953932.23-P1P2	ABCC4	ABC	P1P2	GACGCCCAGGGGTGAGGCGA	AAACACGTGGCAAACATTCCCCACCTTGTTGGACGCCCAGGGGTGAGGCGAGTTTAAGAGCTAAGCTGGAGGATTCGGTCAGTTCACT
ABCC4_+_95953837.23-P1P2	ABCC4	ABC	P1P2	GCTCCCGCCGCGTCACCCGT	AAACACGTGGCAAACATTCCCCACCTTGTTGGCTCCCGCCGCGTCACCCGTGTTTAAGAGCTAAGCTGGAGGATTCGGTCAGTTCACT
ABCC4_-_95953856.23-P1P2	ABCC4	ABC	P1P2	GGACCGACGGGTGACGCGGC	AAACACGTGGCAAACATTCCCCACCTTGTTGGGACCGACGGGTGACGCGGCGTTTAAGAGCTAAGCTGGAGGATTCGGTCAGTTCACT
ABCC4_+_95953902.23-P1P2	ABCC4	ABC	P1P2	GCACCCCTGGGCGTAGCTCT	AAACACGTGGCAAACATTCCCCACCTTGTTGGCACCCCTGGGCGTAGCTCTGTTTAAGAGCTAAGCTGGAGGATTCGGTCAGTTCACT
ABCC4_-_95953919.23-P1P2	ABCC4	ABC	P1P2	GGGAGCCCAGAGCTACGCCC	AAACACGTGGCAAACATTCCCCACCTTGTTGGGGAGCCCAGAGCTACGCCCGTTTAAGAGCTAAGCTGGAGGATTCGGTCAGTTCACT
ABCC4_+_95953815.23-P1P2	ABCC4	ABC	P1P2	GTCCCGGCCGCGCTCGCACG	AAACACGTGGCAAACATTCCCCACCTTGTTGGTCCCGGCCGCGCTCGCACGGTTTAAGAGCTAAGCTGGAGGATTCGGTCAGTTCACT
ABCC4_-_95954068.23-P1P2	ABCC4	ABC	P1P2	GTAGGCGCCGACACAGAAGG	AAACACGTGGCAAACATTCCCCACCTTGTTGGTAGGCGCCGACACAGAAGGGTTTAAGAGCTAAGCTGGAGGATTCGGTCAGTTCACT
ABCC4_-_95953899.23-P1P2	ABCC4	ABC	P1P2	GCGAAGCTGGCGACGCCAAA	AAACACGTGGCAAACATTCCCCACCTTGTTGGCGAAGCTGGCGACGCCAAAGTTTAAGAGCTAAGCTGGAGGATTCGGTCAGTTCACT
ABCC4_+_95953762.23-P1P2	ABCC4	ABC	P1P2	GGTAGCGGGCGCCCCCGAGG	AAACACGTGGCAAACATTCCCCACCTTGTTGGGTAGCGGGCGCCCCCGAGGGTTTAAGAGCTAAGCTGGAGGATTCGGTCAGTTCACT
ABCC4_+_95953892.23-P1P2	ABCC4	ABC	P1P2	GCGTAGCTCTGGGCTCCCTT	AAACACGTGGCAAACATTCCCCACCTTGTTGGCGTAGCTCTGGGCTCCCTTGTTTAAGAGCTAAGCTGGAGGATTCGGTCAGTTCACT
ABCC5_+_183735827.23-P1P2	ABCC5	ABC	P1P2	GACCGCCCCCGGGATGTCAC	AAACACGTGGCAAACATTCCCCACCTTGTTGGACCGCCCCCGGGATGTCACGTTTAAGAGCTAAGCTGGAGGATTCGGTCAGTTCACT
ABCC5_+_183735769.23-P1P2	ABCC5	ABC	P1P2	GGCCCTGGGCACTCGGAAGG	AAACACGTGGCAAACATTCCCCACCTTGTTGGGCCCTGGGCACTCGGAAGGGTTTAAGAGCTAAGCTGGAGGATTCGGTCAGTTCACT
ABCC5_+_183735858.23-P1P2	ABCC5	ABC	P1P2	GCGGGAGCTCGGTGGGAAGA	AAACACGTGGCAAACATTCCCCACCTTGTTGGCGGGAGCTCGGTGGGAAGAGTTTAAGAGCTAAGCTGGAGGATTCGGTCAGTTCACT
ABCC5_+_183735865.23-P1P2	ABCC5	ABC	P1P2	GACAGAGCCGGGAGCTCGGT	AAACACGTGGCAAACATTCCCCACCTTGTTGGACAGAGCCGGGAGCTCGGTGTTTAAGAGCTAAGCTGGAGGATTCGGTCAGTTCACT
ABCC5_-_183735843.23-P1P2	ABCC5	ABC	P1P2	GAAGCGCCGGTGACATCCCG	AAACACGTGGCAAACATTCCCCACCTTGTTGGAAGCGCCGGTGACATCCCGGTTTAAGAGCTAAGCTGGAGGATTCGGTCAGTTCACT
ABCC5_+_183735892.23-P1P2	ABCC5	ABC	P1P2	GTCTCGCAGAGGCACGGGGA	AAACACGTGGCAAACATTCCCCACCTTGTTGGTCTCGCAGAGGCACGGGGAGTTTAAGAGCTAAGCTGGAGGATTCGGTCAGTTCACT
ABCC5_+_183735772.23-P1P2	ABCC5	ABC	P1P2	GGCAGCCCTGGGCACTCGGA	AAACACGTGGCAAACATTCCCCACCTTGTTGGGCAGCCCTGGGCACTCGGAGTTTAAGAGCTAAGCTGGAGGATTCGGTCAGTTCACT
ABCC5_+_183735877.23-P1P2	ABCC5	ABC	P1P2	GGGGAAGGATGGAACAGAGC	AAACACGTGGCAAACATTCCCCACCTTGTTGGGGGAAGGATGGAACAGAGCGTTTAAGAGCTAAGCTGGAGGATTCGGTCAGTTCACT
ABCC5_-_183735789.23-P1P2	ABCC5	ABC	P1P2	GTCCTCCTTCCGAGTGCCCA	AAACACGTGGCAAACATTCCCCACCTTGTTGGTCCTCCTTCCGAGTGCCCAGTTTAAGAGCTAAGCTGGAGGATTCGGTCAGTTCACT
ABCC5_-_183735801.23-P1P2	ABCC5	ABC	P1P2	GGTGCCCAGGGCTGCGGACG	AAACACGTGGCAAACATTCCCCACCTTGTTGGGTGCCCAGGGCTGCGGACGGTTTAAGAGCTAAGCTGGAGGATTCGGTCAGTTCACT
ABCC6_+_16317626.23-ENST00000205557.7	ABCC6	ABC	ENST00000205557.7	GCCAAAGTGTTTAGGAAGTC	AAACACGTGGCAAACATTCCCCACCTTGTTGGCCAAAGTGTTTAGGAAGTCGTTTAAGAGCTAAGCTGGAGGATTCGGTCAGTTCACT
ABCC6_-_16317846.23-ENST00000205557.7	ABCC6	ABC	ENST00000205557.7	GAACTTAGAAGATTATGCAA	AAACACGTGGCAAACATTCCCCACCTTGTTGGAACTTAGAAGATTATGCAAGTTTAAGAGCTAAGCTGGAGGATTCGGTCAGTTCACT
ABCC6_-_16317856.23-ENST00000205557.7	ABCC6	ABC	ENST00000205557.7	GATTATGCAATGGGCTGGCA	AAACACGTGGCAAACATTCCCCACCTTGTTGGATTATGCAATGGGCTGGCAGTTTAAGAGCTAAGCTGGAGGATTCGGTCAGTTCACT
ABCC6_-_16317851.23-ENST00000205557.7	ABCC6	ABC	ENST00000205557.7	GAGAAGATTATGCAATGGGC	AAACACGTGGCAAACATTCCCCACCTTGTTGGAGAAGATTATGCAATGGGCGTTTAAGAGCTAAGCTGGAGGATTCGGTCAGTTCACT
ABCC6_-_16317468.23-ENST00000205557.7	ABCC6	ABC	ENST00000205557.7	GGCAAGGTCCAGCTGCGCGG	AAACACGTGGCAAACATTCCCCACCTTGTTGGGCAAGGTCCAGCTGCGCGGGTTTAAGAGCTAAGCTGGAGGATTCGGTCAGTTCACT
ABCC6_-_16317557.23-ENST00000205557.7	ABCC6	ABC	ENST00000205557.7	GGGGACGGGCACCGGGTTGG	AAACACGTGGCAAACATTCCCCACCTTGTTGGGGGACGGGCACCGGGTTGGGTTTAAGAGCTAAGCTGGAGGATTCGGTCAGTTCACT
ABCC6_-_16317512.23-ENST00000205557.7	ABCC6	ABC	ENST00000205557.7	GAACAGGCGAGGTGGGGGAT	AAACACGTGGCAAACATTCCCCACCTTGTTGGAACAGGCGAGGTGGGGGATGTTTAAGAGCTAAGCTGGAGGATTCGGTCAGTTCACT
ABCC6_-_16317430.23-ENST00000205557.7	ABCC6	ABC	ENST00000205557.7	GCCGGCTGGGATTCGAGCTC	AAACACGTGGCAAACATTCCCCACCTTGTTGGCCGGCTGGGATTCGAGCTCGTTTAAGAGCTAAGCTGGAGGATTCGGTCAGTTCACT
ABCC6_-_16317505.23-ENST00000205557.7	ABCC6	ABC	ENST00000205557.7	GAGGTGAAAACAGGCGAGGT	AAACACGTGGCAAACATTCCCCACCTTGTTGGAGGTGAAAACAGGCGAGGTGTTTAAGAGCTAAGCTGGAGGATTCGGTCAGTTCACT
ABCC6_-_16317483.23-ENST00000205557.7	ABCC6	ABC	ENST00000205557.7	GGCGGCGGGAGTGAGGCCAC	AAACACGTGGCAAACATTCCCCACCTTGTTGGGCGGCGGGAGTGAGGCCACGTTTAAGAGCTAAGCTGGAGGATTCGGTCAGTTCACT
ABCC8_-_17498531.23-P1P2	ABCC8	ABC	P1P2	GGGGCGGCGAGGAACCCGAC	AAACACGTGGCAAACATTCCCCACCTTGTTGGGGGCGGCGAGGAACCCGACGTTTAAGAGCTAAGCTGGAGGATTCGGTCAGTTCACT
ABCC8_-_17498596.23-P1P2	ABCC8	ABC	P1P2	GCTCCCAGATGTTGCCGGGG	AAACACGTGGCAAACATTCCCCACCTTGTTGGCTCCCAGATGTTGCCGGGGGTTTAAGAGCTAAGCTGGAGGATTCGGTCAGTTCACT
ABCC8_+_17498524.23-P1P2	ABCC8	ABC	P1P2	GCAAGCGTAGCAGGGCCGGT	AAACACGTGGCAAACATTCCCCACCTTGTTGGCAAGCGTAGCAGGGCCGGTGTTTAAGAGCTAAGCTGGAGGATTCGGTCAGTTCACT
ABCC8_-_17498665.23-P1P2	ABCC8	ABC	P1P2	GGCAGGCTAAGATGGGGAGT	AAACACGTGGCAAACATTCCCCACCTTGTTGGGCAGGCTAAGATGGGGAGTGTTTAAGAGCTAAGCTGGAGGATTCGGTCAGTTCACT
ABCC8_-_17498659.23-P1P2	ABCC8	ABC	P1P2	GGGAAAGGCAGGCTAAGATG	AAACACGTGGCAAACATTCCCCACCTTGTTGGGGAAAGGCAGGCTAAGATGGTTTAAGAGCTAAGCTGGAGGATTCGGTCAGTTCACT
ABCC8_-_17498719.23-P1P2	ABCC8	ABC	P1P2	GAGGGTGGGGCGTGCAGAAG	AAACACGTGGCAAACATTCCCCACCTTGTTGGAGGGTGGGGCGTGCAGAAGGTTTAAGAGCTAAGCTGGAGGATTCGGTCAGTTCACT
ABCC8_+_17498608.23-P1P2	ABCC8	ABC	P1P2	GCCAGCGCACGCGTGCATCA	AAACACGTGGCAAACATTCCCCACCTTGTTGGCCAGCGCACGCGTGCATCAGTTTAAGAGCTAAGCTGGAGGATTCGGTCAGTTCACT
ABCC8_+_17498394.23-P1P2	ABCC8	ABC	P1P2	GCCGGGCGGCGGAGCTGCAA	AAACACGTGGCAAACATTCCCCACCTTGTTGGCCGGGCGGCGGAGCTGCAAGTTTAAGAGCTAAGCTGGAGGATTCGGTCAGTTCACT
ABCC8_-_17498687.23-P1P2	ABCC8	ABC	P1P2	GGTGTGGGCACACTGGAGTC	AAACACGTGGCAAACATTCCCCACCTTGTTGGGTGTGGGCACACTGGAGTCGTTTAAGAGCTAAGCTGGAGGATTCGGTCAGTTCACT
ABCC8_+_17498528.23-P1P2	ABCC8	ABC	P1P2	GGGCGCAAGCGTAGCAGGGC	AAACACGTGGCAAACATTCCCCACCTTGTTGGGGCGCAAGCGTAGCAGGGCGTTTAAGAGCTAAGCTGGAGGATTCGGTCAGTTCACT
ABCC9_+_22094538.23-P1P2	ABCC9	ABC	P1P2	GTCCTTACGTGGCTAATAAA	AAACACGTGGCAAACATTCCCCACCTTGTTGGTCCTTACGTGGCTAATAAAGTTTAAGAGCTAAGCTGGAGGATTCGGTCAGTTCACT
ABCC9_+_22094392.23-P1P2	ABCC9	ABC	P1P2	GAAGGGGACGCCTATTACTT	AAACACGTGGCAAACATTCCCCACCTTGTTGGAAGGGGACGCCTATTACTTGTTTAAGAGCTAAGCTGGAGGATTCGGTCAGTTCACT
ABCC9_-_22094763.23-P1P2	ABCC9	ABC	P1P2	GCAGCCGCCGCGCTATCGAA	AAACACGTGGCAAACATTCCCCACCTTGTTGGCAGCCGCCGCGCTATCGAAGTTTAAGAGCTAAGCTGGAGGATTCGGTCAGTTCACT
ABCC9_+_22094549.23-P1P2	ABCC9	ABC	P1P2	GCCAAATCCGCTTCCTTACG	AAACACGTGGCAAACATTCCCCACCTTGTTGGCCAAATCCGCTTCCTTACGGTTTAAGAGCTAAGCTGGAGGATTCGGTCAGTTCACT
ABCC9_-_22094564.23-P1P2	ABCC9	ABC	P1P2	GTATTAGCCACGTAAGGAAG	AAACACGTGGCAAACATTCCCCACCTTGTTGGTATTAGCCACGTAAGGAAGGTTTAAGAGCTAAGCTGGAGGATTCGGTCAGTTCACT
ABCC9_+_22094745.23-P1P2	ABCC9	ABC	P1P2	GTCGCCCTTCGATAGCGCGG	AAACACGTGGCAAACATTCCCCACCTTGTTGGTCGCCCTTCGATAGCGCGGGTTTAAGAGCTAAGCTGGAGGATTCGGTCAGTTCACT
ABCC9_-_22094285.23-P1P2	ABCC9	ABC	P1P2	GGACACCGCGGCTGAGAAGC	AAACACGTGGCAAACATTCCCCACCTTGTTGGGACACCGCGGCTGAGAAGCGTTTAAGAGCTAAGCTGGAGGATTCGGTCAGTTCACT
ABCC9_+_22094256.23-P1P2	ABCC9	ABC	P1P2	GTCAGCCGCGGTGTCTGCCC	AAACACGTGGCAAACATTCCCCACCTTGTTGGTCAGCCGCGGTGTCTGCCCGTTTAAGAGCTAAGCTGGAGGATTCGGTCAGTTCACT
ABCC9_-_22094630.23-P1P2	ABCC9	ABC	P1P2	GAAGGGCTCATTCTAGGTAG	AAACACGTGGCAAACATTCCCCACCTTGTTGGAAGGGCTCATTCTAGGTAGGTTTAAGAGCTAAGCTGGAGGATTCGGTCAGTTCACT
ABCC9_+_22094697.23-P1P2	ABCC9	ABC	P1P2	GCTAGGTCGCCGGGGAAAAG	AAACACGTGGCAAACATTCCCCACCTTGTTGGCTAGGTCGCCGGGGAAAAGGTTTAAGAGCTAAGCTGGAGGATTCGGTCAGTTCACT
ABCD1_-_152990165.23-P1P2	ABCD1	ABC	P1P2	GGGGCGAGAACGGGAGGTGG	AAACACGTGGCAAACATTCCCCACCTTGTTGGGGGCGAGAACGGGAGGTGGGTTTAAGAGCTAAGCTGGAGGATTCGGTCAGTTCACT
ABCD1_-_152990199.23-P1P2	ABCD1	ABC	P1P2	GCCGCCGAGGGGCGAGAACA	AAACACGTGGCAAACATTCCCCACCTTGTTGGCCGCCGAGGGGCGAGAACAGTTTAAGAGCTAAGCTGGAGGATTCGGTCAGTTCACT
ABCD1_+_152990083.23-P1P2	ABCD1	ABC	P1P2	GGCCGCGCGGACTAGAGAAG	AAACACGTGGCAAACATTCCCCACCTTGTTGGGCCGCGCGGACTAGAGAAGGTTTAAGAGCTAAGCTGGAGGATTCGGTCAGTTCACT
ABCD1_+_152990254.23-P1P2	ABCD1	ABC	P1P2	GTTCCCCAGGGGCGAGTCGG	AAACACGTGGCAAACATTCCCCACCTTGTTGGTTCCCCAGGGGCGAGTCGGGTTTAAGAGCTAAGCTGGAGGATTCGGTCAGTTCACT
ABCD1_-_152990127.23-P1P2	ABCD1	ABC	P1P2	GGTCCCACGTCTCTGTGGTG	AAACACGTGGCAAACATTCCCCACCTTGTTGGGTCCCACGTCTCTGTGGTGGTTTAAGAGCTAAGCTGGAGGATTCGGTCAGTTCACT
ABCD1_-_152990294.23-P1P2	ABCD1	ABC	P1P2	GGAAGAGTGGGTGGGGATTC	AAACACGTGGCAAACATTCCCCACCTTGTTGGGAAGAGTGGGTGGGGATTCGTTTAAGAGCTAAGCTGGAGGATTCGGTCAGTTCACT
ABCD1_-_152990071.23-P1P2	ABCD1	ABC	P1P2	GGGGCGGGGCGGGGCTTTGT	AAACACGTGGCAAACATTCCCCACCTTGTTGGGGGCGGGGCGGGGCTTTGTGTTTAAGAGCTAAGCTGGAGGATTCGGTCAGTTCACT
ABCD1_-_152990159.23-P1P2	ABCD1	ABC	P1P2	GGCCGAGGGGCGAGAACGGG	AAACACGTGGCAAACATTCCCCACCTTGTTGGGCCGAGGGGCGAGAACGGGGTTTAAGAGCTAAGCTGGAGGATTCGGTCAGTTCACT
ABCD1_+_152990108.23-P1P2	ABCD1	ABC	P1P2	GTCCCGCACCACAGAGACGT	AAACACGTGGCAAACATTCCCCACCTTGTTGGTCCCGCACCACAGAGACGTGTTTAAGAGCTAAGCTGGAGGATTCGGTCAGTTCACT
ABCD1_+_152989958.23-P1P2	ABCD1	ABC	P1P2	GGCGCCGGCCCTCCGCTCCG	AAACACGTGGCAAACATTCCCCACCTTGTTGGGCGCCGGCCCTCCGCTCCGGTTTAAGAGCTAAGCTGGAGGATTCGGTCAGTTCACT
ABCD2_+_40013687.23-P1P2	ABCD2	ABC	P1P2	GGGAAGCTGCGAGGATTCCA	AAACACGTGGCAAACATTCCCCACCTTGTTGGGGAAGCTGCGAGGATTCCAGTTTAAGAGCTAAGCTGGAGGATTCGGTCAGTTCACT
ABCD2_-_40013821.23-P1P2	ABCD2	ABC	P1P2	GGTCGAATCAGGCCATCTGC	AAACACGTGGCAAACATTCCCCACCTTGTTGGGTCGAATCAGGCCATCTGCGTTTAAGAGCTAAGCTGGAGGATTCGGTCAGTTCACT
ABCD2_-_40013834.23-P1P2	ABCD2	ABC	P1P2	GATCTGCTGGCGAACAAAAC	AAACACGTGGCAAACATTCCCCACCTTGTTGGATCTGCTGGCGAACAAAACGTTTAAGAGCTAAGCTGGAGGATTCGGTCAGTTCACT
ABCD2_-_40013800.23-P1P2	ABCD2	ABC	P1P2	GAAAATGTCTATTTTTGGAG	AAACACGTGGCAAACATTCCCCACCTTGTTGGAAAATGTCTATTTTTGGAGGTTTAAGAGCTAAGCTGGAGGATTCGGTCAGTTCACT
ABCD2_+_40013661.23-P1P2	ABCD2	ABC	P1P2	GACCGCCCTCACAGCCAATG	AAACACGTGGCAAACATTCCCCACCTTGTTGGACCGCCCTCACAGCCAATGGTTTAAGAGCTAAGCTGGAGGATTCGGTCAGTTCACT
ABCD2_+_40013708.23-P1P2	ABCD2	ABC	P1P2	GCCTCATTTTCAAGGTTCAA	AAACACGTGGCAAACATTCCCCACCTTGTTGGCCTCATTTTCAAGGTTCAAGTTTAAGAGCTAAGCTGGAGGATTCGGTCAGTTCACT
ABCD2_-_40013677.23-P1P2	ABCD2	ABC	P1P2	GAGGCCCCTCATTGGCTGTG	AAACACGTGGCAAACATTCCCCACCTTGTTGGAGGCCCCTCATTGGCTGTGGTTTAAGAGCTAAGCTGGAGGATTCGGTCAGTTCACT
ABCD2_-_40014145.23-P1P2	ABCD2	ABC	P1P2	GGGAACCACGAAAATGAGGG	AAACACGTGGCAAACATTCCCCACCTTGTTGGGGAACCACGAAAATGAGGGGTTTAAGAGCTAAGCTGGAGGATTCGGTCAGTTCACT
ABCD2_-_40014125.23-P1P2	ABCD2	ABC	P1P2	GAATGAGACGAGGAGGGAGA	AAACACGTGGCAAACATTCCCCACCTTGTTGGAATGAGACGAGGAGGGAGAGTTTAAGAGCTAAGCTGGAGGATTCGGTCAGTTCACT
ABCD2_-_40014230.23-P1P2	ABCD2	ABC	P1P2	GAGAAAAGAAAGTGACAAGT	AAACACGTGGCAAACATTCCCCACCTTGTTGGAGAAAAGAAAGTGACAAGTGTTTAAGAGCTAAGCTGGAGGATTCGGTCAGTTCACT
ABCD3_-_94883808.23-P1P2	ABCD3	ABC	P1P2	GCGTGCGCAGAGCGCGTCCC	AAACACGTGGCAAACATTCCCCACCTTGTTGGCGTGCGCAGAGCGCGTCCCGTTTAAGAGCTAAGCTGGAGGATTCGGTCAGTTCACT
ABCD3_+_94883763.23-P1P2	ABCD3	ABC	P1P2	GCGGACTCCTTCAGGGTCTC	AAACACGTGGCAAACATTCCCCACCTTGTTGGCGGACTCCTTCAGGGTCTCGTTTAAGAGCTAAGCTGGAGGATTCGGTCAGTTCACT
ABCD3_-_94883730.23-P1P2	ABCD3	ABC	P1P2	GGCAGCACTGACGCCTCGCA	AAACACGTGGCAAACATTCCCCACCTTGTTGGGCAGCACTGACGCCTCGCAGTTTAAGAGCTAAGCTGGAGGATTCGGTCAGTTCACT
ABCD3_+_94883803.23-P1P2	ABCD3	ABC	P1P2	GCGTGGGCGGAACAGTTCCC	AAACACGTGGCAAACATTCCCCACCTTGTTGGCGTGGGCGGAACAGTTCCCGTTTAAGAGCTAAGCTGGAGGATTCGGTCAGTTCACT
ABCD3_+_94883819.23-P1P2	ABCD3	ABC	P1P2	GCGCGCTCGGCAGCCTCCGT	AAACACGTGGCAAACATTCCCCACCTTGTTGGCGCGCTCGGCAGCCTCCGTGTTTAAGAGCTAAGCTGGAGGATTCGGTCAGTTCACT
ABCD3_-_94883687.23-P1P2	ABCD3	ABC	P1P2	GGGGGTGTGCGCGCGAAGAG	AAACACGTGGCAAACATTCCCCACCTTGTTGGGGGGTGTGCGCGCGAAGAGGTTTAAGAGCTAAGCTGGAGGATTCGGTCAGTTCACT
ABCD3_-_94883692.23-P1P2	ABCD3	ABC	P1P2	GGTGCGCGCGAAGAGTGGGA	AAACACGTGGCAAACATTCCCCACCTTGTTGGGTGCGCGCGAAGAGTGGGAGTTTAAGAGCTAAGCTGGAGGATTCGGTCAGTTCACT
ABCD3_-_94883633.23-P1P2	ABCD3	ABC	P1P2	GCCCACTAGGTCGTCGCTGC	AAACACGTGGCAAACATTCCCCACCTTGTTGGCCCACTAGGTCGTCGCTGCGTTTAAGAGCTAAGCTGGAGGATTCGGTCAGTTCACT
ABCD3_+_94883750.23-P1P2	ABCD3	ABC	P1P2	GGGTCTCCGGAAACGCGGCG	AAACACGTGGCAAACATTCCCCACCTTGTTGGGGTCTCCGGAAACGCGGCGGTTTAAGAGCTAAGCTGGAGGATTCGGTCAGTTCACT
ABCD3_+_94883852.23-P1P2	ABCD3	ABC	P1P2	GTGGAGCCCACTTTGTACTT	AAACACGTGGCAAACATTCCCCACCTTGTTGGTGGAGCCCACTTTGTACTTGTTTAAGAGCTAAGCTGGAGGATTCGGTCAGTTCACT
ABCD4_-_74769830.23-P1P2	ABCD4	ABC	P1P2	GACAGCGCCCCCATATTTTC	AAACACGTGGCAAACATTCCCCACCTTGTTGGACAGCGCCCCCATATTTTCGTTTAAGAGCTAAGCTGGAGGATTCGGTCAGTTCACT
ABCD4_-_74769803.23-P1P2	ABCD4	ABC	P1P2	GAGAGTGGACTCGGCTGACC	AAACACGTGGCAAACATTCCCCACCTTGTTGGAGAGTGGACTCGGCTGACCGTTTAAGAGCTAAGCTGGAGGATTCGGTCAGTTCACT
ABCD4_+_74769817.23-P1P2	ABCD4	ABC	P1P2	GGAAGTCTCCCAGAAAATAT	AAACACGTGGCAAACATTCCCCACCTTGTTGGGAAGTCTCCCAGAAAATATGTTTAAGAGCTAAGCTGGAGGATTCGGTCAGTTCACT
ABCD4_-_74769806.23-P1P2	ABCD4	ABC	P1P2	GGTGGACTCGGCTGACCCGG	AAACACGTGGCAAACATTCCCCACCTTGTTGGGTGGACTCGGCTGACCCGGGTTTAAGAGCTAAGCTGGAGGATTCGGTCAGTTCACT
ABCD4_-_74769710.23-P1P2	ABCD4	ABC	P1P2	GGCCCCGGCTACCACAGAGA	AAACACGTGGCAAACATTCCCCACCTTGTTGGGCCCCGGCTACCACAGAGAGTTTAAGAGCTAAGCTGGAGGATTCGGTCAGTTCACT
ABCD4_-_74769794.23-P1P2	ABCD4	ABC	P1P2	GAAGTACCAGAGAGTGGACT	AAACACGTGGCAAACATTCCCCACCTTGTTGGAAGTACCAGAGAGTGGACTGTTTAAGAGCTAAGCTGGAGGATTCGGTCAGTTCACT
ABCD4_-_74769879.23-P1P2	ABCD4	ABC	P1P2	GCGAGAGTGTAACTACTTTA	AAACACGTGGCAAACATTCCCCACCTTGTTGGCGAGAGTGTAACTACTTTAGTTTAAGAGCTAAGCTGGAGGATTCGGTCAGTTCACT
ABCD4_-_74769682.23-P1P2	ABCD4	ABC	P1P2	GTACTGGGTAGAGTCCGAGG	AAACACGTGGCAAACATTCCCCACCTTGTTGGTACTGGGTAGAGTCCGAGGGTTTAAGAGCTAAGCTGGAGGATTCGGTCAGTTCACT
ABCD4_-_74769689.23-P1P2	ABCD4	ABC	P1P2	GTAGAGTCCGAGGAGGGGCG	AAACACGTGGCAAACATTCCCCACCTTGTTGGTAGAGTCCGAGGAGGGGCGGTTTAAGAGCTAAGCTGGAGGATTCGGTCAGTTCACT
ABCD4_+_74769838.23-P1P2	ABCD4	ABC	P1P2	GCGGATACCTATTGTCAAAA	AAACACGTGGCAAACATTCCCCACCTTGTTGGCGGATACCTATTGTCAAAAGTTTAAGAGCTAAGCTGGAGGATTCGGTCAGTTCACT
ABCE1_+_146019378.23-P1P2	ABCE1	ABC	P1P2	GCGGAACCCTGGAGGTAGGT	AAACACGTGGCAAACATTCCCCACCTTGTTGGCGGAACCCTGGAGGTAGGTGTTTAAGAGCTAAGCTGGAGGATTCGGTCAGTTCACT
ABCE1_+_146019314.23-P1P2	ABCE1	ABC	P1P2	GTGGCGAAGCCAGCTGCTGG	AAACACGTGGCAAACATTCCCCACCTTGTTGGTGGCGAAGCCAGCTGCTGGGTTTAAGAGCTAAGCTGGAGGATTCGGTCAGTTCACT
ABCE1_+_146019382.23-P1P2	ABCE1	ABC	P1P2	GGAGGCGGAACCCTGGAGGT	AAACACGTGGCAAACATTCCCCACCTTGTTGGGAGGCGGAACCCTGGAGGTGTTTAAGAGCTAAGCTGGAGGATTCGGTCAGTTCACT
ABCE1_-_146019352.23-P1P2	ABCE1	ABC	P1P2	GCGCCAACGGCGTTGAACAA	AAACACGTGGCAAACATTCCCCACCTTGTTGGCGCCAACGGCGTTGAACAAGTTTAAGAGCTAAGCTGGAGGATTCGGTCAGTTCACT
ABCE1_+_146019333.23-P1P2	ABCE1	ABC	P1P2	GGACCCTTGTTCAACGCCGT	AAACACGTGGCAAACATTCCCCACCTTGTTGGGACCCTTGTTCAACGCCGTGTTTAAGAGCTAAGCTGGAGGATTCGGTCAGTTCACT
ABCE1_+_146019397.23-P1P2	ABCE1	ABC	P1P2	GCGCGACATAGAGCGTGAGG	AAACACGTGGCAAACATTCCCCACCTTGTTGGCGCGACATAGAGCGTGAGGGTTTAAGAGCTAAGCTGGAGGATTCGGTCAGTTCACT
ABCE1_+_146019389.23-P1P2	ABCE1	ABC	P1P2	GAGAGCGTGAGGCGGAACCC	AAACACGTGGCAAACATTCCCCACCTTGTTGGAGAGCGTGAGGCGGAACCCGTTTAAGAGCTAAGCTGGAGGATTCGGTCAGTTCACT
ABCE1_-_146019250.23-P1P2	ABCE1	ABC	P1P2	GCTAGGACCACGCTCGACGT	AAACACGTGGCAAACATTCCCCACCTTGTTGGCTAGGACCACGCTCGACGTGTTTAAGAGCTAAGCTGGAGGATTCGGTCAGTTCACT
ABCE1_+_146019386.23-P1P2	ABCE1	ABC	P1P2	GGCGTGAGGCGGAACCCTGG	AAACACGTGGCAAACATTCCCCACCTTGTTGGGCGTGAGGCGGAACCCTGGGTTTAAGAGCTAAGCTGGAGGATTCGGTCAGTTCACT
ABCE1_+_146019153.23-P1P2	ABCE1	ABC	P1P2	GTCCTCAAGGCCGGTGGGTC	AAACACGTGGCAAACATTCCCCACCTTGTTGGTCCTCAAGGCCGGTGGGTCGTTTAAGAGCTAAGCTGGAGGATTCGGTCAGTTCACT
ABCF1_+_30539075.23-P1	ABCF1	ABC	P1	GGAGGCGTGGCCTGCAATGA	AAACACGTGGCAAACATTCCCCACCTTGTTGGGAGGCGTGGCCTGCAATGAGTTTAAGAGCTAAGCTGGAGGATTCGGTCAGTTCACT
ABCF1_+_30539070.23-P1	ABCF1	ABC	P1	GGTGGCCTGCAATGACGGAG	AAACACGTGGCAAACATTCCCCACCTTGTTGGGTGGCCTGCAATGACGGAGGTTTAAGAGCTAAGCTGGAGGATTCGGTCAGTTCACT
ABCF1_+_30539093.23-P1	ABCF1	ABC	P1	GCGTGGCCCTGGTTCAGTGG	AAACACGTGGCAAACATTCCCCACCTTGTTGGCGTGGCCCTGGTTCAGTGGGTTTAAGAGCTAAGCTGGAGGATTCGGTCAGTTCACT
ABCF1_+_30539115.23-P1	ABCF1	ABC	P1	GAGCTTCGCCGTCATCTCGG	AAACACGTGGCAAACATTCCCCACCTTGTTGGAGCTTCGCCGTCATCTCGGGTTTAAGAGCTAAGCTGGAGGATTCGGTCAGTTCACT
ABCF1_-_30539087.23-P1	ABCF1	ABC	P1	GGGCCCCGCTCCGTCATTGC	AAACACGTGGCAAACATTCCCCACCTTGTTGGGGCCCCGCTCCGTCATTGCGTTTAAGAGCTAAGCTGGAGGATTCGGTCAGTTCACT
ABCF1_-_30539129.23-P1	ABCF1	ABC	P1	GGGCCACGCCCCCGAGATGA	AAACACGTGGCAAACATTCCCCACCTTGTTGGGGCCACGCCCCCGAGATGAGTTTAAGAGCTAAGCTGGAGGATTCGGTCAGTTCACT
ABCF1_+_30539088.23-P1	ABCF1	ABC	P1	GCCCTGGTTCAGTGGAGGCG	AAACACGTGGCAAACATTCCCCACCTTGTTGGCCCTGGTTCAGTGGAGGCGGTTTAAGAGCTAAGCTGGAGGATTCGGTCAGTTCACT
ABCF1_-_30539108.23-P1	ABCF1	ABC	P1	GGCCACGCCTCCACTGAACC	AAACACGTGGCAAACATTCCCCACCTTGTTGGGCCACGCCTCCACTGAACCGTTTAAGAGCTAAGCTGGAGGATTCGGTCAGTTCACT
ABCF1_-_30539199.23-P1	ABCF1	ABC	P1	GTGGAGAGCCAGCCCCATCG	AAACACGTGGCAAACATTCCCCACCTTGTTGGTGGAGAGCCAGCCCCATCGGTTTAAGAGCTAAGCTGGAGGATTCGGTCAGTTCACT
ABCF1_+_30539191.23-P1	ABCF1	ABC	P1	GCGGCGGCGGGGAACCCCGA	AAACACGTGGCAAACATTCCCCACCTTGTTGGCGGCGGCGGGGAACCCCGAGTTTAAGAGCTAAGCTGGAGGATTCGGTCAGTTCACT
ABCF1_+_30546111.23-P2	ABCF1	ABC	P2	GGGGCGGGTACTGAAATGAC	AAACACGTGGCAAACATTCCCCACCTTGTTGGGGGCGGGTACTGAAATGACGTTTAAGAGCTAAGCTGGAGGATTCGGTCAGTTCACT
ABCF1_+_30546108.23-P2	ABCF1	ABC	P2	GCGGGTACTGAAATGACAGG	AAACACGTGGCAAACATTCCCCACCTTGTTGGCGGGTACTGAAATGACAGGGTTTAAGAGCTAAGCTGGAGGATTCGGTCAGTTCACT
ABCF1_+_30546203.23-P2	ABCF1	ABC	P2	GGAAGTCAGTAGGATGGTCA	AAACACGTGGCAAACATTCCCCACCTTGTTGGGAAGTCAGTAGGATGGTCAGTTTAAGAGCTAAGCTGGAGGATTCGGTCAGTTCACT
ABCF1_-_30546149.23-P2	ABCF1	ABC	P2	GCGCCCCAAAACCCCGCGGA	AAACACGTGGCAAACATTCCCCACCTTGTTGGCGCCCCAAAACCCCGCGGAGTTTAAGAGCTAAGCTGGAGGATTCGGTCAGTTCACT
ABCF1_+_30545753.23-P2	ABCF1	ABC	P2	GCAGCTGAATGGAGCAACAT	AAACACGTGGCAAACATTCCCCACCTTGTTGGCAGCTGAATGGAGCAACATGTTTAAGAGCTAAGCTGGAGGATTCGGTCAGTTCACT
ABCF1_+_30546209.23-P2	ABCF1	ABC	P2	GGCCACAGAAGTCAGTAGGA	AAACACGTGGCAAACATTCCCCACCTTGTTGGGCCACAGAAGTCAGTAGGAGTTTAAGAGCTAAGCTGGAGGATTCGGTCAGTTCACT
ABCF1_+_30546093.23-P2	ABCF1	ABC	P2	GCAGGGGGAGAACATGAGAT	AAACACGTGGCAAACATTCCCCACCTTGTTGGCAGGGGGAGAACATGAGATGTTTAAGAGCTAAGCTGGAGGATTCGGTCAGTTCACT
ABCF1_-_30546145.23-P2	ABCF1	ABC	P2	GTACCCGCCCCAAAACCCCG	AAACACGTGGCAAACATTCCCCACCTTGTTGGTACCCGCCCCAAAACCCCGGTTTAAGAGCTAAGCTGGAGGATTCGGTCAGTTCACT
ABCF1_+_30546130.23-P2	ABCF1	ABC	P2	GTTCCCTCCGCGGGGTTTTG	AAACACGTGGCAAACATTCCCCACCTTGTTGGTTCCCTCCGCGGGGTTTTGGTTTAAGAGCTAAGCTGGAGGATTCGGTCAGTTCACT
ABCF1_+_30546042.23-P2	ABCF1	ABC	P2	GGAATCCAACTTGAAGATCA	AAACACGTGGCAAACATTCCCCACCTTGTTGGGAATCCAACTTGAAGATCAGTTTAAGAGCTAAGCTGGAGGATTCGGTCAGTTCACT
ABCF2_+_150924431.23-P1P2	ABCF2	ABC	P1P2	GCGCGGCCCCGCGAGGTCTG	AAACACGTGGCAAACATTCCCCACCTTGTTGGCGCGGCCCCGCGAGGTCTGGTTTAAGAGCTAAGCTGGAGGATTCGGTCAGTTCACT
ABCF2_+_150924458.23-P1P2	ABCF2	ABC	P1P2	GCGAGCCTCGCGCATCCTGA	AAACACGTGGCAAACATTCCCCACCTTGTTGGCGAGCCTCGCGCATCCTGAGTTTAAGAGCTAAGCTGGAGGATTCGGTCAGTTCACT
ABCF2_+_150924501.23-P1P2	ABCF2	ABC	P1P2	GCCCGCTAGCAGAGAGCTCT	AAACACGTGGCAAACATTCCCCACCTTGTTGGCCCGCTAGCAGAGAGCTCTGTTTAAGAGCTAAGCTGGAGGATTCGGTCAGTTCACT
ABCF2_-_150924475.23-P1P2	ABCF2	ABC	P1P2	GGACGCCATCAGGATGCGCG	AAACACGTGGCAAACATTCCCCACCTTGTTGGGACGCCATCAGGATGCGCGGTTTAAGAGCTAAGCTGGAGGATTCGGTCAGTTCACT
ABCF2_+_150924394.23-P1P2	ABCF2	ABC	P1P2	GTCAAGGCGGGTCTCACTCT	AAACACGTGGCAAACATTCCCCACCTTGTTGGTCAAGGCGGGTCTCACTCTGTTTAAGAGCTAAGCTGGAGGATTCGGTCAGTTCACT
ABCF2_-_150924447.23-P1P2	ABCF2	ABC	P1P2	GGTATCCCACAGACCTCGCG	AAACACGTGGCAAACATTCCCCACCTTGTTGGGTATCCCACAGACCTCGCGGTTTAAGAGCTAAGCTGGAGGATTCGGTCAGTTCACT
ABCF2_+_150924321.23-P1P2	ABCF2	ABC	P1P2	GAACCACCCGAGGCCGTGAT	AAACACGTGGCAAACATTCCCCACCTTGTTGGAACCACCCGAGGCCGTGATGTTTAAGAGCTAAGCTGGAGGATTCGGTCAGTTCACT
ABCF2_+_150924331.23-P1P2	ABCF2	ABC	P1P2	GGCGCGCCGAGAACCACCCG	AAACACGTGGCAAACATTCCCCACCTTGTTGGGCGCGCCGAGAACCACCCGGTTTAAGAGCTAAGCTGGAGGATTCGGTCAGTTCACT
ABCF2_-_150924465.23-P1P2	ABCF2	ABC	P1P2	GGGGGCCGCGTGACGCCATC	AAACACGTGGCAAACATTCCCCACCTTGTTGGGGGGCCGCGTGACGCCATCGTTTAAGAGCTAAGCTGGAGGATTCGGTCAGTTCACT
ABCF2_-_150924336.23-P1P2	ABCF2	ABC	P1P2	GCACCAGCCAATCACGGCCT	AAACACGTGGCAAACATTCCCCACCTTGTTGGCACCAGCCAATCACGGCCTGTTTAAGAGCTAAGCTGGAGGATTCGGTCAGTTCACT
ABCF3_+_183903820.23-P1P2	ABCF3	ABC	P1P2	GCGAGCGGGGCCTTGAGGAG	AAACACGTGGCAAACATTCCCCACCTTGTTGGCGAGCGGGGCCTTGAGGAGGTTTAAGAGCTAAGCTGGAGGATTCGGTCAGTTCACT
ABCF3_+_183903872.23-P1P2	ABCF3	ABC	P1P2	GTGTAGCGGTGACGCAGGAA	AAACACGTGGCAAACATTCCCCACCTTGTTGGTGTAGCGGTGACGCAGGAAGTTTAAGAGCTAAGCTGGAGGATTCGGTCAGTTCACT
ABCF3_+_183903847.23-P1P2	ABCF3	ABC	P1P2	GGGAGTGCGCAGAGCCCGGT	AAACACGTGGCAAACATTCCCCACCTTGTTGGGGAGTGCGCAGAGCCCGGTGTTTAAGAGCTAAGCTGGAGGATTCGGTCAGTTCACT
ABCF3_+_183903666.23-P1P2	ABCF3	ABC	P1P2	GGGGAGCTCAAGGTTTATCG	AAACACGTGGCAAACATTCCCCACCTTGTTGGGGGAGCTCAAGGTTTATCGGTTTAAGAGCTAAGCTGGAGGATTCGGTCAGTTCACT
ABCF3_-_183903928.23-P1P2	ABCF3	ABC	P1P2	GAGGAAGGGCGAGATTTCGG	AAACACGTGGCAAACATTCCCCACCTTGTTGGAGGAAGGGCGAGATTTCGGGTTTAAGAGCTAAGCTGGAGGATTCGGTCAGTTCACT
ABCF3_-_183903806.23-P1P2	ABCF3	ABC	P1P2	GCGCGCAGAGAGCGCGGCTC	AAACACGTGGCAAACATTCCCCACCTTGTTGGCGCGCAGAGAGCGCGGCTCGTTTAAGAGCTAAGCTGGAGGATTCGGTCAGTTCACT
ABCF3_-_183903769.23-P1P2	ABCF3	ABC	P1P2	GCATGTGGCTAATCTTTCAG	AAACACGTGGCAAACATTCCCCACCTTGTTGGCATGTGGCTAATCTTTCAGGTTTAAGAGCTAAGCTGGAGGATTCGGTCAGTTCACT
ABCF3_+_183903886.23-P1P2	ABCF3	ABC	P1P2	GTTGCAAGGCGCATGTGTAG	AAACACGTGGCAAACATTCCCCACCTTGTTGGTTGCAAGGCGCATGTGTAGGTTTAAGAGCTAAGCTGGAGGATTCGGTCAGTTCACT
ABCF3_-_183903800.23-P1P2	ABCF3	ABC	P1P2	GCGCGCACGCGCAGAGAGCG	AAACACGTGGCAAACATTCCCCACCTTGTTGGCGCGCACGCGCAGAGAGCGGTTTAAGAGCTAAGCTGGAGGATTCGGTCAGTTCACT
ABCF3_-_183903633.23-P1P2	ABCF3	ABC	P1P2	GCAGCCGCCTGCCTCTTGGG	AAACACGTGGCAAACATTCCCCACCTTGTTGGCAGCCGCCTGCCTCTTGGGGTTTAAGAGCTAAGCTGGAGGATTCGGTCAGTTCACT
ABCG1_+_43638952.23-P1P2	ABCG1	ABC	P1P2	GGACAGACGCCGGGGTTCCC	AAACACGTGGCAAACATTCCCCACCTTGTTGGGACAGACGCCGGGGTTCCCGTTTAAGAGCTAAGCTGGAGGATTCGGTCAGTTCACT
ABCG1_+_43639008.23-P1P2	ABCG1	ABC	P1P2	GCCGGGTCCCGAACTCGCGG	AAACACGTGGCAAACATTCCCCACCTTGTTGGCCGGGTCCCGAACTCGCGGGTTTAAGAGCTAAGCTGGAGGATTCGGTCAGTTCACT
ABCG1_+_43639053.23-P1P2	ABCG1	ABC	P1P2	GGAGGCCTCGCAGGCGGCAT	AAACACGTGGCAAACATTCCCCACCTTGTTGGGAGGCCTCGCAGGCGGCATGTTTAAGAGCTAAGCTGGAGGATTCGGTCAGTTCACT
ABCG1_-_43639082.23-P1P2	ABCG1	ABC	P1P2	GGCCTGCGAGGCCTCGGCTC	AAACACGTGGCAAACATTCCCCACCTTGTTGGGCCTGCGAGGCCTCGGCTCGTTTAAGAGCTAAGCTGGAGGATTCGGTCAGTTCACT
ABCG1_+_43639186.23-P1P2	ABCG1	ABC	P1P2	GCCCGCCCCGAGCGCGCGAT	AAACACGTGGCAAACATTCCCCACCTTGTTGGCCCGCCCCGAGCGCGCGATGTTTAAGAGCTAAGCTGGAGGATTCGGTCAGTTCACT
ABCG1_-_43639107.23-P1P2	ABCG1	ABC	P1P2	GCTCCCGGAACCTGCACTTC	AAACACGTGGCAAACATTCCCCACCTTGTTGGCTCCCGGAACCTGCACTTCGTTTAAGAGCTAAGCTGGAGGATTCGGTCAGTTCACT
ABCG1_+_43638896.23-P1P2	ABCG1	ABC	P1P2	GTGTGTGATGGGGTCGAAGA	AAACACGTGGCAAACATTCCCCACCTTGTTGGTGTGTGATGGGGTCGAAGAGTTTAAGAGCTAAGCTGGAGGATTCGGTCAGTTCACT
ABCG1_+_43638960.23-P1P2	ABCG1	ABC	P1P2	GGGACACCGGACAGACGCCG	AAACACGTGGCAAACATTCCCCACCTTGTTGGGGACACCGGACAGACGCCGGTTTAAGAGCTAAGCTGGAGGATTCGGTCAGTTCACT
ABCG1_-_43639185.23-P1P2	ABCG1	ABC	P1P2	GCCGCCCGCCCCCTTGGTGC	AAACACGTGGCAAACATTCCCCACCTTGTTGGCCGCCCGCCCCCTTGGTGCGTTTAAGAGCTAAGCTGGAGGATTCGGTCAGTTCACT
ABCG1_+_43638729.23-P1P2	ABCG1	ABC	P1P2	GCCCCCAACAGCACCGGTGT	AAACACGTGGCAAACATTCCCCACCTTGTTGGCCCCCAACAGCACCGGTGTGTTTAAGAGCTAAGCTGGAGGATTCGGTCAGTTCACT
ABCG2_-_89080233.23-P1P2	ABCG2	ABC	P1P2	GGTACCACCGCCCTCCCTCG	AAACACGTGGCAAACATTCCCCACCTTGTTGGGTACCACCGCCCTCCCTCGGTTTAAGAGCTAAGCTGGAGGATTCGGTCAGTTCACT
ABCG2_-_89080413.23-P1P2	ABCG2	ABC	P1P2	GGCCGGAGCGCCGAAGCACC	AAACACGTGGCAAACATTCCCCACCTTGTTGGGCCGGAGCGCCGAAGCACCGTTTAAGAGCTAAGCTGGAGGATTCGGTCAGTTCACT
ABCG2_-_89079989.23-P1P2	ABCG2	ABC	P1P2	GGGGAGACCCGGACATCCAG	AAACACGTGGCAAACATTCCCCACCTTGTTGGGGGAGACCCGGACATCCAGGTTTAAGAGCTAAGCTGGAGGATTCGGTCAGTTCACT
ABCG2_-_89080000.23-P1P2	ABCG2	ABC	P1P2	GACATCCAGGGGACGAGCTC	AAACACGTGGCAAACATTCCCCACCTTGTTGGACATCCAGGGGACGAGCTCGTTTAAGAGCTAAGCTGGAGGATTCGGTCAGTTCACT
ABCG2_+_89080067.23-P1P2	ABCG2	ABC	P1P2	GAAACCCGGGGCGCTGGGGA	AAACACGTGGCAAACATTCCCCACCTTGTTGGAAACCCGGGGCGCTGGGGAGTTTAAGAGCTAAGCTGGAGGATTCGGTCAGTTCACT
ABCG2_+_89080197.23-P1P2	ABCG2	ABC	P1P2	GGTGGTACCAGTCCTGCTGG	AAACACGTGGCAAACATTCCCCACCTTGTTGGGTGGTACCAGTCCTGCTGGGTTTAAGAGCTAAGCTGGAGGATTCGGTCAGTTCACT
ABCG2_-_89080109.23-P1P2	ABCG2	ABC	P1P2	GTCCCCAGGTCGGGGTTCGC	AAACACGTGGCAAACATTCCCCACCTTGTTGGTCCCCAGGTCGGGGTTCGCGTTTAAGAGCTAAGCTGGAGGATTCGGTCAGTTCACT
ABCG2_+_89080126.23-P1P2	ABCG2	ABC	P1P2	GTATCGCGGCCCGGCAGTCG	AAACACGTGGCAAACATTCCCCACCTTGTTGGTATCGCGGCCCGGCAGTCGGTTTAAGAGCTAAGCTGGAGGATTCGGTCAGTTCACT
ABCG2_+_89080044.23-P1P2	ABCG2	ABC	P1P2	GCCACTGCGTTCAGCTCTGG	AAACACGTGGCAAACATTCCCCACCTTGTTGGCCACTGCGTTCAGCTCTGGGTTTAAGAGCTAAGCTGGAGGATTCGGTCAGTTCACT
ABCG2_-_89080139.23-P1P2	ABCG2	ABC	P1P2	GAGGCGTGGCCCCGACTGCC	AAACACGTGGCAAACATTCCCCACCTTGTTGGAGGCGTGGCCCCGACTGCCGTTTAAGAGCTAAGCTGGAGGATTCGGTCAGTTCACT
ABCG4_+_119019610.23-P1P2	ABCG4	ABC	P1P2	GGGGGTGAACTCAGGACTGG	AAACACGTGGCAAACATTCCCCACCTTGTTGGGGGGTGAACTCAGGACTGGGTTTAAGAGCTAAGCTGGAGGATTCGGTCAGTTCACT
ABCG4_+_119019715.23-P1P2	ABCG4	ABC	P1P2	GCGGTCCCGCCGTTCTTAAA	AAACACGTGGCAAACATTCCCCACCTTGTTGGCGGTCCCGCCGTTCTTAAAGTTTAAGAGCTAAGCTGGAGGATTCGGTCAGTTCACT
ABCG4_+_119019549.23-P1P2	ABCG4	ABC	P1P2	GAGAGCTGGAGTCACTCCGT	AAACACGTGGCAAACATTCCCCACCTTGTTGGAGAGCTGGAGTCACTCCGTGTTTAAGAGCTAAGCTGGAGGATTCGGTCAGTTCACT
ABCG4_+_119019678.23-P1P2	ABCG4	ABC	P1P2	GAGCCCGCGGGGGGCGAGGA	AAACACGTGGCAAACATTCCCCACCTTGTTGGAGCCCGCGGGGGGCGAGGAGTTTAAGAGCTAAGCTGGAGGATTCGGTCAGTTCACT
ABCG4_+_119019536.23-P1P2	ABCG4	ABC	P1P2	GCTCCGTGGGGACAAGTCCC	AAACACGTGGCAAACATTCCCCACCTTGTTGGCTCCGTGGGGACAAGTCCCGTTTAAGAGCTAAGCTGGAGGATTCGGTCAGTTCACT
ABCG4_+_119019654.23-P1P2	ABCG4	ABC	P1P2	GAAGGAGAGAGCAGCGCTTG	AAACACGTGGCAAACATTCCCCACCTTGTTGGAAGGAGAGAGCAGCGCTTGGTTTAAGAGCTAAGCTGGAGGATTCGGTCAGTTCACT
ABCG4_-_119019751.23-P1P2	ABCG4	ABC	P1P2	GGGGACCGGCGAGCAGTAGC	AAACACGTGGCAAACATTCCCCACCTTGTTGGGGGACCGGCGAGCAGTAGCGTTTAAGAGCTAAGCTGGAGGATTCGGTCAGTTCACT
ABCG4_-_119019331.23-P1P2	ABCG4	ABC	P1P2	GAAAGTGTGAATGGGGAGAC	AAACACGTGGCAAACATTCCCCACCTTGTTGGAAAGTGTGAATGGGGAGACGTTTAAGAGCTAAGCTGGAGGATTCGGTCAGTTCACT
ABCG4_+_119019511.23-P1P2	ABCG4	ABC	P1P2	GACAGATTAGGCAAGGGTGT	AAACACGTGGCAAACATTCCCCACCTTGTTGGACAGATTAGGCAAGGGTGTGTTTAAGAGCTAAGCTGGAGGATTCGGTCAGTTCACT
ABCG4_+_119019672.23-P1P2	ABCG4	ABC	P1P2	GCGGGGGGCGAGGACGGCAA	AAACACGTGGCAAACATTCCCCACCTTGTTGGCGGGGGGCGAGGACGGCAAGTTTAAGAGCTAAGCTGGAGGATTCGGTCAGTTCACT
ABCG5_-_44066429.23-P1P2	ABCG5	ABC	P1P2	GGGCGGAGGGGAACAGATTC	AAACACGTGGCAAACATTCCCCACCTTGTTGGGGCGGAGGGGAACAGATTCGTTTAAGAGCTAAGCTGGAGGATTCGGTCAGTTCACT
ABCG5_-_44066042.23-P1P2	ABCG5	ABC	P1P2	GAACACACACGTTTGTAGGT	AAACACGTGGCAAACATTCCCCACCTTGTTGGAACACACACGTTTGTAGGTGTTTAAGAGCTAAGCTGGAGGATTCGGTCAGTTCACT
ABCG5_+_44066240.23-P1P2	ABCG5	ABC	P1P2	GCACTCACCGAGGTATCCTG	AAACACGTGGCAAACATTCCCCACCTTGTTGGCACTCACCGAGGTATCCTGGTTTAAGAGCTAAGCTGGAGGATTCGGTCAGTTCACT
ABCG5_-_44066283.23-P1P2	ABCG5	ABC	P1P2	GAGCAATGGGAAGTCGGCCC	AAACACGTGGCAAACATTCCCCACCTTGTTGGAGCAATGGGAAGTCGGCCCGTTTAAGAGCTAAGCTGGAGGATTCGGTCAGTTCACT
ABCG5_+_44066166.23-P1P2	ABCG5	ABC	P1P2	GCCCACAGGTCTGTGACCCT	AAACACGTGGCAAACATTCCCCACCTTGTTGGCCCACAGGTCTGTGACCCTGTTTAAGAGCTAAGCTGGAGGATTCGGTCAGTTCACT
ABCG5_-_44066277.23-P1P2	ABCG5	ABC	P1P2	GTGAGTGAGCAATGGGAAGT	AAACACGTGGCAAACATTCCCCACCTTGTTGGTGAGTGAGCAATGGGAAGTGTTTAAGAGCTAAGCTGGAGGATTCGGTCAGTTCACT
ABCG5_+_44066323.23-P1P2	ABCG5	ABC	P1P2	GTAGGACAGAAGGCTCCTGA	AAACACGTGGCAAACATTCCCCACCTTGTTGGTAGGACAGAAGGCTCCTGAGTTTAAGAGCTAAGCTGGAGGATTCGGTCAGTTCACT
ABCG5_-_44066234.23-P1P2	ABCG5	ABC	P1P2	GGAGAGAGGGCTGCCGAAAG	AAACACGTGGCAAACATTCCCCACCTTGTTGGGAGAGAGGGCTGCCGAAAGGTTTAAGAGCTAAGCTGGAGGATTCGGTCAGTTCACT
ABCG5_-_44066292.23-P1P2	ABCG5	ABC	P1P2	GAAGTCGGCCCAGGCCTGGT	AAACACGTGGCAAACATTCCCCACCTTGTTGGAAGTCGGCCCAGGCCTGGTGTTTAAGAGCTAAGCTGGAGGATTCGGTCAGTTCACT
ABCG5_-_44066255.23-P1P2	ABCG5	ABC	P1P2	GGCCACTCCCCAGGATACCT	AAACACGTGGCAAACATTCCCCACCTTGTTGGGCCACTCCCCAGGATACCTGTTTAAGAGCTAAGCTGGAGGATTCGGTCAGTTCACT
ABCG8_+_44065932.23-P1P2	ABCG8	ABC	P1P2	GCCCAGTCCTGCTGTCCCAA	AAACACGTGGCAAACATTCCCCACCTTGTTGGCCCAGTCCTGCTGTCCCAAGTTTAAGAGCTAAGCTGGAGGATTCGGTCAGTTCACT
ABCG8_+_44065925.23-P1P2	ABCG8	ABC	P1P2	GCTGCTGTCCCAAGGGACTC	AAACACGTGGCAAACATTCCCCACCTTGTTGGCTGCTGTCCCAAGGGACTCGTTTAAGAGCTAAGCTGGAGGATTCGGTCAGTTCACT
ABCG8_+_44065865.23-P1P2	ABCG8	ABC	P1P2	GCCCAACTGAAGCCACTCTG	AAACACGTGGCAAACATTCCCCACCTTGTTGGCCCAACTGAAGCCACTCTGGTTTAAGAGCTAAGCTGGAGGATTCGGTCAGTTCACT
ABCG8_-_44066042.23-P1P2	ABCG8	ABC	P1P2	GAACACACACGTTTGTAGGT	AAACACGTGGCAAACATTCCCCACCTTGTTGGAACACACACGTTTGTAGGTGTTTAAGAGCTAAGCTGGAGGATTCGGTCAGTTCACT
ABCG8_-_44065795.23-P1P2	ABCG8	ABC	P1P2	GAGACCCATGGACCCTCCGG	AAACACGTGGCAAACATTCCCCACCTTGTTGGAGACCCATGGACCCTCCGGGTTTAAGAGCTAAGCTGGAGGATTCGGTCAGTTCACT
ABCG8_-_44065939.23-P1P2	ABCG8	ABC	P1P2	GCCTGACCCCGGAGTCCCTT	AAACACGTGGCAAACATTCCCCACCTTGTTGGCCTGACCCCGGAGTCCCTTGTTTAAGAGCTAAGCTGGAGGATTCGGTCAGTTCACT
ABCG8_+_44065991.23-P1P2	ABCG8	ABC	P1P2	GTGTCAAGATAAGGACGCGC	AAACACGTGGCAAACATTCCCCACCTTGTTGGTGTCAAGATAAGGACGCGCGTTTAAGAGCTAAGCTGGAGGATTCGGTCAGTTCACT
ABCG8_-_44065840.23-P1P2	ABCG8	ABC	P1P2	GGCCAACAGGCAGCAAAGCT	AAACACGTGGCAAACATTCCCCACCTTGTTGGGCCAACAGGCAGCAAAGCTGTTTAAGAGCTAAGCTGGAGGATTCGGTCAGTTCACT
ABCG8_+_44065960.23-P1P2	ABCG8	ABC	P1P2	GCATCAGATAATGGTCTCCG	AAACACGTGGCAAACATTCCCCACCTTGTTGGCATCAGATAATGGTCTCCGGTTTAAGAGCTAAGCTGGAGGATTCGGTCAGTTCACT
ABCG8_+_44065984.23-P1P2	ABCG8	ABC	P1P2	GATAAGGACGCGCTGGCTAA	AAACACGTGGCAAACATTCCCCACCTTGTTGGATAAGGACGCGCTGGCTAAGTTTAAGAGCTAAGCTGGAGGATTCGGTCAGTTCACT
ANKH_+_14872036.23-P1P2	ANKH	SLC	P1P2	GGCAGGCGACGGCACAGGAA	AAACACGTGGCAAACATTCCCCACCTTGTTGGGCAGGCGACGGCACAGGAAGTTTAAGAGCTAAGCTGGAGGATTCGGTCAGTTCACT
ANKH_-_14871957.23-P1P2	ANKH	SLC	P1P2	GGCCGCCCGGAGGAAATCAG	AAACACGTGGCAAACATTCCCCACCTTGTTGGGCCGCCCGGAGGAAATCAGGTTTAAGAGCTAAGCTGGAGGATTCGGTCAGTTCACT
ANKH_-_14871987.23-P1P2	ANKH	SLC	P1P2	GGAGGCGCGGACACCGCCAG	AAACACGTGGCAAACATTCCCCACCTTGTTGGGAGGCGCGGACACCGCCAGGTTTAAGAGCTAAGCTGGAGGATTCGGTCAGTTCACT
ANKH_-_14871960.23-P1P2	ANKH	SLC	P1P2	GGCCCGGAGGAAATCAGGGG	AAACACGTGGCAAACATTCCCCACCTTGTTGGGCCCGGAGGAAATCAGGGGGTTTAAGAGCTAAGCTGGAGGATTCGGTCAGTTCACT
ANKH_-_14872095.23-P1P2	ANKH	SLC	P1P2	GGGGGGCGCTGCGCACGCTC	AAACACGTGGCAAACATTCCCCACCTTGTTGGGGGGGCGCTGCGCACGCTCGTTTAAGAGCTAAGCTGGAGGATTCGGTCAGTTCACT
ANKH_+_14872047.23-P1P2	ANKH	SLC	P1P2	GCCGCGCCAAGCGCAGGCGA	AAACACGTGGCAAACATTCCCCACCTTGTTGGCCGCGCCAAGCGCAGGCGAGTTTAAGAGCTAAGCTGGAGGATTCGGTCAGTTCACT
ANKH_-_14872374.23-P1P2	ANKH	SLC	P1P2	GCAGCCGGGGCAAGCGACGT	AAACACGTGGCAAACATTCCCCACCTTGTTGGCAGCCGGGGCAAGCGACGTGTTTAAGAGCTAAGCTGGAGGATTCGGTCAGTTCACT
ANKH_+_14872053.23-P1P2	ANKH	SLC	P1P2	GCCGCGGCCGCGCCAAGCGC	AAACACGTGGCAAACATTCCCCACCTTGTTGGCCGCGGCCGCGCCAAGCGCGTTTAAGAGCTAAGCTGGAGGATTCGGTCAGTTCACT
ANKH_-_14871966.23-P1P2	ANKH	SLC	P1P2	GAGGAAATCAGGGGCGGGCG	AAACACGTGGCAAACATTCCCCACCTTGTTGGAGGAAATCAGGGGCGGGCGGTTTAAGAGCTAAGCTGGAGGATTCGGTCAGTTCACT
ANKH_-_14872196.23-P1P2	ANKH	SLC	P1P2	GGCGCGGCGGGGACGGTCTG	AAACACGTGGCAAACATTCCCCACCTTGTTGGGCGCGGCGGGGACGGTCTGGTTTAAGAGCTAAGCTGGAGGATTCGGTCAGTTCACT
CFTR_-_117119890.23-P1P2	CFTR	atypical ABC	P1P2	GGCTGGCGGGGGTGCGTAGT	AAACACGTGGCAAACATTCCCCACCTTGTTGGGCTGGCGGGGGTGCGTAGTGTTTAAGAGCTAAGCTGGAGGATTCGGTCAGTTCACT
CFTR_-_117119964.23-P1P2	CFTR	atypical ABC	P1P2	GTTAACCTGGGCAGTGAAGG	AAACACGTGGCAAACATTCCCCACCTTGTTGGTTAACCTGGGCAGTGAAGGGTTTAAGAGCTAAGCTGGAGGATTCGGTCAGTTCACT
CFTR_-_117119759.23-P1P2	CFTR	atypical ABC	P1P2	GGTGCTGGGCGGTAAGGACA	AAACACGTGGCAAACATTCCCCACCTTGTTGGGTGCTGGGCGGTAAGGACAGTTTAAGAGCTAAGCTGGAGGATTCGGTCAGTTCACT
CFTR_-_117119952.23-P1P2	CFTR	atypical ABC	P1P2	GAGCACTCGGCTTTTAACCT	AAACACGTGGCAAACATTCCCCACCTTGTTGGAGCACTCGGCTTTTAACCTGTTTAAGAGCTAAGCTGGAGGATTCGGTCAGTTCACT
CFTR_-_117119817.23-P1P2	CFTR	atypical ABC	P1P2	GAGTCAGAATCGGGAAAGGG	AAACACGTGGCAAACATTCCCCACCTTGTTGGAGTCAGAATCGGGAAAGGGGTTTAAGAGCTAAGCTGGAGGATTCGGTCAGTTCACT
CFTR_-_117119917.23-P1P2	CFTR	atypical ABC	P1P2	GAAAGCCGCTAGAGCAAATT	AAACACGTGGCAAACATTCCCCACCTTGTTGGAAAGCCGCTAGAGCAAATTGTTTAAGAGCTAAGCTGGAGGATTCGGTCAGTTCACT
CFTR_-_117119814.23-P1P2	CFTR	atypical ABC	P1P2	GGGGAGTCAGAATCGGGAAA	AAACACGTGGCAAACATTCCCCACCTTGTTGGGGGAGTCAGAATCGGGAAAGTTTAAGAGCTAAGCTGGAGGATTCGGTCAGTTCACT
CFTR_-_117120007.23-P1P2	CFTR	atypical ABC	P1P2	GGTGGTGTGCGGAGTAGGGG	AAACACGTGGCAAACATTCCCCACCTTGTTGGGTGGTGTGCGGAGTAGGGGGTTTAAGAGCTAAGCTGGAGGATTCGGTCAGTTCACT
CFTR_-_117120003.23-P1P2	CFTR	atypical ABC	P1P2	GAGGGGTGGTGTGCGGAGTA	AAACACGTGGCAAACATTCCCCACCTTGTTGGAGGGGTGGTGTGCGGAGTAGTTTAAGAGCTAAGCTGGAGGATTCGGTCAGTTCACT
CFTR_-_117119733.23-P1P2	CFTR	atypical ABC	P1P2	GTGTCGCCCACCTGCGGGAT	AAACACGTGGCAAACATTCCCCACCTTGTTGGTGTCGCCCACCTGCGGGATGTTTAAGAGCTAAGCTGGAGGATTCGGTCAGTTCACT
CLN3_-_28503504.23-P1P2	CLN3	atypical SLC	P1P2	GTCGGAGCGTGAAAAAGGGA	AAACACGTGGCAAACATTCCCCACCTTGTTGGTCGGAGCGTGAAAAAGGGAGTTTAAGAGCTAAGCTGGAGGATTCGGTCAGTTCACT
CLN3_-_28503500.23-P1P2	CLN3	atypical SLC	P1P2	GGGCTTCGGAGCGTGAAAAA	AAACACGTGGCAAACATTCCCCACCTTGTTGGGGCTTCGGAGCGTGAAAAAGTTTAAGAGCTAAGCTGGAGGATTCGGTCAGTTCACT
CLN3_+_28503437.23-P1P2	CLN3	atypical SLC	P1P2	GCAGAGAGGACCCGGAAGTA	AAACACGTGGCAAACATTCCCCACCTTGTTGGCAGAGAGGACCCGGAAGTAGTTTAAGAGCTAAGCTGGAGGATTCGGTCAGTTCACT
CLN3_+_28503564.23-P1P2	CLN3	atypical SLC	P1P2	GCGCCACTGATCTAAGGTCA	AAACACGTGGCAAACATTCCCCACCTTGTTGGCGCCACTGATCTAAGGTCAGTTTAAGAGCTAAGCTGGAGGATTCGGTCAGTTCACT
CLN3_+_28503643.23-P1P2	CLN3	atypical SLC	P1P2	GCAAGTGAGTGCTGAAGGAA	AAACACGTGGCAAACATTCCCCACCTTGTTGGCAAGTGAGTGCTGAAGGAAGTTTAAGAGCTAAGCTGGAGGATTCGGTCAGTTCACT
CLN3_-_28503583.23-P1P2	CLN3	atypical SLC	P1P2	GAGCCGTGACCTTAGATCAG	AAACACGTGGCAAACATTCCCCACCTTGTTGGAGCCGTGACCTTAGATCAGGTTTAAGAGCTAAGCTGGAGGATTCGGTCAGTTCACT
CLN3_+_28503414.23-P1P2	CLN3	atypical SLC	P1P2	GAAACCTCTGAGCACGTGAT	AAACACGTGGCAAACATTCCCCACCTTGTTGGAAACCTCTGAGCACGTGATGTTTAAGAGCTAAGCTGGAGGATTCGGTCAGTTCACT
CLN3_+_28503586.23-P1P2	CLN3	atypical SLC	P1P2	GAGGCTACTGTCTCGGTCTT	AAACACGTGGCAAACATTCCCCACCTTGTTGGAGGCTACTGTCTCGGTCTTGTTTAAGAGCTAAGCTGGAGGATTCGGTCAGTTCACT
CLN3_+_28503570.23-P1P2	CLN3	atypical SLC	P1P2	GCTTGGGCGCCACTGATCTA	AAACACGTGGCAAACATTCCCCACCTTGTTGGCTTGGGCGCCACTGATCTAGTTTAAGAGCTAAGCTGGAGGATTCGGTCAGTTCACT
CLN3_+_28503451.23-P1P2	CLN3	atypical SLC	P1P2	GGCCCAAAGCGAAGACAGAG	AAACACGTGGCAAACATTCCCCACCTTGTTGGGCCCAAAGCGAAGACAGAGGTTTAAGAGCTAAGCTGGAGGATTCGGTCAGTTCACT
CTNS_+_3539879.23-P1P2	CTNS	SLC	P1P2	GGGCCGGGGCGCAGAGATCG	AAACACGTGGCAAACATTCCCCACCTTGTTGGGGCCGGGGCGCAGAGATCGGTTTAAGAGCTAAGCTGGAGGATTCGGTCAGTTCACT
CTNS_+_3539873.23-P1P2	CTNS	SLC	P1P2	GGGCGCAGAGATCGGGGCTC	AAACACGTGGCAAACATTCCCCACCTTGTTGGGGCGCAGAGATCGGGGCTCGTTTAAGAGCTAAGCTGGAGGATTCGGTCAGTTCACT
CTNS_+_3539964.23-P1P2	CTNS	SLC	P1P2	GGACTCGTGGGGCCGGATCT	AAACACGTGGCAAACATTCCCCACCTTGTTGGGACTCGTGGGGCCGGATCTGTTTAAGAGCTAAGCTGGAGGATTCGGTCAGTTCACT
CTNS_-_3540011.23-P1P2	CTNS	SLC	P1P2	GGGCGGAGGTCAGGTGACAG	AAACACGTGGCAAACATTCCCCACCTTGTTGGGGCGGAGGTCAGGTGACAGGTTTAAGAGCTAAGCTGGAGGATTCGGTCAGTTCACT
CTNS_-_3539740.23-P1P2	CTNS	SLC	P1P2	GGCGGAAGGCGGGACCTAAA	AAACACGTGGCAAACATTCCCCACCTTGTTGGGCGGAAGGCGGGACCTAAAGTTTAAGAGCTAAGCTGGAGGATTCGGTCAGTTCACT
CTNS_+_3539900.23-P1P2	CTNS	SLC	P1P2	GGGACAGAGCGCAGCTGGGT	AAACACGTGGCAAACATTCCCCACCTTGTTGGGGACAGAGCGCAGCTGGGTGTTTAAGAGCTAAGCTGGAGGATTCGGTCAGTTCACT
CTNS_+_3539750.23-P1P2	CTNS	SLC	P1P2	GGGGCGGAAATCAGAGCCCG	AAACACGTGGCAAACATTCCCCACCTTGTTGGGGGCGGAAATCAGAGCCCGGTTTAAGAGCTAAGCTGGAGGATTCGGTCAGTTCACT
CTNS_+_3539843.23-P1P2	CTNS	SLC	P1P2	GAAGATGAGGTCCGCTGCCA	AAACACGTGGCAAACATTCCCCACCTTGTTGGAAGATGAGGTCCGCTGCCAGTTTAAGAGCTAAGCTGGAGGATTCGGTCAGTTCACT
CTNS_-_3539994.23-P1P2	CTNS	SLC	P1P2	GGGCCCCACGAGTCAGGTGG	AAACACGTGGCAAACATTCCCCACCTTGTTGGGGCCCCACGAGTCAGGTGGGTTTAAGAGCTAAGCTGGAGGATTCGGTCAGTTCACT
CTNS_-_3539719.23-P1P2	CTNS	SLC	P1P2	GCCGGCTATAGGCGGAGAGG	AAACACGTGGCAAACATTCCCCACCTTGTTGGCCGGCTATAGGCGGAGAGGGTTTAAGAGCTAAGCTGGAGGATTCGGTCAGTTCACT
DIRC2_+_122513749.23-P1P2	DIRC2	SLC	P1P2	GAGGGCAGGTAGCGCTGAAA	AAACACGTGGCAAACATTCCCCACCTTGTTGGAGGGCAGGTAGCGCTGAAAGTTTAAGAGCTAAGCTGGAGGATTCGGTCAGTTCACT
DIRC2_+_122513767.23-P1P2	DIRC2	SLC	P1P2	GGAGCCAGGTCCCAGACGGA	AAACACGTGGCAAACATTCCCCACCTTGTTGGGAGCCAGGTCCCAGACGGAGTTTAAGAGCTAAGCTGGAGGATTCGGTCAGTTCACT
DIRC2_+_122513809.23-P1P2	DIRC2	SLC	P1P2	GCTCCCCTCCGCGGGTGGCG	AAACACGTGGCAAACATTCCCCACCTTGTTGGCTCCCCTCCGCGGGTGGCGGTTTAAGAGCTAAGCTGGAGGATTCGGTCAGTTCACT
DIRC2_+_122513723.23-P1P2	DIRC2	SLC	P1P2	GGACCAGCGCGGCTGAGTCG	AAACACGTGGCAAACATTCCCCACCTTGTTGGGACCAGCGCGGCTGAGTCGGTTTAAGAGCTAAGCTGGAGGATTCGGTCAGTTCACT
DIRC2_+_122513677.23-P1P2	DIRC2	SLC	P1P2	GTATTCGAGGAGGTTGGGCA	AAACACGTGGCAAACATTCCCCACCTTGTTGGTATTCGAGGAGGTTGGGCAGTTTAAGAGCTAAGCTGGAGGATTCGGTCAGTTCACT
DIRC2_+_122513800.23-P1P2	DIRC2	SLC	P1P2	GGCGGGTGGCGAGGAAACAC	AAACACGTGGCAAACATTCCCCACCTTGTTGGGCGGGTGGCGAGGAAACACGTTTAAGAGCTAAGCTGGAGGATTCGGTCAGTTCACT
DIRC2_+_122513771.23-P1P2	DIRC2	SLC	P1P2	GAAAGGAGCCAGGTCCCAGA	AAACACGTGGCAAACATTCCCCACCTTGTTGGAAAGGAGCCAGGTCCCAGAGTTTAAGAGCTAAGCTGGAGGATTCGGTCAGTTCACT
DIRC2_-_122513785.23-P1P2	DIRC2	SLC	P1P2	GCTGCCCTCCGTCTGGGACC	AAACACGTGGCAAACATTCCCCACCTTGTTGGCTGCCCTCCGTCTGGGACCGTTTAAGAGCTAAGCTGGAGGATTCGGTCAGTTCACT
DIRC2_-_122513826.23-P1P2	DIRC2	SLC	P1P2	GGTTTCCTCGCCACCCGCGG	AAACACGTGGCAAACATTCCCCACCTTGTTGGGTTTCCTCGCCACCCGCGGGTTTAAGAGCTAAGCTGGAGGATTCGGTCAGTTCACT
DIRC2_+_122513788.23-P1P2	DIRC2	SLC	P1P2	GGAAACACCGGCGAGAGGAA	AAACACGTGGCAAACATTCCCCACCTTGTTGGGAAACACCGGCGAGAGGAAGTTTAAGAGCTAAGCTGGAGGATTCGGTCAGTTCACT
FLVCR1_+_213031465.23-P1P2	FLVCR1	SLC	P1P2	GACCGGGCGAGAACTTCGGG	AAACACGTGGCAAACATTCCCCACCTTGTTGGACCGGGCGAGAACTTCGGGGTTTAAGAGCTAAGCTGGAGGATTCGGTCAGTTCACT
FLVCR1_+_213031482.23-P1P2	FLVCR1	SLC	P1P2	GGAGCCAGTCGGGGAGCTAC	AAACACGTGGCAAACATTCCCCACCTTGTTGGGAGCCAGTCGGGGAGCTACGTTTAAGAGCTAAGCTGGAGGATTCGGTCAGTTCACT
FLVCR1_+_213031469.23-P1P2	FLVCR1	SLC	P1P2	GAGCTACCGGGCGAGAACTT	AAACACGTGGCAAACATTCCCCACCTTGTTGGAGCTACCGGGCGAGAACTTGTTTAAGAGCTAAGCTGGAGGATTCGGTCAGTTCACT
FLVCR1_+_213031492.23-P1P2	FLVCR1	SLC	P1P2	GTCCGGCGCGAGAGCCAGTC	AAACACGTGGCAAACATTCCCCACCTTGTTGGTCCGGCGCGAGAGCCAGTCGTTTAAGAGCTAAGCTGGAGGATTCGGTCAGTTCACT
FLVCR1_-_213031485.23-P1P2	FLVCR1	SLC	P1P2	GGCCTCCCGAAGTTCTCGCC	AAACACGTGGCAAACATTCCCCACCTTGTTGGGCCTCCCGAAGTTCTCGCCGTTTAAGAGCTAAGCTGGAGGATTCGGTCAGTTCACT
FLVCR1_-_213031519.23-P1P2	FLVCR1	SLC	P1P2	GTGGCTCTCGCGCCGGACAA	AAACACGTGGCAAACATTCCCCACCTTGTTGGTGGCTCTCGCGCCGGACAAGTTTAAGAGCTAAGCTGGAGGATTCGGTCAGTTCACT
FLVCR1_-_213031577.23-P1P2	FLVCR1	SLC	P1P2	GGACGCGCGACTCTAGGGGC	AAACACGTGGCAAACATTCCCCACCTTGTTGGGACGCGCGACTCTAGGGGCGTTTAAGAGCTAAGCTGGAGGATTCGGTCAGTTCACT
FLVCR1_-_213031419.23-P1P2	FLVCR1	SLC	P1P2	GCCCGGGCCATGCATCCTTC	AAACACGTGGCAAACATTCCCCACCTTGTTGGCCCGGGCCATGCATCCTTCGTTTAAGAGCTAAGCTGGAGGATTCGGTCAGTTCACT
FLVCR1_-_213031573.23-P1P2	FLVCR1	SLC	P1P2	GGCAGGACGCGCGACTCTAG	AAACACGTGGCAAACATTCCCCACCTTGTTGGGCAGGACGCGCGACTCTAGGTTTAAGAGCTAAGCTGGAGGATTCGGTCAGTTCACT
FLVCR1_-_213031424.23-P1P2	FLVCR1	SLC	P1P2	GGCCATGCATCCTTCCGGGC	AAACACGTGGCAAACATTCCCCACCTTGTTGGGCCATGCATCCTTCCGGGCGTTTAAGAGCTAAGCTGGAGGATTCGGTCAGTTCACT
FLVCR2_-_76044840.23-P1P2	FLVCR2	SLC	P1P2	GCGGAGGACCGGGCTCGAGA	AAACACGTGGCAAACATTCCCCACCTTGTTGGCGGAGGACCGGGCTCGAGAGTTTAAGAGCTAAGCTGGAGGATTCGGTCAGTTCACT
FLVCR2_-_76044976.23-P1P2	FLVCR2	SLC	P1P2	GGCCCGGGAGAGGACTCTGC	AAACACGTGGCAAACATTCCCCACCTTGTTGGGCCCGGGAGAGGACTCTGCGTTTAAGAGCTAAGCTGGAGGATTCGGTCAGTTCACT
FLVCR2_-_76044854.23-P1P2	FLVCR2	SLC	P1P2	GCGAGAAGGCAAGAGACACT	AAACACGTGGCAAACATTCCCCACCTTGTTGGCGAGAAGGCAAGAGACACTGTTTAAGAGCTAAGCTGGAGGATTCGGTCAGTTCACT
FLVCR2_-_76044718.23-P1P2	FLVCR2	SLC	P1P2	GCGGGTGGCAAATGAATATG	AAACACGTGGCAAACATTCCCCACCTTGTTGGCGGGTGGCAAATGAATATGGTTTAAGAGCTAAGCTGGAGGATTCGGTCAGTTCACT
FLVCR2_-_76044939.23-P1P2	FLVCR2	SLC	P1P2	GCGGTCACGTGTGCCCGACT	AAACACGTGGCAAACATTCCCCACCTTGTTGGCGGTCACGTGTGCCCGACTGTTTAAGAGCTAAGCTGGAGGATTCGGTCAGTTCACT
FLVCR2_-_76044912.23-P1P2	FLVCR2	SLC	P1P2	GAAGAAGCCAGGCAGGACGG	AAACACGTGGCAAACATTCCCCACCTTGTTGGAAGAAGCCAGGCAGGACGGGTTTAAGAGCTAAGCTGGAGGATTCGGTCAGTTCACT
FLVCR2_-_76044860.23-P1P2	FLVCR2	SLC	P1P2	GGGCAAGAGACACTGGGTCG	AAACACGTGGCAAACATTCCCCACCTTGTTGGGGCAAGAGACACTGGGTCGGTTTAAGAGCTAAGCTGGAGGATTCGGTCAGTTCACT
FLVCR2_-_76044776.23-P1P2	FLVCR2	SLC	P1P2	GCATGGCGCCCGGGGCGTGG	AAACACGTGGCAAACATTCCCCACCTTGTTGGCATGGCGCCCGGGGCGTGGGTTTAAGAGCTAAGCTGGAGGATTCGGTCAGTTCACT
FLVCR2_-_76044746.23-P1P2	FLVCR2	SLC	P1P2	GGCAAAGGGTGGGGGTTAAC	AAACACGTGGCAAACATTCCCCACCTTGTTGGGCAAAGGGTGGGGGTTAACGTTTAAGAGCTAAGCTGGAGGATTCGGTCAGTTCACT
FLVCR2_+_76044956.23-P1P2	FLVCR2	SLC	P1P2	GGCCCGCAGAGTCCTCTCCC	AAACACGTGGCAAACATTCCCCACCTTGTTGGGCCCGCAGAGTCCTCTCCCGTTTAAGAGCTAAGCTGGAGGATTCGGTCAGTTCACT
HIAT1_-_100503622.23-P1P2	HIAT1	atypical SLC	P1P2	GAGGGGCGGGGCCCGCTCGT	AAACACGTGGCAAACATTCCCCACCTTGTTGGAGGGGCGGGGCCCGCTCGTGTTTAAGAGCTAAGCTGGAGGATTCGGTCAGTTCACT
HIAT1_+_100503518.23-P1P2	HIAT1	atypical SLC	P1P2	GGGTAACCGCGGGCTCGCGT	AAACACGTGGCAAACATTCCCCACCTTGTTGGGGTAACCGCGGGCTCGCGTGTTTAAGAGCTAAGCTGGAGGATTCGGTCAGTTCACT
HIAT1_-_100503566.23-P1P2	HIAT1	atypical SLC	P1P2	GCGCGCGGCTACTGTAGAGT	AAACACGTGGCAAACATTCCCCACCTTGTTGGCGCGCGGCTACTGTAGAGTGTTTAAGAGCTAAGCTGGAGGATTCGGTCAGTTCACT
HIAT1_+_100503528.23-P1P2	HIAT1	atypical SLC	P1P2	GGCGCGGCCAGGGTAACCGC	AAACACGTGGCAAACATTCCCCACCTTGTTGGGCGCGGCCAGGGTAACCGCGTTTAAGAGCTAAGCTGGAGGATTCGGTCAGTTCACT
HIAT1_-_100503605.23-P1P2	HIAT1	atypical SLC	P1P2	GGGGCGGTATCACGCGGGAG	AAACACGTGGCAAACATTCCCCACCTTGTTGGGGGCGGTATCACGCGGGAGGTTTAAGAGCTAAGCTGGAGGATTCGGTCAGTTCACT
HIAT1_-_100503600.23-P1P2	HIAT1	atypical SLC	P1P2	GGGGCGGGGCGGTATCACGC	AAACACGTGGCAAACATTCCCCACCTTGTTGGGGGCGGGGCGGTATCACGCGTTTAAGAGCTAAGCTGGAGGATTCGGTCAGTTCACT
HIAT1_-_100503505.23-P1P2	HIAT1	atypical SLC	P1P2	GCCGGAGCACGAAGTTGTAC	AAACACGTGGCAAACATTCCCCACCTTGTTGGCCGGAGCACGAAGTTGTACGTTTAAGAGCTAAGCTGGAGGATTCGGTCAGTTCACT
HIAT1_+_100503538.23-P1P2	HIAT1	atypical SLC	P1P2	GTACAGTAGCCGCGCGGCCA	AAACACGTGGCAAACATTCCCCACCTTGTTGGTACAGTAGCCGCGCGGCCAGTTTAAGAGCTAAGCTGGAGGATTCGGTCAGTTCACT
HIAT1_-_100503570.23-P1P2	HIAT1	atypical SLC	P1P2	GCGGCTACTGTAGAGTGGGC	AAACACGTGGCAAACATTCCCCACCTTGTTGGCGGCTACTGTAGAGTGGGCGTTTAAGAGCTAAGCTGGAGGATTCGGTCAGTTCACT
HIAT1_-_100503425.23-P1P2	HIAT1	atypical SLC	P1P2	GTCCCTCATCTGCTGAAGAA	AAACACGTGGCAAACATTCCCCACCTTGTTGGTCCCTCATCTGCTGAAGAAGTTTAAGAGCTAAGCTGGAGGATTCGGTCAGTTCACT
HIATL1_-_97136797.23-P1P2	HIATL1	atypical SLC	P1P2	GTGCCCGGCGCCGGCCTGTG	AAACACGTGGCAAACATTCCCCACCTTGTTGGTGCCCGGCGCCGGCCTGTGGTTTAAGAGCTAAGCTGGAGGATTCGGTCAGTTCACT
HIATL1_+_97136561.23-P1P2	HIATL1	atypical SLC	P1P2	GCTGGACTGAGGCTAGCAAG	AAACACGTGGCAAACATTCCCCACCTTGTTGGCTGGACTGAGGCTAGCAAGGTTTAAGAGCTAAGCTGGAGGATTCGGTCAGTTCACT
HIATL1_+_97136284.23-P1P2	HIATL1	atypical SLC	P1P2	GGAAATATAAAAAAGCCTAC	AAACACGTGGCAAACATTCCCCACCTTGTTGGGAAATATAAAAAAGCCTACGTTTAAGAGCTAAGCTGGAGGATTCGGTCAGTTCACT
HIATL1_+_97136279.23-P1P2	HIATL1	atypical SLC	P1P2	GATAAAAAAGCCTACAGGCC	AAACACGTGGCAAACATTCCCCACCTTGTTGGATAAAAAAGCCTACAGGCCGTTTAAGAGCTAAGCTGGAGGATTCGGTCAGTTCACT
HIATL1_-_97136291.23-P1P2	HIATL1	atypical SLC	P1P2	GGCCACCGCTCCAGGCCTGT	AAACACGTGGCAAACATTCCCCACCTTGTTGGGCCACCGCTCCAGGCCTGTGTTTAAGAGCTAAGCTGGAGGATTCGGTCAGTTCACT
HIATL1_+_97136271.23-P1P2	HIATL1	atypical SLC	P1P2	GGCCTACAGGCCTGGAGCGG	AAACACGTGGCAAACATTCCCCACCTTGTTGGGCCTACAGGCCTGGAGCGGGTTTAAGAGCTAAGCTGGAGGATTCGGTCAGTTCACT
HIATL1_-_97136314.23-P1P2	HIATL1	atypical SLC	P1P2	GTTTTTTATATTTCAGTATT	AAACACGTGGCAAACATTCCCCACCTTGTTGGTTTTTTATATTTCAGTATTGTTTAAGAGCTAAGCTGGAGGATTCGGTCAGTTCACT
HIATL1_+_97136554.23-P1P2	HIATL1	atypical SLC	P1P2	GGAGGCTAGCAAGCGGGGAG	AAACACGTGGCAAACATTCCCCACCTTGTTGGGAGGCTAGCAAGCGGGGAGGTTTAAGAGCTAAGCTGGAGGATTCGGTCAGTTCACT
HIATL1_+_97136779.23-P1P2	HIATL1	atypical SLC	P1P2	GCCTCCCCACAGGCCGGCGC	AAACACGTGGCAAACATTCCCCACCTTGTTGGCCTCCCCACAGGCCGGCGCGTTTAAGAGCTAAGCTGGAGGATTCGGTCAGTTCACT
HIATL1_-_97136770.23-P1P2	HIATL1	atypical SLC	P1P2	GGGAGCTGAGGTGCGGGGCG	AAACACGTGGCAAACATTCCCCACCTTGTTGGGGAGCTGAGGTGCGGGGCGGTTTAAGAGCTAAGCTGGAGGATTCGGTCAGTTCACT
KIAA1919_+_111580232.23-P1P2	KIAA1919	atypical SLC	P1P2	GCGGTCTCCTGGGGAGCGAA	AAACACGTGGCAAACATTCCCCACCTTGTTGGCGGTCTCCTGGGGAGCGAAGTTTAAGAGCTAAGCTGGAGGATTCGGTCAGTTCACT
KIAA1919_-_111580451.23-P1P2	KIAA1919	atypical SLC	P1P2	GGAGCTACGTCCGGTCTCCT	AAACACGTGGCAAACATTCCCCACCTTGTTGGGAGCTACGTCCGGTCTCCTGTTTAAGAGCTAAGCTGGAGGATTCGGTCAGTTCACT
KIAA1919_+_111580500.23-P1P2	KIAA1919	atypical SLC	P1P2	GGGGTCACGTGGCGGAAATG	AAACACGTGGCAAACATTCCCCACCTTGTTGGGGGTCACGTGGCGGAAATGGTTTAAGAGCTAAGCTGGAGGATTCGGTCAGTTCACT
KIAA1919_-_111580488.23-P1P2	KIAA1919	atypical SLC	P1P2	GCCGGCTTGAGGCACGATAG	AAACACGTGGCAAACATTCCCCACCTTGTTGGCCGGCTTGAGGCACGATAGGTTTAAGAGCTAAGCTGGAGGATTCGGTCAGTTCACT
[truncated: 5,416 more rows]
