# Supplementary material for: A CRISPRi/a screening platform to study cellular nutrient transport in diverse microenvironments
Source: Nat Cell Biol. 2024 Apr 11;26(5):825–38. doi: 10.1038/s41556-024-01402-1 (PMC11098743; doi:10.1038/s41556-024-01402-1)
Supplement: Supplementary file 7 — CRISPRi screen scores. [file 41556_2024_1402_MOESM7_ESM.xlsx]

## Sheet: low_amino_acid
All p-values were determined using a Mann-Whitney test of sgRNA enrichments compared to all NTC sgRNAs. See Methods
K562 CRISPRi	low Arg		low Cystine		low Gln		low His		low Ile		low Leu		low Lys		low Met		low Phe		low Thr		low Trp		low Tyr		low Val		RPMI rich						K562 CRISPRi	low Arg	replicate#1	low Arg	replicate#2	low His	replicate#1	low His	replicate#2	low Lys	replicate#1	low Lys	replicate#2
	vs RPMI rich		vs RPMI rich		vs RPMI rich		vs RPMI rich		vs RPMI rich		vs RPMI rich		vs RPMI rich		vs RPMI rich		vs RPMI rich		vs RPMI rich		vs RPMI rich		vs RPMI rich		vs RPMI rich		vs T0							vs RPMI rich		vs RPMI rich		vs RPMI rich		vs RPMI rich		vs RPMI rich		vs RPMI rich
Gene	p_value	Phenotype	p_value	Phenotype	p_value	Phenotype	p_value	Phenotype	p_value	Phenotype	p_value	Phenotype	p_value	Phenotype	p_value	Phenotype	p_value	Phenotype	p_value	Phenotype	p_value	Phenotype	p_value	Phenotype	p_value	Phenotype	p_value	Phenotype					Gene	p_value	Phenotype	p_value	Phenotype	p_value	Phenotype	p_value	Phenotype	p_value	Phenotype	p_value	Phenotype
ABCA1	0.908814	0.0580511	0.619107	-0.0269549	0.389935	0.144345	0.0403341	0.142934	0.15069	0.0836228	0.0838198	0.102635	0.329246	0.0593925	0.457746	0.0627153	0.657096	0.0191016	0.388451	0.0728838	0.794588	0.055627	0.0649625	0.0994513	0.495569	0.0791849	0.0357859	-0.160893					ABCA1	0.359294	0.112118	0.96999	0.0608251	0.0988847	0.13837	0.021226	0.157846	0.112477	0.0957359	0.854925	0.0573394
ABCA10	0.1706	-0.0212866	0.344292	-0.0625029	0.67923	0.00592479	0.255416	0.0411302	0.185903	-0.0285203	0.215954	-0.0511694	0.444025	0.0126207	0.654217	-0.0150802	0.262982	-0.0405509	0.0889415	-0.0280292	0.532375	0.0193343	0.303823	0.0235885	0.265527	-0.0316019	0.313647	0.00486876					ABCA10	0.957832	-0.00561198	0.235984	-0.0406109	0.356285	0.0422435	0.315919	0.0368013	0.789786	0.0122048	0.495966	0.0138004
ABCA12	0.803619	-0.00387283	0.687611	-0.024227	0.579515	0.0183886	0.143502	-0.0424573	0.690218	-0.017682	0.689518	-0.0247423	0.0157686	-0.058236	0.261694	-0.0261676	0.387596	0.0153194	0.300984	-0.0331101	0.942178	0.00121347	0.526089	-0.0109734	0.0471093	-0.0577021	0.793788	0.00189775					ABCA12	0.558816	-0.000930662	0.713879	-0.0212774	0.158049	-0.0446162	0.235984	-0.0338814	0.113228	-0.0757604	0.153701	-0.0389136
ABCA13	0.956527	0.00341479	0.315319	-0.0508389	0.566282	0.0222297	0.885404	-0.0179743	0.835908	-0.00950835	0.206144	-0.0613368	0.555739	-0.0136385	0.707935	-0.00158573	0.207218	0.0350752	0.987505	-0.000746193	0.750636	-0.0105044	0.00180452	-0.0980809	0.83474	0.00333888	0.974454	0.000555982					ABCA13	0.775471	0.00528388	0.82332	0.0143499	0.393183	-0.0356655	0.704985	0.00018831	0.0871191	-0.0504848	0.623119	0.0254873
ABCA2	0.79439	0.00460284	0.241256	0.0479018	0.725812	-0.00181511	0.265538	0.0329343	0.430175	-0.0454875	0.256666	0.0353458	0.175784	0.0302695	0.0594142	0.0453684	0.874801	0.0112336	0.822396	-0.00065863	0.548203	0.0245387	0.49727	0.0316367	0.569323	0.0274655	0.609961	0.00392859					ABCA2	0.254841	-0.0180952	0.437826	0.0281805	0.764912	0.0102561	0.118067	0.0538366	0.631115	-0.011964	0.0235263	0.0581696
ABCA3	0.183533	0.0954715	0.223557	0.0513778	0.0162803	0.106837	0.0118767	0.131087	0.0438809	0.0778966	0.0807001	0.0620607	0.0589562	0.0849279	0.0911808	0.0959095	0.0650072	0.0889918	0.101484	0.0568768	0.0979642	0.0719603	0.295473	0.0541583	0.264886	0.0748583	0.0655219	-0.0553903					ABCA3	0.980393	0.0443978	0.0148861	0.151189	0.0278669	0.106527	0.00962642	0.161289	0.458379	0.058867	0.0164395	0.109316
ABCA4	0.0739436	-0.054764	0.349667	-0.0571863	0.452349	-0.010577	0.417814	-0.019273	0.142548	-0.0479204	0.84664	0.00010315	0.981531	8.22857e-05	0.00627448	-0.0741139	0.106913	-0.0596087	0.937588	-0.0138809	0.233579	-0.0645385	0.115283	-0.0456338	0.00246422	-0.0687387	0.36398	0.00505038					ABCA4	0.152119	-0.0334943	0.253548	-0.0606805	0.925732	0.00108833	0.156607	-0.0450487	0.551739	0.0212472	0.384155	-0.0260693
ABCA5	0.0375033	0.084833	0.642914	-0.0310308	0.150448	0.0968054	0.0954184	0.121401	0.235345	0.111908	0.158792	0.0754296	0.0629288	0.0924886	0.341145	0.0883001	0.13747	0.103306	0.238399	0.0877745	0.13303	0.146403	0.040488	0.125032	0.00309837	0.0950679	0.0874286	-0.0760589					ABCA5	0.472357	0.0719615	0.0102111	0.135056	0.294754	0.0653278	0.0562068	0.162905	0.335771	0.0595144	0.0860964	0.103726
ABCA6	0.973193	-0.0172173	0.365315	-0.0501664	0.587729	-0.0192105	0.941068	-0.000150766	0.887611	0.00314794	0.872448	0.00141169	0.519289	-0.0168274	0.879348	0.00499097	0.762323	0.0124925	0.41588	-0.0271712	0.988664	0.00644747	0.865395	0.0146076	0.365177	-0.0240914	0.571911	0.00238988					ABCA6	0.585151	-0.0205257	0.776019	-0.0118637	0.628401	0.0111662	0.555739	-0.0173993	0.677456	-0.00983548	0.130638	-0.0374082
ABCA7	0.603769	0.0111538	0.446348	-0.0607064	0.371547	-0.0228015	0.132403	-0.0606382	0.309528	0.0603096	0.117716	0.0950268	0.0975137	-0.0320896	0.195018	-0.0526719	0.14026	0.0567243	0.197271	0.0792495	0.889974	-0.00162535	0.32318	-0.0247827	0.0648585	-0.0470304	0.058846	0.0109773					ABCA7	0.883362	0.00967893	0.755502	0.0173046	0.256063	-0.0552778	0.0942374	-0.0659986	0.650351	0.0437531	0.0400734	-0.0589733
ABCA8	0.49727	-0.0101403	0.458058	-0.0400015	0.746103	-0.00250976	0.79439	0.003687	0.0243526	-0.0694556	0.00844422	0.10174	0.0214073	-0.044844	0.0554891	-0.0419018	0.676363	-0.0126815	0.00972542	-0.0838945	0.556203	-0.0150207	0.974384	-0.00259504	0.0850508	-0.054519	0.00758957	0.0183367					ABCA8	0.636289	0.0266369	0.105942	-0.042365	0.964906	0.00312226	0.603769	0.0295908	0.0098372	-0.0684314	0.613658	-0.0136923
ABCA9	0.69172	-0.012205	0.612205	-0.0546558	0.303867	-0.0243765	0.906671	0.011408	0.633842	0.0380486	0.699447	0.00765545	0.958907	-0.00965344	0.702381	0.0136744	0.620535	-0.000210806	0.417591	-0.0175539	0.513886	-0.0136275	0.66114	-0.0281525	0.0614615	-0.0663996	0.0294954	0.0124305					ABCA9	0.905743	0.00585768	0.421255	-0.0241385	0.793514	-0.00959416	0.601688	0.0167861	0.84898	0.00133203	0.915075	-0.0223933
ABCB1	0.0183258	-0.0485698	0.354316	-0.0794195	0.243709	-0.0336337	0.335771	-0.0492416	0.116518	-0.0457654	0.721693	-0.0208412	0.547753	-0.0164687	0.178069	-0.0206717	0.490668	0.0144598	0.0753113	-0.0543017	0.32033	-0.023062	0.612127	-0.0476107	0.00588683	-0.076623	0.0243682	0.0170051					ABCB1	0.63948	-0.0110386	0.0102711	-0.0739825	0.910344	-0.0175844	0.095122	-0.0776605	0.999404	0.0192068	0.166108	-0.0375774
ABCB10	0.159918	0.0249692	0.144891	-0.102242	0.537242	0.0140125	0.397991	0.0199739	0.72576	0.013308	0.853417	0.0163279	0.918098	0.000983403	0.0595039	0.0520778	0.258703	0.0297485	0.351047	0.0264289	0.145385	0.0664128	0.533393	0.0121205	0.164878	0.0261545	0.413105	-0.0751972					ABCB10	0.873305	0.00452473	0.327591	0.0256095	0.969882	-0.0487573	0.411187	0.0217335	0.115723	-0.0579012	0.234926	0.098544
ABCB11	0.161917	-0.0343305	0.162117	-0.0863511	0.938608	0.0040227	0.697236	-0.0232045	0.00020149	-0.110207	0.728413	-0.0127997	0.0156397	-0.0639204	0.803356	0.013799	0.859525	-7.51623e-05	0.104175	-0.0562523	0.926718	0.00166274	0.489729	-0.0133299	0.129212	-0.0454627	0.0132798	0.0189827					ABCB11	0.843554	0.0198928	0.0215768	-0.0747243	0.610519	-0.0184251	0.72393	-0.0265121	0.0217475	-0.0791494	0.0775402	-0.0467781
ABCB4	0.532935	0.0261896	0.855618	-0.0109605	0.196568	0.0482183	0.801309	0.00688691	0.71239	0.0257665	0.905487	0.022278	0.660058	0.00123092	0.783754	0.0204155	0.622645	0.0457499	0.394838	0.059915	0.495736	-0.00201431	0.711651	0.0326853	0.52163	0.0054291	0.932935	0.000105988					ABCB4	0.559818	0.0189375	0.523169	0.0305397	0.822396	0.00555644	0.818674	0.0103772	0.435185	-0.01854	0.925732	0.0251765
ABCB5	0.163716	-0.0281124	0.240655	-0.0690485	0.142141	-0.0455018	0.682929	-0.0198347	0.053424	-0.0611512	0.752099	-0.00905059	0.038245	-0.0356618	0.209298	-0.029889	0.186504	-0.0453857	0.00148525	-0.0943489	0.0476103	-0.0443069	0.563781	-0.0148393	0.0245424	-0.0616511	0.00287221	0.0238703					ABCB5	0.296099	-0.020796	0.18452	-0.0342721	0.357063	-0.0308118	0.888943	-0.00119301	0.118419	-0.0637505	0.249259	-0.0365015
ABCB6	0.35875	0.0165055	0.466265	0.0390619	0.12548	0.0424636	0.928004	-0.00091549	0.619003	0.0252209	0.195112	-0.066069	0.771446	0.00124204	0.158235	-0.0304218	0.0843961	-0.0481786	0.56835	0.0155394	0.232993	-0.0292451	0.130493	-0.0333966	0.642388	0.00608118	0.23667	-0.0144015					ABCB6	0.270708	0.0523905	0.634305	-0.0137772	0.530556	0.0199757	0.343323	-0.031082	0.390887	0.0255986	0.232512	-0.0230867
ABCB7	0.910439	-0.002746	0.633767	-0.0561563	0.487617	0.138425	0.84684	0.19026	0.214089	-0.0482219	0.642372	0.158459	0.688147	0.165604	0.442306	-0.0273472	0.201379	-0.0518848	0.831384	-0.00464394	0.273755	-0.0396321	0.362315	0.134582	0.107638	-0.0542478	0.000141948	-0.425368					ABCB7	0.787498	0.0134196	0.175481	-0.205173	0.499175	0.224568	0.316453	-0.0121349	0.120648	0.206061	0.887239	0.086582
ABCB8	0.94939	-0.0137598	0.438343	-0.0446214	0.912472	0.0126125	0.519289	-0.0100528	0.17472	-0.0414873	0.145557	-0.0348421	0.67418	0.000109216	0.352644	-0.0343612	0.907854	4.11007e-05	0.995835	0.00134645	0.819593	-0.00497365	0.233045	-0.0265518	0.905359	-0.00345901	0.334097	-0.00884738					ABCB8	0.845886	0.000174493	0.449377	-0.0202135	0.805035	-0.00727063	0.342563	-0.00547754	0.484114	-0.0285516	0.328247	0.0242084
ABCB9	0.345609	-0.0247189	0.445455	0.012565	0.224321	0.0367036	0.367417	0.0302121	0.275278	-0.0250392	0.249227	-0.0660532	0.0701628	0.044893	0.444293	-0.0250276	0.348673	-0.0253939	0.00834843	0.086168	0.444293	-0.0220217	0.341046	-0.0313858	0.645606	-0.0160165	0.0490356	0.0131131					ABCB9	0.729123	-0.0110994	0.177218	-0.0426782	0.731011	0.0115107	0.285253	0.034795	0.488791	0.0156382	0.0260141	0.0659552
ABCC1	0.999404	0.0150843	2.17891e-06	0.366128	4.42121e-06	0.184671	0.298933	0.0585731	0.144595	0.0411915	0.00234241	-0.134162	0.436945	0.0202549	0.041137	0.0763016	0.581055	0.0120069	0.251718	0.0355075	0.100107	0.0504602	0.678549	-0.00328006	0.142548	0.0692224	3.33372e-07	-0.0976042					ABCC1	0.992276	0.0253103	0.976766	0.00347871	0.300984	0.0476009	0.48039	0.05617	0.603769	0.0120892	0.60843	0.0275031
ABCC10	0.305935	-0.0263588	0.804252	-0.0247547	0.0733097	-0.0489918	0.678549	-0.0185229	0.103867	-0.0402951	0.592362	-0.0271722	0.857179	-0.00127983	0.706823	0.0076349	0.037281	-0.0550936	0.19163	-0.0482431	0.0435685	-0.0681882	0.192041	-0.0416451	0.022259	-0.060178	0.0514832	0.0123769					ABCC10	0.496552	0.0261192	0.00859395	-0.0821939	0.960151	0.00576625	0.491608	-0.0257863	0.273963	0.0316729	0.204625	-0.029084
ABCC11	0.0238893	-0.0407125	0.33146	-0.0688066	0.0217394	-0.073396	0.00786834	-0.0940348	0.348784	-0.0273467	0.244958	-0.0325703	0.00267627	-0.055956	0.0762368	-0.0514159	0.00979472	-0.0722116	0.0204237	-0.0840034	0.0118115	-0.0806104	0.00688259	-0.112411	0.163594	-0.0226377	0.0267239	0.0198558					ABCC11	0.0655219	-0.0465466	0.0158983	-0.0613154	0.0140616	-0.0952518	0.0104944	-0.0945451	0.00354503	-0.0732935	0.0332496	-0.046313
ABCC12	0.649276	0.0259603	0.0484893	-0.101928	0.899437	0.0308844	0.994638	0.0293005	0.512922	-0.00470468	0.686221	-0.0152891	0.508696	0.0379422	0.545218	0.0449457	0.836128	0.0272581	0.256688	-0.00429693	0.846433	0.023706	0.509654	-0.00340288	0.792963	-0.0111062	0.642678	-0.00683935					ABCC12	0.726886	0.0301707	0.612127	0.0352124	0.938775	0.0446374	0.91496	0.0289395	0.183533	0.0697404	0.559284	0.0156722
ABCC2	0.67418	0.014698	0.75258	-0.016672	0.904174	0.0125596	0.711651	0.0387014	0.500479	0.0125699	0.606897	-0.0220069	0.252308	0.0229645	0.13111	0.0523674	0.182551	0.0258013	0.296821	-0.0226137	0.675947	0.0243739	0.0708593	0.0554605	0.844092	-0.00191576	0.217206	-0.0112835					ABCC2	0.947155	0.0034408	0.679643	0.0188487	0.980367	-0.0228437	0.48039	0.0594299	0.324645	-0.0130033	0.0118414	0.0826796
ABCC3	0.252421	0.027273	0.726419	0.0291556	0.509643	0.0357104	0.446252	0.0290453	0.39781	0.0269251	0.472052	0.032043	0.281233	0.0183519	0.373623	0.0288468	0.670013	0.0111342	0.443589	0.0225365	0.657566	0.0106475	0.391887	0.0330096	0.41025	0.020763	0.353838	-0.0451436					ABCC3	0.180814	0.0773588	0.599321	-0.0193264	0.750162	0.012157	0.652883	0.0069148	0.741918	-0.0207604	0.476359	0.0734451
ABCC4	0.0936512	0.0345949	0.0609008	0.105651	0.546212	-0.0115464	0.885404	0.00480006	0.21923	0.0385419	0.5658	-0.0227048	0.32318	0.0155937	0.974349	0.0048047	0.0151337	-0.0595106	0.089222	-0.0490589	0.22661	0.0313897	0.636434	-0.0105123	0.261694	-0.0180434	0.0162525	-0.0160101					ABCC4	0.35694	0.0358146	0.205608	0.0416306	0.951834	-0.00431883	0.760047	0.0167375	0.867744	0.00290217	0.345503	0.034116
ABCC5	0.0865689	-0.0298532	0.0311025	0.0928975	0.831239	0.0283995	0.360316	-0.0204781	0.24981	-0.0220184	0.338025	-0.0457731	0.541801	-0.0166362	0.178551	0.0275389	0.345609	0.0348373	0.241382	-0.04093	0.536311	-0.0211396	0.168282	-0.0513371	0.864036	-0.00567344	0.898666	-0.00142393					ABCC5	0.571911	-0.0106071	0.124891	-0.0387533	0.486576	0.00343435	0.31881	-0.00661976	0.191533	-0.0350951	0.905615	0.0115395
ABCC6	0.784606	-0.00302263	0.238943	0.0865992	0.120224	0.0842053	0.939098	0.00343478	0.617028	0.0203952	0.816256	0.00703983	0.122056	0.0250051	0.662136	-0.00545795	0.864283	0.00126912	0.454901	-0.0180786	0.55626	0.0108342	0.915316	0.0071833	0.0696591	-0.0454496	0.183253	-0.080636					ABCC6	0.536436	-0.0128206	0.876686	0.00179976	0.815891	0.00830827	0.983033	-0.000151618	0.291566	0.0271303	0.400859	0.0227076
ABCC8	0.524142	0.0314125	0.0118468	0.13329	0.713505	0.0111144	0.441362	0.0159764	0.311669	-0.0266143	0.121621	0.0432729	0.213196	0.0128798	0.422349	-0.00870548	0.755502	-0.0191776	0.131018	-0.0371661	0.775722	-0.0146233	0.261076	-0.0641288	0.185903	-0.0324839	0.755013	-0.000298394					ABCC8	0.322308	0.0302273	0.550741	0.028184	0.56532	-0.000715972	0.802464	0.0165534	0.952958	-0.0216642	0.364115	0.0478836
ABCC9	0.428187	0.0155453	0.543674	-0.0191549	0.144184	0.0619291	0.972002	0.0078257	0.154304	-0.042773	0.817513	0.00270587	0.38514	-0.0236492	0.650982	0.0337947	0.503918	-0.0145189	0.219926	0.0115203	0.790658	0.000661886	0.4161	0.0390996	0.48726	0.0284275	0.1953	-0.0270221					ABCC9	0.938858	0.0202553	0.449377	0.00870673	0.851521	-0.0122146	0.670911	0.0122759	0.195112	-0.0536184	0.878497	0.00284863
ABCD1	0.0694719	0.0608398	0.698665	-0.0396593	0.30457	0.010726	0.0654427	0.0715587	0.0121158	0.073073	0.372199	0.0402133	0.426448	0.0287265	0.762008	0.00127263	0.0713269	0.0564122	0.288612	0.0337631	0.0837052	0.0500866	0.405058	0.015641	0.256644	0.0185115	0.329644	-0.00414833					ABCD1	0.765222	0.0330469	0.0075601	0.0817374	0.21163	0.0522666	0.0236119	0.0852603	0.58721	0.0238974	0.628401	0.031894
ABCD2	0.807087	0.00529628	0.523008	-0.0467154	0.801043	0.0069357	0.822158	0.0239644	0.971964	-0.00638469	0.498217	-0.0270512	0.834962	-0.0031334	0.503336	0.0177856	0.130493	-0.038184	0.385787	-0.018063	0.946939	-0.00208564	0.797848	-0.0170304	0.50429	-0.0217047	0.676104	-0.00281902					ABCD2	0.465045	0.0126102	0.736281	-0.000535526	0.453581	0.0248451	0.865395	0.0230836	0.681833	-0.0225154	0.479134	0.008732
ABCD3	0.860698	0.0079726	0.238859	0.0465787	0.0908947	-0.0428347	0.13747	-0.0365393	0.214223	-0.0360028	0.412684	-0.0345705	0.714993	-0.0210714	0.0872402	-0.0328214	0.262982	-0.0309041	0.0150851	-0.0554779	0.27462	-0.0280785	0.098119	-0.0445448	0.0784941	-0.0408036	0.0373901	0.0140257					ABCD3	0.77319	-0.000466811	0.994638	0.00945557	0.135255	-0.0483104	0.269404	-0.0252958	0.168744	-0.0445417	0.662654	0.00395121
ABCD4	4.6544e-06	0.314062	3.02608e-05	0.279197	0.148757	0.0434779	2.87078e-06	0.312066	2.04368e-06	0.271376	0.000379762	0.182079	2.39121e-06	0.281675	7.2724e-07	0.216257	1.46847e-05	0.259052	3.27771e-06	0.163019	3.58839e-06	0.274142	1.48848e-06	0.281334	1.3172e-05	0.246045	2.69954e-06	-0.138675					ABCD4	5.41647e-06	0.353422	2.78829e-06	0.286642	4.62729e-06	0.345265	1.74068e-06	0.287291	4.06233e-06	0.286002	1.54959e-06	0.286589
ABCE1	0.0223149	0.147267	0.575066	0.03845	0.0071686	0.266839	0.0252867	0.146614	0.0923999	0.312784	0.00089041	0.280439	0.00716554	0.273117	0.00400299	0.324912	0.71562	0.0946785	0.00107113	0.367612	0.0272859	0.457078	0.480405	-0.0415667	0.0182133	0.231503	9.12544e-08	-0.312553					ABCE1	0.553288	0.0496451	0.0939037	0.148718	0.645128	-0.0491216	0.363761	0.179032	0.837496	0.138647	0.0957608	0.191708
ABCF1	0.0113296	0.111565	0.236479	-0.055589	0.00981266	0.171284	0.000325531	0.248443	0.00486512	0.141534	0.0373591	0.135326	0.00415249	0.14265	0.0287856	0.126028	0.0052847	0.126501	0.426925	0.0935023	0.017366	0.140227	0.0256497	0.100962	0.0525326	0.100401	0.000556955	-0.146608					ABCF1	0.0161945	0.138429	0.665427	0.0974464	0.0016539	0.22109	0.000449866	0.291464	0.0573475	0.0995429	0.00260302	0.174425
ABCF2	0.0144615	-0.0653288	0.622752	0.0142017	0.418898	-0.0351977	0.0690144	-0.0769442	0.0493131	-0.0711003	0.272002	-0.0440045	0.177218	-0.0225492	0.693528	-0.0211949	0.148471	-0.040881	0.102282	-0.0398423	0.0381209	-0.0716968	0.00285206	-0.0910211	0.548203	0.0124788	0.027447	0.0198088					ABCF2	0.0382149	-0.0280667	0.053936	-0.0622749	0.194692	-0.0713165	0.0402367	-0.0836811	0.427317	-0.0233728	0.44287	-0.0343082
ABCF3	0.98034	-0.0128294	0.326267	0.0465733	0.706823	0.0159834	0.080183	0.0671774	0.642388	-0.0120481	0.776019	0.00431081	0.338025	0.01438	0.357312	0.0103698	0.134724	0.0423479	0.282556	-0.0563719	0.720209	-0.0101092	0.860698	0.00496933	0.604318	-0.0391913	0.515604	-0.00297252					ABCF3	0.805295	-0.00987172	0.757773	-0.015006	0.138403	0.0700541	0.298239	0.0625099	0.258549	0.029413	0.968473	0.0147527
ABCG1	0.928004	0.0140818	0.970732	0.00310596	0.293438	0.059114	0.43343	-0.0339168	0.0602262	-0.0695595	0.911406	-0.000270973	0.181573	0.0318594	0.319602	0.0269941	0.277912	0.0263235	0.889094	0.00906286	0.301761	0.0217632	0.841965	-0.0150544	0.39272	-0.0177169	0.455994	-0.0159952					ABCG1	0.967328	0.00194942	0.722811	0.0214195	0.145692	-0.0588255	0.865395	-0.0253055	0.513497	0.0177987	0.127628	0.0369408
ABCG2	0.279237	0.0420587	0.834517	0.0135754	0.121833	0.0406591	0.0362046	0.0715196	0.437201	0.0375902	0.709427	0.0213966	0.24194	0.0396141	0.672669	0.0465878	0.744176	-0.005103	0.72541	0.0307924	0.31382	0.0374738	0.0907644	0.0630589	0.935039	0.0241014	0.57597	-0.0106301					ABCG2	0.5243	0.0319051	0.193061	0.0432102	0.0758021	0.0664796	0.0367395	0.097399	0.752099	0.0223597	0.104493	0.0508817
ABCG4	0.280567	0.0217263	0.421715	-0.0569344	0.485387	-0.0109848	0.42558	0.0171552	0.749502	-0.000500218	0.904304	0.00785131	0.598572	0.0069914	0.207136	-0.0283729	0.089067	-0.0430457	0.16204	-0.0461545	0.39024	-0.0119286	0.254792	-0.0242202	0.308817	-0.0237405	0.821475	-0.000778894					ABCG4	0.12852	0.0510383	0.856007	-0.00958266	0.310847	0.062835	0.912591	0.00373294	0.739661	0.00368482	0.825879	0.00930716
ABCG5	0.67309	0.0176226	0.898115	-0.0163512	0.396041	0.0314436	0.693924	0.0161342	0.678135	0.0156346	0.279901	0.0381191	0.378636	-0.0253536	0.67704	-0.0112585	0.860698	0.0109564	0.19883	0.0433992	0.447864	0.0363655	0.707205	-0.0201345	0.929095	0.00627233	0.777754	0.00389859					ABCG5	0.25671	0.0558569	0.569849	-0.0183818	0.495023	0.0208478	0.981531	-0.0103726	0.639635	-0.0195606	0.285909	-0.0340217
ABCG8	0.0838599	0.0801991	0.701994	-0.0375859	0.646679	0.0229183	0.120904	0.107405	0.471465	0.0472936	0.0957155	0.0660215	0.123794	0.064132	0.355752	0.0292264	0.665476	0.0161049	0.997025	0.0109376	0.500479	0.0143075	0.407591	-0.0221904	0.514851	0.00975198	0.455094	-0.0191661					ABCG8	0.121918	0.0568641	0.118067	0.102504	0.0647224	0.107644	0.176739	0.0991624	0.790936	0.0329606	0.0170519	0.101915
ANKH	0.0948264	0.0310163	0.902858	0.00425363	0.00280059	0.0855536	0.0158983	0.107237	0.768856	0.0175547	0.111203	0.0388074	0.922072	0.00541198	0.0056233	0.0718353	0.107565	0.0487155	0.155429	0.0446156	0.0230588	0.0683892	0.237167	0.0345459	0.039965	0.0536113	0.12592	-0.0177579					ANKH	0.0116574	0.077933	0.572895	-0.00560842	0.0422936	0.094802	0.0121821	0.104377	0.660058	0.00143908	0.762637	0.0344313
CFTR	0.750965	-0.00620277	0.146114	-0.133132	0.354196	0.043751	0.582078	0.0252221	0.435439	-0.0140942	0.391712	0.0275309	0.138661	-0.0204916	0.117566	0.0324852	0.205608	0.0409126	0.059705	0.0587612	0.0659513	0.0423935	0.589268	-0.033307	0.407797	0.0229557	0.0902222	-0.0110359					CFTR	0.355387	-0.0100348	0.918515	0.0170701	0.491259	0.0240919	0.829136	0.0251591	0.494435	-0.0101567	0.164744	-0.0444707
CLN3	0.425836	-0.0177562	0.0832573	-0.0851466	0.726185	-0.00155209	0.93394	0.0593357	0.428417	-0.0288865	0.302511	-0.0384606	0.994344	0.00233409	0.622593	-0.00599727	0.124355	-0.036691	0.512149	-0.00704613	0.128835	0.0964456	0.395023	0.0215554	0.561565	-0.015494	0.712401	-0.0505221					CLN3	0.999406	0.011008	0.491681	-0.017611	0.533492	0.0272638	0.563781	0.104817	0.348994	-0.0338451	0.305021	0.0281266
CTNS	0.444025	0.0254689	0.0318113	0.115185	0.684716	-0.0144193	0.0921988	0.0427971	0.918404	0.00807198	0.266822	-0.0405483	0.812875	0.00667603	0.305981	0.0185391	0.346374	-0.0430679	0.13178	0.0331339	0.919592	0.0032685	0.972002	0.020197	0.620058	-0.0174563	0.0359173	-0.0275009					CTNS	0.998217	0.0121891	0.403375	0.025178	0.140399	0.0606372	0.270052	0.0403831	0.852492	-0.00014483	0.932844	0.0092264
DIRC2	0.436065	0.0149785	0.488543	0.0499199	0.0338873	0.0684262	0.00592763	0.0921705	0.0453098	0.0623375	0.374605	0.0421186	0.23776	0.0250355	0.0600223	0.0529319	0.86892	0.00697412	0.0864496	0.0579055	0.213121	0.0303878	0.932753	0.00777882	0.025808	0.0614697	0.0276567	-0.0226065					DIRC2	0.320128	-0.0226046	0.110201	0.0468337	0.0808541	0.074902	0.00336277	0.105002	0.539825	-0.0286424	0.00596858	0.0546565
FLVCR1	0.780601	0.0141904	0.258374	0.0215716	6.30919e-06	0.157514	0.131637	-0.146059	0.193989	0.0799177	0.309477	0.0146651	0.0405283	0.056476	0.074275	0.0483407	0.00811581	0.149543	0.743384	0.022356	0.000383571	0.176172	0.695028	5.06464e-05	0.176149	0.0415746	1.4886e-07	-0.179169					FLVCR1	0.891598	0.0267434	0.495379	0.0173855	0.00268601	-0.184082	0.434307	-0.0768753	0.624758	0.0196476	0.0245524	0.0928681
FLVCR2	0.454766	-0.00183247	0.454437	0.0338481	0.906544	0.0237362	0.362673	0.0294141	0.665047	0.00374917	0.169206	-0.0359601	0.644984	-0.0027414	0.640247	0.0205641	0.513497	-0.0478628	0.323108	0.037501	0.773431	0.0146843	0.771446	0.0300222	0.558211	0.00976394	0.399635	-0.0139197					FLVCR2	0.91519	0.0239559	0.362673	-0.0145042	0.192138	0.0472643	0.872448	0.00980689	0.726171	-0.00485927	0.334932	0.00439102
HIAT1	0.114938	0.0289573	0.82313	0.0187696	0.571354	0.0254972	0.0229654	0.0486713	0.27017	-0.0370035	0.353062	-0.0403203	0.896593	-0.00258941	0.53114	-0.0129556	0.102171	-0.0221091	0.0900675	0.0623161	0.366883	0.0291851	0.649478	-0.0121962	0.233579	-0.00898331	0.113458	-0.0127788					HIAT1	0.721303	-0.0372518	0.270701	0.0966249	0.389064	-0.0324067	0.0148073	0.0702718	0.300325	-0.0339415	0.877473	0.0107986
HIATL1	0.0163598	0.0748126	0.102447	0.100439	0.0402553	0.0867486	0.28458	0.0488968	0.589791	0.0323551	0.549744	0.032091	0.0162932	0.0600266	0.059819	-0.0389155	0.193572	0.0500774	0.0215003	0.0587632	0.152581	0.0471423	0.20668	0.0471562	0.615843	-0.020157	0.0119065	-0.0281754					HIATL1	0.410559	0.0549772	0.00859395	0.093428	0.533492	0.0268534	0.187002	0.0609098	0.129735	0.0357616	0.0246476	0.0533361
KIAA1919	0.266822	0.0509606	0.679913	-0.031592	0.270047	0.0271554	0.0225302	0.0918452	0.264886	-0.0280385	0.563781	0.0187778	0.992255	0.00459071	0.798732	0.00993728	0.123066	0.0492119	0.827041	-0.0121111	0.832405	0.00411422	0.324645	0.0173254	0.291381	0.0388651	0.313647	-0.00216467					KIAA1919	0.162164	0.0390219	0.422118	0.0571376	0.0767913	0.067119	0.0139892	0.121123	0.643912	-0.0176252	0.627343	0.0237982
LETM1	3.68023e-05	0.349361	0.85008	0.120376	1.51311e-06	0.575368	9.28068e-06	0.3647	1.58408e-05	0.361115	4.13824e-05	0.303962	2.85556e-05	0.429554	0.000152027	0.278801	4.61154e-05	0.349977	3.54667e-05	0.272416	7.47643e-06	0.411345	1.43467e-05	0.290158	8.33597e-06	0.288575	7.86756e-08	-0.415212					LETM1	6.34084e-05	0.291774	0.00236663	0.310311	9.11942e-06	0.380876	6.92178e-05	0.348524	1.4261e-06	0.503347	8.69433e-05	0.372549
LETM2	0.0377931	0.0408698	0.0696418	0.135637	0.710852	0.0262579	0.741918	0.0157916	0.32494	-0.0284441	0.0300041	0.0745028	0.605907	-0.0116336	0.17894	0.0243826	0.281593	0.0621179	0.389064	0.0486791	0.26608	0.0375768	0.290846	0.0255689	0.406105	-0.00527129	0.156427	-0.0262183					LETM2	0.173171	0.0674181	0.169206	-0.00351212	0.391532	0.0378624	0.871271	-0.00392841	0.11141	-0.0438369	0.252336	0.0250462
LETMD1	0.633241	-0.00499606	0.512346	-0.0418958	0.929095	0.0257654	0.0849351	0.0522225	0.435439	0.0107493	0.149734	-0.0497347	0.681833	0.0209398	0.931472	0.0451652	0.275933	0.000647237	0.434056	0.0211812	0.21923	0.0550294	0.422118	0.0111408	0.657459	0.0252983	0.766359	-0.00641639					LETMD1	0.516567	-0.0199366	0.992255	-0.00599889	0.312988	0.0523067	0.0852057	0.0647911	0.434307	0.0223481	0.791215	0.0194678
MFSD1	0.130114	0.0386001	0.259141	-0.0897277	0.682519	0.0132744	0.0669861	0.0511864	0.215882	-0.0459871	0.79439	-0.0149043	0.429931	0.010968	0.101348	0.0251098	0.365832	0.0219175	0.713138	0.0100145	0.12585	0.0488638	0.0701628	0.0696387	0.625344	0.0105297	0.538958	-0.00575179					MFSD1	0.0323898	0.0753991	0.829136	0.000979705	0.025815	0.0779859	0.2819	0.0236885	0.923258	-0.00110321	0.463527	0.0313092
MFSD10	0.738534	0.0160864	0.767405	-0.037721	0.606406	-0.0061107	0.786338	-0.0050406	0.831239	0.0039184	0.539825	-0.034586	0.941068	0.00492624	0.828907	-0.0124579	0.603769	-0.0175565	0.945896	-0.00415493	0.939798	0.00466434	0.680738	0.013695	0.104824	-0.0344389	0.212798	-0.0245589					MFSD10	0.402978	0.0282713	0.730658	0.00617212	0.740003	0.0169845	0.453866	-0.0136993	0.757773	0.0104743	0.791215	-0.00801804
MFSD11	0.549744	0.0328715	0.562716	-0.04144	0.441626	-0.010206	0.820996	0.0026896	0.921966	0.00135481	0.692822	-0.00796324	0.822158	0.0186456	0.963618	0.00270966	0.712765	0.00609832	0.0714783	-0.062827	0.694632	0.0027363	0.970811	-0.0180395	0.422349	0.0255046	0.994652	-0.0110736					MFSD11	0.343118	0.0524596	0.941068	0.0197814	0.917442	-0.0153847	0.856593	0.0173403	0.832631	0.0339497	0.945896	0.0199218
MFSD12	0.700553	0.0024778	0.314598	0.0246007	0.398543	0.0357997	0.313045	0.0372276	0.294125	0.031106	0.439592	-0.0379787	0.110534	0.0291404	0.704601	0.0121518	0.67418	-0.0282005	0.411619	0.0269052	0.254144	-0.0399697	0.844302	0.0191345	0.426687	0.014156	0.406337	-0.0159372					MFSD12	0.274615	-0.0295938	0.365832	0.0190198	0.763774	0.0253259	0.080183	0.0561262	0.501063	-0.00814927	0.0211639	0.0688731
MFSD2A	0.354076	0.013915	0.528871	0.0196878	0.92553	0.00124353	0.146385	0.051534	0.73819	0.0228706	0.577988	0.0225053	0.644984	0.00950792	0.805671	0.0116578	0.800155	0.0143046	0.46171	0.0188399	0.90299	0.00576629	0.596498	-0.0173205	0.608498	0.012661	0.884538	-0.00241184					MFSD2A	0.700224	0.0194937	0.402535	0.0186778	0.328986	0.0503235	0.185014	0.0407413	0.538838	-0.00820607	0.193668	0.0315309
MFSD2B	0.162815	0.121757	0.170833	0.15969	0.952894	0.0701667	0.992255	0.0939589	0.361231	0.0516632	0.52804	0.089162	0.686221	0.0886702	0.379605	0.0366225	0.747568	0.084596	0.515033	0.0860155	0.326191	0.0583665	0.12343	0.130639	0.431925	0.0844932	0.986334	-0.038494					MFSD2B	0.0394811	0.160674	0.9482	0.0864829	0.776316	0.122355	0.967239	0.065563	0.858352	0.0968475	0.979177	0.0730952
MFSD3	0.485048	0.00517483	0.828676	0.0224487	0.809146	0.0144101	0.573912	0.0154257	0.891156	0.00535376	0.411832	0.0204691	0.476682	0.0111686	0.667221	0.0232313	0.700553	0.0112509	0.937588	0.00465593	0.0214835	0.0742393	0.38514	0.0205921	0.337366	0.0246357	0.483442	-0.0059076					MFSD3	0.786905	0.00362598	0.307349	0.014594	0.929287	0.00947597	0.338779	0.0204255	0.424713	0.0271913	0.851521	0.00448403
MFSD4	0.603769	-0.0102523	0.584129	0.0181476	0.179519	0.0421649	0.407591	0.0140547	0.688015	0.00263589	0.552738	-0.0385483	0.242542	0.0219572	0.50143	0.0132005	0.70166	0.00505565	0.0376774	0.0544525	0.837076	0.00943636	0.67418	-0.0108954	0.5552	0.00967683	0.0771933	-0.00997907					MFSD4	0.937673	0.0100932	0.361886	-0.0237554	0.562298	0.026389	0.389239	0.0143292	0.80593	-0.00933067	0.039785	0.0506879
MFSD5	0.755502	-0.0124714	0.918293	-0.0122206	0.455053	0.00900932	0.0948264	0.0478607	0.483518	0.0214231	0.157922	-0.041603	0.561765	-0.0100629	0.316702	0.0328392	0.300325	-0.0371803	0.102595	-0.0443702	0.354973	0.0389769	0.617376	-0.0315435	0.0476103	0.0561993	0.110839	-0.0109244					MFSD5	0.655536	0.0168029	0.184026	-0.047434	0.131399	0.0540668	0.22667	0.0491297	0.817513	-0.011834	0.715364	-0.0119183
MFSD6	0.298239	0.128818	0.547801	0.0629352	0.00201833	0.177067	0.0430799	0.134142	0.190927	0.0996339	0.196144	0.0518414	0.139459	0.123705	0.0675067	0.139342	0.167821	0.123695	0.320195	0.100751	0.28662	0.0967107	0.11391	0.147941	0.0418842	0.146942	0.0364471	-0.0892595					MFSD6	0.0831042	0.18118	0.612127	0.0521879	0.0425973	0.170333	0.066321	0.105807	0.415244	0.128798	0.059705	0.132083
MFSD6L	0.274618	0.0298211	0.193894	0.0565782	0.223182	0.0599418	0.49255	0.0268285	0.150448	-0.0432684	0.901938	-0.0111295	0.896028	-0.00255994	0.919592	0.00800728	0.983914	-0.000493369	0.884382	-0.0139015	0.792963	0.0198522	0.708315	0.0149628	0.691321	0.0176958	0.838895	-0.00369768					MFSD6L	0.0996475	0.0470804	0.96843	0.000988427	0.587719	0.0154818	0.48225	0.0229428	0.943445	-0.0274402	0.703153	-0.00579797
MFSD7	0.0477687	0.0723345	0.726658	-0.0173291	0.146697	0.0984491	0.400658	0.0464029	0.300745	0.0431276	0.232127	0.0713511	0.181327	0.067723	0.373623	0.0638149	0.0802185	0.0845943	0.318567	0.0576391	0.277781	0.0276043	0.122819	0.0789123	0.0168526	0.102476	0.589253	-0.0636322					MFSD7	0.244428	0.0101255	0.206719	0.0681298	0.878497	-0.0421921	0.290846	0.0571348	0.93988	0.0155598	0.0654437	0.0788413
MFSD8	0.0209885	0.0481132	0.0966011	-0.120752	0.730305	0.00592515	0.0214919	-0.0647745	0.884068	0.00776272	0.658977	-0.0235318	0.85015	0.000450338	0.792963	0.0115082	0.388417	0.0390576	0.357843	-0.0257869	0.260425	-0.0188213	0.535882	-0.00167703	0.409494	-0.00891039	0.544878	-0.00339681					MFSD8	0.234611	0.0520743	0.142279	0.0359138	0.147768	-0.0612288	0.0209885	-0.0660078	0.792087	-0.00339874	0.672421	0.00903627
MFSD9	0.273921	-0.0187942	0.409162	-0.0441406	0.598274	0.00039408	0.961287	0.080188	0.407565	-0.025237	0.218863	0.0393555	0.691958	-0.0092216	0.810501	0.00906782	0.174833	0.104738	0.301327	0.0316768	0.368561	0.0356388	0.135945	-0.0428027	0.966026	-0.0091118	0.375103	-0.0522136					MFSD9	0.32886	-0.0140113	0.811717	0.0210222	0.864403	0.0881407	0.73403	0.0797229	0.686157	-0.00728496	0.74707	-0.0112814
MPC1	2.92988e-07	0.398414	2.34567e-06	0.47992	6.89091e-07	0.283979	1.18829e-06	0.54587	4.53114e-07	0.361032	1.06901e-06	0.297559	9.14383e-08	0.385715	1.85604e-06	0.16819	4.55571e-06	0.260174	2.09626e-05	0.235043	1.45998e-07	0.435449	4.21015e-07	0.337964	7.97419e-07	0.403084	1.60091e-07	-0.221272					MPC1	3.75077e-07	0.404101	9.46799e-07	0.408006	1.29015e-05	0.541493	2.79362e-07	0.554248	5.44536e-07	0.388391	1.07646e-07	0.412893
MPC2	7.8803e-08	0.436534	6.51712e-08	0.579812	2.40678e-07	0.345273	6.95807e-08	0.586424	7.5036e-08	0.420895	1.64598e-07	0.242385	6.50988e-08	0.454332	1.86141e-07	0.224705	2.09461e-06	0.295677	1.72456e-07	0.298171	6.35244e-08	0.501438	1.60651e-07	0.334859	6.6785e-08	0.467583	1.16664e-07	-0.252315					MPC2	9.35319e-08	0.407497	7.43607e-08	0.468992	7.18828e-08	0.55323	7.13372e-08	0.620536	7.31367e-08	0.408884	7.68089e-08	0.50395
MPDU1	0.176261	-0.0252976	0.371695	-0.0499672	0.000464754	-0.085357	0.0327654	-0.0481853	0.0197647	-0.0722751	0.777164	-0.0166778	0.508696	-0.0156471	0.291381	-0.013898	0.0697016	-0.0493544	0.00718055	-0.0754611	0.0914677	-0.0855375	0.0242635	-0.0851484	0.145421	-0.0371186	0.209535	0.00939382					MPDU1	0.240229	-0.0373125	0.51446	-0.0181536	0.0232529	-0.0682144	0.174359	-0.0392562	0.366624	-0.0405876	0.845679	0.00136929
MTCH1	0.999404	-0.0022699	0.503708	0.0848464	0.0389628	0.0630394	0.879511	-0.00798372	0.858161	0.00465028	0.572895	0.0222679	0.818674	-0.00423477	0.0536091	0.0580808	0.219859	0.0399584	0.545321	0.0255264	0.293438	0.0263004	0.721693	-0.010045	0.892339	-0.00957084	0.483442	-0.00583675					MTCH1	0.728004	-0.013925	0.753232	0.00368773	0.815441	-2.38433e-05	0.937503	0.00610543	0.279901	-0.0306883	0.350868	0.0233637
MTCH2	2.7278e-07	0.231234	0.237667	0.0578668	5.05445e-07	0.221785	2.09585e-07	0.330217	2.9246e-05	0.203984	0.00110422	0.16048	1.045e-06	0.210874	5.17394e-07	0.253341	7.64559e-07	0.24166	3.57446e-06	0.162141	2.88606e-06	0.218502	6.44663e-05	0.200526	2.36837e-06	0.232635	1.95756e-07	-0.146276					MTCH2	4.96732e-07	0.249932	5.3666e-06	0.239956	2.3206e-07	0.33888	4.8082e-07	0.337607	5.74904e-07	0.217877	2.24049e-05	0.226409
NIPA1	0.262345	0.034703	0.480122	0.03202	0.444293	0.0270988	0.0773869	0.0615168	0.398543	0.0296272	0.664391	-0.00819724	0.383507	0.0193227	0.283252	-0.00494491	0.76574	0.0184756	0.32165	0.0450421	0.568308	-0.0124297	0.613175	0.0223244	0.357312	0.0297598	0.799536	-0.00797358					NIPA1	0.627812	0.00418351	0.0156397	0.0720764	0.268118	0.055559	0.0565929	0.0618858	0.222679	0.0378245	0.957774	-0.00150019
NIPA2	0.109869	0.0591848	0.105958	0.104072	0.824247	0.0164383	0.244352	0.0707792	0.00241588	0.0839726	0.110201	0.0672509	0.0250271	0.0579322	0.00508064	0.0793503	0.033754	0.104382	0.743384	0.0419803	0.2529	0.0895093	0.350212	0.0431585	0.0033037	0.105552	0.00140276	-0.0397838					NIPA2	0.0220214	0.0903402	0.445805	0.0402919	0.104175	0.0668887	0.500113	0.0592103	0.00946071	0.0687567	0.49408	0.0483901
NPC1	0.73403	0.0150104	0.122407	0.0612886	0.085322	0.0853341	0.375409	0.00140226	0.415464	-0.0360211	0.538838	0.0269998	0.986297	0.00211846	0.0315691	0.0819042	0.569849	0.01611	0.154132	-0.0457246	0.424949	-0.00306364	0.0414139	-0.0496489	0.302462	-0.0258719	0.00119423	-0.061958					NPC1	0.535029	0.0262978	0.760047	-0.00797358	0.223309	-0.0175693	0.712765	0.0209596	0.535882	-0.0296616	0.57545	0.0366623
NPC1L1	0.440477	0.0753075	0.19544	-0.0656044	0.852293	0.078473	0.341046	0.0654364	0.550197	0.0265794	0.710539	0.0561208	0.575948	0.0530795	0.798732	0.02923	0.883046	0.0173052	0.547305	0.0245708	0.386949	0.00405994	0.408437	0.00923749	0.398543	-0.0210781	0.508893	-0.0380398					NPC1L1	0.544878	0.00372849	0.0510277	0.147158	0.404016	0.0428507	0.41439	0.0772573	0.786338	0.0293054	0.489383	0.0724504
PQLC1	0.833796	0.0320899	0.759411	0.0130589	0.342664	0.00441386	0.543782	0.0390977	0.338874	0.0483486	0.888943	-0.0124545	0.522198	0.0308533	0.367558	0.0443256	0.727292	0.0425588	0.0780427	0.0590039	0.578491	0.0730489	0.252927	0.0418818	0.83474	0.0330278	0.948341	-0.0191181					PQLC1	0.973266	0.0376305	0.586182	0.0693663	0.675688	0.0303521	0.443136	0.0469021	0.506782	0.033003	0.723173	0.0320782
PQLC2	0.59133	0.0446366	0.520089	-0.00796865	0.0562563	0.123259	0.120546	0.087789	0.666134	0.0745714	0.600648	0.0510394	0.483182	0.0748819	0.134971	0.110512	0.038106	0.109046	0.153271	0.0867391	0.32252	0.0957672	0.693924	0.0269125	0.649906	0.0682467	0.0455478	-0.055387					PQLC2	0.243223	0.0749813	0.690619	-0.00113846	0.0263153	0.127053	0.458379	0.0469994	0.0220924	0.103166	0.891451	0.0336132
PQLC3	0.676363	0.0283473	0.97312	0.045447	0.301062	0.0603891	0.119479	0.0554086	0.65854	-0.014198	0.904304	0.0139887	0.200835	0.038237	0.293438	0.0500396	0.100261	0.0749693	0.21437	0.0324609	0.153872	0.051131	0.395854	-0.0194845	0.268104	-0.00556777	0.0538468	-0.0240525					PQLC3	0.585151	0.015563	0.372199	0.0412956	0.379285	0.044956	0.0396589	0.069515	0.93988	0.0146052	0.142012	0.0650961
RHAG	0.0354149	-0.0379393	0.094221	-0.124615	0.145421	-0.0270765	0.86422	0.00101992	0.0276534	-0.0606563	0.0720329	-0.0648382	0.160132	-0.0292102	0.937418	0.0111823	0.925631	-0.0022275	0.142417	-0.0290107	0.981506	-0.00254825	0.474834	-0.0208435	0.228339	-0.030149	0.0574636	0.0138163					RHAG	0.0981251	-0.0378204	0.132019	-0.0534475	0.614706	-0.00491048	0.826809	0.0132629	0.420394	-0.0192889	0.155429	-0.0261473
RHBG	0.621589	-0.000922792	0.0311025	-0.159266	0.232407	-0.0271684	0.380255	0.0349987	0.287297	-0.00977078	0.436065	-0.0283692	0.924445	0.0011349	0.879348	0.0204295	0.162365	-0.0590605	0.339437	-0.0369836	0.849948	0.00672565	0.657896	0.0165717	0.50429	-0.0232346	0.71796	-0.0185146					RHBG	0.206844	-0.0277244	0.993446	0.0317095	0.752425	0.00874081	0.249227	0.0736823	0.217622	-0.0349067	0.217135	0.038531
RHCG	0.695028	0.0518913	0.454437	0.148712	0.0182006	-0.0803731	0.786338	0.0776027	0.931472	0.043594	0.419457	-0.0316498	0.234217	0.0229232	0.231239	0.0284926	0.067209	-0.0233557	0.236032	0.0146643	0.202331	0.0201848	0.506685	-0.0148824	0.104185	0.0368555	0.121559	-0.0424578					RHCG	0.375103	0.0525541	0.462008	0.0352503	0.884382	0.0812734	0.610032	0.076928	0.119125	-0.00215871	0.859714	0.0517665
SFXN1	8.55975e-08	0.60341	2.77934e-07	0.671371	6.89203e-07	0.521953	2.12973e-07	0.615226	4.25743e-06	0.508568	6.82518e-07	0.459207	7.25321e-08	0.592262	1.04423e-07	0.5655	1.7799e-06	0.439656	8.20604e-07	0.442705	6.83623e-07	0.551483	2.82662e-05	0.430986	1.89167e-07	0.536259	8.47393e-08	-0.393482					SFXN1	8.33539e-08	0.592362	2.53922e-07	0.621978	1.61671e-07	0.631352	9.39624e-07	0.617217	7.8153e-08	0.584728	1.51541e-07	0.610571
SFXN2	0.537851	-0.0104433	0.380579	-0.0497683	0.563249	0.0152611	0.554738	-0.0296698	0.319602	-0.0264269	0.563781	-0.0329797	0.70166	-0.00574697	0.338874	0.0289877	0.722811	-0.00932225	0.0958703	-0.0732405	0.726934	-0.00380123	0.860698	0.0099956	0.54125	-0.0175247	0.609961	0.00232769					SFXN2	0.514643	-0.00849423	0.469313	-0.0154647	0.805035	-0.0304775	0.341804	-0.02977	0.9482	-0.00888276	0.639024	-0.00868796
SFXN3	0.176261	-0.0289832	0.0264083	-0.119631	0.852293	0.0307024	0.844302	-0.00960378	0.189914	0.034561	0.252308	-0.0336191	0.716108	-0.00478608	0.788355	0.0299436	0.361886	-0.0214682	0.528602	0.0185519	0.56527	-0.0162828	0.367417	0.0350081	0.231239	-0.00556037	0.197363	-0.0120285					SFXN3	0.0441184	-0.050471	0.781747	-0.0113748	0.56835	-0.0181415	0.529017	-0.0235192	0.128605	-0.0366362	0.239589	0.0339016
SFXN4	0.0330102	0.0588112	0.660272	-0.0270042	0.00121396	0.102411	0.00276966	0.108931	0.0388214	0.0445612	0.193572	0.0464449	0.0127601	0.0729533	0.0659513	0.0597201	0.0320404	0.0577019	0.000514944	0.0951021	0.146665	0.0569362	0.172942	0.0705053	0.00166455	0.0920423	0.000147161	-0.03139					SFXN4	0.0481855	0.0682727	0.154002	0.0463294	0.00630266	0.13204	0.0080444	0.0765997	0.0537502	0.0621849	0.0220136	0.0737719
SFXN5	0.2121	0.124627	0.535753	0.0313798	0.33812	-0.0183744	0.0776377	0.160617	0.666134	0.0698187	0.735155	0.0221042	0.737407	0.0778503	0.722448	0.0768155	0.36425	0.105172	0.0418414	0.109171	0.019686	0.132785	0.271351	0.0967197	0.662875	0.0601244	0.447043	-0.0458714					SFXN5	0.324497	0.114626	0.326851	0.129387	0.12249	0.173231	0.159245	0.15656	0.732906	0.0992525	0.45089	0.0587592
SLC10A1	0.976766	0.0352235	0.875642	-0.0326985	0.650982	0.0159901	0.916145	-0.00146418	0.17095	-0.0355336	0.523169	0.00843092	0.929191	0.0024188	0.249195	-0.01708	0.280567	-0.0228598	0.0443011	-0.0488943	0.0328941	-0.0457454	0.909038	-0.01388	0.235935	-0.0135011	0.20259	-0.00369089					SLC10A1	0.227936	0.0308621	0.924445	0.0377693	0.467173	0.0171408	0.330549	-0.0220069	0.115283	0.0298287	0.134477	-0.0327853
SLC10A2	0.550741	0.0132813	0.863852	0.0617764	0.439853	0.0054549	0.972981	0.00461583	0.213121	0.0891342	0.646056	-0.00485297	0.728318	0.00768736	0.30457	0.0054819	0.757773	-0.0131309	0.684827	0.0253147	0.169552	-0.0171456	0.394194	-0.0101205	0.247556	-0.0246299	0.797235	-0.0307693					SLC10A2	0.873965	0.0305642	0.440477	-0.00774338	0.828129	0.0100851	0.432553	-0.0890379	0.464323	0.0224549	0.821236	-0.00916949
SLC10A3	0.246173	0.109851	0.198037	0.0441117	0.00578011	0.106567	0.331291	0.101872	0.804513	0.0526599	0.119125	0.0808343	0.115628	0.0957893	0.0578173	0.108442	0.0178158	0.108646	0.446425	0.0860292	0.0514235	0.121183	0.0517422	0.123499	0.103233	0.12795	0.843554	-0.0482272					SLC10A3	0.184728	0.110149	0.596498	0.109553	0.740003	0.0966313	0.143911	0.120424	0.811717	0.0653434	0.0137725	0.126315
SLC10A4	0.351754	0.0171129	0.226551	0.0615725	0.167241	0.0531294	0.436065	0.0196446	0.492902	0.0280154	0.264257	0.0338584	0.340289	0.0195656	0.404417	0.0264948	0.338779	0.0207246	0.217691	0.0382468	0.21093	0.0377156	0.493492	-0.0288732	0.331376	-0.0289604	0.0596483	-0.0214549					SLC10A4	0.671753	0.0140267	0.706094	0.0189391	0.453581	0.0175043	0.776019	0.0377722	0.786338	0.0127986	0.572402	0.0230966
SLC10A5	0.128981	-0.0424451	0.613256	-0.00699941	0.0345211	-0.0546631	0.00844422	-0.0796546	0.00647679	-0.0934011	0.926817	0.000224819	0.0556318	-0.0381227	0.0586112	-0.0625346	0.152284	-0.0403581	0.00319975	-0.0705707	0.0711753	-0.0351842	0.269404	-0.00903427	0.00231028	-0.0805948	0.0646547	0.0180961					SLC10A5	0.121201	-0.0362751	0.422118	-0.0442499	0.00527452	-0.0943479	0.0901958	-0.0722705	0.12019	-0.0580427	0.251718	-0.031304
SLC10A6	0.303823	-0.0365357	0.0545885	-0.106157	0.147918	-0.0475524	0.298239	-0.0329914	0.394378	0.00674417	0.0778893	-0.105159	0.18551	-0.0317982	0.748369	-0.0118014	0.307349	-0.046075	0.136037	-0.054163	0.305275	-0.0266062	0.830301	-0.00469226	0.0304045	-0.0467512	0.410559	0.0114825					SLC10A6	0.404655	-0.0285191	0.185014	-0.0297979	0.598034	-0.0148694	0.128229	-0.0526655	0.0710928	-0.0458252	0.682242	-0.0198102
SLC10A7	0.161469	-0.032019	0.493255	0.022281	0.956468	0.0168402	0.651427	0.00602088	0.111386	-0.0581243	0.190519	-0.0464025	0.204008	-0.0210325	0.558211	0.00751049	0.190014	-0.0480792	0.025815	-0.0513762	0.424949	-0.00299089	0.1468	-0.0466509	0.0071194	-0.0560954	0.998217	-0.00057103					SLC10A7	0.033614	-0.0761914	0.962477	0.0109181	0.54433	-0.0340655	0.193061	0.0464085	0.157922	-0.038066	0.619958	-0.00354008
SLC11A1	0.123585	-0.0196115	0.203227	-0.0658109	0.565827	-0.0255941	0.55627	-0.0189833	0.164597	-0.0399068	0.577607	0.019759	0.268433	-0.0138367	0.409354	-0.00915855	0.749721	-0.00162051	0.725721	0.0110045	0.801952	0.0124678	0.856857	-0.0119049	0.972315	-0.0123842	0.430315	-0.0348819					SLC11A1	0.0131994	-0.0544419	0.733057	0.0145881	0.399978	-0.0401637	0.806483	-0.00247795	0.116455	-0.0355547	0.83918	0.013711
SLC11A2	0.459285	0.0467094	1.89501e-05	0.219682	0.395209	0.0770551	0.488791	0.0201061	0.396874	0.0440064	0.389239	0.0948914	0.511574	-0.0056135	0.289109	0.0308072	0.181573	0.113985	0.3073	-0.0267109	0.868742	-0.00995126	0.326851	-0.0129561	0.266813	-0.0238812	0.0242741	-0.06377					SLC11A2	0.132306	0.0586951	0.100571	-0.0548758	0.441099	0.0228832	0.604811	0.0133736	0.315199	-0.0221999	0.51696	0.0381425
SLC12A1	0.94662	-0.00702151	0.149016	-0.0813931	0.161269	-0.0353383	0.301036	-0.0220258	0.192454	0.0247205	0.199262	0.0883423	0.211863	-0.0269454	0.267458	0.0707301	0.939098	-0.00509471	0.284721	-0.0293162	0.457481	-0.007901	0.0916229	0.00700452	0.0610474	-0.000626461	0.851721	-0.0385771					SLC12A1	0.671753	0.0734486	0.421274	-0.0325269	0.489796	-0.0180888	0.223622	-0.0390452	0.41855	-0.0223853	0.222757	-0.0317132
SLC12A2	0.559753	0.00311127	0.592385	0.0230244	0.8022	0.0127373	0.172472	0.0476888	0.838244	-0.00240321	0.0300602	0.0883583	0.253548	-0.0199072	0.240698	-0.0290303	0.839629	0.00413695	0.223877	-0.0321608	0.685815	0.00807784	0.987488	-0.0255779	0.45325	-0.0179414	0.17744	0.0110721					SLC12A2	0.862244	-0.0066016	0.35875	0.0271655	0.521795	0.0275311	0.0614008	0.0581613	0.157922	-0.0448201	0.814283	-0.00867504
SLC12A3	0.98868	-0.00397015	0.852093	-0.00968312	0.460488	-0.0135396	0.809401	0.0109918	0.273308	-0.0344925	0.22667	-0.0408389	0.315199	-0.0255181	0.0551088	-0.0347885	0.474834	-0.0289607	0.386605	-0.0350592	0.419759	-0.0255527	0.423847	-0.0416761	0.074518	-0.062451	0.648023	0.00767243					SLC12A3	0.942413	-0.00561944	0.888943	-0.0146789	0.794664	0.000871232	0.954147	0.0142877	0.700553	-0.0193075	0.312274	-0.0328507
SLC12A4	0.0214919	-0.0508523	0.0684853	-0.0553473	0.0180212	-0.0704602	0.257293	-0.0478274	0.222615	-0.0518812	0.353301	-0.0626937	0.330549	-0.0174503	0.13111	-0.0231879	0.150156	-0.0361972	0.237213	-0.0223935	0.705712	-0.00485737	0.235394	-0.0612754	0.397708	-0.0263696	0.428575	0.00603327					SLC12A4	0.0425747	-0.0648344	0.0587562	-0.0342284	0.431432	-0.0710757	0.235984	-0.0331643	0.393365	-0.0437811	0.431432	-0.0164323
SLC12A5	0.0550616	0.0228276	0.0555372	-0.105476	0.819593	-0.00477235	0.0546842	-0.0455486	0.158676	-0.0390684	0.190014	0.053798	0.722811	0.00384104	0.0056233	-0.064369	0.00582039	-0.0687281	0.177329	-0.0407427	0.283252	0.0442795	0.0448023	-0.0779938	0.246746	-0.0162661	0.117666	-0.0203056					SLC12A5	0.150844	0.0395739	0.268111	0.0275664	0.0909194	-0.0385543	0.0565929	-0.0559653	0.297546	0.0214847	0.126143	-0.0314764
SLC12A6	0.0263125	-0.0617752	0.223119	0.048238	0.00969506	-0.0547935	0.141874	-0.0442385	0.35187	0.0264167	0.00538387	-0.0876765	0.771446	-0.00799029	0.0903246	-0.0407449	0.109207	-0.0385555	0.583616	-0.0350459	0.892339	0.00962909	0.0218333	-0.0847124	0.536311	-0.0231912	0.888067	0.00183902					SLC12A6	0.0436504	-0.0417782	0.0446434	-0.076594	0.146935	-0.0507514	0.196661	-0.0300126	0.31448	-0.0226764	0.784329	0.0204786
SLC12A7	0.379445	0.0537479	0.254118	-0.0598025	0.386128	0.058023	0.728413	0.053364	0.00613347	0.0695459	0.352527	-0.0178994	0.557744	0.0369898	0.958851	0.0267355	0.259179	0.0512169	0.0424452	0.0728299	0.758591	0.0548314	0.419533	0.0473632	0.931472	0.0470848	0.471439	-0.0226025					SLC12A7	0.690319	0.0349465	0.199262	0.0810416	0.948271	0.0501105	0.462918	0.0434724	0.35563	0.0426753	0.692118	0.039892
SLC12A8	0.0817425	0.03971	0.194923	0.109031	0.0379821	0.0771907	0.0190764	-0.0739918	0.237713	0.0328224	0.262345	-0.0458015	0.700553	-0.0106431	0.039965	0.0583983	0.41439	-0.0363171	0.693219	0.0115811	0.734807	-0.00123438	0.0293869	0.0621114	0.0296115	-0.0449597	0.126289	0.0117661					SLC12A8	0.408867	0.0274281	0.0687865	0.0657035	0.059705	-0.0726468	0.0188484	-0.0560294	0.555739	-0.0384159	0.515033	-0.0245043
SLC12A9	0.221548	0.0704733	0.485727	-0.028307	0.0123747	0.117355	0.810559	0.0405442	0.002049	-0.106927	0.174359	0.0757599	0.122704	-0.0386912	0.0412855	0.0915204	0.0661006	0.127597	0.00212874	-0.0832375	0.0166162	0.111475	0.00623179	0.115645	0.158235	0.0615989	0.173642	-0.0546466					SLC12A9	0.0718644	0.127373	0.168744	-0.0591745	0.857372	0.0600777	0.778309	0.0519877	0.291356	-0.0314238	0.154132	-0.0414073
SLC13A1	0.605854	-0.00501668	0.923049	-0.00603147	0.587729	0.0156958	0.170134	0.0448454	0.548203	0.0386168	0.269404	-0.043087	0.69172	-0.0123862	0.826576	0.00074571	0.113569	0.0512769	0.668073	-0.010084	0.691321	0.00553088	0.0350255	-0.0558756	0.37315	-0.0169834	0.680466	-0.00487055					SLC13A1	0.979205	-0.0131854	0.596498	-0.00619879	0.082159	0.0736885	0.854835	0.0106479	0.795542	0.0169889	0.177329	-0.0304737
SLC13A2	0.00125232	-0.0594241	0.620636	-0.0690431	0.0733097	-0.0572938	0.23363	-0.0192277	0.117566	-0.0346629	0.091336	-0.0539944	0.121262	-0.0312289	0.0923326	-0.0406353	0.0650072	-0.0566244	0.0380912	-0.0607475	0.0800289	-0.038737	0.110201	-0.0371894	0.149601	-0.028013	0.0159245	0.00224553					SLC13A2	0.00350001	-0.079981	0.0825314	-0.041158	0.0585024	-0.0435975	0.885404	0.000154171	0.380255	-0.037631	0.299592	-0.0152201
SLC13A3	0.875978	0.00479053	0.612205	0.0135168	0.486323	-0.0171902	0.321719	-0.0119351	0.631713	-0.038572	0.641772	-0.02461	0.325379	-0.0169078	0.401893	0.0239765	0.399186	-0.0218555	0.810812	-0.00698851	0.595997	-0.00724307	0.431678	0.0167373	0.446076	-0.00767195	0.788051	0.000518568					SLC13A3	0.725768	0.00152812	0.956527	0.00805479	0.458991	0.0044693	0.409284	-0.0282963	0.303122	-0.0349517	0.637959	-0.00301356
SLC13A4	0.275275	-0.0122489	0.154607	-0.0895553	0.310241	-0.0316721	0.49727	-0.016941	0.349554	-0.0384633	0.290674	-0.0343237	0.0503216	-0.0450265	0.751771	-2.31352e-05	0.330549	-0.0422303	0.125774	-0.0408985	0.856987	-0.00296047	0.23363	-0.0285562	0.00156529	-0.070718	0.104011	0.0138916					SLC13A4	0.0534774	-0.0476027	0.881867	0.0130956	0.185613	-0.0450913	0.856007	0.0110566	0.00766162	-0.0688719	0.744512	-0.00853862
SLC13A5	0.563781	-0.00881038	0.622752	-0.0267982	0.0408413	0.0599885	0.249227	-0.050311	0.219792	0.0323853	0.741918	0.00877406	0.833796	0.00699708	0.0612542	0.0450168	0.797848	-0.000611978	0.3173	0.0304454	0.333614	0.0281317	0.463828	-0.00619811	0.386128	-0.023734	0.251747	-0.010211					SLC13A5	0.906923	0.00892091	0.277912	-0.0301075	0.19883	-0.0460185	0.409284	-0.057653	0.777164	0.00475206	0.834019	0.00400482
SLC14A1	0.98034	-0.00147734	0.803093	-0.00290193	0.485387	0.0160169	0.11391	0.0409437	0.477934	-0.0227947	0.736281	0.0025259	0.487854	0.0111675	0.295504	0.0208174	0.685123	-0.00869894	0.234267	0.0291561	0.616896	0.0207311	0.86892	0.00593292	0.39272	-0.0226123	0.224507	-0.0097346					SLC14A1	0.574954	0.0158508	0.72505	-0.0210056	0.360187	0.0291527	0.089067	0.0659201	0.220984	0.0321986	0.778603	-0.00951647
SLC14A2	0.183533	-0.0263137	0.570828	0.108884	0.940988	0.00443817	0.550741	0.0170827	0.216994	-0.0250625	0.710539	-0.0238838	0.388417	0.0148214	0.31598	-0.0239521	0.428187	0.0228242	0.508316	-0.0117238	0.187901	0.0288846	0.66114	-0.00664523	0.957659	0.00718266	0.520426	-0.000385335					SLC14A2	0.203118	-0.0109236	0.0857489	-0.043281	0.893809	-0.000450815	0.256666	0.0424014	0.94939	-0.00299453	0.350868	0.0385425
SLC15A1	0.582078	0.0175658	0.41397	0.0868354	0.070708	0.076755	0.097816	0.0682716	0.838244	0.0115046	0.163265	0.0479476	0.82332	0.0106033	0.132644	0.0745007	0.600648	0.024442	0.0561574	0.0581031	0.673761	0.0384308	0.904304	0.0158741	0.961234	0.0219465	0.187704	-0.0285582					SLC15A1	0.637352	0.00571007	0.375409	0.0277975	0.305185	0.050576	0.0308624	0.0819699	0.210463	-0.0108069	0.238994	0.0394668
SLC15A2	0.801309	0.00243771	0.0512842	-0.119218	0.379605	-0.0225548	0.874801	0.0111214	0.985085	0.0124755	0.326114	0.019151	0.796695	-0.00997059	0.13972	0.0404921	0.649276	0.00749122	0.497856	0.0266303	0.0424902	0.0486853	0.566811	0.0277077	0.300363	-0.0242143	0.310794	0.00667728					SLC15A2	0.0648707	0.0719893	0.0271315	-0.0535274	0.601144	0.0269116	0.817513	0.00621108	0.907854	-0.00308436	0.455381	-0.0290365
SLC15A3	0.0942374	-0.0595974	0.25725	-0.0704177	0.181465	-0.0270803	0.0469124	-0.0721135	0.00271944	-0.111739	0.247391	-0.0565763	0.0618163	-0.0553582	0.00385104	-0.0786943	0.12019	-0.0237975	0.0707777	-0.0586696	0.385309	-0.0318778	0.339533	-0.0292588	0.337366	-0.023926	0.28388	0.00776314					SLC15A3	0.081008	-0.064185	0.179144	-0.0480119	0.0333732	-0.0724054	0.144732	-0.0561574	0.150156	-0.0606184	0.0470471	-0.0585614
SLC15A4	0.388417	0.0200072	0.207594	0.0809289	0.191944	0.0462188	0.360316	0.0257878	0.424081	-0.0167376	0.817513	0.00877521	0.904304	-0.000956002	0.89707	-0.00339564	0.23776	0.0363279	0.708694	0.0220012	0.35966	0.0249406	0.697236	-0.000802973	0.946939	0.0113455	0.909284	-0.00713537					SLC15A4	0.435558	0.0258097	0.458379	0.0168807	0.76605	0.0215477	0.249841	0.0392866	0.746437	-0.0110425	0.515033	0.021073
SLC15A5	0.00992266	-0.0622761	0.379766	-0.0531551	0.195534	-0.0522777	0.201889	-0.0569575	0.205525	-0.052738	0.853663	-0.0195786	0.0783943	-0.0483276	0.391066	0.0159876	0.811717	-0.0112781	0.00542212	-0.145024	0.185406	-0.0316915	0.0196961	-0.124462	0.312385	-0.0457835	0.121201	0.0118196					SLC15A5	0.00932781	-0.105529	0.165531	-0.0510096	0.157172	-0.0592796	0.312329	-0.0576916	0.356408	-0.0299464	0.0682569	-0.0670382
SLC16A1	2.73082e-07	0.60007	0.0147457	0.394353	0.000825145	0.319439	2.64069e-07	0.712001	2.66392e-07	0.55847	3.22791e-07	0.505082	2.82392e-07	0.480765	3.13661e-05	0.366563	2.92008e-07	0.638125	3.80861e-07	0.411566	2.64162e-07	0.695265	6.61923e-08	0.517394	2.87295e-07	0.495733	7.93281e-08	-0.355833					SLC16A1	2.99115e-07	0.633925	6.7866e-08	0.567576	2.75268e-07	0.789339	2.70801e-07	0.654439	3.04473e-07	0.499486	3.04308e-07	0.463662
SLC16A10	0.485982	0.03203	0.0230521	0.140787	0.243105	0.0266078	0.5658	0.0159624	0.958851	-0.00386582	0.870095	-0.00256116	0.787487	-0.00790446	0.134971	0.0498381	0.337273	0.0210212	0.817757	-0.0295169	0.849948	-0.0120512	0.487854	0.0209567	0.566282	0.01334	0.777754	-0.00482304					SLC16A10	0.0799761	0.0710015	0.452966	-0.00938953	0.357063	0.0462168	0.916145	-0.0138853	0.91733	0.000729949	0.366485	-0.0193312
SLC16A11	0.542791	0.00921259	0.453534	-0.0432255	0.173299	0.0448998	0.376214	0.0350419	0.188906	-0.0404843	0.388417	-0.0349671	0.235984	-0.0306466	0.894704	0.00768507	0.312329	0.0499335	0.882027	-0.0109271	0.626404	0.00020741	0.910222	0.000839982	0.855813	0.00562791	0.876313	0.00378688					SLC16A11	0.850553	0.000861494	0.6375	0.00904999	0.34322	0.0451833	0.489729	0.0314595	0.273308	-0.0387664	0.385787	-0.0201411
SLC16A12	0.75891	-0.00719301	0.375717	-0.0619141	0.455053	0.0304777	0.524142	-0.0249689	0.301062	0.019545	0.0470781	-0.0680402	0.790936	-0.00406927	0.629587	0.0146939	0.285253	0.0232889	0.665903	-0.0132141	0.21811	-0.0248768	0.422982	-0.0300171	0.637041	0.00697148	0.703538	-0.00239645					SLC16A12	0.824952	-0.0124637	0.773732	-0.00553588	0.46626	-0.0274139	0.593395	-0.0203362	0.716108	-0.00127433	0.830528	-0.000459952
SLC16A13	0.710539	0.00161403	0.101506	0.0645473	0.0474428	0.0732329	0.0822677	0.0678356	0.935039	0.0125212	0.318086	0.0428952	0.706094	0.0244142	0.406105	0.0406208	0.230131	0.0513065	0.491259	0.00398007	0.0167522	0.071191	0.07639	0.0523316	0.407797	0.0384366	0.0893767	-0.0108973					SLC16A13	0.794937	0.0087443	0.388417	-0.011933	0.371253	0.0532492	0.0333804	0.0872404	0.124891	-0.0394518	0.0186339	0.0760534
SLC16A14	0.428187	0.0409993	0.231185	0.0566421	0.241298	0.0553447	0.121262	0.0611873	0.582589	0.0124524	0.366624	0.0405159	0.519289	0.0196984	0.58876	0.0104814	0.642842	-0.00557268	0.578506	-0.0154669	0.751771	-0.00858718	0.956527	0.0188182	0.261694	0.0366659	0.826112	-0.0235219					SLC16A14	0.182274	0.0701646	0.853663	0.0162229	0.211085	0.0524399	0.167361	0.0662175	0.560759	0.00956409	0.530556	0.0178325
SLC16A2	0.194084	0.0528059	0.496094	-0.0376843	0.298274	-0.0665165	0.752099	-0.019715	0.693528	0.0101137	0.79439	0.0037191	0.580032	0.0210411	0.728057	0.00947004	0.434307	0.0307143	0.846846	0.0100293	0.739319	0.00238586	0.444914	0.0334302	0.840582	0.000610933	0.353066	0.0178501					SLC16A2	0.106571	0.0613443	0.517355	0.0397346	0.957774	0.00171736	0.495379	-0.0221022	0.109869	0.0444306	0.811968	-0.00240735
SLC16A3	0.709427	-0.00710341	0.318941	0.0157711	0.00880791	0.0766608	0.973193	-0.00588675	0.391066	0.0276618	0.175784	0.0367563	0.489729	0.0150127	0.0530555	0.0490725	0.311614	0.0272799	0.764912	-0.0247893	0.0728309	0.0540323	0.922072	0.00105908	0.840582	-0.00778633	0.378319	-0.0200083					SLC16A3	0.36084	-0.0398041	0.603769	0.0163057	0.430559	-0.0280326	0.603769	0.0296767	0.419533	-0.0203224	0.172118	0.0620993
SLC16A4	0.20992	-0.0418649	0.36294	0.0533979	0.206061	-0.0345227	0.66114	-0.0169177	0.492902	-0.0262026	0.115283	-0.0706515	0.644984	-0.0123971	0.5265	-0.0130141	0.262982	-0.0246153	0.86323	0.00243444	0.926718	0.0139367	0.47299	-0.0281765	0.117566	-0.0415312	0.13657	0.0104254					SLC16A4	0.00803869	-0.0614374	0.811717	-0.00315213	0.668073	-0.0108157	0.679643	-0.0221893	0.840797	-0.00371645	0.615755	-0.0218896
SLC16A5	0.408652	0.0288924	0.157655	0.0933563	0.311669	0.0850532	0.376214	0.0758204	0.384737	-0.0191537	0.387546	0.0251018	0.260342	0.0459333	0.589791	0.0633574	0.188107	0.0376537	0.471202	0.0201164	0.148019	0.0545281	0.819928	-0.00366806	0.78978	0.026925	0.300249	-0.0581082					SLC16A5	0.954271	0.0459024	0.48772	0.00728464	0.320195	0.0698749	0.431678	0.0808895	0.603708	0.0338456	0.20034	0.0560858
SLC16A6	0.400022	0.02966	0.649459	0.00727687	0.709048	0.0131944	0.465653	0.0424416	0.476081	-0.0176732	0.890123	-0.0105245	0.373802	0.00891872	0.557207	0.0134961	0.333526	0.0177111	0.960151	-0.0286008	0.0354253	0.0661143	0.859525	-0.00905099	0.290698	-0.0109713	0.892775	-0.0060282					SLC16A6	0.941228	0.0205353	0.258549	0.0442565	0.78777	0.0404524	0.249227	0.0500327	0.0996456	-0.0275186	0.522765	0.0356471
SLC16A7	0.0313416	0.0965827	0.192357	-0.0113827	0.0276534	0.142391	0.329101	0.109796	0.147577	0.0539909	0.776019	0.102694	0.421274	0.0771808	0.333541	0.0688113	0.220046	0.0866713	0.0174493	0.108459	0.955969	0.038799	0.166377	0.0602135	0.967284	0.0557271	0.0371186	-0.0894302					SLC16A7	0.226087	0.080006	0.0555141	0.115752	0.498739	0.118153	0.337762	0.109543	0.569026	0.0750777	0.418732	0.0715818
SLC16A8	0.796695	-0.00640285	0.83218	0.0414871	0.732555	-0.00480866	0.816353	0.00492816	0.741578	-0.000803129	0.567823	-0.0229002	0.969621	-0.000889004	0.778014	-0.00189968	0.9482	0.00187542	0.314421	-0.0208102	0.820756	-0.00150078	0.301721	-0.031917	0.859335	0.00506873	0.335589	0.00662402					SLC16A8	0.724651	-0.00508927	0.550741	-0.0147414	0.926917	-0.000995444	0.973193	0.0118289	0.711651	-0.00921985	0.56633	0.00883061
SLC16A9	0.234598	0.066792	0.0582598	0.105999	0.0376044	0.163291	0.0287158	0.118855	0.599652	0.0157524	0.139706	0.0975614	0.155099	0.072501	0.0149298	0.115974	0.0219439	0.129884	0.0115704	0.107573	0.0101774	0.149018	0.0253386	0.100888	0.170551	0.0320355	0.0133161	-0.0554298					SLC16A9	0.0536618	0.127294	0.414935	0.0610883	0.0342154	0.103129	0.0545168	0.13642	0.624739	0.0267351	0.0293406	0.114033
SLC17A1	0.0668155	-0.0218799	0.925118	-0.0103711	0.715558	-0.000708262	0.474968	0.0240416	0.366045	-0.0117058	0.794309	-0.00970895	0.654019	-0.00164836	0.572248	0.0197055	0.148352	0.0533344	0.571155	-0.00970369	0.838747	0.000543548	0.665427	0.018291	0.533211	-0.00308724	0.857564	-0.0463379					SLC17A1	0.237118	-0.0279856	0.30622	-0.0232699	0.696423	0.0134431	0.373006	0.0269403	0.871721	-0.0163503	0.779455	0.014602
SLC17A2	0.332035	-0.025447	0.0516429	-0.0975139	0.229496	-0.0276786	0.80593	0.000691753	0.416321	-0.0294808	0.368212	-0.0390392	0.30523	-0.0216812	0.757453	-0.0106526	0.648202	-0.00167205	0.278567	-0.0319158	0.305981	-0.0388437	0.0260109	-0.0677289	0.0405474	-0.0425384	0.503177	0.0149507					SLC17A2	0.39714	-0.0196675	0.675271	-0.0203173	0.986316	0.00234072	0.706094	0.00268685	0.35563	-0.0221483	0.51407	-0.0230216
SLC17A3	0.00863175	-0.0564884	0.147783	-0.118237	0.227761	-0.0299731	0.93394	-0.0159613	0.0459573	-0.0468927	0.435185	0.0213151	0.747568	-0.0117554	0.0911808	-0.0272501	0.257293	-0.0295919	0.0758021	-0.084786	0.00218696	-0.0943944	0.455668	-0.0195452	0.0494861	-0.0438587	0.0383539	0.017365					SLC17A3	0.00335237	-0.0922818	0.712765	-0.0207661	0.444645	-0.0461848	0.76688	0.00272228	0.369007	-0.0295666	0.579526	0.0053657
SLC17A4	0.361886	-0.01972	0.456245	-0.104978	0.848776	0.00672312	0.867744	-0.004739	0.574408	-0.0372291	0.610032	-0.0107514	0.318086	-0.0236987	0.832405	0.0117407	0.438709	-0.0194623	0.56835	-0.0203106	0.434559	0.0297566	0.313045	-0.0305	0.0366175	-0.0481577	0.131162	0.0119464					SLC17A4	0.57597	0.020192	0.0252213	-0.0661263	0.49408	0.0183811	0.395023	-0.0336974	0.654658	-0.0151254	0.560288	-0.0238222
SLC17A5	0.135113	-0.0349096	0.00465963	0.128767	0.164046	0.0320645	0.615274	-0.0331863	0.19042	-0.0630653	0.12019	-0.0563183	0.43343	-0.0118077	0.725812	0.00826485	0.49255	-0.0388202	0.181193	-0.08992	0.0740327	-0.101077	0.0694719	-0.085998	0.444293	-0.0477832	0.00370606	-0.0576849					SLC17A5	0.329644	-0.0242748	0.0597619	-0.0482205	0.44287	-0.0538625	0.817513	-0.00770177	0.570864	-0.020972	0.74677	-0.0164076
SLC17A6	0.401696	-0.00854212	0.456245	0.00891176	0.908914	-0.00988225	0.218738	0.0387125	0.300363	0.0118272	0.853663	-0.0157806	0.256666	0.0277283	0.247969	0.0256402	0.749832	0.00184937	0.31947	-0.0354728	0.688015	-0.00398098	0.377827	-0.0466507	0.311669	-0.0505867	0.286565	-0.00963011					SLC17A6	0.175059	0.00663565	0.463828	-0.0178682	0.226157	0.0467688	0.36504	0.0332722	0.310188	0.024796	0.596998	0.00972529
SLC17A7	0.389239	0.0512804	0.307886	0.0571289	0.503336	0.0489299	0.15143	0.0782392	0.90457	0.00204532	0.0652247	0.105841	0.969621	0.0280125	0.18202	0.0691848	0.526031	0.0528997	0.566886	0.0244303	0.761982	0.0326654	0.676914	0.0138424	0.445184	0.00545597	0.726886	-0.0242346					SLC17A7	0.466867	0.0235165	0.880689	0.0708502	0.521795	0.0485232	0.404216	0.105336	0.186504	-0.0323263	0.820076	0.0696408
SLC17A8	0.541801	0.0184745	0.82168	-0.0390542	0.499528	0.00508939	0.354076	-0.0382907	0.782605	0.002634	0.154866	-0.0829088	0.531954	-0.0022342	0.224321	-0.0171601	0.907854	-0.00639796	0.910344	0.00580481	0.750636	0.0141829	0.745306	-0.00722676	0.291381	-0.0250939	0.566857	0.00272839					SLC17A8	0.640545	0.0148863	0.642842	0.0229267	0.58464	-0.0333161	0.280567	-0.0324741	0.829136	-0.00853679	0.801574	0.0127321
SLC17A9	0.760047	-0.0050046	0.547656	-0.00926671	0.362018	0.0288006	0.689518	0.0321945	0.122918	0.0524957	0.79439	-0.021345	0.270701	-0.0367579	0.469625	0.0238649	0.132403	0.0491639	0.884382	0.00399054	0.145421	-0.0380141	0.165987	-0.040297	0.405261	0.0135078	0.987522	0.00254187					SLC17A9	0.293354	-0.0266366	0.632178	0.0101586	0.884382	0.0115421	0.428187	0.0466724	0.354853	-0.0356616	0.33568	-0.0348142
SLC18A1	0.0499716	-0.0379462	0.78692	-0.0145312	0.416321	-0.0293642	0.569849	-0.0222555	0.11206	-0.0483376	0.0185482	-0.071865	0.483182	-0.0152788	0.323985	-0.0204182	0.749832	0.000860474	0.400664	-0.0218673	0.0159505	-0.0675438	0.116668	-0.0663453	0.503336	-0.00333549	0.0376634	0.0156224					SLC18A1	0.00124511	-0.083381	0.82332	0.0129914	0.111691	-0.0478454	0.654658	0.00434242	0.72393	-0.00374173	0.415026	-0.0181182
SLC18A2	0.78519	-0.0123716	0.00293053	0.150094	0.251043	0.0374673	0.353301	0.00765291	0.519688	0.0191337	0.944634	0.00553885	0.641772	0.0114136	0.716854	-0.000910188	0.223814	0.0217126	0.985126	-0.000301256	0.195534	0.0282443	0.490668	0.0119398	0.5265	0.015811	0.346923	-0.012989					SLC18A2	0.866929	-0.00807202	0.473912	-0.0256321	0.502596	0.0198387	0.506782	0.00425982	0.380255	0.0252969	0.695422	-0.00469176
SLC18A3	0.157044	0.0566024	0.580021	0.0193526	0.780309	0.00865869	0.445805	0.0784424	0.463218	0.047539	0.770304	-0.00648393	0.739661	0.0269702	0.94813	0.0197437	0.0512056	0.0657888	0.702047	0.0287033	0.383674	-0.00649872	0.660058	0.0458878	0.210385	-0.00443765	0.205241	0.0027916					SLC18A3	0.029943	0.0889778	0.856007	0.0418072	0.215473	0.116169	0.929191	0.0534555	0.479462	0.0354937	0.999405	0.0122231
SLC18B1	0.925631	0.0152432	0.511382	0.0500037	0.490076	0.0322655	0.286602	0.0234571	0.52163	0.00474729	0.411832	0.0415308	0.533916	0.0103647	0.419759	0.010332	0.601688	-0.000953699	0.754691	0.00466345	0.127709	0.0374602	0.261076	0.0873257	0.911286	0.0200768	0.669582	0.00271449					SLC18B1	0.157299	0.0429261	0.33278	-0.0154757	0.237213	0.0224268	0.484114	0.0201553	0.632178	0.0267559	0.445535	-0.00685519
SLC19A1	1.07779e-07	0.377139	2.87533e-07	0.336448	1.18095e-07	0.414391	2.30726e-07	0.368931	1.07029e-07	0.343077	5.67974e-06	0.343104	1.43412e-07	0.32413	3.33433e-07	0.235853	1.61585e-06	0.283417	4.50335e-07	0.388493	1.20043e-07	0.396317	2.27065e-07	0.310342	1.10601e-07	0.318949	1.80653e-07	-0.169114					SLC19A1	1.98919e-07	0.411818	1.18903e-07	0.349551	5.06126e-07	0.409005	2.0791e-07	0.333855	2.4595e-07	0.353335	2.43437e-07	0.301413
SLC19A2	0.569849	-0.0114679	0.114292	0.0719082	0.580538	0.0269376	0.513497	-0.0118653	0.257271	-0.0363644	0.08963	-0.0785557	0.245565	-0.0258075	0.539271	0.0206791	0.760047	-0.00921412	0.082422	-0.0505483	0.758591	0.0266147	0.204541	0.0372411	0.158235	-0.0461825	0.162612	0.00887932					SLC19A2	0.304438	-0.0212734	0.649276	-0.00395354	0.240783	-0.0262182	0.977958	-0.000532143	0.0308624	-0.0507186	0.953022	0.0078839
SLC19A3	0.7487	0.00900148	0.329228	0.0558122	0.539271	0.0229709	0.717224	0.0115972	0.733681	-0.01718	0.79439	-0.0440029	0.719457	-0.0103891	0.417179	-0.0232731	0.549744	-0.00287858	0.811968	0.0071008	0.492902	0.012339	0.746437	-0.00161499	0.589791	-0.0209926	0.25671	0.00579918					SLC19A3	0.755013	0.00831383	0.741918	0.00982146	0.977988	0.0149678	0.421255	0.00514973	0.303823	-0.0236907	0.469003	0.0124576
SLC1A1	0.0515628	0.0372845	0.576949	0.0198333	0.0644256	0.0565026	0.0309785	0.068315	0.707935	0.0110342	0.209377	0.0542658	0.684025	0.0244502	0.442514	-0.0321667	0.463828	0.0195244	0.267474	0.0349713	0.185406	0.0436146	0.128605	0.0498487	0.924342	0.00089002	0.306547	-0.0189963					SLC1A1	0.403816	0.0187913	0.164622	0.0620481	0.125406	0.0520675	0.0250271	0.0954946	0.894847	0.011396	0.328247	0.0566677
SLC1A2	0.303122	0.010442	0.814697	-0.0226841	0.846433	-0.00729109	0.96843	0.0139306	0.272654	-0.0416932	0.503918	0.0165937	0.41439	-0.00411162	0.116518	0.0604651	0.960097	0.00897712	0.447316	-0.0386121	0.780309	0.0434411	0.42558	-0.00187604	0.251661	-0.0110336	0.837731	-0.00548366					SLC1A2	0.400469	-0.00573953	0.538838	0.034174	0.78777	-0.00992703	0.675271	0.0319662	0.928004	-0.00337638	0.285909	-0.018086
SLC1A3	0.340289	-0.016785	0.271346	-0.068406	0.128459	-0.0288371	0.106589	-0.0280918	0.268104	-0.027031	0.369007	-0.0258645	0.219298	-0.0224507	0.66179	0.0023452	0.387596	0.0180454	0.248035	-0.0338074	0.449655	-0.0121102	0.204541	0.0395026	0.0877946	-0.0328028	0.0471817	0.0082878					SLC1A3	0.218318	-0.0318361	0.501063	-0.0231466	0.0649388	-0.0367165	0.423847	-0.0247797	0.130493	-0.0565414	0.257314	-0.04637
SLC1A4	0.0396589	0.0665	0.096301	-0.103283	0.0566433	0.0676136	0.399186	0.0883707	0.804513	-0.0167098	0.84898	-0.0156997	0.0194617	0.0654137	0.832405	0.0121108	0.572895	-0.0236482	0.0883828	-0.047673	0.25853	0.0505347	0.743047	0.0167138	0.594961	0.0150969	0.0341146	-0.0405594					SLC1A4	0.531115	0.0414755	0.0301737	0.120887	0.633703	0.0988322	0.447589	0.0908436	0.108219	0.0540225	0.134866	0.0733125
SLC1A5	0.362673	0.0355141	0.0123599	-0.153103	4.97627e-07	-0.227582	0.218179	0.0512286	0.648829	0.0131237	0.106589	-0.0526691	0.202947	0.0199219	0.0979642	-0.035751	0.221548	0.0207723	7.01156e-08	-0.369211	0.0434131	0.0715016	0.0599648	-0.0762951	0.43368	-0.0332241	0.00558699	-0.0330287					SLC1A5	0.104965	0.0504472	0.926817	0.000257556	0.0141201	0.106658	0.523169	-0.0188967	0.0907644	0.042255	0.983936	-0.00812149
SLC1A6	0.656816	0.0164719	0.582073	-0.0365943	0.508117	0.0201042	0.802464	0.0234193	0.169088	0.0606056	0.928004	0.0269946	0.838462	0.0247829	0.26233	0.0285887	0.958907	0.0250061	0.0811138	0.0680257	0.49479	0.0302297	0.901938	-0.000401986	0.575428	0.0262469	0.568876	-0.0227626					SLC1A6	0.826112	-0.00338884	0.36425	0.0363563	0.987505	0.0172392	0.787487	0.0338068	0.840797	0.0314694	0.603222	0.026455
SLC1A7	0.0244525	-0.0479631	0.78692	0.0183378	0.0985726	-0.041253	0.0236119	-0.0643197	0.190927	-0.0334794	0.0741853	-0.0661685	0.14597	-0.0217079	0.00419395	-0.0755978	0.0309785	-0.047499	0.206226	-0.0304017	0.0327717	-0.0549123	0.484114	0.0094308	0.00861669	-0.0656002	0.102123	0.0100091					SLC1A7	0.170369	-0.0290305	0.0565929	-0.0551499	0.0869985	-0.0605518	0.0190764	-0.0698181	0.288633	-0.0363376	0.336429	-0.0207308
SLC20A1	0.0330102	0.0675064	0.992233	0.0125193	0.0151826	0.082924	0.00617546	0.121172	0.000574324	0.124159	0.00151691	0.118756	0.0220057	0.0652265	0.0198438	0.100375	0.0865689	0.107351	0.0438308	0.0829118	0.000121656	0.149256	5.39884e-05	0.151925	6.29977e-05	0.175465	0.0144893	-0.0370248					SLC20A1	0.191728	0.0440341	0.0396589	0.086004	0.0577119	0.0944033	0.0020574	0.150842	0.340289	0.0303575	0.00575481	0.100013
SLC20A2	0.487854	-0.015689	0.540697	0.0473738	0.723569	-0.00413317	0.382693	0.0273144	0.584642	-0.0274316	0.669822	0.0167825	0.137866	-0.0404829	0.280577	-0.0194411	0.684025	0.0064235	0.703153	0.0178332	0.716854	0.0137702	0.23776	0.0243303	0.028618	-0.0560664	0.0523818	0.0189605					SLC20A2	0.997029	0.00353167	0.205074	-0.0294869	0.521795	0.0173913	0.291356	0.0313932	0.0766382	-0.0591757	0.385787	-0.0220794
SLC22A1	0.0548727	-0.0322426	0.0139027	-0.132568	0.151725	-0.0476787	0.0766382	-0.0556607	0.224321	0.0422247	0.736281	0.00841646	0.463828	0.0135907	0.510997	-0.00942476	0.301721	-0.0308638	0.174946	-0.0287788	0.889974	0.00707805	0.543782	-0.0153275	0.25916	-0.0336394	0.930567	0.000491847					SLC22A1	0.322308	-0.0307265	0.0862949	-0.0486674	0.440215	-0.0250312	0.0207407	-0.0743684	0.132019	0.0411116	0.72541	-0.00516713
SLC22A10	0.547753	0.00732521	0.308156	-0.0404977	0.779161	2.07779e-05	0.429931	-0.0251763	0.357312	0.0374767	0.503918	-0.0265818	0.899574	0.000444574	0.219792	-0.0279506	0.729536	-0.0163454	0.312988	0.0429758	0.867565	0.00748574	0.452966	0.0257504	0.108066	-0.0361949	0.663085	0.00362362					SLC22A10	0.294038	-0.0265195	0.386776	0.0334684	0.296821	-0.0282551	0.702768	-0.0212319	0.811717	-0.00106796	0.932844	0.00222493
SLC22A11	0.804774	-0.00766966	0.692025	0.00611812	0.191944	0.0282649	0.875978	-0.0187002	0.988664	0.0120122	0.261076	-0.047179	0.359532	-0.0178183	0.744971	-0.00161236	0.458379	-0.0242575	0.665903	0.0334764	0.66179	0.0202845	0.194084	-0.0507409	0.918404	-0.0136886	0.857564	0.00276135					SLC22A11	0.159497	-0.0447882	0.305935	0.0314584	0.749031	-0.0110727	0.73403	0.00312168	0.510613	-0.0181428	0.473593	-0.0176741
SLC22A12	0.788636	-0.0115908	0.251013	-0.0550313	0.2529	-0.0212622	0.596498	-0.0181317	0.380417	-0.0382723	0.987488	0.00113378	0.0865689	-0.0337623	0.560224	-0.0190786	0.0969113	0.0479675	0.785475	2.68351e-05	0.819593	-0.0107699	0.426448	0.0171269	0.282581	-0.0323808	0.247459	0.00897873					SLC22A12	0.492787	-0.0251325	0.867744	-0.0143144	0.717592	-0.0298954	0.697236	-0.0197149	0.117716	-0.0291702	0.363327	-0.0258875
SLC22A13	0.187002	-0.0176791	0.239457	-0.0827259	0.536311	-0.0190097	0.397518	-0.0180718	0.735934	-0.0136682	0.0717969	-0.0700168	0.890123	-0.0088238	0.150448	-0.0308228	0.400859	-0.0338851	0.192138	-0.0526016	0.99821	0.017422	0.693924	-0.00759443	0.113077	-0.0438451	0.308666	0.000410769					SLC22A13	0.0877047	-0.034543	0.525115	0.00536003	0.538405	-0.0228267	0.439592	-0.0457684	0.925631	0.000905546	0.616805	-0.0123646
SLC22A14	0.384323	-0.0147239	0.0463137	-0.132399	0.640247	-0.0206789	0.0585567	-0.0650361	0.0831718	-0.0535106	0.407591	-0.0325307	0.543782	-0.0135141	0.0648585	-0.0315172	0.332035	-0.0308545	0.158488	-0.0374614	0.301062	-0.0359808	0.312329	-0.0301095	0.475156	-0.0130951	0.0383539	0.0174304					SLC22A14	0.556814	-0.0116237	0.621589	-0.0223672	0.0200224	-0.0775945	0.354853	-0.0557203	0.729536	-0.0177824	0.844511	-0.00951469
SLC22A15	0.815194	0.0148344	0.303206	0.0524387	0.737062	-0.00633168	0.610032	0.0418209	0.393548	-0.0079476	0.930378	0.01584	0.315919	-0.0181811	0.905359	0.0398324	0.444025	0.0679539	0.790066	0.0117835	0.529434	0.0164892	0.142279	-0.0576787	0.991051	0.0108057	0.248069	-0.00102133					SLC22A15	0.801838	-0.000468019	0.630054	0.0280889	0.999405	0.0306769	0.332035	0.074396	0.0732223	-0.0402545	0.661573	0.00701581
SLC22A16	0.668735	-0.00227154	0.300401	-0.0976267	0.0474428	0.0739721	0.485048	-0.0215677	0.615843	-0.011547	0.594428	0.00747516	0.263619	-0.02433	0.491959	0.0300967	0.695028	0.00697045	0.294067	0.0257587	0.751771	-0.00282415	0.258549	0.0323588	0.751771	-0.00370782	0.740344	-0.00981683					SLC22A16	0.599566	0.0182113	0.419533	-0.0288586	0.417591	-0.0288787	0.570864	-0.0105989	0.699447	-0.00653299	0.126143	-0.026593
SLC22A17	0.217065	-0.0269637	0.790378	-0.00280887	0.855813	0.0115751	0.219298	-0.0229513	0.493846	-0.035038	0.384323	0.0370284	0.194084	-0.026983	0.151725	-0.029059	0.845471	-0.0185946	0.561292	0.0152991	0.894704	0.00977118	0.154002	-0.0339756	0.362807	-0.0197949	0.39797	0.00755924					SLC22A17	0.713511	0.00595904	0.152712	-0.0412623	0.374453	-0.0385852	0.31881	-0.0265923	0.0669861	-0.0405186	0.780892	-0.00565639
SLC22A18	0.916145	0.00392645	0.0893194	-0.0587858	0.512922	-0.0127966	0.0386646	0.0543888	0.270697	0.033173	0.950579	0.000960475	0.576968	0.0318443	0.305275	0.0156714	0.244352	0.0243695	0.736627	0.0228056	0.581563	0.0419975	0.275275	0.053487	0.62217	-0.00345027	0.131542	-0.0142151					SLC22A18	0.748231	0.0165834	0.776019	-0.0143113	0.0435196	0.0784212	0.152712	0.0388715	0.202417	0.0380441	0.397328	-0.0189056
SLC22A18AS	0.327588	0.0372776	0.183816	-0.0829565	0.957659	0.0191694	0.501063	-0.0330063	0.550197	-0.00428145	0.51446	-0.0253687	0.881867	-0.00966891	0.338874	0.0313479	0.689518	0.015387	0.36254	0.0488	0.591857	-0.0106333	0.741918	0.00102231	0.991051	-0.0283118	0.861073	-0.0159149					SLC22A18AS	0.491848	-0.0265691	0.00623179	0.100754	0.222178	-0.0743126	0.975575	0.00317272	0.999404	-0.0137819	0.890272	0.00539372
SLC22A2	0.476682	-0.013612	0.446348	-0.0513167	0.35342	-0.0209704	0.147217	-0.0547898	0.868742	0.00566659	0.218179	-0.0479462	0.285927	-0.0233982	0.0449889	-0.0397663	0.556741	-0.0114899	0.889094	0.00641743	0.0779878	-0.0454927	0.719457	-0.00624206	0.653138	-0.00958135	0.375103	0.00691061					SLC22A2	0.398802	-0.0203717	0.668735	-0.00728207	0.051702	-0.0736911	0.406745	-0.0357395	0.00364819	-0.0850926	0.118217	0.0397456
SLC22A23	0.79439	-0.000101969	0.920671	0.00220575	0.146665	0.0403386	0.580032	0.0290038	0.838244	-0.027421	0.871271	-0.0240337	0.688418	-0.0133231	0.961234	-0.00574239	0.438709	0.0226792	0.543341	-0.00536344	0.927906	0.00278465	0.238949	0.0401047	0.545218	0.01634	0.929383	-0.00296561					SLC22A23	0.720188	0.0179274	0.49255	-0.0314785	0.7615	0.0186626	0.504872	0.0362578	0.404216	-0.0251734	0.916259	-0.0057741
SLC22A24	0.967239	0.00517946	0.80657	-0.0645458	0.751771	-0.0156338	0.860698	0.0248294	0.642388	0.0142767	0.236575	0.0510464	0.459285	-0.00466121	0.740448	0.00852939	0.581055	-0.0221266	0.220488	-0.0329275	0.229496	0.0369568	0.472069	-0.0514388	0.874631	0.00231267	0.405496	0.00607407					SLC22A24	0.563835	0.00746624	0.563781	0.0223421	0.524707	-0.0124198	0.259179	0.0409804	0.343323	-0.0261339	0.814283	0.00366996
SLC22A25	0.00652041	-0.0510749	0.231185	0.0534934	0.384491	-0.0171598	0.410982	-0.018912	0.0392469	-0.0493622	0.246781	0.0301768	0.326851	-0.00786843	0.142548	-0.0299424	0.692822	-0.0136245	0.659412	0.0113625	0.0787482	-0.0476836	0.0193068	-0.0562134	0.348016	-0.0193619	0.0365805	0.0123101					SLC22A25	0.101189	-0.0467152	0.0250271	-0.0646204	0.28929	-0.0367357	0.47115	0.00136521	0.560759	-0.0115553	0.441984	0.00349906
SLC22A3	0.0433441	0.0353909	0.379766	-0.0595548	0.655286	0.0111658	0.429507	0.0175956	0.495569	0.0213456	0.319536	0.0604301	0.472069	0.0161728	0.800732	0.0164131	0.712765	0.00147058	0.633591	0.00702231	0.888346	0.00855574	0.37702	0.0446241	0.830072	-0.0123973	0.145415	-0.0338922					SLC22A3	0.165319	0.0454892	0.0629288	0.0535929	0.758093	-0.0476406	0.251118	0.0286375	0.909038	-0.017909	0.219366	0.0413349
SLC22A31	0.0885069	0.056183	0.689817	-0.0212459	0.0361785	0.0753759	0.799173	0.0299953	0.0583584	0.0699231	0.322123	0.024669	0.0618219	0.0588281	0.302961	0.0407852	0.109537	0.0439869	0.015338	0.0776575	0.0211821	0.0851885	0.00663918	0.131726	0.182936	0.0515779	0.027762	-0.0630967					SLC22A31	0.0265204	0.0875693	0.567823	0.0393231	0.739931	0.0174436	0.857179	-0.00657542	0.0237341	0.0571401	0.221895	0.0606245
SLC22A4	0.298933	0.0204137	0.811212	-0.0138454	0.67923	0.00312084	0.900756	0.0021853	0.950511	0.00284078	0.330549	0.0320775	0.392538	-0.0196288	0.689116	0.00633433	0.387596	-0.0238604	0.409922	0.0276461	0.0805459	-0.0466632	0.513497	-0.00110863	0.070708	-0.0465295	0.157299	0.00866178					SLC22A4	0.234904	0.0332725	0.700553	0.00876958	0.780892	-0.0148418	0.962477	-0.000718776	0.12019	-0.0418823	0.753558	0.00260018
SLC22A5	0.0601682	0.0538427	0.308156	0.0885895	0.0358189	0.0777013	0.687319	0.025419	0.624285	0.0370345	0.0239823	0.09157	0.161022	0.0468242	0.403575	0.0345536	0.25604	0.0649063	0.821236	0.0489616	0.0679566	0.059955	0.429931	0.0478853	0.042035	0.0648482	0.0279738	-0.0323177					SLC22A5	0.541914	0.0411905	0.025124	0.0813557	0.753558	0.00148958	0.187002	0.0525867	0.547753	0.0401421	0.122852	0.0502871
SLC22A6	0.449377	-0.0158045	0.19544	-0.0891317	0.986278	0.0105017	0.894847	0.00390805	0.913658	0.00290319	0.105942	-0.0561977	0.0945315	-0.0399854	0.0940822	-0.0392368	0.824482	0.0101592	0.405698	0.0217547	0.535325	-0.00776124	0.537851	-0.0191345	0.271348	-0.0242658	0.381552	0.00845592					SLC22A6	0.813375	0.00454692	0.272002	-0.0338759	0.639024	0.00535867	0.836128	-0.00687947	0.243748	-0.0598932	0.491259	-0.0283515
SLC22A7	0.719457	-0.00937076	0.444562	0.0381783	0.319602	0.0307712	0.436065	0.0244624	0.575428	-0.0175665	0.219298	-0.0475594	0.719457	-0.0110581	0.243709	0.0327746	0.458379	0.000991834	0.683337	0.0175256	0.701272	-0.00200049	0.32099	-0.037065	0.413753	-0.0095739	0.439073	-0.00526317					SLC22A7	0.35694	0.0297532	0.204008	-0.0489729	0.323839	0.0349236	0.879511	0.0213613	0.792087	-0.0128762	0.647576	0.00165135
SLC22A8	0.82332	0.0248764	0.339727	0.0711079	0.0858666	0.0795593	0.268757	0.0506061	0.758591	0.00403163	0.317363	0.0340937	0.357188	0.0296573	0.238308	0.0593148	0.112212	0.0965118	0.865576	0.0179403	0.206061	0.0687703	0.486917	0.0487142	0.222048	0.0412777	0.961392	-0.0101196					SLC22A8	0.955458	0.0539175	0.951768	0.00268176	0.448208	0.0381401	0.318086	0.056706	0.392538	0.0213997	0.585666	0.03199
SLC22A9	0.24134	-0.030834	0.175559	-0.0929768	0.966002	0.0201875	0.138661	-0.0343173	0.672669	-0.021999	0.995829	-0.0192554	0.00106418	-0.0735408	0.795269	-0.00873755	0.938691	-0.00696085	0.00980989	-0.092921	0.0464481	-0.0674216	0.00290823	-0.0956996	0.466873	-0.0339621	0.578004	0.00668402					SLC22A9	0.317237	-0.0266538	0.41439	-0.0422913	0.175897	-0.0496737	0.180598	-0.0529791	0.00626012	-0.084406	0.00915202	-0.0805833
SLC23A1	0.215954	-0.0180689	0.019519	-0.136841	0.463218	0.00645672	0.474834	-0.0137343	0.214775	-0.0224986	0.340289	-0.0429597	0.214296	-0.0186419	0.604318	0.00489232	0.916145	0.0137188	0.628401	0.0186053	0.823083	0.00760727	0.462918	-0.0240792	0.0036368	-0.0661428	0.427707	0.00187106					SLC23A1	0.77205	-0.00426921	0.354076	-0.0311647	0.742257	-0.00785933	0.442249	-0.0222887	0.563781	-0.0151485	0.174472	-0.0357811
SLC23A2	0.614224	0.0030484	0.969538	0.010014	0.734807	0.0131547	0.061194	0.0498663	0.363596	0.0420406	0.120904	0.0569412	0.677456	0.00244183	0.991051	0.00948948	0.0812199	0.0465088	0.74677	-0.0119148	0.985085	-0.0043989	0.799001	0.00813276	0.700164	0.0114399	0.293354	0.00727956					SLC23A2	0.155125	0.0426576	0.187502	-0.0316076	0.0573199	0.0576634	0.148891	0.0345323	0.838462	0.00206765	0.709804	-0.00182926
SLC23A3	0.906671	0.00421583	0.867386	-0.0427143	0.675947	-0.00511856	0.745306	-0.00346131	0.838244	0.00103276	0.932753	-0.00211617	0.420394	0.0113762	0.818431	0.0106876	0.386776	-0.0157859	0.156735	-0.025925	0.0412855	-0.0487102	0.00793835	-0.0686904	0.162241	-0.036063	0.794937	-0.00154183					SLC23A3	0.765222	-0.0208284	0.442249	0.0228047	0.582592	-0.0056785	0.84898	0.00723689	0.79439	-0.0160696	0.296821	0.0335367
SLC24A1	0.0231189	0.126285	0.152879	-0.131596	0.0453016	0.0946297	0.000104472	0.167618	7.31421e-05	0.178851	0.102171	0.0908239	0.00324395	0.104153	0.00488906	0.14131	0.00383353	0.193643	0.00520056	0.123747	0.00416212	0.144516	0.114665	0.108881	5.75552e-05	0.160058	0.000433539	-0.138061					SLC24A1	0.170833	-0.0316211	0.00319176	0.154407	0.0105747	0.124265	0.000142925	0.181893	0.120919	0.0849877	0.00188195	0.12235
SLC24A2	0.0212389	-0.0515161	0.845054	0.0175473	0.768856	0.0108873	0.601688	-0.0025542	0.0152453	-0.0677339	0.318086	-0.0318789	0.0591568	-0.038895	0.641317	-0.00976481	0.28458	-0.0480795	0.282556	-0.0206029	0.156916	-0.035708	0.681833	0.00280467	0.655297	-0.00980244	0.701328	0.000117822					SLC24A2	0.130024	-0.0425576	0.0249305	-0.0583402	0.54433	-0.0189463	0.950579	-0.00291399	0.0904797	-0.0443078	0.291331	-0.0272523
SLC24A3	0.0595597	0.0457811	0.36294	-0.0279474	0.338874	0.0466121	0.0585567	0.0620965	0.266813	0.0356425	0.287278	0.046519	0.559753	0.0124687	0.213121	0.0403553	0.0954184	0.043376	0.204093	0.0471265	0.440739	0.0334102	0.0846653	-0.044573	0.226037	0.0390061	0.371106	-0.00925466					SLC24A3	0.0073245	0.0607905	0.815194	0.015803	0.0113979	0.088617	0.494435	0.0204631	0.526089	0.0169999	0.869097	0.00806695
SLC24A4	0.865522	0.00296213	0.361637	0.0477049	0.659623	0.0928106	0.659714	-0.00387909	0.685171	-0.00370055	0.382375	-0.0363869	0.839579	0.00671745	0.281288	-0.0207009	0.748527	-0.00807101	0.252742	0.0329466	0.485644	0.0155162	0.314484	-0.0278277	0.860999	-0.00650721	0.497496	-0.0574905					SLC24A4	0.733756	0.000412418	0.900334	0.00143794	0.943562	0.00128036	0.336968	-0.0233597	0.490689	0.00920664	0.803697	0.00484146
SLC24A5	0.588238	-0.0158588	0.108901	-0.0779001	0.395209	-0.00902722	0.462008	-0.033896	0.349554	0.0264279	0.250456	0.0718045	0.268111	0.0197448	0.578491	-0.0244403	0.205608	-0.0422125	0.0544505	0.0479282	0.92553	-0.0110021	0.938691	0.000215384	0.120755	-0.0372547	0.565849	0.00211065					SLC24A5	0.119777	-0.0470829	0.559753	0.017382	0.305185	-0.0237537	0.693924	-0.0511182	0.315919	0.0301173	0.369261	0.00632374
SLC25A1	0.000478469	0.179024	0.0130015	0.128361	2.7563e-05	0.214489	4.15142e-05	0.270558	0.00599532	0.144664	0.00445015	0.194148	0.00200638	0.135686	0.00043935	0.131917	7.40202e-05	0.200966	0.00301932	0.143086	0.000185432	0.180694	9.84914e-05	0.21535	0.000364416	0.177035	0.00103089	-0.0527621					SLC25A1	0.00866184	0.172545	0.000253887	0.173479	8.31234e-05	0.269792	2.39642e-05	0.276263	0.0184738	0.109939	0.00207617	0.149517
SLC25A10	1.91916e-05	0.297529	5.27432e-05	0.519025	0.00050887	0.294744	1.71071e-05	0.429365	1.16403e-05	0.352085	1.74254e-05	0.302935	2.15867e-05	0.496339	0.00023745	0.232314	0.000459765	0.340984	0.00101262	0.311185	4.53395e-05	0.324379	1.71071e-05	0.385658	0.000206329	0.442052	1.07991e-05	-0.350646					SLC25A10	0.00102662	0.283267	5.61423e-06	0.365956	0.000647979	0.467676	1.55054e-05	0.391055	0.000500062	0.533639	3.65172e-05	0.459039
SLC25A11	0.000190352	0.150139	0.00228985	0.175726	0.014811	-0.0715238	8.41524e-06	0.214318	0.000491524	0.174911	0.955337	0.0145456	5.13049e-05	0.16461	0.221482	0.0335737	0.957717	-0.00474831	0.365694	0.0111042	0.000154984	0.130918	0.00292243	0.121748	2.41468e-05	0.161078	4.95049e-05	-0.0668086					SLC25A11	0.00431056	0.104388	8.28177e-05	0.181449	0.000292328	0.198175	1.8609e-06	0.232184	0.00275614	0.12892	3.93602e-05	0.206436
SLC25A12	0.23246	-0.00985366	0.585158	-0.041435	0.756316	-0.00756011	0.157922	-0.041313	0.152581	-0.0271349	0.576968	-0.0293194	0.117366	-0.0366027	0.231823	-0.0190789	0.155735	-0.0318706	0.698732	-0.0176889	0.257271	-0.0158846	0.0548727	-0.0556282	0.481653	-0.0306189	0.669582	0.00537753					SLC25A12	0.263645	-0.0174772	0.410982	-0.0166571	0.785475	-0.00398029	0.038245	-0.0797931	0.32099	-0.0268466	0.0745801	-0.0634205
SLC25A13	0.961287	0.0107677	0.616414	0.0440105	0.0837052	-0.0470647	0.632178	0.00926701	0.0457947	-0.0493469	0.367417	-0.0292916	0.982723	-0.00149095	0.766571	0.015866	0.964858	-0.0149668	0.291331	-0.00874718	0.488198	0.0287183	0.900756	0.00518486	0.992244	-0.00426571	0.493727	-0.00884413					SLC25A13	0.27856	-0.0222255	0.577988	0.0374914	0.320195	-0.0415507	0.0324012	0.0634242	0.136681	-0.0504011	0.231347	0.0390774
SLC25A14	0.0300602	-0.0439703	0.81586	-0.013376	0.249195	0.032862	0.776019	0.0149492	0.854639	-0.003007	0.641772	-0.0182793	0.67309	0.00572943	0.276596	-0.0203094	0.372199	-0.0149182	0.212723	-0.0378594	0.659623	-0.00961152	0.977958	-0.00372399	0.837076	0.0101684	0.188204	-0.00697042					SLC25A14	0.864586	0.00557992	0.0024012	-0.0941889	0.390708	0.022083	0.664391	-0.000165241	0.809401	0.00055428	0.70426	0.0120367
SLC25A15	0.107914	-0.0333401	0.755054	-0.00766295	0.940988	0.0168896	0.0200125	0.0938935	0.929607	0.00426657	0.165531	-0.0419202	0.185014	0.0473622	0.249195	0.0588644	0.350618	0.0243653	0.409075	-0.00562147	0.18491	0.0401667	0.548894	-0.0182881	0.728554	0.026629	0.636289	-0.0498637					SLC25A15	0.147485	-0.0516643	0.0780655	-0.0451608	0.252955	0.0576245	0.0225302	0.110791	0.956527	0.0175289	0.0403636	0.077136
SLC25A16	0.306641	0.0194298	0.232354	-0.0815939	0.0787482	0.0516545	0.486917	-0.022357	0.647754	0.0217744	0.476682	0.0221766	0.619481	0.0157384	0.907729	0.00332803	0.484114	0.024733	0.749031	0.00864198	0.616896	0.0263369	0.890123	-0.00213898	0.377176	0.00514647	0.618333	-0.00456876					SLC25A16	0.00435116	0.0808792	0.118419	-0.0412244	0.586692	0.012825	0.0567868	-0.0660872	0.0515628	0.082851	0.0660297	-0.0569367
SLC25A17	0.962477	0.0200804	0.663421	-0.0633426	0.827667	0.00860018	0.0860215	-0.0266494	0.0866886	0.0675348	0.105299	-0.0218204	0.217065	0.000111993	0.362018	0.0765069	0.808244	0.00905359	0.137611	-0.00846074	0.862239	-0.00319186	0.0313291	-0.0370652	0.940897	0.000932827	0.323037	-0.035077					SLC25A17	0.755013	0.0327241	0.814034	0.0112777	0.0171212	-0.038021	0.634305	0.0118243	0.159245	-0.0308305	0.982746	0.0276475
SLC25A18	0.833796	-0.00392718	0.287316	-0.0740194	0.26617	-0.0314301	0.898392	0.00755411	0.0908947	-0.0653006	0.280567	0.0586139	0.215401	-0.017485	0.0861399	-0.025378	0.831465	-0.00697114	0.554277	-0.0369079	0.0633537	-0.0398836	0.527064	0.0190279	0.132644	-0.0372806	0.638416	0.00249422					SLC25A18	0.652312	-0.00203795	0.866569	-0.0036992	0.641158	-0.0136672	0.75891	0.0296821	0.72393	-0.00951563	0.208915	-0.0390567
SLC25A19	0.0990327	0.156475	0.673267	-0.0226176	0.134581	0.117783	0.00386274	0.221772	0.074275	0.151865	0.207756	0.140417	0.0522835	0.17172	0.327667	0.101428	0.275933	0.166554	0.0666915	0.172771	0.010661	0.172116	0.387596	0.0920672	0.0260077	0.170104	0.00854882	-0.121914					SLC25A19	0.623591	0.119442	0.00261134	0.198601	0.00616147	0.232442	0.00561114	0.215566	0.49727	0.144161	0.00968342	0.214487
SLC25A2	0.0957155	-0.0387645	0.351212	-0.0427546	0.472386	0.0191736	0.0537502	0.0617081	0.160897	-0.0381743	0.476682	-0.0235718	0.593395	-0.0068873	0.514851	0.0246218	0.837295	0.0212798	0.223309	-0.0357746	0.224892	-0.0260524	0.555739	-0.0151923	0.12548	-0.0425839	0.169442	0.0111051					SLC25A2	0.016055	-0.0502109	0.696131	-0.01266	0.12249	0.053556	0.0852057	0.079336	0.859525	-0.00463252	0.372051	-0.0190728
SLC25A20	0.486917	0.017611	0.11498	0.118076	0.665047	0.0816297	0.252308	0.0562594	0.292066	0.0450647	0.793238	0.0289507	0.121621	0.0378311	0.235935	0.0480069	0.0331332	0.114049	0.560288	0.0223253	0.758591	0.0288528	0.879511	0.0378057	0.923154	0.011317	0.26492	-0.0422301					SLC25A20	0.388888	0.0367125	0.96843	0.0250959	0.578506	0.0258732	0.110534	0.087928	0.343323	0.0274466	0.212176	0.0382376
SLC25A21	0.13719	0.042268	0.753854	-0.0163913	0.939642	0.00677538	0.605907	0.000591993	0.66328	0.00446973	0.519881	-0.0155632	0.856857	0.0256861	0.548874	0.0422361	0.396258	0.0499083	0.547866	0.0484216	0.392549	-0.019683	0.872962	0.0115968	0.49258	0.0208554	0.0204331	-0.075761					SLC25A21	0.62457	0.0201072	0.0467153	0.0605428	0.232456	-0.0386145	0.701278	0.0248689	0.840811	-0.000596857	0.410632	0.034211
SLC25A22	2.24243e-05	0.106099	0.98387	-0.0142165	3.35607e-05	0.173365	0.00526123	0.101685	0.0443529	0.0694228	0.489729	0.0300764	0.0061196	0.0675214	0.1869	0.0604816	0.0261111	0.0553989	0.121411	0.0660198	0.0132919	0.0787707	0.89721	-0.0171633	0.0576203	0.043357	0.00127792	-0.0389835					SLC25A22	0.000621702	0.131085	0.000711787	0.101593	0.0165065	0.104872	0.00637463	0.107124	0.0294982	0.0579702	0.0155252	0.0871175
SLC25A23	0.981531	0.020647	0.374105	0.0160293	0.0894748	0.0878767	0.639635	0.0158242	0.157355	0.0619704	0.615274	0.0321367	0.459285	0.0298113	0.600151	0.0400918	0.827972	0.0519246	0.97204	0.0253284	0.0424902	0.0899347	0.558748	-0.0106766	0.403575	0.0287193	0.432932	-0.0152579					SLC25A23	0.622538	0.0356758	0.619481	0.011199	0.288612	0.0466201	0.844302	-0.00879274	0.0754036	0.0546769	0.63158	-0.000880879
SLC25A24	0.86892	0.0229401	0.462607	0.0353772	0.460488	0.0301247	0.950579	0.0047808	0.0512448	0.0729452	0.570864	-0.0103569	0.336521	-0.0179064	0.469625	0.0292739	0.448483	-0.0122098	0.582592	-0.0109875	0.35187	0.0387609	0.00874606	-0.0777708	0.183428	0.0458794	0.0966213	-0.0101664					SLC25A24	0.641611	0.00711888	0.397518	0.0273407	0.639024	-0.0115829	0.580032	0.0168433	0.399186	-0.0294216	0.857372	-0.0172764
SLC25A25	0.444914	0.0146003	0.869743	0.00632835	0.12548	0.045892	0.945822	-0.00374486	0.0733097	0.0477632	0.787487	0.0180381	0.474834	0.0190847	0.864036	-0.0148278	0.0350255	0.0558532	0.785475	0.00851524	0.58876	0.0258887	0.356408	0.0237197	0.975542	-0.0220734	0.0866042	-0.0198783					SLC25A25	0.425109	0.0313571	0.773732	0.00744681	0.932844	-0.00511588	0.952958	-0.006203	0.995829	0.00215023	0.217135	0.0324902
SLC25A26	0.265538	-0.0241471	0.0338953	-0.131051	0.305275	-0.026916	0.697236	-0.0144253	0.900621	0.00250089	0.0271315	-0.0744747	0.0776377	-0.0340442	0.335862	-0.0218087	0.548748	-0.0173813	0.0265178	-0.0627149	0.0679566	-0.0529699	0.359532	-0.0388511	0.0512448	-0.0591966	0.0230789	0.0140564					SLC25A26	0.944784	0.00870421	0.109869	-0.0429473	0.547305	-0.0231274	0.736281	-0.00095003	0.601688	-0.0112562	0.0257159	-0.0517407
SLC25A27	0.384139	0.0124939	0.535248	0.0750411	0.0479469	0.189129	0.00368255	0.170603	0.0764728	0.0963802	0.762897	0.0461778	0.325941	0.0186187	0.81662	0.00658849	0.216905	0.024333	0.22757	0.0952608	0.133155	0.0835117	0.4055	0.0230897	0.125728	0.024733	0.0922202	-0.0897882					SLC25A27	0.102445	0.0814016	0.991329	0.00206766	0.00568039	0.153086	0.021853	0.188121	0.11719	0.0675765	0.493069	0.0148199
SLC25A28	0.186504	0.0284186	0.00400725	0.160413	0.18049	0.0393127	0.24134	0.0392053	0.991051	-0.011256	0.595463	-0.0201879	0.397518	0.0195569	0.200221	0.0381777	0.345609	-0.0242193	0.332694	0.0304818	0.246137	0.047377	0.938691	-0.00243186	0.0964562	0.0394852	0.219434	-0.00698821					SLC25A28	0.125185	0.0414602	0.408437	0.00838844	0.218249	0.0544224	0.487854	0.0310932	0.824482	0.00918178	0.427078	0.0370375
SLC25A29	0.43343	0.0361891	0.0254088	0.12412	0.991051	0.0561957	0.632178	0.0263739	0.690218	0.00783606	0.164622	0.0708716	0.658977	0.0390617	0.710161	0.0389255	0.32099	0.057082	0.251102	0.0668146	0.340387	0.0695799	0.612127	0.0105088	0.348016	0.0375799	0.855226	-0.0305261					SLC25A29	0.999406	0.032822	0.119479	0.0469392	0.756958	0.0020401	0.271351	0.0320917	0.728413	0.00969224	0.272004	0.0668486
SLC25A3	1.18829e-06	0.278057	0.00470344	0.193752	0.000424736	0.137347	0.00516494	0.13941	0.0013405	0.127718	2.1546e-05	0.220057	3.09863e-05	0.253187	0.000101853	0.181586	0.00189819	0.200594	9.80512e-06	0.186177	0.424949	-0.0351181	0.000489284	0.167114	0.000344184	0.163051	4.50308e-06	-0.10271					SLC25A3	2.8386e-05	0.328187	3.75329e-06	0.236066	0.0247431	0.155776	0.0114801	0.122608	0.000946911	0.277742	1.72629e-05	0.241692
SLC25A30	0.605854	0.0306735	0.446348	0.0543306	0.323252	0.0436881	0.332035	0.0724488	0.575428	0.0412116	0.935128	0.0671541	0.015704	0.0892702	0.790658	0.0548611	0.255416	0.0542135	0.258569	0.0511306	0.669398	0.0280576	0.0286178	0.101397	0.306689	0.0801785	0.938858	-0.0210622					SLC25A30	0.963766	0.0193953	0.381879	0.0394541	0.409922	0.0701003	0.178179	0.0603549	0.0601682	0.0812889	0.0399289	0.0951963
SLC25A31	0.0737025	0.0287275	0.961181	-0.0165996	0.717972	-0.00899572	0.729536	0.00324036	0.509076	-0.0372054	0.310188	-0.0306718	0.802464	-0.00342251	0.136146	-0.0300924	0.873624	-0.010736	0.572402	-0.0237127	0.509076	-0.00511919	0.0306314	-0.0823839	0.527477	0.00926831	0.720188	0.00486293					SLC25A31	0.0263181	0.0641552	0.91496	0.00102171	0.591835	0.0191335	0.912591	-0.00708611	0.505826	-0.00980431	0.986316	0.00786086
SLC25A32	0.446252	0.029949	0.55519	0.0187219	0.179962	0.034814	0.362948	0.0449709	0.919582	0.0116844	0.182875	-0.0582922	0.17027	0.0307973	0.39781	0.0233432	0.442499	-0.0195097	0.325485	0.0441933	0.797077	0.0104294	0.0772703	0.0495156	0.567963	0.00849916	0.0619015	-0.0730164					SLC25A32	0.324984	0.0421237	0.749721	0.021297	0.347628	0.0555741	0.386681	0.0384632	0.729502	0.0190264	0.10719	0.0440448
SLC25A33	0.0632889	0.0806592	0.723207	0.0222777	0.0221717	0.11401	0.0122337	0.0971059	0.362018	0.0267354	0.166902	0.0929676	0.942256	0.0391914	0.351097	0.0546411	0.00996564	0.116371	0.65187	0.0485345	0.0170966	0.0827729	0.597535	0.0575715	0.0728309	0.0594089	0.320128	-0.0386605					SLC25A33	0.0149135	0.0793458	0.354853	0.0679657	0.00747449	0.115556	0.043544	0.082232	0.548748	0.0412727	0.897349	0.0355931
SLC25A34	0.962477	0.00857416	0.306028	0.0253138	0.324719	-0.0234987	0.279237	-0.0339888	0.298969	0.0425294	0.954147	-0.00534986	0.379445	0.0284407	0.154737	-0.0274475	0.706094	-0.0161364	0.658332	0.0198896	0.58876	-0.0184194	0.666561	-0.0231297	0.160006	-0.0357772	0.738095	0.00233827					SLC25A34	0.584128	0.0297498	0.647128	-0.00959153	0.685528	-0.0183757	0.177698	-0.0535651	0.499165	0.0203413	0.287934	0.0183367
SLC25A35	0.350212	-0.00476165	0.723207	0.0346696	0.251043	0.0447272	0.782894	0.00611284	0.0614615	0.0539401	0.6375	-0.0128241	0.870095	-0.000766315	0.995824	0.0109038	0.288633	0.0391566	0.778603	0.00931843	0.459579	0.0416695	0.711651	0.0148345	0.325454	0.0145799	0.704643	0.00025929					SLC25A35	0.508893	-0.00501385	0.498217	-0.00742943	0.831691	-0.0100862	0.899574	0.0336295	0.597535	-0.0171982	0.594931	0.0124998
SLC25A36	0.00401207	0.154754	0.981942	0.00186653	0.682519	0.0369661	0.00465326	0.156323	0.0908222	0.125211	0.755701	0.083605	0.111057	0.138213	0.0135163	0.100912	0.0254419	0.110251	0.037259	0.125258	0.0731272	0.133793	0.00498423	0.14798	0.0182006	0.154003	0.0257195	-0.110566					SLC25A36	0.0749756	0.178677	0.0113828	0.134444	0.034483	0.158032	0.0204955	0.0923454	0.395382	0.125858	0.0640768	0.144081
SLC25A37	0.707205	0.000836048	8.23316e-06	0.290583	0.00159775	0.103266	0.530974	0.0127827	0.245528	0.0323042	0.544773	0.0172564	0.00477323	0.0684396	0.000558645	0.0922745	0.00472896	0.0839033	0.0660297	0.0560193	0.0118115	0.085653	0.502014	0.0218525	8.51205e-05	0.0990083	6.37789e-05	-0.0394672					SLC25A37	0.484372	0.0185153	0.636434	-0.00723034	0.578506	0.0141709	0.502014	0.028014	0.0151962	0.0809482	0.0446169	0.0644019
SLC25A38	4.90609e-05	0.106925	0.174606	0.0645441	0.11206	0.0646941	5.43331e-05	0.153602	0.0200826	0.089823	0.188503	0.0561903	6.91931e-06	0.128927	0.00126583	0.0776383	0.00368318	0.0788916	0.0210805	0.0837479	2.07163e-05	0.137109	0.0876721	0.0595499	2.17079e-05	0.123463	9.39293e-07	-0.0611224					SLC25A38	0.00099869	0.0943245	0.000154477	0.112511	0.00018745	0.158027	4.12471e-05	0.14949	3.16007e-05	0.124116	0.000152136	0.13974
SLC25A39	0.416957	0.0120179	0.519118	-0.0334781	0.0886315	-0.0320453	0.0809597	-0.0617909	0.396874	0.0202526	0.582078	-0.0250914	0.624758	0.00588362	0.0461204	-0.0678932	0.262982	0.0341727	0.0522422	-0.0793796	0.212024	0.0490348	0.852492	0.0141305	0.335111	0.0160003	0.191221	0.0144065					SLC25A39	0.177919	0.0366289	0.170134	-0.026511	0.217135	-0.0549035	0.0314467	-0.0829633	0.458379	0.0236342	0.564312	0.031742
SLC25A4	0.0462544	0.0353739	0.469018	0.0400994	0.746103	0.00538932	0.0871191	0.0572381	0.06421	0.0547676	0.555739	-0.0221628	0.681833	0.0068575	0.946939	0.000550451	0.859525	-0.000372593	0.428817	-0.00872013	0.619003	-0.00931896	0.769162	-0.0103002	0.235935	0.0302801	0.379126	-0.00711789					SLC25A4	0.0294954	0.0560562	0.752099	0.0135441	0.0291644	0.0800191	0.462918	0.0341407	0.469313	0.0215349	0.947083	0.00285242
SLC25A40	0.0575679	0.104667	0.620636	0.107408	0.291381	0.00625949	0.120546	0.1295	0.182936	0.0915265	0.0654427	0.0674367	0.531954	0.06326	0.328406	0.0256517	0.42558	0.078981	0.497856	0.0407517	0.124011	0.107129	0.117017	0.0964777	0.13733	0.0888926	0.263645	-0.0394534					SLC25A40	0.0271351	0.14068	0.494435	0.0638327	0.0559656	0.160579	0.310188	0.0952424	0.315919	0.0998331	0.713138	0.0377873
SLC25A41	0.229674	0.0213887	0.81331	0.00925602	0.0663272	-0.0440864	0.426752	0.0294447	0.853569	-0.00479191	0.260342	-0.0471318	0.668865	0.0085403	0.617028	0.0150836	0.502661	0.0168094	0.491259	0.0895673	0.39781	0.0297092	0.493668	-0.0186488	0.378728	-0.0182022	0.561825	-0.0649302					SLC25A41	0.936763	0.00155534	0.147469	0.0391628	0.779455	0.0207445	0.195615	0.0449762	0.998115	0.00514385	0.581895	0.0122605
SLC25A42	0.0167637	0.124981	0.0294393	0.146004	0.0118618	0.201002	0.00201903	0.154369	0.478277	0.0930896	0.120919	0.170861	0.00616759	0.177623	0.00928734	0.134431	0.00291452	0.191176	0.024449	0.115216	0.0103643	0.19018	0.0395721	0.178827	0.0553315	0.0868884	0.0113163	-0.135597					SLC25A42	0.0343934	0.175734	0.0149474	0.12263	0.00881837	0.170464	0.00423612	0.133706	0.00790327	0.209672	0.00784417	0.187653
SLC25A43	0.929191	0.00582997	0.419987	-0.0504427	0.980313	0.0161879	0.328327	-0.0325594	0.67704	-0.0178837	0.786338	-0.00778538	0.72393	-0.00657747	0.645606	-0.017766	0.217622	0.0225711	0.342461	0.0238634	0.415464	0.0314513	0.622645	-0.0199656	0.887611	-0.00470074	0.554816	-0.00809923					SLC25A43	0.531115	0.0202375	0.689518	-0.00555339	0.604262	-0.0291175	0.189006	-0.0351469	0.700553	0.00311547	0.897349	-0.0026097
SLC25A44	0.960097	6.69676e-05	0.862675	-0.0160719	0.018537	-0.0674543	0.985105	-0.00795014	0.220354	-0.0429713	0.171534	-0.0469444	0.643912	0.0159529	0.921966	0.00432903	0.124525	-0.0526757	0.779747	0.0206225	0.502383	-0.0116651	0.00913689	-0.104894	0.495736	-0.0129695	0.698019	0.00275574					SLC25A44	0.966141	0.00346813	0.819835	-0.0118661	0.77746	-0.00368731	0.743047	-0.0193315	0.369007	0.0412194	0.96134	-0.0092586
SLC25A45	0.197252	-0.027219	0.820672	0.0363114	0.930283	0.0541851	0.10826	-0.0465112	0.295504	0.0685062	0.336521	0.070208	0.328321	-0.0211381	0.256702	-0.0238646	0.184955	-0.0296728	0.016505	-0.0714909	0.645065	-0.0097695	0.155557	-0.0421402	0.0513901	-0.0397615	0.384802	-0.0312716					SLC25A45	0.148574	-0.0389188	0.822379	-0.018739	0.0276316	-0.057472	0.67346	-0.0301375	0.0741555	-0.0421571	0.946066	0.00690065
SLC25A46	0.000160136	0.0889645	0.00353952	-0.219767	0.022259	0.0502388	0.00317371	0.113212	0.891156	-0.00887814	0.16967	0.0456896	0.000696452	0.0981664	0.0829061	0.0474846	0.326851	0.0245356	0.471754	-0.00605197	0.0409889	0.0480201	0.412684	0.00974357	0.00508064	0.0680747	0.000322864	-0.0279959					SLC25A46	0.00709941	0.099604	0.00432657	0.0942154	0.0015715	0.109845	0.0256135	0.0855078	0.0191529	0.082937	0.0011335	0.108282
SLC25A47	0.254792	0.0406183	0.13838	-0.0771869	0.346481	-0.0292979	0.0910499	0.0566854	0.825411	0.0132421	0.370601	-0.0276147	0.592362	0.0138934	0.446969	-0.0146229	0.938691	0.0129313	0.7615	0.0108035	0.749502	0.0426278	0.377827	0.0237299	0.894704	-0.00748519	0.50128	-0.00653635					SLC25A47	0.0529272	0.0750824	0.858352	0.00328035	0.0319159	0.0723379	0.388417	0.0312397	0.106913	0.0485724	0.604262	-0.0116043
SLC25A48	0.923258	0.00756723	0.428671	0.0382627	0.0970572	0.0560275	0.431678	-0.019035	0.961234	0.00149429	0.244352	-0.0370945	0.670911	-0.0079218	0.844092	-0.000933061	0.367417	-0.0268707	0.923362	0.00798359	0.734807	-0.00974084	0.625816	0.00227327	0.0345211	-0.0554747	0.872791	-0.00219188					SLC25A48	0.297478	0.0295415	0.421255	-0.0246684	0.723173	-0.00510783	0.25604	-0.0314034	0.72505	-0.0110697	0.447316	-0.00603207
SLC25A5	0.0266171	0.0571587	0.653775	-0.0411579	0.505246	0.0331908	0.102127	0.0827851	0.743839	0.00881099	0.944634	-0.0165098	0.381879	0.0399095	0.329889	0.0221944	0.810559	0.0170132	0.529579	0.0117986	0.632777	-0.00605307	0.47115	0.0234209	0.0578173	0.0403128	0.0910742	-0.0125571					SLC25A5	0.0199528	0.0640914	0.283238	0.0516778	0.219926	0.0768827	0.0904797	0.0837362	0.390062	0.0208426	0.760364	0.0458001
SLC25A51	0.00414702	0.167061	0.312441	-0.0876134	2.44694e-05	0.262933	0.0100521	0.202707	0.00503373	0.159718	0.0412651	0.153159	0.0162932	0.156753	0.00113384	0.161217	4.15076e-06	0.230523	0.00209705	0.145678	0.00376042	0.171864	0.00050876	0.199669	0.0130709	0.167459	0.000674786	-0.100024					SLC25A51	0.00523936	0.160358	0.0212389	0.177194	0.0086468	0.217246	0.0331332	0.198969	0.0882279	0.156706	0.0280797	0.155846
SLC25A52	0.616324	-0.0168647	0.212496	0.0655237	0.443403	-0.0107947	0.680738	-0.0115291	0.757453	-0.0013469	0.450273	0.0288279	0.189509	-0.0270369	0.56527	-0.021528	0.985105	-0.00747938	0.124672	-0.0624195	0.666134	0.0151249	0.343323	-0.0418103	0.136934	-0.0385444	0.184728	0.0185751					SLC25A52	0.516567	0.0189804	0.231294	-0.0417442	0.524707	-0.0249663	0.903121	0.0131378	0.964858	-0.0118237	0.231347	-0.0417235
SLC25A53	0.549744	0.0917757	0.717603	0.0468438	0.690218	0.0801705	0.33278	0.106079	0.270697	0.0543249	0.761185	0.0307193	0.180113	0.0865674	0.518719	0.0197362	0.757773	0.0599698	0.0478815	0.113183	0.298969	0.0899911	0.931565	0.0735366	0.958851	0.0694691	0.664166	-0.0609422					SLC25A53	0.283211	0.105651	0.545766	0.084083	0.227303	0.144405	0.452966	0.0596368	0.282569	0.081558	0.118568	0.0714066
SLC25A6	0.0899125	-0.0318684	0.393732	0.0660905	0.0507118	-0.0440928	8.17935e-05	0.172523	0.270697	0.0657788	0.560759	0.0526797	0.180598	-0.0280055	0.36597	-0.0165392	0.369803	0.0714982	0.111021	-0.037757	0.236527	-0.0191123	0.147634	0.105557	0.122918	0.0865926	0.294038	-0.0404295					SLC25A6	0.00982504	-0.0584193	0.137866	0.106831	0.0015006	0.151657	5.26304e-05	0.197971	0.567823	0.0381473	0.0800794	0.113057
SLC26A1	0.910222	-0.0080016	0.613256	-0.0167174	0.466873	-0.00411388	0.385957	-0.0404126	0.00696141	-0.0712803	0.143911	-0.0494709	0.762323	0.0163608	0.582589	-0.0245832	0.28458	-0.0114091	0.379285	-0.0197108	0.804513	-0.0146606	0.0436997	-0.0647893	0.0292771	-0.0804146	0.146241	0.0163279					SLC26A1	0.738095	-0.00375969	0.840797	-0.0208187	0.563305	-0.0282398	0.215954	-0.0480319	0.700553	0.0277687	0.967284	0.0110404
SLC26A10	0.932753	-0.00759347	0.107913	-0.097334	0.0445112	0.053574	0.054309	0.0512017	0.412046	0.0265648	0.338025	0.0242869	0.551739	0.0146217	0.117917	0.037972	0.944634	0.00691817	0.807344	0.020683	0.306689	0.0246933	0.078902	0.0452472	0.158676	0.0287394	0.930567	0.000108569					SLC26A10	0.953086	0.0190272	0.539825	-0.024289	0.295442	0.0327386	0.0312119	0.0765581	0.485048	-0.0193004	0.297512	0.0555814
SLC26A11	0.15143	-0.0264051	0.655938	0.0405468	0.428429	-0.0280487	0.625816	0.0116841	0.417179	-0.0174902	0.941068	0.00442516	0.572895	-0.0088363	0.534341	-0.00432035	0.665476	-0.00960239	0.869097	-0.00409004	0.798732	-0.000883849	0.890123	0.0110961	0.085594	-0.0388377	0.478806	-0.00671323					SLC26A11	0.401304	-0.0142079	0.128981	-0.0418545	0.846846	0.00357671	0.598572	0.0254796	0.4161	-0.0302296	0.600106	0.00710209
SLC26A2	0.0104046	0.0714232	0.0385555	-0.103716	0.650982	0.00775911	0.00432657	0.087921	0.199696	0.0428295	0.053565	0.0687587	0.0123374	0.0611969	0.016347	0.0657604	0.152284	0.041496	0.023618	0.0725547	0.10166	0.05146	0.460192	0.0184496	0.00122033	0.089155	0.380742	-0.00849289					SLC26A2	0.00944997	0.0818078	0.0873952	0.0672864	0.00525027	0.0860147	0.0145215	0.0992647	0.0882279	0.0463531	0.0145353	0.0834112
SLC26A3	0.764601	-0.00782218	0.974314	-0.0182524	0.715737	-0.0141282	0.201362	-0.0391482	0.67704	-0.0197111	0.804774	-0.0162667	0.541801	-0.0161361	0.880527	-0.0247735	0.523169	-0.0220472	0.528602	-0.00434225	0.413753	-0.00830548	0.0622341	-0.0618229	0.51775	-0.0480248	0.499386	0.00907694					SLC26A3	0.1813	0.0438827	0.0927776	-0.0548893	0.942335	-0.0143778	0.0224421	-0.0646907	0.376214	-0.0230881	0.619958	-0.000288972
SLC26A4	0.181573	0.0346109	0.907603	-0.0220785	0.0330168	0.0639893	0.11255	0.0785645	0.107738	0.0639964	0.831465	-0.00489008	0.774875	0.0302876	0.00747836	0.0646756	0.294096	0.0625253	0.441099	-0.00804461	0.0491405	0.0864074	0.380255	0.0301473	0.0326497	0.0682725	0.699121	0.00295374					SLC26A4	0.206309	0.0462153	0.322449	0.0142074	0.351639	0.0553407	0.0309785	0.0965679	0.685123	-0.0108778	0.21163	0.0659043
SLC26A5	0.469313	-0.0164993	0.166203	0.0768432	0.396041	-0.0139217	0.571879	0.00740957	0.957659	0.0152395	0.204008	-0.0481669	0.721693	-0.00535537	0.0681824	-0.0399189	0.825645	-0.0109538	0.381715	-0.0358908	0.160006	-0.0364115	0.477608	-0.0367994	0.926718	-0.0156584	0.573939	0.00270851					SLC26A5	0.589253	-0.0085395	0.590298	-0.026601	0.58464	0.0143612	0.812296	0.0105181	0.211553	-0.0350791	0.579526	0.0196233
SLC26A6	0.25169	0.0334305	0.60696	0.00434633	0.0592126	-0.0570111	0.530974	0.00941483	0.861685	-0.0116882	0.964858	-0.00409521	0.264897	0.0162449	0.744971	-0.0142776	0.374605	0.0240471	0.0561574	0.0683726	0.375563	0.0251515	0.105942	0.057284	0.343426	0.0159498	0.617284	-0.00646091					SLC26A6	0.231983	0.018116	0.457474	0.0275455	0.682242	0.00647013	0.589268	0.0148269	0.833796	-0.00957076	0.263632	0.041404
SLC26A7	0.736281	-0.00755478	0.580021	-0.0197427	0.647754	0.00102017	0.754367	-0.0156598	0.768856	-0.00564383	0.235984	0.0391743	0.166444	-0.0136959	0.846433	-0.00166632	0.4161	-0.029409	0.155429	-0.0602333	0.108724	-0.0393611	0.450273	-0.0173451	0.936229	0.00221826	0.0927975	0.00940473					SLC26A7	0.421658	-0.023887	0.899574	0.000125276	0.194692	-0.0491297	0.442249	0.0322085	0.0771367	-0.0527053	0.932844	0.00675533
SLC26A8	0.639635	0.00644835	0.923049	0.0145728	0.584642	0.0133237	0.894847	0.00664119	0.842922	0.0109032	0.190014	0.0235344	0.321719	0.0123932	0.529434	-0.00451577	0.663306	0.0126476	0.403176	0.0219159	0.234755	0.0365322	0.899574	-0.00877051	0.695737	-0.0142415	0.70575	-0.000766514					SLC26A8	0.833079	0.0104555	0.856007	0.010629	0.871445	-0.000289706	0.614224	0.0124319	0.779455	-0.00893128	0.259829	0.0330004
SLC26A9	0.907854	0.0391394	0.397898	-0.101041	0.637041	0.0190073	0.857179	0.0101384	0.669398	0.0203127	0.7487	-0.0220487	0.374605	0.0319657	0.152581	0.0580399	0.503918	0.028449	0.925732	0.0124716	0.94813	0.0280246	0.93988	0.0249717	0.581563	0.00965706	0.0737662	-0.0395392					SLC26A9	0.673927	0.0558189	0.932753	0.00729715	0.969662	0.0213514	0.584128	-0.0329833	0.831465	0.0432084	0.444645	0.0233743
SLC27A1	0.158362	-0.0272246	0.801935	-0.0242783	0.461397	0.00193418	0.219859	0.0517644	0.142548	-0.0471605	0.52804	-0.00109648	0.0987274	-0.0307745	0.645606	0.0292038	0.206144	-0.0420543	0.790066	0.00460406	0.999403	-0.00198846	0.600648	-0.00829637	0.237713	-0.0207301	0.706857	-0.00401795					SLC27A1	0.532092	-0.0113552	0.128417	-0.0477317	0.3073	0.0348669	0.287955	0.0506878	0.108877	-0.0346507	0.383341	-0.0288617
SLC27A2	0.416957	0.0359689	0.449035	0.0584454	0.149601	0.0510769	0.993446	-0.00305668	0.620058	0.0190039	0.382693	0.0399644	0.195112	0.0476729	0.00969506	0.106569	0.213746	0.062629	0.218249	0.0386797	0.413753	0.0484629	0.0034611	0.0916374	0.981506	0.0129788	0.0131145	-0.0266669					SLC27A2	0.682651	0.0286791	0.141874	0.0350032	0.585666	-0.0402019	0.448483	0.0380955	0.735155	0.0438377	0.0897849	0.044244
SLC27A3	0.443136	0.0185009	0.719843	-0.00254367	0.913658	0.0389754	0.372199	0.0767545	0.488198	-0.00934661	0.907854	0.0172319	0.561765	0.00643558	0.519688	0.0324438	0.136288	-0.0118538	0.479134	0.0109538	0.243709	-0.00113547	0.532935	0.0442525	0.0314509	-0.0416641	0.500332	-0.00559747					SLC27A3	0.1676	-0.0204954	0.899574	0.0502033	0.529579	0.0225523	0.341046	0.0986124	0.700553	-0.01283	0.60843	0.0315286
SLC27A4	0.548748	0.0111699	0.649459	-0.077461	0.129969	0.0663575	0.0351549	0.0724426	0.0547306	0.0661373	0.357968	0.0244328	0.708315	0.0177498	0.284596	0.0431978	0.696131	0.0213442	0.0228928	0.0521666	0.547207	0.0329609	0.235984	0.0527157	0.457766	0.0272197	0.0507737	-0.0243115					SLC27A4	0.254841	0.0373885	0.730658	-0.0151504	0.0150851	0.0857352	0.279901	0.0595914	0.160577	0.0369126	0.478208	0.0108117
SLC27A5	0.548748	-0.0110114	0.901672	-0.00489809	0.876989	-0.0105069	0.967239	-0.00629314	0.332867	0.0378121	0.830301	-0.00606021	0.386776	0.0216196	0.393548	-0.0114019	0.599609	-0.0111998	0.869097	0.00898763	0.864036	0.013819	0.273963	-0.0445197	0.950511	-0.0146375	0.78576	0.000315722					SLC27A5	0.566857	0.00353648	0.658977	-0.0105314	0.760364	0.00702137	0.898392	-0.0114249	0.313045	0.0336132	0.642226	0.011609
SLC27A6	0.666561	0.0236041	0.299006	0.0772773	0.699056	0.0122416	0.663306	0.00534893	0.032286	-0.0531762	0.351754	0.0236395	0.760047	-0.00209289	0.325454	0.022326	0.84898	-0.00944103	0.988695	0.0126263	0.13303	-0.037562	0.194598	-0.0384983	0.844092	-0.00428555	0.326696	0.0116297					SLC27A6	0.740344	0.0198077	0.559753	0.0222528	0.423614	0.0110044	0.881867	-0.0320144	0.369007	0.0240572	0.830528	-0.0306716
SLC28A1	0.816256	0.00846859	0.0602446	0.0894926	0.224892	0.0560523	0.0996456	0.0322679	0.403114	0.0245634	0.316763	-0.0069757	0.604807	0.0143827	0.686331	0.0124979	0.637058	0.0128773	0.370455	0.0237987	0.0278758	0.053618	0.420394	0.0296607	0.153852	0.0359925	0.0604597	-0.0632491					SLC28A1	0.832648	0.0107397	0.646056	-0.0286703	0.184131	0.0434818	0.198219	0.0519745	0.461099	0.0281506	0.254705	0.0364189
SLC28A2	0.0725067	-0.0430301	0.790378	-0.0116728	0.630649	0.0170127	0.439592	0.0191394	0.675947	-0.0131693	0.155735	0.053002	0.462008	-0.0158307	0.232993	0.0508766	0.310188	0.0328115	0.18168	-0.0434858	0.193989	0.0438138	0.1706	0.0366962	0.130349	-0.0444293	0.910465	0.000733522					SLC28A2	0.0194049	-0.105149	0.722811	0.0195724	0.966095	0.00504776	0.219859	0.0435146	0.419533	-0.0249961	0.8085	0.00163347
SLC28A3	0.234217	-0.0213159	0.775423	-0.00724935	0.885249	-0.00773547	0.266179	0.036924	0.122918	0.0593666	0.47299	-0.0181804	0.69172	0.0016951	0.386949	0.0245881	0.67309	0.0181956	0.449995	-0.0316297	0.498579	0.0275143	0.165987	0.0546492	0.136146	-0.0299321	0.935304	-0.00353443					SLC28A3	0.704643	-0.0051127	0.219859	-0.0416381	0.338683	0.0414485	0.322449	0.0308837	0.289312	-0.0324095	0.400664	0.0259546
SLC29A1	0.520258	-0.00791278	0.0898852	0.0843703	0.336613	0.062902	0.0250271	0.0589512	0.086964	-0.0536019	0.231876	-0.00703336	0.0963119	-0.0337106	0.25916	-0.0261689	0.384323	0.0335774	0.189609	-0.0647012	0.9101	0.0257688	0.67309	0.00611534	0.213671	-0.0417099	0.548842	-0.000100402					SLC29A1	0.608918	-0.00781515	0.397518	-0.0151915	0.0740959	0.0511707	0.0168331	0.0766356	0.0363377	-0.0706772	0.563305	0.00836341
SLC29A2	0.76688	0.0121281	0.685408	-0.0204846	0.709048	-0.00499331	0.239545	0.0401579	0.868742	0.00664076	0.743047	0.0203987	0.453866	-0.0126359	0.935039	0.0254579	0.378636	0.0252839	0.820076	-0.00528386	0.581563	0.0061719	0.85015	-0.00495745	0.25228	-0.0255793	0.226217	0.000289576					SLC29A2	0.410559	0.0389451	0.602728	-0.0135902	0.202504	0.0491978	0.395023	0.0194324	0.502014	-0.0135545	0.62946	-0.0007089
SLC29A3	0.151856	0.0626545	0.741237	-0.064743	0.599111	0.00661185	0.916145	0.0506591	0.159119	0.0908658	0.553737	0.0035447	0.911406	0.047741	0.0271297	0.119628	0.372199	0.0252574	0.977988	0.00981472	0.150872	0.0985047	0.537851	0.0136352	0.545218	0.0350922	0.0799761	-0.0613144					SLC29A3	0.114896	0.101878	0.472069	0.0364484	0.958963	0.0676653	0.976766	0.0385156	0.642842	0.0448257	0.556277	0.0575063
SLC29A4	0.105942	0.087647	0.00879279	0.191394	0.0415839	0.130317	0.00243712	0.155269	0.65854	0.0609503	0.0157691	0.0808949	0.687319	0.0455256	0.253522	0.102763	0.00440861	0.121768	0.0026992	0.114869	0.0762368	0.124423	0.22782	0.0983119	0.314539	0.0737181	0.0201917	-0.0824126					SLC29A4	0.897488	0.0121642	0.0685593	0.154681	0.0438308	0.0914148	0.00149368	0.215788	0.266822	-0.0186069	0.21163	0.11264
SLC2A1	0.038106	-0.0475789	0.0434374	0.160898	0.235935	-0.0346955	0.797848	0.000765166	0.405261	-0.0319107	0.900756	0.00904254	0.831465	-0.00508744	0.0690921	0.033102	0.25981	-0.0599058	0.318745	-0.0361907	0.00764683	-0.0960085	0.0417127	-0.100085	0.0997985	-0.0305293	0.000806738	-0.0376521					SLC2A1	0.248679	-0.0272518	0.00326699	-0.0840779	0.930473	-0.00222176	0.86892	0.00358534	0.788636	-0.0179519	0.90089	0.011217
SLC2A10	0.0647903	0.0113255	0.621694	-0.033804	0.0900406	0.0934615	0.353301	-0.0315217	0.281244	-0.0326953	0.115628	-0.0660296	0.539825	-0.00325166	0.430175	0.0254593	0.521227	0.00786164	0.398161	-0.00606757	0.841752	0.0288112	0.0706265	-0.0607012	0.233579	0.0249895	0.657689	-0.0338812					SLC2A10	0.948341	0.0241025	0.0214073	0.00234901	0.200399	-0.0435032	0.479462	-0.00881881	0.340289	-0.0194649	0.925732	0.00791423
SLC2A11	0.252421	0.00281112	0.590316	0.0517536	0.241799	-0.0238149	0.903121	0.0401343	0.754042	0.0245219	0.511574	0.0304478	0.988059	-0.00943174	0.90707	-0.0300723	0.597535	0.0215672	0.493139	0.0558429	0.600467	0.0132551	0.244671	-0.031067	0.248202	-0.0435028	0.902204	-0.0398107					SLC2A11	0.314289	0.0185259	0.941604	0.00125703	0.806189	0.0563078	0.660058	0.0279053	0.967957	-0.0126189	0.874993	-0.013759
SLC2A12	0.989871	0.00400243	0.622752	-0.0373427	0.074518	0.0520214	0.249227	0.0481127	0.680326	-0.0121069	0.764601	-0.0219866	0.485982	-0.0225111	0.71239	-0.0186948	0.266822	0.075347	0.724291	0.00254613	0.64346	-0.0106199	0.992255	-0.00423904	0.141736	-0.0353266	0.114896	0.0139159					SLC2A12	0.192235	0.0479461	0.0862949	-0.0252284	0.0642914	0.0852701	0.854835	0.00365356	0.938691	-0.0103315	0.153701	-0.0430285
SLC2A13	0.624758	0.0186022	0.167121	0.0760422	0.509076	0.0276346	0.273963	0.0392661	0.184415	0.0341183	0.507738	0.0198254	0.98868	-0.00488514	0.835908	0.0025532	0.460192	0.0206174	0.471754	0.0233496	0.699056	0.0203052	0.169206	0.0361246	0.340387	0.018151	0.361624	0.00937209					SLC2A13	0.79264	0.0142861	0.689518	0.021027	0.505452	0.0209611	0.245565	0.0616322	0.385957	-0.0186066	0.642226	0.0182316
SLC2A14	0.814034	0.00287402	0.874461	0.0116494	0.936229	0.000822076	0.518321	-0.0101226	0.823083	-0.00735489	0.866569	0.00301201	0.808244	-0.00370591	0.648829	0.012112	0.257921	-0.0242793	0.225015	-0.043163	0.768856	-0.00138007	0.901938	-0.00381968	0.370747	-0.0273268	0.520426	0.00679051					SLC2A14	0.734726	0.00205195	0.926817	-0.00239545	0.605303	-0.0065566	0.634305	-0.0202304	0.891304	-0.0144022	0.849183	-0.025166
SLC2A2	0.151005	-0.0208191	0.616414	-0.016022	0.0973588	-0.0453997	0.731782	0.0162403	0.762008	-0.0117673	0.272655	-0.0497363	0.190014	-0.0267755	0.122194	-0.0439991	0.568836	-0.0110439	0.846846	-0.012446	0.0503591	-0.0552038	0.555739	-0.0351821	0.102917	-0.0468718	0.127401	0.013255					SLC2A2	0.966141	0.00435486	0.0727446	-0.0453344	0.489383	0.0273872	0.961287	0.00429059	0.689518	-0.0225964	0.26236	-0.0333144
SLC2A3	0.00603665	-0.0662285	0.394563	-0.0613854	0.0215685	-0.0740711	0.0297219	-0.063637	0.0392469	-0.0684117	0.048252	-0.0940534	0.0178158	-0.0443341	0.326928	-0.0182848	0.0356765	-0.0603131	0.0425973	-0.0498425	0.479791	-0.0144291	0.559753	-0.0343009	0.000236214	-0.0749021	0.66633	-0.00121042					SLC2A3	0.00300048	-0.105142	0.189006	-0.0303039	0.0671357	-0.0844338	0.0456042	-0.0467505	0.287278	-0.0274172	0.0958703	-0.0640388
SLC2A4	0.999404	0.0048652	0.225403	0.0658309	0.93385	-0.00649663	0.964858	-0.000991908	0.329147	0.0262674	0.337273	-0.0491079	0.49255	0.00714799	0.344188	0.0282341	0.839629	0.0133886	0.502596	-0.0202695	0.859335	0.00665377	0.570864	-0.0193249	0.799888	-0.0125477	0.922284	0.00239826					SLC2A4	0.848219	-0.0070815	0.722811	0.0129357	0.800421	-0.00360605	0.832631	-0.0003239	0.383507	-0.0186867	0.107718	0.0364776
SLC2A4RG	0.448483	0.0353193	0.919482	0.00727663	0.0320455	0.062425	0.017744	0.0804233	0.939798	0.0138887	0.191025	0.064021	0.201362	0.0441326	0.343426	-0.0242649	0.0320404	0.0603584	0.273962	0.0350774	0.615843	0.0142253	0.270052	0.0414964	0.65854	0.0138167	0.00035172	0.0397117					SLC2A4RG	0.365556	0.0301415	0.452966	0.0337133	0.0826857	0.0572396	0.0097524	0.0775352	0.593395	0.0301563	0.13178	0.0595571
SLC2A5	0.613175	-0.010852	0.635512	0.038734	0.28662	-0.0417028	0.282569	0.0140405	0.701272	0.000130915	0.311614	0.0481116	0.240741	0.0314629	0.46779	0.027481	0.370601	0.0108127	0.784329	0.00954798	0.654217	0.00735431	0.772589	0.00850565	0.904174	-0.00335303	0.815687	0.000650598					SLC2A5	0.252982	0.0509372	0.116321	-0.0810506	0.127628	0.0389405	0.829136	-0.00644177	0.205608	0.0509167	0.814283	0.00522937
SLC2A6	0.700553	-0.0108247	0.774276	-0.0338782	0.131493	0.0476813	0.893666	0.00615367	0.180977	-0.0315929	0.617376	-0.0429124	0.237167	0.0184054	0.872275	0.018633	0.504872	-0.0111072	0.88085	-0.00556095	0.374757	-0.0105878	0.867744	-0.0271961	0.734807	-0.0222128	0.896309	-0.0024939					SLC2A6	0.403816	-0.0190441	0.98034	-0.00104798	0.598034	-0.0219154	0.569849	0.0368416	0.992255	-0.00198189	0.142417	0.0499265
SLC2A7	0.493492	-0.00650934	0.0693996	-0.113926	0.49763	0.0261427	0.931565	-0.00550953	0.76543	0.0135669	0.350212	-0.0329957	0.86422	0.00827157	0.323985	0.029343	0.0862949	-0.0330999	0.829365	-0.0163715	0.935039	0.00392317	0.995829	-0.00668002	0.805671	0.0107515	0.921101	0.00245387					SLC2A7	0.0497248	-0.0475145	0.569849	0.0336686	0.353183	-0.0275773	0.652503	0.0282684	0.361101	0.0180824	0.3173	-0.0254984
SLC2A8	0.554157	-0.00453869	0.162827	-0.0767631	0.0374311	0.0995458	0.440629	0.0223941	0.22389	-0.0318595	0.492674	-0.0137611	0.0963573	0.0324342	0.847386	-3.81409e-05	0.199451	0.0408813	0.353311	0.0220313	0.91833	0.00739012	0.0475918	-0.0665596	0.634911	-0.0230601	0.283211	-0.0526418					SLC2A8	0.355191	-0.0255686	0.668865	0.00544194	0.504749	0.0205829	0.437833	0.0262302	0.0409526	0.0451061	0.499738	0.0226296
SLC2A9	0.395382	0.0314673	0.101236	-0.0879888	0.988672	0.0128839	0.910318	0.00191749	0.892086	0.0150748	0.446252	0.0254418	0.668865	-0.0101185	0.318775	0.0295516	0.172472	0.08214	0.394714	-0.0209113	0.160327	-0.0375164	0.899087	-0.0118	0.715558	0.00111918	0.634165	-0.0581204					SLC2A9	0.0772862	0.0487335	0.631446	0.00322476	0.721005	0.0080382	0.656295	-0.00363368	0.402426	-0.0280393	0.804914	0.00510506
SLC30A1	0.513497	0.0166686	0.852093	0.00523991	0.111386	-0.0468786	0.981531	-0.00153671	0.0536091	-0.0780184	0.922072	-0.011019	0.11255	0.0331855	0.175195	-0.0339405	0.335771	-0.0154274	0.19779	-0.0562697	0.862861	0.0118511	0.408437	0.0385736	0.21811	-0.0309835	0.0241803	-0.0238328					SLC30A1	0.709072	0.017201	0.612127	0.0143557	0.958963	0.00516878	0.810559	-0.0144884	0.381067	0.0227141	0.304482	0.0437704
SLC30A10	0.901938	0.0022938	0.708668	0.0561339	0.354196	-0.0249719	0.945822	-0.0060954	0.773431	-0.00555026	0.41439	0.027338	0.197179	0.0212846	0.203391	-0.0344107	0.47299	0.0185343	0.163388	-0.0362	0.935039	0.00847337	0.622645	0.0210305	0.108724	-0.0362217	0.0219352	0.0239525					SLC30A10	0.183253	-0.0219922	0.317363	0.0216784	0.74113	-0.00906451	0.863046	0.00429792	0.98868	-0.00693068	0.0452544	0.0500387
SLC30A2	0.778309	0.00885609	0.713131	-0.0305184	0.153872	0.0360035	0.337273	0.0316807	0.506202	0.018787	0.966049	-0.0173883	0.270701	-0.020792	0.482585	0.0399035	0.00874606	0.0721987	0.876145	0.00798675	0.936229	0.00404702	0.539825	0.0351775	0.76543	0.00579258	0.884538	-0.000834713					SLC30A2	0.33934	0.0304019	0.479462	-0.01808	0.305889	0.0324793	0.466566	0.0313045	0.089067	-0.0522179	0.827041	0.00779126
SLC30A3	0.56479	0.0446071	0.651616	0.0405184	0.938608	0.00981241	0.812875	0.0025577	0.513886	0.0219442	0.32318	0.0257509	0.520258	0.0247711	0.891156	0.00273556	0.275933	0.00577218	0.648649	0.021864	0.876989	0.0134435	0.605854	0.033633	0.407797	-0.00912676	0.241423	0.0129926					SLC30A3	0.237852	0.0818522	0.928004	0.0164301	0.898529	0.0235962	0.633241	-0.00946259	0.272981	0.0291118	0.841011	0.032095
SLC30A4	0.192041	0.0173552	0.181848	0.0867988	0.813785	0.0235675	0.43343	0.0477018	0.442514	-0.00240185	0.541801	0.00823358	0.557744	0.00270322	0.26875	0.0398919	0.730658	0.0385214	0.416735	-0.00461758	0.697949	0.0391551	0.793238	0.0521949	0.806829	0.0533608	0.579023	-0.000679279					SLC30A4	0.755013	0.0435575	0.305935	-0.0134329	0.507361	0.0192535	0.326851	0.0563934	0.719457	0.00871202	0.606344	-0.00148891
SLC30A5	0.677456	0.0189689	0.654856	0.0289171	0.477934	0.0479942	0.117716	0.0539919	0.518719	-0.0284402	0.837295	0.0169795	0.098119	-0.0264279	0.023698	-0.0750207	0.881867	0.00661971	0.158488	-0.0237172	0.746103	-0.0113369	0.430804	-0.0292319	0.848776	0.00959267	0.338588	-0.0098722					SLC30A5	0.876313	0.00788567	0.466566	0.0259736	0.284565	0.0386115	0.154002	0.0801269	0.0128138	-0.0427232	0.949458	0.00162537
SLC30A6	0.868	0.00463672	0.996849	-0.00925471	0.637041	0.0192735	0.983033	0.00305752	0.467088	-0.0199973	0.476918	-0.0239246	0.156938	-0.0284964	0.378728	-0.0165053	0.315243	-0.0241648	0.459662	-0.00632701	0.925846	0.00150413	0.875444	4.16291e-05	0.977347	0.00117754	0.981582	-0.0306826					SLC30A6	0.794937	0.0187925	0.664283	0.0307761	0.844102	-0.00301902	0.899087	0.0108524	0.0386739	-0.0633169	0.652758	0.00762423
SLC30A7	0.218179	-0.0215698	0.89693	-0.0110271	0.792963	0.00471279	0.483182	0.00633945	0.319602	-0.0278652	0.490668	0.0195321	0.102127	-0.029553	0.684716	-0.0129174	0.619481	-0.0178211	0.155429	-0.0440833	0.692424	0.0104672	0.110534	-0.0595902	0.766571	-0.0169551	0.784615	0.00451069					SLC30A7	0.206844	-0.0261334	0.563781	-0.0146505	0.767189	-0.00118874	0.373	0.0392481	0.215954	-0.0378954	0.168862	-0.0453221
SLC30A8	0.013701	-0.0544247	0.0295011	-0.132566	0.00795866	-0.0876273	0.0144615	-0.0713252	0.170483	-0.0363587	0.48225	-0.0233073	0.0227075	-0.0414032	0.0296115	-0.0484403	0.997021	0.00262424	0.0122485	-0.07456	0.0135163	-0.0623871	0.48132	-0.0375313	0.00291223	-0.0691108	0.00110397	0.0257712					SLC30A8	0.038914	-0.0492491	0.0860215	-0.0610923	0.0721845	-0.054475	0.014106	-0.0736002	0.234217	-0.0287809	0.0378149	-0.0602448
SLC30A9	3.21576e-05	0.361002	0.0285071	0.193781	0.000153088	0.359776	5.89489e-07	0.440035	4.03904e-05	0.270303	6.05416e-05	0.240056	2.99427e-07	0.417155	0.000706725	0.24103	0.00374805	0.303973	0.00335726	0.308721	0.000804209	0.343215	0.000763434	0.29196	1.53867e-06	0.355965	6.72232e-08	-0.393626					SLC30A9	2.84833e-06	0.432552	0.000234649	0.282958	1.89637e-05	0.547387	7.70612e-06	0.360037	5.00461e-07	0.454457	8.27417e-08	0.432355
SLC31A1	3.64661e-06	0.347698	0.037308	0.177436	0.000641228	0.198483	2.97718e-06	0.460186	2.71278e-07	0.32776	7.79398e-06	0.29894	6.54096e-06	0.324546	1.89781e-06	0.259592	1.93613e-05	0.296097	6.10136e-06	0.32203	9.11357e-05	0.218801	3.15534e-06	0.335489	2.89101e-07	0.357439	2.52166e-05	-0.138618					SLC31A1	9.9437e-06	0.350498	1.33026e-06	0.352019	3.70556e-06	0.454949	2.78829e-06	0.465422	8.59273e-06	0.334565	1.05774e-05	0.322917
SLC31A2	0.36425	0.0247607	0.587219	-0.0296758	0.048626	0.0654258	0.888943	0.000118836	0.807987	0.0106132	0.323912	0.0262427	0.602728	0.00681018	0.491959	0.0280654	0.199786	0.0297459	0.623119	-0.0040951	0.531394	-0.00796729	0.690619	0.0169795	0.323985	0.0220009	0.239633	-0.00856678					SLC31A2	0.916372	-0.00423971	0.259179	0.0448871	0.570375	-0.00883684	0.744176	0.00679842	0.703876	-0.0173835	0.540377	0.0333239
SLC32A1	0.144412	0.0309209	0.447838	0.0382746	0.124011	0.133784	0.289409	0.0312407	0.389935	-0.0253389	0.725953	0.0229171	0.793094	0.00449202	0.645606	0.0691187	0.120542	0.0471479	0.407062	0.0164182	0.140648	0.0428449	0.606897	0.0500932	0.440472	0.0142349	0.219434	-0.0526499					SLC32A1	0.306051	0.0469397	0.460485	0.0180713	0.789128	0.00989011	0.104506	0.0572031	0.391887	-0.0206735	0.399978	0.0355106
SLC33A1	0.202417	0.0889069	0.098723	0.102338	0.0505352	0.111809	0.313045	0.0882392	0.115132	0.0731542	0.818674	0.080751	0.0217475	0.10465	0.0124271	0.0962414	0.0239823	0.113867	0.0758021	0.0728343	0.346481	0.0814148	0.57901	0.0428575	0.442514	0.0825065	0.0493792	-0.0622413					SLC33A1	0.0730483	0.102288	0.534899	0.0840385	0.272656	0.0891399	0.36425	0.098062	0.285927	0.0806184	0.00711665	0.136104
SLC34A1	0.744176	0.0117625	0.769693	-0.012258	0.014811	-0.0646991	0.278574	-0.0284038	0.510036	0.0218515	0.353301	-0.0529067	0.270052	-0.0319589	0.626404	0.0101381	0.410132	-0.00561394	0.506406	0.0290193	0.117917	0.0583651	0.219859	-0.0459105	0.27991	-0.0324426	0.140538	0.00788296					SLC34A1	0.203647	0.0297951	0.494435	-0.00256065	0.405698	-0.0290017	0.163716	-0.0362895	0.533916	-0.0152992	0.116471	-0.0519233
SLC34A2	0.0161606	0.0446395	0.573885	-0.0536031	0.308817	0.0435916	0.1553	0.0410103	0.117566	-0.0472581	0.907854	-0.00265964	0.557744	0.00870109	0.190927	0.0333975	0.457474	0.04127	0.460803	-0.0142475	0.920779	0.00986615	0.650351	0.0112425	0.442514	0.0139424	0.621486	0.00336229					SLC34A2	0.847052	0.00861427	0.00257308	0.101328	0.234267	0.03798	0.249841	0.048127	0.995829	-0.00761722	0.408229	0.0270147
SLC34A3	0.878333	-0.00422827	0.950444	0.0165184	0.404417	-0.0282022	0.672	0.00790803	0.463218	0.032828	0.332035	-0.0330668	0.871271	0.0102074	0.175195	0.0489399	0.441362	0.0342021	0.580548	-0.00479308	0.124011	-0.0371113	0.422982	-0.0195453	0.841752	-0.00136527	0.852889	-0.0159897					SLC34A3	0.843554	0.0223347	0.449377	-0.0320341	0.465348	0.0211041	0.98034	-0.0148711	0.357188	0.029859	0.392357	-0.0189024
SLC35A1	0.00113964	0.103061	0.00049655	0.230379	0.00159775	0.098622	3.69497e-05	0.18164	0.000130076	0.0996524	0.149312	0.0789535	0.038106	0.0461763	0.289334	-0.02129	0.0152588	0.107946	0.0171212	0.108429	2.36837e-06	0.174608	0.000273814	0.131921	0.0847803	0.0523958	5.30266e-06	-0.0911323					SLC35A1	0.000798104	0.129647	0.161917	0.0821002	0.000212196	0.203503	7.73309e-05	0.163997	0.0400916	0.055556	0.226729	0.0324927
SLC35A2	0.0841277	-0.033611	0.113949	0.0847163	0.36597	0.0212324	0.0749143	0.041791	0.21923	0.0278257	0.884225	-0.00117886	0.616324	-0.0139872	0.795269	0.0098536	0.969621	-0.00215322	0.138007	-0.053084	0.427557	-0.0229977	0.845471	0.00539556	0.76543	-0.019484	0.16351	-0.0152124					SLC35A2	0.586175	-0.0165753	0.0605768	-0.0553445	0.087827	0.0555346	0.218179	0.0264389	0.612127	-0.0173279	0.714251	-0.014011
SLC35A3	0.24788	0.0379587	0.575488	-0.0419992	0.131876	0.100973	0.199451	0.0596218	0.254144	0.107204	0.670013	0.0282363	0.00399012	0.0660064	0.956468	0.0462984	0.439592	0.0781008	0.134866	0.0983938	0.522897	0.0324549	0.366624	0.0813395	0.0177322	0.134233	0.0449078	-0.0744589					SLC35A3	0.44749	0.0478109	0.338779	0.097386	0.20819	0.0712644	0.467213	0.0427341	0.00886171	0.0965528	0.120108	0.0730328
SLC35A4	0.630326	-0.00468178	0.153973	-0.0808239	0.559217	0.050795	0.508704	-0.0339716	0.655286	-0.0162215	0.777164	0.0118732	0.56263	-0.0124683	0.248202	-0.0245288	0.886631	0.0113658	0.30428	0.036052	0.618139	-0.00187061	0.585164	-0.012962	0.596085	-0.0110069	0.584128	-0.0305799					SLC35A4	0.0969502	-0.043038	0.490689	0.0309436	0.186339	-0.0380903	0.886631	-0.0185244	0.842043	-0.0108366	0.236168	-0.0172603
SLC35A5	0.22782	-0.0179	0.623811	-0.0330867	0.534341	-0.00209703	0.0873952	0.0505381	0.587729	-0.0293935	0.384323	-0.0145443	0.444025	-0.018761	0.804513	0.00751241	0.687319	0.00275123	0.0777911	-0.0458427	0.807987	-0.00541136	0.467481	-0.0245703	0.544224	-0.0188954	0.384802	0.00523573					SLC35A5	0.287239	-0.0327214	0.562773	-0.0164651	0.330466	0.0402137	0.0990327	0.063625	0.76688	0.00780755	0.144868	-0.0427957
SLC35B1	0.000158229	0.117515	0.396228	-0.05647	0.000528476	0.183996	0.00233081	0.123923	0.00115795	0.147815	0.0180328	0.0996558	0.000552955	0.114219	0.000883197	0.152635	0.00101467	0.161228	0.00853382	0.0920496	0.00154134	0.113065	0.0641433	0.0980169	4.72984e-05	0.144468	0.000299663	-0.0825368					SLC35B1	0.00304438	0.0936052	0.000998645	0.148911	0.00931269	0.110819	0.00173267	0.148986	0.00946071	0.0874593	0.000700616	0.141019
SLC35B2	0.81748	0.0605901	0.984617	-0.00392671	0.689815	0.0631838	0.410441	0.0734844	0.496683	0.0637493	0.219454	0.0554824	0.193448	0.0789498	0.614809	0.0497642	0.681529	0.0814683	0.990008	0.00660466	0.821527	0.0655041	0.748527	0.0399393	0.648464	0.0421119	0.287863	-0.0553946					SLC35B2	0.742595	0.0278792	0.81748	0.0187089	0.357843	0.0603414	0.842043	0.0267042	0.418673	0.0609328	0.497741	0.0705956
SLC35B3	0.675271	-0.0146172	0.18931	-0.0785635	0.120397	0.0436495	0.571879	0.00911327	0.480722	-0.0256708	0.737407	-0.00421516	0.313045	0.0133548	0.597034	0.0224157	0.067209	-0.040437	0.891451	-0.00232022	0.227185	-0.0484545	0.936315	0.00148215	0.140121	0.0241102	0.0150367	-0.0204711					SLC35B3	0.985146	-0.00529181	0.707205	-0.0150083	0.509273	0.0334203	0.845471	0.00402628	0.89721	0.00800618	0.37767	0.0260158
SLC35B4	0.712765	0.0164082	0.517178	0.0305879	0.25228	0.0501281	0.182551	0.0469212	0.827741	0.0172622	0.131637	0.0629817	0.271351	0.0342333	0.590823	0.020906	0.164169	0.0450928	0.657253	0.00805763	0.0374311	0.0766518	0.411832	0.0376875	0.578491	-0.0103501	0.267482	-0.017234					SLC35B4	0.828433	0.030443	0.856007	0.00882352	0.278567	0.0610455	0.224953	0.0481891	0.533916	0.0316874	0.163388	0.0301565
SLC35C1	0.940351	0.00545738	0.0133412	-0.129765	0.0875568	0.053584	0.0594434	0.04551	0.95974	0.000362393	0.637058	0.00844311	0.0310947	-0.0420712	0.919582	0.0038509	0.822379	-0.0081351	0.163839	0.1109	0.351997	0.0396248	0.989316	0.00336366	0.987414	-0.00147796	0.247459	-0.0466116					SLC35C1	0.519998	0.0237981	0.538441	-0.0168318	0.129377	0.0259323	0.0767439	0.06825	0.0573475	-0.0504244	0.18739	-0.0329946
SLC35C2	0.179144	-0.0264539	0.934951	0.00113564	0.65854	0.00784503	0.544773	-0.0209281	0.482585	-0.0182224	0.967239	0.0152815	0.831465	0.0056159	0.911286	-0.00341552	0.935128	0.00636085	0.180221	0.0355573	0.606406	0.0290615	0.665476	-0.00946694	0.813785	0.00494808	0.157299	0.0119308					SLC35C2	0.247459	-0.0328034	0.329807	-0.0155755	0.328247	-0.0131272	0.943445	0.00489741	0.529995	-0.015323	0.438451	0.0236394
SLC35D1	0.647128	0.0171255	0.0478109	0.115359	0.926718	0.0193018	0.341804	0.0379337	0.377176	-0.0308863	0.0554412	0.0730852	0.741918	0.0144841	0.420622	0.0354881	0.381879	0.0361184	0.474514	-0.023894	0.801043	-0.00433768	0.499165	-0.0197952	0.214775	-0.0279331	0.918736	-0.01627					SLC35D1	0.245032	0.0592685	0.328327	-0.00654982	0.0964667	0.0485858	0.979149	0.0174026	0.103387	0.0361078	0.372051	-0.00917255
SLC35D2	0.71299	0.0104694	0.970388	-0.0039492	0.180475	0.0311328	0.167344	0.0504453	0.563694	0.0211046	0.629207	-0.00913789	0.139706	0.0269692	0.378728	0.0342513	0.574382	0.0191751	0.299125	0.0228659	0.939642	-0.00143142	0.610315	-0.0209416	0.187768	0.0305942	0.656613	-0.0408541					SLC35D2	0.832648	-0.000401578	0.463362	0.0180431	0.28614	0.0421137	0.127079	0.0574691	0.475943	0.0143408	0.112788	0.0385724
SLC35D3	0.0304847	0.054847	0.235808	0.0548768	0.403114	0.0307985	0.16929	0.0517844	0.864719	0.00785906	0.904076	0.00172767	0.488709	0.0201828	0.847386	0.0144122	0.552049	0.0205498	0.635833	0.0143438	0.984897	-0.013769	0.510727	0.0212986	0.389066	0.0580946	0.537974	-0.0418396					SLC35D3	0.394048	0.0423398	0.123969	0.068556	0.0960238	0.0604518	0.353062	0.04246	0.504671	0.0208618	0.594905	0.0151973
SLC35E1	0.963668	0.0044224	0.436575	0.0483695	0.301062	0.037508	0.886584	-0.00532442	0.693528	-0.00620429	0.510613	-0.0381354	0.792087	0.0102936	0.892339	0.00706219	0.468397	-0.0113219	0.780892	0.00858635	0.395209	0.0245156	0.15617	-0.0397104	0.511959	0.0210153	0.0902222	-0.0398542					SLC35E1	0.350754	-0.0168682	0.729536	0.022741	0.806189	-0.0109078	0.817513	-0.0148332	0.960097	-0.00645807	0.495023	0.0257771
SLC35E2	0.468397	0.00105625	0.820515	0.00160529	0.190927	0.0381328	0.392538	0.0178896	0.672669	0.00734762	0.488791	-0.0202208	0.999404	-0.00731472	0.680326	0.0123934	0.782894	0.0251427	0.758093	0.00879701	0.601191	-0.01177	0.274618	0.024887	0.839413	-0.0116639	0.391353	-0.00673145					SLC35E2	0.942413	0.00158477	0.618428	0.0128098	0.4015	0.0266271	0.619481	0.0107825	0.415244	-0.0246297	0.480988	0.00732726
SLC35E2B	0.666573	-0.0192012	0.59942	0.00918457	0.226302	0.0286373	0.348184	0.00177203	0.434884	-0.032133	0.846975	-0.0169148	0.499653	-0.0218875	0.679384	0.0106081	0.509715	-0.0272034	0.624654	0.008235	0.260693	-0.0381775	0.312216	-0.0281267	0.211527	0.0168322	0.193763	-0.0556601					SLC35E2B	0.541914	-0.036783	0.324438	-0.0393137	0.948271	-0.0388297	0.508704	-0.000586109	0.268111	-0.030457	0.503745	-0.0269998
SLC35E3	0.49727	-0.0247373	0.343529	-0.080777	0.812625	0.00585611	0.58721	0.000757975	0.683617	-0.00691406	0.56479	-0.0280604	0.844302	-0.00130807	0.0949669	-0.0495086	0.00574111	-0.0865722	0.764912	0.0184244	0.167241	-0.0430861	0.697236	-0.0257828	0.476081	-0.0335041	0.0452268	0.0146816					SLC35E3	0.334842	-0.0237934	0.667648	-0.0180883	0.56835	-0.00952677	0.717224	0.010124	0.837295	0.00362489	0.76605	-0.00663674
SLC35E4	0.308057	0.0308614	0.456245	0.0770944	0.426687	-0.00652089	0.133947	0.0571629	0.261059	0.0292444	0.799001	0.0147889	0.430804	0.0317747	0.185406	0.0392773	0.20992	0.0461552	0.655098	0.0204982	0.950511	-0.000124938	0.776019	0.0291966	0.079003	0.0552905	0.352294	-0.0198232					SLC35E4	0.35694	0.0462176	0.575948	0.0277712	0.332694	0.0475037	0.0799255	0.0697523	0.47299	0.0313766	0.580548	0.0372025
SLC35F1	0.720574	-0.0067143	0.491367	-0.086034	0.085322	-0.0346884	0.000912186	-0.0943894	0.5492	-0.0207609	0.136288	-0.0527068	0.0475782	-0.0324775	0.771143	0.00628617	0.139459	-0.0581685	0.032275	-0.0568061	0.513886	-0.024867	0.0386646	-0.0625617	0.0491405	-0.0467027	0.424245	0.00239765					SLC35F1	0.151268	-0.0293818	0.872448	0.0229267	0.00105851	-0.11208	0.00851879	-0.0863404	0.112212	-0.0348717	0.308716	-0.0269052
SLC35F2	0.884225	-0.00119541	0.546659	-0.0781429	0.0326497	0.0776171	0.727292	0.0163975	0.363596	-0.0400205	0.667648	-0.00780882	0.782894	0.00549171	0.462307	0.0392409	0.268111	0.0412183	0.142012	-0.0482705	0.446076	-0.0172023	0.110201	-0.0435031	0.937418	0.0173369	0.804142	-0.0126336					SLC35F2	0.74936	-0.0136202	0.43343	0.0233837	0.68882	-0.00252514	0.832631	0.0320935	0.541801	-0.0172172	0.526653	0.0173181
SLC35F3	0.150156	0.039616	0.269393	-0.0668207	0.533358	-0.0132167	0.844302	-0.0163576	0.431925	0.0306139	0.110201	0.0634808	0.1553	0.0328049	0.30457	-0.0608008	0.176261	-0.0229257	0.611565	0.0279963	0.341904	-0.0143612	0.668735	0.0236768	0.784904	-0.0383469	0.464135	-0.00564468					SLC35F3	0.0574636	0.0559662	0.602728	0.0126264	0.72989	-0.00761812	0.516389	-0.0186655	0.663306	0.00577943	0.0881045	0.05469
SLC35F4	0.124159	0.0234948	0.381393	0.0440348	0.0635669	0.0547504	0.744176	0.00964073	0.603275	0.0160384	0.282569	-0.0317348	0.667648	-0.00668907	0.983892	0.0109769	0.170134	0.0429962	0.774031	0.00522606	0.166782	0.037144	0.527064	0.00840535	0.683617	-0.0183056	0.465045	-0.00481945					SLC35F4	0.152119	0.0444298	0.532935	0.0136485	0.920994	0.0049039	0.568836	0.0112153	0.73403	-0.00804518	0.671333	-0.00896397
SLC35F5	0.112889	-0.0318396	0.426055	-0.0381136	0.674853	-0.00554369	0.155735	-0.0499788	0.344188	-0.0227646	0.357968	-0.0305542	0.171067	-0.0259028	0.26875	-0.0294284	0.0674325	-0.0593383	0.128375	-0.0258552	0.632777	-0.0107213	0.0363377	-0.0650739	0.0374311	-0.0565502	0.0391967	0.0161501					SLC35F5	0.573939	-0.022397	0.136681	-0.0303567	0.308716	-0.0295367	0.119125	-0.0429798	0.462918	-0.00508813	0.12875	-0.0426935
SLC35F6	0.662223	-0.00826411	0.7277	0.0269538	0.463218	0.0537376	0.778309	-0.00398012	0.865212	-0.000937698	0.955337	-0.0211209	0.896028	0.0148003	0.705712	-0.00796529	0.874801	-0.00327888	0.316578	0.0291993	0.0412855	0.0650756	0.168282	0.0357017	0.201802	0.0301316	0.557815	-0.00400623					SLC35F6	0.294724	-0.0208357	0.909038	0.000390778	0.451786	-0.0238477	0.818674	0.0139418	0.602728	0.00869941	0.571388	0.0196136
SLC35G1	0.614224	0.0164822	0.971926	-0.0113317	0.456861	0.0302447	0.961287	0.0063494	0.926718	0.000768047	0.602728	0.0269621	0.72505	-0.00570216	0.880527	-0.00324033	0.786338	0.0124294	0.878497	0.00336677	0.99463	0.0137612	0.550741	0.0171205	0.831239	0.0132953	0.585151	-0.00809342					SLC35G1	0.303038	0.0327756	0.885404	0.00606824	0.56835	-0.00648665	0.612127	0.0194342	0.357188	-0.025037	0.598034	0.0170369
SLC35G2	0.943445	0.00674406	0.567779	0.0328463	0.458672	0.0452081	0.768021	0.0102528	0.502383	-0.0134491	0.867744	0.00538468	0.738534	0.00376099	0.062087	0.0420262	0.00729525	0.0677522	0.556277	-0.0204696	0.743839	0.0289028	0.432553	0.0304336	0.350325	-0.0344932	0.808755	-0.00112731					SLC35G2	0.225646	0.0411302	0.309477	-0.0286238	0.963717	0.0143266	0.624758	0.0215151	0.243748	-0.0149618	0.31947	0.0271052
SLC36A1	0.174833	-0.0329194	0.146114	0.0708831	0.478862	0.0760353	0.761185	0.0141815	0.743839	0.0162187	0.0219194	-0.088103	0.747568	0.00354551	0.58567	0.0103725	0.542791	-0.01219	0.189609	-0.0289974	0.604318	0.00523316	0.48039	-0.0233795	0.511959	0.032503	0.160826	-0.0369604					SLC36A1	0.455094	-0.0246137	0.204541	-0.040896	0.885559	0.0313952	0.716108	-0.0155286	0.445805	0.0198793	0.538405	0.0314422
SLC36A2	0.730658	0.0147025	0.547656	-0.0350634	0.640247	0.0284391	0.747568	0.0362531	0.975542	0.00745001	0.973193	0.00804198	0.261076	-0.0166499	0.261059	0.0515676	0.650351	-0.00876373	0.529579	-0.00502822	0.554197	0.0409387	0.834962	-0.00632286	0.935039	0.00764063	0.909284	-0.00302379					SLC36A2	0.884538	0.0265889	0.810559	0.0213256	0.382528	0.0548399	0.905487	0.027356	0.744176	-0.0239846	0.529579	-0.0188092
SLC36A3	0.048252	-0.0606904	0.835686	0.0270788	0.100726	-0.0388184	0.558748	-0.0231973	0.383674	-0.0404617	0.429931	-0.0334629	0.018773	-0.059903	0.046284	-0.0460243	0.0804412	-0.0595884	0.363327	-0.00326617	0.240099	-0.0476235	0.0781415	-0.0428868	0.0123226	-0.0608141	0.159497	0.0127885					SLC36A3	0.141745	-0.0549233	0.0654427	-0.0649488	0.563305	-0.0240849	0.572895	-0.027602	0.131637	-0.0397502	0.0319159	-0.0905514
SLC36A4	0.71834	0.0486317	0.0377199	0.0979844	0.580538	0.0857362	0.104339	0.0746574	0.071881	0.0836646	0.652503	0.0430056	0.162815	0.0421415	0.224321	0.0813511	0.453866	0.0971217	0.234855	0.0474304	0.0294996	0.0975089	0.195112	0.082627	0.00680658	0.10957	0.343118	-0.0282895					SLC36A4	0.633104	0.0516834	0.379445	0.042033	0.0867237	0.0821344	0.151856	0.0626605	0.778309	0.0147386	0.158929	0.0710576
SLC37A1	0.837295	0.0156611	0.449933	0.0183212	0.1645	0.0747245	0.502966	0.0432084	0.100416	-0.058478	0.440477	-0.0293425	0.780601	0.00702982	0.913658	0.0252262	0.631115	0.0152547	0.35241	-0.017495	0.226037	0.0398309	0.0758955	-0.0550501	0.236527	-0.0339169	0.242022	-0.00886126					SLC37A1	0.254841	0.00250257	0.257293	0.038044	0.613658	0.0493369	0.544773	0.0314956	0.561765	-0.00262453	0.782037	0.00692247
SLC37A2	0.865395	-0.00197075	0.154607	-0.0496702	0.121833	-0.0397129	0.800155	0.00200274	0.611641	-0.0147111	0.557744	0.00702899	0.620535	-0.0129807	0.799888	0.00640462	0.105942	-0.0477461	0.146935	-0.039519	0.306689	-0.0322813	0.413536	-0.0233662	0.881707	0.00419853	0.225646	0.00960148					SLC37A2	0.871618	0.00477914	0.79439	-0.00811528	0.986316	0.00307517	0.687319	-0.00757876	0.246173	-0.023005	0.997025	-0.000449693
SLC37A3	0.664391	0.00114761	0.94329	-0.0145659	0.650982	-0.000741248	0.907854	-0.0118461	0.880527	0.0136673	0.682929	0.0251093	0.599609	0.0108735	0.263606	-0.0061731	0.250456	-0.0471598	0.171183	-0.0438795	0.0124796	-0.0863785	0.833796	0.0135329	0.216438	0.0302945	0.837731	-0.0114599					SLC37A3	0.693615	0.0161286	0.665476	-0.0229829	0.97323	-0.00787144	0.888943	-0.0140878	0.913775	-0.00662373	0.526653	0.0300293
SLC37A4	0.905487	-0.00127489	0.92186	-0.00947556	0.193476	0.040721	0.792087	-0.00823557	0.355752	-0.0390628	0.592362	0.0161468	0.604811	0.0159667	0.895887	0.0018317	0.86892	-0.0107924	0.143231	-0.0438067	0.796423	0.0348232	0.465653	-0.0269174	0.771143	0.00793324	0.0119569	-0.0451994					SLC37A4	0.914009	0.00652041	0.814034	-0.0155597	0.300984	-0.0398948	0.501063	0.0241183	0.655737	0.0121232	0.750162	0.0185555
SLC38A1	5.00542e-06	0.126604	0.0926576	0.105075	9.45837e-05	-0.17449	0.000869274	0.147674	0.000483346	0.121691	0.070652	0.0597149	1.7863e-05	0.118969	0.00680658	0.10168	0.94662	-0.00281714	0.106418	0.0589592	2.08553e-05	0.136049	0.113228	0.0895166	0.00343345	0.100702	1.07252e-05	-0.0832751					SLC38A1	0.0002433	0.133701	3.72798e-06	0.145809	0.0215851	0.10032	0.000193767	0.185162	0.00359627	0.110672	0.000168424	0.155144
SLC38A10	0.796695	-0.00334955	0.14241	0.0550937	0.868742	0.00544046	0.35875	0.0308448	0.704601	-0.0200326	0.142686	0.0727738	0.593395	0.0120209	0.86051	0.00838119	0.796695	0.00965632	0.147351	-0.0376582	0.589791	0.0236869	0.344846	-0.0470599	0.642388	0.00785815	0.104646	-0.0278483					SLC38A10	0.432058	0.00616689	0.337273	-0.0224386	0.404016	0.0242113	0.411407	0.0376104	0.885404	-0.00296449	0.415026	0.0157749
SLC38A11	0.893666	-0.0067049	0.216923	-0.0613144	0.893521	0.0215814	0.412684	-0.026021	0.76543	-0.00739119	0.302421	-0.0441739	0.858352	-0.00865275	0.509076	-0.0147602	0.84898	-0.00669333	0.794664	0.0129592	0.905359	0.00569926	0.677456	-0.00405732	0.505246	-0.00900364	0.698019	0.00345584					SLC38A11	0.891598	-0.00739023	0.950579	-0.00142618	0.446425	-0.0358394	0.532935	-0.0305769	0.844302	-0.0128324	0.791215	0.000729074
SLC38A2	7.83022e-05	0.140076	0.0534679	-0.130414	0.00223108	-0.168286	0.0126532	0.0969563	0.026717	0.0673681	0.681833	-0.047786	3.72634e-06	0.129759	0.383674	0.0392033	0.185014	-0.0727283	0.019472	-0.103967	0.059819	0.0802313	0.0432342	0.0494363	0.983892	0.0220607	2.48749e-07	-0.089298					SLC38A2	0.00877618	0.103525	0.000236707	0.181643	0.0591012	0.0704172	0.0123374	0.131655	1.57143e-05	0.133906	0.000156765	0.140378
SLC38A3	0.537851	-0.00857165	0.611154	-0.0305383	0.515816	-0.000739616	0.892485	0.00813062	0.710161	0.00240895	0.416957	0.0172245	0.418673	0.0262183	0.102287	-0.0402311	0.32318	-0.0468176	0.364904	0.0444393	0.321789	-0.0188722	0.843133	0.00881524	0.488198	-0.0291974	0.34616	0.00628481					SLC38A3	0.507938	-0.0229836	0.193061	0.0171593	0.805035	0.011021	0.937503	0.00625936	0.994638	0.0279916	0.261726	0.0399046
SLC38A4	0.12019	0.0397361	0.365315	0.0609461	0.321059	0.0359694	0.708315	0.0111674	0.00718349	-0.0752921	0.503918	-0.0475763	0.462918	-0.0149594	0.260425	0.0314456	0.362673	-0.0194476	0.0563498	-0.0525462	0.211477	0.0368367	0.470231	-0.0230478	0.667221	-0.00417728	0.14707	0.0101236					SLC38A4	0.117666	-0.0390219	0.103387	0.0456612	0.7479	-0.0112434	0.449377	0.0385937	0.0286178	-0.0696155	0.207299	0.0366565
SLC38A5	9.25433e-07	0.156448	0.000502134	0.22481	1.16176e-07	0.321586	0.00010346	0.12708	0.00243994	0.114912	0.189509	0.05692	6.30801e-07	0.192812	0.000104391	0.131674	0.000356721	0.130312	0.48006	0.021776	1.31331e-07	0.25382	0.000231227	0.105336	0.00355078	0.104583	1.62695e-07	-0.137686					SLC38A5	1.92671e-06	0.169865	1.79835e-05	0.143746	0.00013406	0.152759	0.0048629	0.116242	8.06662e-07	0.192804	5.08805e-05	0.198274
SLC38A6	2.31821e-05	0.157628	0.0231426	0.167961	0.000183239	0.228688	2.61092e-06	0.234552	5.83867e-05	0.190134	0.000154477	0.228809	0.00088811	0.169917	0.00022014	0.157042	2.51014e-05	0.214232	0.018485	0.125823	0.000627294	0.201142	0.000147223	0.171205	0.00103643	0.205187	3.60645e-07	-0.159683					SLC38A6	0.000291163	0.161205	0.000727436	0.175018	3.81375e-06	0.245013	2.30286e-05	0.237868	0.00129885	0.155556	0.00318435	0.188041
SLC38A7	0.242542	0.0234647	0.495147	-0.0519958	0.58876	0.0294318	0.468397	0.0176646	0.438084	0.021394	0.317363	0.0220838	0.98868	0.00164439	0.143774	0.0360863	0.131255	0.0466252	0.174	-0.0431755	0.898254	0.0148639	0.67309	0.0082504	0.466873	-0.0215287	0.806448	0.00545309					SLC38A7	0.476959	0.0078517	0.274618	0.0332851	0.642226	0.00599904	0.544773	0.0194259	0.463828	-0.0224496	0.501646	0.0136568
SLC38A8	0.641772	-0.0123699	0.143637	-0.0818366	0.348784	-0.0402049	0.126737	0.0544621	0.774576	-0.00217629	0.246781	0.0618503	0.465653	0.0128265	0.200747	0.0197459	0.795542	0.0217048	0.526653	0.039648	0.462307	-0.0150875	0.519289	-0.0103362	0.888793	-0.00237881	0.0688598	-0.0137116					SLC38A8	0.508893	-0.0150989	0.943445	-0.0169898	0.389064	0.036548	0.0756492	0.0644671	0.652503	-0.0182286	0.15761	0.0352093
SLC38A9	0.736281	-0.00195854	0.448139	0.0331738	0.681422	0.0107468	0.502966	-0.0193613	0.424949	-0.0213231	0.146385	-0.0617067	0.392538	0.0207832	0.414608	0.0267624	0.393365	-0.00646601	0.0513444	-0.0663066	0.0564495	-0.0560507	0.296163	-0.0284777	0.176628	-0.024223	0.356163	0.00013303					SLC38A9	0.743721	0.0107508	0.924445	-0.0206088	0.529579	-0.0231125	0.541801	-0.00788059	0.824482	0.00467841	0.49408	0.0336393
SLC39A1	0.523169	0.0123883	0.118471	0.0634104	0.551196	0.0118668	0.84898	0.0186579	0.919592	0.0103688	0.610032	-0.00111685	0.104978	0.0424475	0.423215	0.0364389	0.641772	0.0287519	0.295442	0.0397629	0.586699	-0.00697984	0.486917	-0.0121244	0.348784	0.0192404	0.0781959	-0.0222137					SLC39A1	0.827272	0.0168706	0.830301	0.00999987	0.890272	0.0248524	0.788636	-0.00174312	0.0933593	0.0470365	0.155863	0.0287302
SLC39A10	0.000153015	0.334566	0.000620448	0.448082	6.40569e-08	0.746473	1.51219e-06	0.410796	0.00407317	0.198697	3.13512e-05	0.33936	6.40228e-08	0.449278	6.35244e-08	0.496682	1.52489e-06	0.431636	1.53672e-06	0.413997	0.00785019	0.180091	0.000156975	0.315887	1.47555e-06	0.371525	6.44888e-08	-0.416295					SLC39A10	7.58745e-06	0.371473	0.000185423	0.268906	1.98803e-06	0.469577	7.5406e-05	0.413685	6.90045e-08	0.461748	5.10073e-07	0.487243
SLC39A11	0.998213	0.0276809	0.230602	0.0654783	0.156916	0.0597026	0.773732	0.0292848	0.845262	0.0234101	0.888943	0.0122559	0.443136	0.0130697	0.220354	0.0511628	0.910222	0.0312679	0.341704	0.0738209	0.816107	0.0254455	0.388417	0.0558141	0.19042	0.0614449	0.11907	-0.0156184					SLC39A11	0.483442	0.0345666	0.714993	0.0105527	0.735502	0.0189604	0.987488	0.0166003	0.692822	0.0219193	0.515996	0.0185844
SLC39A12	0.0244525	-0.053372	0.420851	-0.0444457	0.468707	0.0215372	0.900756	0.00723472	0.0964562	-0.0524852	0.163716	-0.0512537	0.485048	-0.0163698	0.290698	-0.00845627	0.376214	0.0169021	0.0788014	-0.052975	0.315259	-0.0258558	0.126367	-0.0557724	0.175672	0.0339968	0.289268	0.00889813					SLC39A12	0.112179	0.0615447	0.0265152	-0.10201	0.678962	-0.00790136	0.633241	0.00547593	0.615274	-0.0159441	0.866749	-0.00446451
SLC39A13	0.417814	0.0201961	0.00710482	0.176772	0.330632	0.0636243	0.0271454	-0.0753936	0.0142095	-0.0599742	0.730658	0.0130436	0.45117	0.0194595	0.72469	0.0696319	0.344846	-0.000684652	0.00893176	-0.0744833	0.364386	0.0229721	0.0732223	-0.0727246	0.768856	0.0395469	0.0012713	-0.0896847					SLC39A13	0.888067	0.00730184	0.38514	0.0173469	0.0233437	-0.0999596	0.0423737	-0.084398	0.973193	0.0101857	0.238399	0.0318404
SLC39A14	0.615274	0.0718128	0.993068	0.00407377	0.368354	0.0607085	0.570864	0.0386986	0.593925	0.0449761	0.504872	0.0510498	0.964858	0.0511838	0.0526892	0.0859508	0.357968	0.00596217	0.406541	0.0495275	0.858161	0.0359176	0.970811	0.0534227	0.388592	0.0601782	0.226217	-0.0415849					SLC39A14	0.282543	0.0910255	0.84664	0.0463783	0.736627	0.0609726	0.445805	0.0260682	0.776019	0.0463282	0.63052	0.0432313
SLC39A2	0.819835	-0.00234108	0.0700918	-0.102244	0.980313	0.00148292	0.317363	-0.0234205	0.255392	0.0220063	0.551739	-0.0218947	0.819835	0.000948808	0.0670592	-0.0467794	0.56479	0.0241619	0.707585	-0.00381415	0.102917	-0.0472699	0.750965	0.0101376	0.211477	-0.030927	0.419082	0.00548875					SLC39A2	0.0688598	0.0542265	0.0643584	-0.0513527	0.752425	-0.013194	0.11391	-0.0547381	0.858352	-0.0140691	0.693219	0.00504316
SLC39A3	0.025911	0.0518594	0.192357	0.092375	0.929095	0.00706782	0.10088	0.0877638	0.0377057	0.05598	0.743047	-0.000746261	0.502014	0.0235592	0.115132	0.0431134	0.0356765	0.0580898	0.706476	-0.000251274	0.267458	0.0629069	0.672	0.0305572	0.52455	0.0321814	0.0246525	-0.012276					SLC39A3	0.199964	0.0352075	0.0265152	0.0640922	0.331207	0.0570397	0.0309785	0.104994	0.234217	-0.0333792	0.050989	0.0631107
SLC39A4	0.170134	-0.025348	0.274622	-0.0509729	0.534341	-0.0124137	0.359532	0.0499336	0.352644	0.019159	0.285927	0.0337723	0.207218	0.0431612	0.140121	-0.0306486	0.0822677	-0.0463904	0.174472	0.043929	0.0415839	0.0907631	0.379445	0.00809699	0.0576203	0.0609397	0.363193	-0.0130385					SLC39A4	0.332608	-0.0301254	0.0749143	0.0753514	0.650795	0.0222429	0.152712	0.0578428	0.576968	0.00696618	0.200399	0.0725534
SLC39A5	0.816353	-0.0235065	0.0793604	-0.093725	0.946939	-0.00241598	0.523169	-0.0349675	0.438084	-0.0253724	0.242542	-0.0443735	0.581055	-0.0183691	0.418898	0.0193572	0.381879	-0.031328	0.157172	-0.054429	0.9101	-0.0239353	0.893666	-0.00706713	0.448759	-0.0205357	0.505079	0.00465979					SLC39A5	0.667413	-0.0339439	0.982723	-0.0342056	0.521795	-0.0456188	0.521227	-0.0342685	0.165076	-0.0433403	0.573418	0.0139108
SLC39A6	0.730658	-0.00365163	0.675529	0.0563154	0.384491	-0.0195553	0.98034	-0.000219079	0.29758	-0.0202497	0.445805	0.0366065	0.349442	-0.00267548	0.923154	0.0212562	0.442249	0.0337906	0.894989	0.0108482	0.168163	0.0492246	0.852492	-0.011188	0.960042	0.00969344	0.229664	-0.00416592					SLC39A6	0.703538	0.00703235	0.962477	0.00636638	0.706476	-0.0268634	0.611079	0.0223431	0.217622	-0.030101	0.869097	0.0199301
SLC39A7	0.0593579	0.11153	0.345822	-0.0811528	0.628525	0.0160056	0.0192297	0.128172	0.0145678	0.119718	0.0924878	0.0963387	0.0423157	0.0929163	0.0363496	0.0946013	0.223814	0.0783249	0.529579	0.0653512	0.0133477	0.123402	0.294096	0.063171	0.0560637	0.0984755	0.0646547	-0.0457846					SLC39A7	0.617284	0.0944355	0.025911	0.136533	0.121053	0.0941811	0.0115782	0.158917	0.472069	0.0485075	0.0171907	0.128097
SLC39A8	0.761696	0.0164557	0.0475154	-0.114068	0.530106	0.0158374	0.588417	0.0378945	0.0875568	0.0630798	0.308459	0.0342232	0.240227	-0.0243762	0.686331	0.0232598	0.298239	0.0950611	0.442653	0.0305093	0.958483	0.00613982	0.753307	-0.00758473	0.963512	0.00248402	0.866929	-0.0587119					SLC39A8	0.339872	0.0353439	0.905487	0.0666553	0.448283	0.0333141	0.734243	0.0290763	0.512754	-0.0261806	0.331716	-0.0192833
SLC39A9	1.06095e-06	0.245985	0.00207323	0.260031	4.23499e-06	0.260371	0.000119096	0.295275	0.00211165	0.181071	2.88292e-05	0.312884	3.59436e-06	0.249577	0.682267	-0.0049519	8.07042e-05	0.179731	2.45385e-07	0.279565	5.8786e-06	0.247559	0.00246974	0.14461	0.000491524	0.193442	8.19222e-06	-0.203493					SLC39A9	3.63232e-06	0.267706	3.70697e-05	0.231586	4.83471e-05	0.330551	0.000594123	0.232745	2.44454e-05	0.290786	1.68044e-05	0.221917
SLC3A1	0.0966112	-0.0253805	0.755993	-0.0315328	0.455956	-0.0396312	0.0263125	-0.0735233	0.891156	0.00729159	0.415244	-0.0103906	0.543782	-0.0124071	0.448759	-0.01227	0.0781415	-0.0302424	0.104493	-0.0287666	0.45325	-0.0137246	0.89721	0.0158318	0.821919	-0.00631967	0.838895	-0.00565611					SLC3A1	0.152119	-0.0406988	0.491608	-0.0229914	0.119274	-0.0531459	0.0430799	-0.0902055	0.829136	0.00188854	0.36097	-0.0214888
SLC3A2	0.669822	0.030464	0.0684853	0.0853346	0.157355	0.0951167	0.826809	0.0106646	0.620058	0.0260043	0.819835	0.00929647	0.552738	0.0201179	0.786054	0.0495107	0.1553	0.0529359	0.320922	-0.0141368	0.465958	0.0661383	0.916145	0.0254679	0.482585	-0.0387447	0.544878	-0.0516244					SLC3A2	0.480658	0.0421265	0.812875	-0.00659805	0.859714	0.030046	0.613175	-0.0154777	0.762323	0.0609232	0.941148	0.000963903
SLC40A1	0.0930681	-0.0290628	1.38304e-06	-0.360852	0.0109858	-0.0746063	0.0930681	-0.0578608	0.358094	0.0237078	0.11391	-0.0329677	0.475758	-0.0152871	0.235345	-0.0223164	0.100261	-0.0345576	0.125406	-0.048415	0.0750058	-0.0305452	0.400859	-0.0228505	0.00301324	-0.060934	0.0017302	0.0197414					SLC40A1	0.242022	-0.0139599	0.0301737	-0.0662807	0.0478815	0.0739515	0.0945315	-0.0678873	0.234805	0.0464206	0.0585024	-0.0548303
SLC41A1	0.365832	0.0172676	0.105635	-0.0898489	0.343426	0.0273568	0.243748	0.0376236	0.558211	0.0131328	0.91733	0.00485875	0.343323	0.00812211	0.756316	-0.0114259	0.170134	0.0392129	0.441099	0.0119395	0.198128	0.0503456	0.801309	0.0244463	0.617949	0.00316195	0.0547796	-0.0151753					SLC41A1	0.455094	0.0165154	0.667648	0.0223622	0.295442	0.0321016	0.328327	0.0404325	0.631115	-0.0151877	0.320195	0.031862
SLC41A2	0.534899	0.0271857	0.53733	0.0258449	0.107085	0.149625	0.718872	-0.0107133	0.608171	-0.0219399	0.736281	-0.00603188	0.799173	0.0100431	0.667221	0.0279251	0.544773	0.0355417	0.724541	0.0189362	0.775241	0.0221495	0.688475	-0.00989489	0.347121	-0.019742	0.195814	-0.0588111					SLC41A2	0.446153	-0.0155951	0.483182	0.0709959	0.370455	-0.0303997	0.823605	-0.00647103	0.790936	0.0191967	0.731631	-0.00177218
SLC41A3	0.961287	-0.00407267	0.782316	-0.0434086	0.262968	0.0330042	0.463828	0.0200197	0.310241	-0.0255673	0.967239	-0.00480884	0.397518	-0.018097	0.639178	0.0164839	0.840797	-0.0105607	0.846846	-0.0125305	0.5265	0.0217497	0.459285	-0.0195607	0.225464	0.0233094	0.124453	0.00914191					SLC41A3	0.847052	-0.00318181	0.911406	-0.00600877	0.58464	0.0496205	0.489729	0.0212885	0.404216	-0.0262648	0.745641	-0.00706659
SLC43A1	6.20707e-05	-0.0875902	0.621694	-0.0313481	0.0668364	0.0510798	0.754367	0.00847232	0.586699	-0.0276023	0.0249305	0.071693	0.000163039	-0.106007	0.94813	0.00179582	0.623701	-0.00646599	0.0760484	-0.0361224	0.746103	0.0163836	0.496324	-0.0168861	0.000103751	-0.0837544	0.000163901	0.029357					SLC43A1	0.0174127	-0.0763725	0.000704081	-0.11894	0.842177	0.00745023	0.844302	0.0122887	0.00540871	-0.101722	0.00173143	-0.121514
SLC43A2	0.928004	0.00895345	0.95528	-0.0127358	0.419759	0.0343812	0.23363	0.0850962	0.0631411	0.07628	0.920886	0.00446704	0.973193	0.0229652	0.255392	0.0359486	0.098119	0.0570363	0.207299	0.0616127	0.843681	-0.0214769	0.866569	0.0144277	0.734488	0.00555531	0.899845	-0.0380828					SLC43A2	0.936488	0.0249326	0.739661	0.0124295	0.217135	0.0998603	0.35563	0.0672139	0.890123	0.0197162	0.987505	0.0312972
SLC43A3	0.826809	0.00470681	0.0245374	0.0990567	0.0797714	0.0585313	0.266822	0.0668024	0.865212	0.0208443	0.957717	-0.0152288	0.833796	-0.00215295	0.35187	-0.0219118	0.187502	-0.0501215	0.185118	-0.0422067	0.305981	0.0348537	0.887763	-0.0110245	0.879348	0.020706	0.816844	-3.34695e-05					SLC43A3	0.71796	-0.00611899	0.426448	0.0274811	0.706476	0.0274531	0.0893481	0.0967689	0.379445	-0.0360822	0.147768	0.026098
SLC44A1	0.271351	0.0581107	0.38466	0.0172404	0.194503	0.0519409	0.0418627	0.0887442	0.531394	-0.0152247	0.800155	-0.00222026	0.607941	0.0117307	0.257271	0.0466201	0.871271	0.0202435	0.528602	0.0260422	0.706823	0.00752006	0.684025	0.0171122	0.489137	0.0403826	0.0608688	-0.0442338					SLC44A1	0.422519	0.0339446	0.327588	0.0819765	0.0458995	0.080954	0.128605	0.0962666	0.594428	0.0145617	0.849183	0.017799
SLC44A2	0.390062	0.00466237	0.710898	-0.0357737	0.327667	0.0389417	0.18452	0.0548794	0.0675067	-0.051348	0.505826	0.0139053	0.612127	-0.0168066	0.402734	0.023641	0.011529	0.0844753	0.4015	0.0245925	0.118621	0.0524053	0.0503216	-0.0656427	0.638109	-0.00872829	0.436435	-0.00845114					SLC44A2	0.527215	0.0170321	0.810559	0.0117615	0.280557	0.0270492	0.109537	0.0596167	0.346374	-0.0428454	0.88085	0.0117123
SLC44A3	0.58721	0.0106444	0.268744	-0.112117	0.583615	0.0255239	0.773732	-0.006243	0.983892	0.000643675	0.228396	0.0334382	0.359532	-0.0164905	0.839413	0.00241117	0.446697	-0.0225402	0.411619	-0.0195075	0.318876	0.0442511	0.777164	-0.0146512	0.963618	0.0129321	0.949527	0.000336112					SLC44A3	0.592339	0.0430962	0.803619	-0.0223311	0.758093	0.00367927	0.872448	-0.0285044	0.404216	-0.0268224	0.550288	-0.0160198
SLC44A4	0.544773	0.00479613	0.541688	0.0508528	0.826576	0.018172	0.303122	-0.0369805	0.396874	0.021407	0.308766	0.0245447	0.15143	-0.0299898	0.334362	-0.0454426	0.354076	-0.0158592	0.829365	0.0153815	0.935039	0.000335484	0.932753	-0.000426718	0.0293882	-0.0537613	0.127401	-0.0116302					SLC44A4	0.922284	0.00114461	0.470231	0.0106147	0.175897	-0.0642013	0.639635	-0.0169471	0.20031	-0.0226369	0.395667	-0.035923
SLC44A5	0.0807642	0.0989911	0.561276	0.0442526	0.00596803	0.217959	0.999333	0.000840692	0.336942	0.0186192	0.000422866	0.188619	0.199391	0.0310173	0.0168893	0.197503	0.0226187	0.199417	0.184251	0.139911	0.0834381	0.198578	0.473995	0.0769291	0.0117075	0.114578	0.00660808	-0.162561					SLC44A5	0.0754611	0.119383	0.183913	0.0863159	0.947413	0.00568995	0.952667	0.000485509	0.362599	0.044379	0.0982737	0.126219
SLC45A1	0.404199	-0.0138948	0.469869	-0.0431813	0.335121	-0.0326623	0.915316	-0.000301394	0.578704	-0.0145671	0.945366	-0.00942314	0.794309	-0.00465842	0.505601	-0.00930401	0.191298	0.0380245	0.322378	0.02698	0.408459	0.0194656	0.776142	0.0133208	0.403114	-0.0194705	0.700224	-0.0380686					SLC45A1	0.948016	0.00294657	0.336968	-0.0319029	0.968627	-0.00243459	0.999372	0.00541291	0.543655	-0.0152927	0.879954	0.00390943
SLC45A2	0.522198	0.0457683	0.043906	-0.125898	0.412899	0.0565137	0.925631	-0.00344017	0.931472	0.0416242	0.970811	-0.00305437	0.311614	0.0421354	0.436319	0.0820404	0.501063	0.0301579	0.176851	0.0625582	0.809146	0.0222902	0.67309	0.0300631	0.572371	0.0384848	0.1676	-0.0353436					SLC45A2	0.609961	0.046019	0.421255	0.0540124	0.421888	-0.0148012	0.49255	0.0193314	0.826809	0.0314464	0.219366	0.0591802
SLC45A3	0.336521	0.0151289	0.0114013	0.10844	0.124377	0.0509355	0.38514	0.0232731	0.641317	-0.00525792	0.473912	0.0283081	0.23246	0.0267652	0.0688637	0.0489306	0.216509	0.0391831	0.7615	0.0216368	0.07307	0.0457455	0.218179	-0.0357815	0.288654	0.0151167	0.701328	-0.00258268					SLC45A3	0.973266	0.00288795	0.259179	0.0303404	0.89971	-0.00375659	0.131637	0.0606444	0.853663	-0.000945666	0.0569302	0.0451459
SLC45A4	0.540813	0.024968	0.649459	-0.0407303	0.806829	-0.0044585	0.678549	0.0138697	0.11206	-0.0221294	0.129357	-0.03368	0.912591	0.0176999	0.999403	0.00467935	0.970811	-0.00351108	0.60843	0.0303419	0.986278	0.0102282	0.989871	0.00949196	0.440739	-0.00736197	0.427707	0.00250081					SLC45A4	0.67284	0.0357424	0.341804	0.0113187	0.957774	0.00486558	0.647128	0.0235447	0.444025	-0.00376842	0.28929	0.0378614
SLC46A1	0.648202	0.0204723	0.190321	0.117098	0.00240393	0.0917358	0.217622	0.0523272	0.627464	0.0337264	0.508696	-0.0128166	0.408437	0.0379142	0.950511	0.0294336	0.788636	0.0444948	0.315139	-0.0354569	0.106435	0.0818536	0.703876	-0.00349925	0.247969	0.0500581	0.00862402	-0.0459487					SLC46A1	0.963766	0.0268236	0.664391	0.00545799	0.379285	0.0527437	0.202947	0.0650552	0.147217	0.059652	0.883204	0.0228343
SLC46A2	0.00713398	-0.0771479	0.141597	-0.079076	0.349554	0.0253474	0.374605	-0.0451429	0.421485	-0.0396223	0.298239	-0.0624044	0.0273397	-0.0434373	0.119684	-0.0436654	0.754367	-0.0225225	0.0740959	-0.0616699	0.00754535	-0.0848304	0.811717	-0.0399632	0.028618	-0.0681543	0.876313	0.00038032					SLC46A2	0.0179112	-0.0655969	0.0462544	-0.0718278	0.140399	-0.0774773	0.777164	-0.0107384	0.0987274	-0.042355	0.097066	-0.0477017
SLC46A3	0.243144	-0.0420188	0.416542	0.0458668	0.938608	0.0167547	0.275933	-0.0285718	0.329889	0.0284151	0.592362	0.00902354	0.292724	-0.0254476	0.700164	0.0165874	0.221548	-0.0242929	0.512149	0.0228268	0.335862	-0.0200115	0.296854	-0.0336864	0.577469	0.00531128	0.828433	-0.0177579					SLC46A3	0.206309	-0.036915	0.303823	-0.0426293	0.378477	-0.0300626	0.233045	-0.00754154	0.539825	-0.0125274	0.26427	-0.0260179
SLC47A1	0.354853	0.0300765	0.0128926	0.11433	0.391892	0.0289823	0.31664	0.00901309	0.382043	-0.0288948	0.708315	-0.0136632	0.393365	-0.019195	0.251043	0.0446563	0.334273	0.0208557	0.54433	0.00951858	0.414608	0.040864	0.777164	-0.0351353	0.942178	0.00241846	0.234904	-0.0063682					SLC47A1	0.124453	0.050043	0.98868	-0.00615764	0.406541	0.022487	0.294096	0.0107023	0.214848	-0.0207386	0.898529	0.00532525
SLC47A2	0.600416	0.0112679	0.379359	-0.0430561	0.519823	0.0215647	0.904076	-0.00775596	0.796423	0.0819962	0.72393	0.0580655	0.189006	0.0605056	0.885854	-0.00580034	0.405977	0.0254937	0.956089	0.00585202	0.913658	0.0679934	0.652503	0.0541836	0.252754	0.0240703	0.131924	-0.0703374					SLC47A2	0.3993	0.0348059	0.467213	-0.00319878	0.993724	-0.0130265	0.937844	-0.00310846	0.465653	0.0503211	0.147768	0.069539
SLC48A1	0.0352847	-0.0481742	0.519118	-0.0428661	0.385601	0.0326155	0.178179	0.118081	0.56476	-0.0137633	0.134335	-0.0613502	0.71299	-0.00774012	0.668309	-0.00186584	0.0799467	0.0571998	0.0864496	0.131515	0.132748	0.0432676	0.00500867	0.0846814	0.301062	-0.0247304	0.286565	-0.0583127					SLC48A1	0.137357	-0.0340332	0.038245	-0.0474807	0.204093	0.114371	0.175308	0.107966	0.635369	0.0517063	0.636956	0.0152042
SLC4A1	0.120904	0.0622569	0.210853	-0.0913039	0.332867	0.0398004	0.991063	0.0187279	0.00715138	0.0821488	0.33278	0.0419708	0.600648	0.0121082	0.350325	-0.0335131	0.957717	0.0136227	0.810812	0.0188138	0.310954	0.0452884	0.477608	0.0226522	0.100107	0.0129908	0.858733	-0.00838811					SLC4A1	0.00628825	0.096639	0.746437	0.0180876	0.49408	0.0608547	0.602728	0.00020809	0.307349	0.0362728	0.997025	-0.0167986
SLC4A10	0.601688	-0.00967344	0.0459863	-0.123359	0.700164	-0.00807014	0.496324	-0.0100721	0.818431	-0.00147226	0.84664	-0.00315718	0.132019	-0.0358364	0.862861	0.011364	0.147634	-0.0374307	0.736627	-0.0154237	0.79181	-0.00211056	0.488791	0.0213009	0.145421	-0.0403912	0.623591	0.0069364					SLC4A10	0.919918	-0.00764385	0.590298	-0.0257861	0.939961	0.00843967	0.210463	-0.0453508	0.776019	-0.0177966	0.0511664	-0.0563022
SLC4A11	0.986297	0.0227706	0.297614	0.0555027	0.283923	0.0546417	0.197179	0.0401126	0.509076	0.00767644	0.173413	0.0501282	0.963668	0.0134425	0.282581	0.0597289	0.434307	0.0345829	0.448208	0.0387816	0.784904	0.0307831	0.368212	0.0126557	0.315259	0.0395087	0.882186	-0.0304896					SLC4A11	0.33934	-0.0175101	0.22667	0.0710946	0.964906	-0.00448735	0.0304018	0.0686091	0.51446	-0.0132195	0.441984	0.0417478
SLC4A1AP	0.162815	-0.0271121	0.0948116	0.0674769	0.671578	0.0482901	0.000926921	-0.114637	0.167241	-0.0378506	0.820996	-0.00165402	0.5658	-0.0133709	0.000613641	-0.0909293	0.359532	0.0521289	0.0191635	-0.0781589	0.027548	-0.0816814	0.137866	-0.072618	0.17095	-0.0398626	0.0910742	0.0053921					SLC4A1AP	0.0132798	-0.0780339	0.49255	0.0151797	0.000810837	-0.138685	0.0049083	-0.0972402	0.0320404	-0.0578245	0.451786	0.0356246
SLC4A2	2.33365e-05	0.155579	0.000241315	-0.208219	0.0016989	0.156	1.14856e-05	0.264617	0.000215014	0.141938	0.000314508	0.198505	0.0291654	0.0851387	0.00020149	0.16	1.93613e-05	0.169923	4.6526e-05	0.208487	0.00114584	0.151146	0.000218044	0.143271	0.00027172	0.116572	0.00102545	0.0215233					SLC4A2	3.07055e-05	0.176584	0.00341161	0.158077	5.14857e-06	0.255602	4.04558e-05	0.275447	0.0291654	0.0587603	0.118217	0.101828
SLC4A3	0.147217	0.107115	0.253495	0.0504338	0.0230588	0.145523	0.0142827	0.167335	0.121833	0.136393	0.0565929	0.124287	0.302421	0.0936176	0.124377	0.129753	0.041563	0.126138	0.0118414	0.129809	0.536311	0.0948059	0.00530998	0.110933	0.178551	0.122439	0.299555	-0.047632					SLC4A3	0.0069736	0.125773	0.960097	0.0977319	0.0357969	0.125826	0.00882301	0.196993	0.605854	0.059701	0.161147	0.138226
SLC4A4	0.788636	0.00596169	0.165288	-0.0767271	0.278581	-0.0272362	0.233045	0.0396446	0.378795	-0.0344697	0.86892	-0.00956744	0.0484217	-0.0316654	0.144184	-0.0291983	0.262982	-0.024784	0.624174	0.00327928	0.733681	0.00371678	0.338025	-0.0435918	0.73819	-0.00733345	0.184235	0.00856919					SLC4A4	0.941228	-0.00164716	0.992255	0.0124935	0.828203	-0.00142991	0.0152588	0.0984853	0.00253533	-0.0977964	0.508316	0.0192454
SLC4A5	0.136681	0.0302546	0.115326	0.0443693	0.746103	0.0771532	0.989871	0.00420699	0.462307	-0.0153932	0.604811	0.062045	0.65358	0.00246756	0.369948	0.0288246	0.0256135	0.0554958	0.839844	-0.00954872	0.240698	0.0321571	0.754367	0.017006	0.446076	-0.0129347	0.346923	-0.00415642					SLC4A5	0.285892	-0.00779798	0.36504	-0.0348256	0.543341	0.0580845	0.308766	-0.0484093	0.269404	-0.0293443	0.623119	-0.0468173
SLC4A7	9.46799e-07	-0.215887	0.703105	-0.00668835	2.96072e-07	-0.442261	0.00172387	-0.170032	0.00102007	-0.197193	0.0013752	-0.162055	0.00103093	-0.0888154	0.0362163	-0.110889	0.000218044	-0.188326	0.00935324	-0.207986	2.78264e-06	-0.22612	0.119479	-0.0597964	0.10676	-0.0244418	4.61459e-05	-0.0890153					SLC4A7	2.50507e-05	-0.278101	4.42725e-06	-0.16047	0.00907262	-0.21758	0.00144073	-0.127413	0.00220665	-0.113583	0.0220136	-0.0699482
SLC4A8	0.612127	-0.0296526	0.801935	-0.0210755	0.832405	0.00105341	0.744176	-0.0369979	0.688015	-0.0128335	0.551739	-0.0181716	0.20031	-0.0568785	0.684716	-0.0121197	0.442249	-0.0335188	0.192138	-0.0664543	0.36915	-0.0430096	0.0144017	-0.0950756	0.831239	-0.00471925	0.938858	0.00158287					SLC4A8	0.597497	-0.0206205	0.689518	-0.0400172	0.635829	-0.0469764	0.738534	-0.0330554	0.288633	-0.0261886	0.0682569	-0.0720164
SLC4A9	0.958907	-0.00903576	0.241256	-0.0904823	0.00828183	-0.05383	0.664391	-0.00492244	0.510036	-0.00915141	0.556741	0.019179	0.157044	-0.030592	0.108724	-0.0283832	0.301023	0.0331952	0.902071	0.00524827	0.444293	0.0436868	0.778309	-0.00644877	0.108394	-0.0293993	0.0740068	0.0113402					SLC4A9	0.274615	0.0291106	0.12343	-0.0405485	0.750162	0.0167012	0.239545	-0.0215056	0.249227	-0.0329891	0.111021	-0.0280252
SLC50A1	0.445805	-0.00035596	0.14653	0.0767117	0.675947	-0.0123461	0.289992	0.0320304	0.115132	-0.052803	0.873624	-0.0141303	0.29341	-0.00979854	0.0333875	-0.0432853	0.924445	0.00708889	0.537421	-0.00661209	0.846433	0.00912565	0.0975137	-0.0878666	0.424949	-0.0240912	0.950713	-0.0124908					SLC50A1	0.823793	0.0257161	0.548748	-0.0151952	0.324571	0.0353268	0.245565	0.0448185	0.302421	-0.0278821	0.967284	0.00861118
SLC51A	0.421255	-0.00388493	0.143637	-0.0713473	0.5492	-0.000547723	0.632178	-0.00642102	0.469625	-0.019715	0.841965	0.0193258	0.23363	-0.0189983	0.207136	-0.0162889	0.363461	-0.00434192	0.63052	0.0128212	0.190927	0.0139391	0.570864	0.0348742	0.871097	0.00288711	0.612049	-0.012905					SLC51A	0.994652	0.0137848	0.243144	-0.0177971	0.493139	-0.0244242	0.80593	0.0231646	0.0563996	-0.0489315	0.74677	0.00839757
SLC51B	0.0264954	-0.0404158	0.203788	-0.0736185	0.354973	0.0658893	0.207286	-0.039172	0.736866	-0.0105832	0.378636	0.0233971	0.305935	0.0182316	0.116506	-0.0353099	0.210138	-0.0237801	0.91981	0.0250663	0.181465	-0.0173931	0.183533	-0.0236059	0.693528	0.0160435	0.854057	-0.0492271					SLC51B	0.0998291	-0.0340295	0.0718873	-0.047104	0.215676	-0.0356399	0.250468	-0.0392495	0.544773	0.0271654	0.407385	-0.00307863
SLC52A1	0.866569	-0.00177475	0.431296	-0.0499976	0.707935	0.0207269	0.630054	0.0064115	0.691321	-0.00957603	0.424713	0.0125841	0.0963119	0.0342182	0.638109	-0.0129247	0.91496	-0.0103602	0.245601	-0.0310335	0.399379	-0.0149087	0.303122	0.0327573	0.62217	0.0155529	0.330383	-0.00710489					SLC52A1	0.32158	-0.0245927	0.572895	0.0255212	0.393183	-0.0391363	0.888943	0.0235859	0.668735	0.0140858	0.0613404	0.0658985
SLC52A2	0.0771367	0.0442924	0.206516	0.0366389	0.295504	0.0405121	0.0639288	0.06969	0.43368	0.0146537	0.552738	0.0167829	0.131255	0.0427754	0.916031	0.00347584	0.962477	0.0101628	0.176851	0.0468474	0.026411	0.0831532	0.799001	-0.00379582	0.156479	0.0399321	0.162612	-0.0115416					SLC52A2	0.115929	0.058639	0.278574	0.0320973	0.0463884	0.0800799	0.198219	0.0472734	0.100261	0.0595807	0.718707	0.0262548
SLC52A3	0.0497973	-0.0443409	0.695342	-0.0207087	0.238904	-0.0369265	0.211008	-0.0475607	0.0354253	-0.0405188	0.944634	-0.0146537	0.195627	-0.0302358	0.152152	-0.0293953	0.669822	0.0168509	0.0689369	-0.0597268	0.281244	-0.0212109	0.0558229	-0.0691498	0.134192	-0.0390626	0.228511	0.0104844					SLC52A3	0.0511274	-0.0326524	0.176261	-0.036969	0.170252	-0.0569421	0.408437	-0.0270263	0.0134743	-0.0679141	0.785475	0.0139002
SLC5A1	0.787487	-0.00857331	0.93376	0.000535117	0.0648585	0.0502819	0.709427	-0.00803936	0.71909	0.0178591	0.747568	0.00209571	0.0206587	0.0418074	0.350325	-0.0308579	0.352527	0.020373	0.346267	0.00974921	0.264886	-0.0381273	0.877155	-0.0138824	0.232407	0.0293575	0.110174	-0.0097919					SLC5A1	0.726886	-0.0083372	0.987488	-0.0111886	0.663737	-0.0180149	0.952958	0.00878972	0.652503	0.0179365	0.0122485	0.0773879
SLC5A10	0.606897	-0.0231488	0.26745	-0.116165	0.5492	0.0154863	0.834962	-0.00956848	0.016414	0.0659333	0.644984	-0.025201	0.28458	-0.0204064	0.732555	-0.0177409	0.261076	0.032567	0.0540772	0.051234	0.287975	-0.0248881	0.156607	0.039263	0.85112	0.00307786	0.824952	0.00274948					SLC5A10	0.344637	-0.0211137	0.551739	-0.0126225	0.916259	-0.0097931	0.745306	-0.0234244	0.228973	-0.038851	0.592866	-0.0100215
SLC5A11	0.506782	0.0121894	0.885093	-0.0120087	0.466873	0.0469669	0.493492	0.0194813	0.916031	0.00163241	0.777164	0.0133484	0.143502	0.036933	0.465044	0.017404	0.272002	-0.00316389	0.0406555	0.0676304	0.779161	-0.000393281	0.584128	-0.0309362	0.999403	0.0186368	0.0268262	-0.0396001					SLC5A11	0.84472	0.0142943	0.252308	0.0118492	0.472673	0.0152834	0.6375	0.0246183	0.573912	-0.0216618	0.0161076	0.0831354
SLC5A12	0.0171785	-0.0414029	0.129445	-0.108339	0.711275	-0.0151021	0.829136	0.0178054	0.0536091	-0.062912	0.155735	-0.0491505	0.387596	-0.0211796	0.404417	-0.0110306	0.510613	-0.0207215	0.234267	-0.0299293	0.192965	-0.0374535	0.485048	-0.0121768	0.0943764	-0.0526297	0.0364471	0.0168378					SLC5A12	0.0960249	-0.0371422	0.142686	-0.0487671	0.473593	-0.0326458	0.305935	0.0516875	0.0057149	-0.0787501	0.298898	0.0377446
SLC5A2	0.508696	-0.00713842	0.273308	-0.110237	0.369948	0.0344595	0.612127	-0.014179	0.475156	0.0228595	0.128229	-0.0418802	0.556741	-0.00553612	0.490076	-0.0150633	0.368212	-0.0243727	0.455381	-0.0219321	0.388592	0.0259502	0.320263	0.0280601	0.456861	-0.017195	0.212252	0.0038449					SLC5A2	0.478806	-0.00992858	0.459285	-0.00820445	0.49032	-0.0198941	0.417814	0.0475502	0.0643584	-0.0560274	0.159371	0.0312629
SLC5A3	2.17685e-06	0.57119	8.69856e-06	0.354578	6.98032e-06	0.47943	7.52924e-07	0.680364	3.41176e-05	0.478533	7.37244e-06	0.485537	8.60464e-06	0.611038	2.62998e-06	0.46398	1.1617e-06	0.596775	0.000266439	0.495642	3.80779e-05	0.538006	4.539e-06	0.480632	9.03462e-06	0.503251	7.08361e-07	-0.346888					SLC5A3	2.42951e-06	0.647894	4.78472e-06	0.537952	1.54959e-06	0.838326	1.39151e-06	0.565898	2.48223e-05	0.691331	2.51379e-06	0.567806
SLC5A4	0.886584	0.000941759	0.827509	-0.0353296	0.732555	-0.0131703	0.483182	-0.0362202	0.611641	0.0140168	0.952958	0.00428483	0.592362	0.00734956	0.668309	-0.0146353	0.332035	0.0283422	0.123577	-0.0303829	0.828907	0.0305144	0.607941	0.00618729	0.204456	-0.0373864	0.79264	0.00195005					SLC5A4	0.139737	0.0512754	0.191533	-0.0480602	0.600106	-0.0137097	0.36504	-0.0508707	0.172002	0.0259953	0.727648	-0.0131769
SLC5A5	0.9482	0.0173636	0.590316	-0.00682438	0.474231	0.0300361	0.784042	0.00572087	0.488198	0.034335	0.397518	-0.0401355	0.551739	-0.0143084	0.912472	0.00435312	0.945822	0.00575902	0.695422	0.0142167	0.153441	0.0435854	0.222679	0.0333683	0.506202	-0.00792959	0.41566	-0.000168629					SLC5A5	0.698019	-0.0216618	0.475758	0.0434562	0.686625	0.0106216	0.822158	-0.00046281	0.858352	-0.00657497	0.46171	-0.0262521
SLC5A6	0.326114	-0.0152271	0.423448	-0.0361001	0.742708	0.00229521	0.111875	0.0550847	0.99821	-0.002506	0.384323	-0.0327799	0.347139	0.015938	0.740448	-0.00649892	0.052647	0.0504252	0.0653734	0.0601836	0.725812	-0.00729238	0.781747	-0.0116107	0.825411	-0.0164329	0.881011	-0.00164146					SLC5A6	0.277241	0.0554637	0.00620357	-0.0585784	0.0374038	0.0894891	0.429931	0.0173205	0.502966	0.0242584	0.407385	0.022946
SLC5A7	0.504872	0.0164104	0.655938	0.0181852	0.818431	0.0145535	0.203477	0.0423379	0.104185	0.0522848	0.752099	-0.00494014	0.410132	0.0257894	0.217552	0.0270159	0.606897	0.0238356	0.89971	0.0293283	0.0584119	0.0678159	0.421255	0.0484604	0.362018	0.0182515	0.474194	-0.00269548					SLC5A7	0.843554	0.0164855	0.422118	0.0241425	0.231347	0.032205	0.4161	0.0315292	0.393365	0.0204239	0.472673	0.00810272
SLC5A8	0.396685	0.0520567	0.580887	-0.0268531	0.571354	0.0474574	0.456571	0.103208	0.97912	0.0887792	0.845471	0.0791878	0.410982	0.0851757	0.43368	0.101813	0.820996	0.0629882	0.415026	0.130214	0.732555	0.104616	0.771446	0.0547141	0.444293	0.0546531	0.637352	-0.05415					SLC5A8	0.502228	0.0418097	0.944634	0.0725129	0.760364	0.123109	0.270052	0.0939353	0.793238	0.106727	0.326773	0.0577944
SLC5A9	0.957717	0.000553015	0.559688	-0.0285751	0.191435	-0.0388489	0.743047	-0.00605736	0.0484554	0.0559655	0.196144	0.0525101	0.608986	-0.00900665	0.609545	-0.0277675	0.186504	-0.0416711	0.850352	-0.00792659	0.139319	-0.0439738	0.217065	-0.0572646	0.484452	-0.0140013	0.219993	0.00867285					SLC5A9	0.673927	0.0031052	0.870095	0.0085301	0.935216	-0.00292633	0.712765	-0.0056632	0.312329	-0.0292249	0.802727	0.00536613
SLC6A1	0.699447	0.0122986	0.537728	0.0214039	0.891156	0.00694251	0.10562	0.0507266	0.837076	-0.00436747	0.361101	0.0138364	0.954147	0.00548005	0.572371	-0.0112248	0.651427	0.00991311	0.287258	0.0383113	0.73143	0.000750038	0.234805	-0.0479724	0.0532395	-0.0510711	0.730242	0.00018952					SLC6A1	0.129271	0.0527612	0.444914	-0.0292125	0.101345	0.0625035	0.247391	0.0407601	0.983914	0.000900271	0.873795	0.00900452
SLC6A11	0.144732	0.0671827	0.121684	0.146927	0.458672	0.0564561	0.669822	0.0112499	0.184415	0.0529578	0.858352	0.0202447	0.052647	0.0952769	0.135362	0.0765526	0.679643	0.0201403	0.0687096	0.0814525	0.0451491	0.104971	0.929191	0.029353	0.806829	0.0489243	0.114554	-0.0515981					SLC6A11	0.702433	0.0422821	0.043544	0.0930476	0.15761	-0.0323897	0.536866	0.0629038	0.30523	0.0640373	0.0155252	0.103263
SLC6A12	0.877155	0.020111	0.322591	-0.0461077	0.67704	0.0133116	0.240741	0.0657914	0.985085	0.0102258	0.0113828	0.125818	0.19874	0.0419962	0.970772	0.0377323	0.277251	-0.000297746	0.609474	0.03668	0.245528	0.0791563	0.286602	-0.0118879	0.670488	0.0409332	0.460507	0.0124287					SLC6A12	0.529163	-0.0122511	0.406745	0.0569407	0.434933	0.0465395	0.162815	0.0708272	0.298933	0.0488209	0.309425	0.0330637
SLC6A13	0.0717969	-0.035201	0.754855	-0.0252887	0.707935	0.00832912	0.958907	0.0043675	0.810305	-0.00148393	0.537851	-0.0198982	0.368212	-0.0258549	0.916031	-0.00134384	0.744176	0.00712494	0.196753	-0.0580573	0.326928	-0.0229008	0.580032	0.00936014	0.0604307	-0.0439955	0.731363	-0.00381325					SLC6A13	0.360058	0.00663925	0.0423157	-0.0825128	0.326773	0.0322299	0.253548	-0.0321969	0.426448	-0.0245052	0.432305	-0.042889
SLC6A14	0.466566	-0.0164553	0.736716	0.00760664	0.374757	0.0257904	0.421255	-0.0285132	0.803356	0.00912941	0.771446	-0.0116665	0.799001	-0.00731056	0.238904	0.034222	0.0276545	-0.0838719	0.231929	0.0310706	0.0525068	-0.0363754	0.343323	0.0180357	0.995824	-0.00110604	0.405496	0.00673963					SLC6A14	0.598531	-0.0126421	0.457474	-0.0234365	0.323839	-0.0321585	0.770304	-0.0111769	0.376214	-0.0350943	0.684432	0.0216642
SLC6A15	0.539825	-0.0224712	0.938524	-0.0384352	0.33812	-0.0433636	0.658977	-0.0138542	0.892339	-0.00604385	0.0139312	-0.120599	0.817513	0.00840666	0.17472	-0.0387352	0.871271	-0.00701192	0.203032	-0.0306355	0.620058	0.0198457	0.496324	0.00270462	0.35342	-0.015207	0.949527	0.00593019					SLC6A15	0.50128	-0.0238771	0.444025	-0.0104991	0.862058	-0.00487627	0.513497	-0.0232443	0.822158	0.00686968	0.806189	0.00250632
SLC6A16	0.711651	-0.0108386	0.472704	-0.0339446	0.673761	-0.00979473	0.023704	-0.0462082	0.109716	-0.0495191	0.618428	0.0143833	0.515424	-0.0146399	0.512922	-0.0222866	0.942256	-0.014135	0.222178	-0.0291087	0.737062	-0.031888	0.259179	-0.0279799	0.16541	-0.0474969	0.49844	0.00102284					SLC6A16	0.688125	-0.0120404	0.658977	-0.0117523	0.0958703	-0.0504926	0.0246427	-0.0738159	0.690619	-0.0105251	0.498802	-0.0190218
SLC6A17	0.887763	-0.00187313	0.378143	-0.0700431	0.401054	0.0330147	0.442249	-0.0266824	0.305275	0.0496486	0.878333	0.0160074	0.943445	-0.00284394	0.71239	-0.00625539	0.350982	0.0279602	0.0949813	0.0497198	0.654217	0.0167407	0.339533	0.0442612	0.936229	-0.00598195	0.814531	-0.0192705					SLC6A17	0.329644	-0.0192153	0.494435	0.0217457	0.100108	-0.0537537	0.743047	0.000634621	0.93988	0.00692009	0.938775	-0.0100337
SLC6A18	0.326114	0.0146998	0.0666866	-0.126117	0.28527	-0.0226654	0.658977	-0.0101688	0.573389	-0.0179782	0.880689	0.0124974	0.790936	-0.000851772	0.628525	0.00238145	0.922072	-0.00206931	0.269409	0.0291007	0.2529	0.038474	0.197699	-0.0518244	0.0661717	-0.0538243	0.84472	0.00128331					SLC6A18	0.212798	0.0293556	0.929191	0.00660228	0.788917	-0.00859997	0.438709	-0.0282792	0.646056	0.000434061	0.534473	-0.0191879
SLC6A19	0.757773	0.00394958	0.506579	-0.0434127	0.61374	0.00240024	0.906671	0.0111319	0.844092	0.00467402	0.421255	0.0285032	0.518321	-0.0025507	0.159119	-0.0326702	0.746437	0.0103286	0.572402	-0.000818623	0.748369	0.00274597	0.463828	-0.0101677	0.937418	0.0079376	0.565849	0.00592017					SLC6A19	0.632044	-0.0159018	0.439592	0.0219119	0.806189	0.00204716	0.964858	0.0253969	0.330549	-0.0226513	0.801574	0.0165817
SLC6A2	0.0904797	0.0396112	0.180382	0.0339937	0.826576	0.0468345	0.597535	0.0199377	0.424081	0.0208948	0.638567	-0.0110933	0.411832	0.0181328	0.0602262	0.0429677	0.235984	0.0435053	0.967284	0.00201589	0.730305	0.0236825	0.0522835	0.043621	0.283252	0.022818	0.389709	-0.0202877					SLC6A2	0.978018	0.00164699	0.0232464	0.0684327	0.817757	0.00790822	0.508696	0.0309097	0.557744	0.0170912	0.404856	0.0181708
SLC6A20	0.400859	0.0234085	0.0259043	0.0997276	0.0911808	0.0688576	0.590298	0.0218181	0.780309	0.0232566	0.72393	0.00456067	0.502014	0.0487326	0.949321	0.0275668	0.540813	0.00907721	0.0228035	0.0952646	0.709048	0.024737	0.343323	-0.0112379	0.435439	0.0481637	0.954272	-0.0161838					SLC6A20	0.549836	0.0220596	0.56479	0.029014	0.57545	0.00876212	0.76574	0.0436858	0.747568	0.0547147	0.553279	0.0505025
SLC6A3	0.812875	0.00102285	0.771984	0.0163084	0.214775	0.0242865	0.86892	0.000886121	0.452349	-0.0256269	0.652503	-0.0201723	0.576968	0.0102523	0.709048	0.0255052	0.567823	-0.0191326	0.402338	0.0350231	0.261694	0.030718	0.576968	-0.00934943	0.375563	-0.0233541	0.209535	-0.0139289					SLC6A3	0.780039	0.000745598	0.818674	-0.00136779	0.662654	0.0190639	0.923258	-0.0105902	0.652503	0.010481	0.828203	0.0107374
SLC6A4	0.201111	0.0266444	0.423656	0.0323503	0.0342598	0.0563191	0.768021	0.0533335	0.963512	-0.000918945	0.0168216	0.0769728	0.931581	0.00265833	0.140223	0.0565093	0.0190322	0.0765927	0.106847	0.0495195	0.477007	0.0910854	0.483777	0.0155961	0.0951191	0.0423744	0.0737662	-0.0560249					SLC6A4	0.819188	0.0123597	0.405058	-0.000429322	0.871445	0.0994123	0.485048	0.0168179	0.846975	0.014097	0.446425	-0.0377326
SLC6A5	0.907854	0.00226916	0.722085	0.00358625	0.298274	-0.0333345	0.779455	-0.0121965	0.54026	-0.0104567	0.640703	-0.0234344	0.708315	0.0125463	0.732555	0.00790732	0.595463	0.0116372	0.103857	-0.0417001	0.804513	-0.00740911	0.529995	0.015326	0.835908	-0.00531584	0.317237	0.0082559					SLC6A5	0.111842	0.0387211	0.304526	-0.0403951	0.621011	0.0125215	0.449377	-0.0334303	0.519289	0.0176637	0.949458	0.00156559
SLC6A6	0.168744	0.0334033	0.0627813	-0.150841	0.682519	0.014554	0.312329	-0.0311459	0.0973588	-0.0718191	0.315919	0.0601369	0.57901	-0.0123031	0.0866886	-0.0431747	0.424713	-0.075485	0.254817	-0.0430037	0.593925	-0.0361118	0.486917	-0.0539813	0.898254	-0.0139085	0.258589	-0.0229114					SLC6A6	0.0172029	0.0613535	0.802464	-0.00523835	0.846846	-0.00440227	0.119125	-0.0526935	0.812875	0.00531645	0.373651	-0.0281304
SLC6A7	0.503918	-0.0181206	0.612205	-0.0374348	0.826576	0.0138558	0.747568	0.0092186	0.797578	-0.00431877	0.188002	-0.0528067	0.648202	-0.00674152	0.932661	0.00373664	0.324645	-0.0361869	0.571388	-0.0134843	0.32033	-0.0256494	0.815194	-0.0262448	0.244921	0.0182577	0.688125	-0.0062743					SLC6A7	0.651239	0.00365973	0.0331332	-0.057189	0.389885	0.0264067	0.607941	-0.0212858	0.570864	0.0191239	0.153701	-0.0317121
SLC6A8	0.0827957	-0.043923	0.281255	0.0634721	0.0414345	0.0670109	0.608986	0.00385328	0.303867	-0.0351221	0.0569812	0.0598666	0.212647	-0.0325184	0.401893	-0.0221137	0.817513	-0.00658455	0.768328	-0.0167776	0.893521	-0.00829354	0.0622341	-0.0577413	0.0697809	-0.044645	0.991087	0.00111597					SLC6A8	0.649094	-0.0026501	0.0133622	-0.0668993	0.998215	-0.00687371	0.359532	0.0249244	0.036072	-0.0512788	0.980367	-0.00623462
SLC6A9	0.298933	0.0137707	0.870922	-0.0674374	0.198128	-0.00648641	0.612127	0.0105187	0.324719	0.0357208	0.762323	0.0199863	0.182551	-0.0237202	0.0677313	0.0718734	0.0637149	-0.0584819	0.0803369	0.0915019	0.795269	0.0113929	0.154002	0.0364594	0.635974	-0.0135934	0.565849	-0.000799182					SLC6A9	0.227362	0.0354412	0.960097	0.0059016	0.325304	0.0326763	0.977958	-0.010778	0.211553	-0.0270594	0.420166	-0.0160265
SLC7A1	2.1991e-07	-0.546458	0.0205583	0.119801	0.000823557	0.161083	0.000751509	0.174208	0.000128505	0.18029	0.000584377	0.126536	8.35017e-08	-0.38267	0.000253384	0.245171	0.00652041	0.0786839	0.000274325	0.145924	0.000358233	0.139806	0.00216302	0.113662	2.59724e-05	0.188894	0.000157189	-0.0804857					SLC7A1	5.49391e-07	-0.558514	2.2346e-07	-0.548241	0.000806483	0.152873	0.00165498	0.195543	1.51795e-07	-0.428089	1.02482e-07	-0.352376
SLC7A10	0.00679039	-0.0566018	0.244276	0.0614787	0.0831718	-0.0637561	0.489729	-0.0113131	0.00217605	-0.117419	0.0294982	-0.068294	0.0314467	-0.063222	0.0207316	-0.0762851	0.190519	-0.03878	0.454481	-0.0134247	0.0321655	-0.0816111	0.0761424	-0.049277	0.0272338	-0.0721858	0.0200322	0.0186271					SLC7A10	0.225646	-0.0350924	0.0106305	-0.0831884	0.650795	-0.0162327	0.603769	-0.0256608	0.0744277	-0.0615401	0.0770403	-0.0551878
SLC7A11	0.750965	0.0125141	5.83321e-07	-1.2548	6.96837e-05	0.161487	0.0838599	-0.0495752	0.597034	0.045638	0.118771	0.0435139	0.347906	0.0391588	0.548203	0.0402879	0.0749143	-0.0379286	0.700941	0.0597589	0.620058	0.0217469	0.339533	0.0566505	0.374757	0.0380902	0.76295	-0.0147434					SLC7A11	0.16351	0.0289245	0.363461	-0.0243706	0.554277	-0.0208403	0.010722	-0.0763561	0.399186	0.0338709	0.258569	0.0363975
SLC7A13	0.495379	-0.0131351	0.781166	0.0452398	0.388592	0.0313462	0.228973	0.0397603	0.646679	0.0230906	0.104978	-0.0431434	0.787487	0.00314704	0.5492	0.0150028	0.974384	0.00242695	0.616805	-0.0188113	0.458672	0.019352	0.808244	-0.012306	0.961234	0.00290003	0.638416	-0.0040936					SLC7A13	0.256086	-0.0221646	0.94939	-0.00580183	0.156735	0.0300756	0.577988	0.014245	0.85015	0.0170465	0.634766	0.00429973
SLC7A14	0.0362046	-0.0416294	0.936142	0.0130015	0.43368	0.0236164	0.0383844	-0.0762157	0.509076	0.0380405	0.289312	0.0375837	0.250456	-0.0237694	0.435439	0.0285044	0.660058	-0.0165718	0.210541	0.0498016	0.604318	-0.00227463	0.518321	-0.00506219	0.973157	0.00925913	0.868101	-0.00940746					SLC7A14	0.144184	-0.0223507	0.0809597	-0.0593633	0.0636494	-0.0691967	0.0489338	-0.0760714	0.126737	-0.0326353	0.7479	-0.00879035
SLC7A2	0.361101	0.02648	0.0208876	0.112776	0.901805	0.0156921	0.484114	0.0148353	0.474231	0.00911515	0.892485	-0.00508881	0.954147	0.00501414	0.465958	-0.00645641	0.0667638	0.0499768	0.707585	0.00640075	0.175672	0.0478761	0.623701	-0.0211496	0.93385	0.00348519	0.0661786	-0.017178					SLC7A2	0.115929	0.0632484	0.760047	-0.0175354	0.818916	0.0151585	0.281233	0.0237062	0.93394	0.00879482	0.791215	-0.00248014
SLC7A3	0.164622	0.0590568	0.177958	-0.103186	0.0964562	0.0420576	0.000267532	0.124228	0.960042	0.0118366	0.0515628	0.074121	0.96843	0.0234733	0.8022	0.00982517	0.618428	0.0311287	0.671333	0.0162884	0.0381209	0.0776379	0.04262	0.0946017	0.411194	0.0500974	0.212252	-0.00143616					SLC7A3	0.245638	0.051837	0.105299	0.0643384	0.000689269	0.150505	0.00453431	0.116762	0.779455	0.0212631	0.780892	0.015713
SLC7A4	0.154866	0.0545955	0.663529	0.0454716	0.226037	0.06745	0.870095	0.00605556	0.334362	0.0622661	0.180113	-0.0199646	0.360316	0.0505574	0.691321	0.0703598	0.401696	0.0124136	0.844511	0.0345013	0.440739	0.0530081	0.845471	0.0113669	0.450552	0.0493401	0.826112	-0.0289493					SLC7A4	0.600602	0.0350973	0.207756	0.0730336	0.923362	-0.00867494	0.669822	0.00859307	0.730658	0.0445002	0.627343	0.0579385
SLC7A5	0.080183	0.0524034	0.486665	0.0192857	0.0180942	0.143055	7.01615e-08	-0.554882	9.46012e-08	-0.525812	0.000193767	-0.32367	0.329807	0.0532114	8.22034e-08	-0.505079	1.78442e-07	-0.571463	0.00312341	0.107018	6.56806e-08	-0.707171	4.01674e-07	-0.576833	7.95236e-08	-0.537932	0.00166974	-0.0496927					SLC7A5	0.296099	0.0390375	0.0211552	0.072596	8.69409e-08	-0.561106	7.8153e-08	-0.548823	0.852492	0.0464215	0.252336	0.0477038
SLC7A6	1.20503e-05	0.101386	0.230602	-0.0656385	0.52455	0.0138327	0.00140398	0.11409	0.0402553	0.0728835	0.203477	0.0408384	2.49905e-07	-0.133741	0.00721573	0.0531993	0.0181788	0.0666025	0.00032981	0.125016	0.00111605	0.0827994	0.0841277	0.0483532	7.32733e-05	0.0887493	0.00297153	0.0203879					SLC7A6	3.03068e-05	0.128577	0.00328278	0.0980987	0.000607786	0.109194	0.0120285	0.101286	3.7426e-07	-0.151541	0.000132448	-0.120933
SLC7A7	0.896028	0.00846108	0.769693	0.0210863	0.30457	0.0441561	0.692822	0.011818	0.391892	0.0196581	0.930378	-0.00491656	0.728413	0.0171552	0.36597	0.0315304	0.0761424	0.0516944	0.142012	0.0465981	0.976735	0.00666446	0.300325	0.0369135	0.839413	0.0133188	0.172702	-0.0137958					SLC7A7	0.536992	-0.0156227	0.684025	0.030443	0.753558	0.00230638	0.369007	0.0373504	0.502014	-0.0213534	0.419307	0.0454702
SLC7A8	0.71834	-0.00746523	0.474552	0.0336826	0.255392	-0.00791586	0.329066	-0.0246266	0.140926	-0.0512426	0.262982	-0.0268837	0.477608	-0.0212368	0.798732	-0.0136619	0.793238	-0.0196279	0.0470471	0.0694222	0.0558716	-0.0399402	0.832631	0.00827048	0.000869089	-0.0751059	0.532092	-0.0107612					SLC7A8	0.441721	-0.00446868	0.70166	-0.00132588	0.553279	-0.0238111	0.229552	-0.0345758	0.985105	-0.00153561	0.193668	-0.0270406
SLC7A9	0.756637	0.00583139	0.870922	-0.00904903	0.855813	0.0170365	0.586182	-0.00298007	0.601191	0.020508	0.802464	-0.0195571	0.912591	0.000692802	0.275278	-0.0165427	0.366624	-0.0311855	0.805035	0.00524804	0.291381	-0.0230153	0.93394	-0.00254954	0.25916	-0.0293875	0.637352	0.00504273					SLC7A9	0.579023	0.0262885	0.57901	-0.00385609	0.917442	0.00511998	0.378636	-0.01761	0.730658	0.00822554	0.473593	-0.020905
SLC8A1	0.47299	-0.0146124	0.243065	-0.0814342	0.312385	-0.0229235	0.0501463	-0.0724417	0.406951	-0.0127432	0.110201	-0.0591457	0.0739436	-0.0305861	0.0952633	-0.0574904	0.625816	-0.00368353	0.0733743	-0.0417851	0.448759	-0.0254327	0.0571762	-0.0668066	0.177107	-0.060208	0.0281869	0.0230597					SLC8A1	0.454196	-0.00654847	0.441362	-0.0220846	0.103225	-0.0534015	0.0427729	-0.0635866	0.167361	-0.047461	0.444645	-0.0263935
SLC8A2	0.451915	-0.0153403	0.25904	0.0569784	0.469991	0.0260909	0.290846	0.0396833	0.640544	0.0208568	0.607941	0.037196	0.406745	0.0315042	0.0608413	0.0528556	0.572236	0.010962	0.672156	0.0117667	0.296345	0.0351535	0.660855	0.0240861	0.998741	0.0016798	0.223939	-0.0500678					SLC8A2	0.658306	-0.00584193	0.384955	-0.0344963	0.59164	0.022293	0.219454	0.0566929	0.9482	0.0115882	0.0550146	0.0555033
SLC8A3	0.0432342	0.0514449	0.0268175	0.130718	0.0151201	0.0638719	0.00837023	0.100546	0.046284	0.0775373	0.0732223	0.0593074	0.0145215	0.0521064	0.296195	0.0330654	0.000346686	0.0946273	0.0886618	0.0485972	0.00131974	0.0857134	0.0754036	0.0733406	0.00761287	0.0546181	0.455994	-0.0122415					SLC8A3	0.37031	0.0408347	0.147634	0.0766489	0.0129364	0.0936821	0.0408217	0.0882265	0.0830607	0.053767	0.0826857	0.0547347
SLC8B1	0.385957	0.0666244	0.437458	0.054132	0.118269	0.0445354	0.219298	0.0874437	0.181955	0.0843727	0.222679	0.0457437	0.278574	0.0347877	0.224892	0.0358416	0.323912	-0.0220523	0.156299	0.0307157	0.213121	0.0816151	0.113569	0.0929084	0.491959	-0.0149492	0.252982	-0.00592182					SLC8B1	0.512722	0.0232314	0.298239	0.0628135	0.144457	0.114037	0.405058	0.0585618	0.784042	0.0161482	0.143231	0.0478494
SLC9A1	0.981776	0.0102247	0.672618	-0.00703057	0.544224	0.161939	0.315243	0.0449912	0.345506	-0.0208136	0.537401	0.0285539	0.935338	0.00642146	0.883363	0.0292767	0.736617	0.0270478	0.544726	0.00563018	0.90457	0.0208172	0.580032	0.0603402	0.634911	0.0139089	0.502228	-0.0810125					SLC9A1	0.409036	0.0346667	0.718872	-0.0102796	0.30354	0.0453029	0.411338	0.0446832	0.434121	0.00603356	0.569018	-0.00298775
SLC9A2	0.573912	0.0235625	0.714248	0.0178632	0.586699	0.0379291	0.865395	0.00667698	0.609545	-0.0105373	0.396685	-0.0322802	0.837295	0.006241	0.812625	0.00996386	0.991063	0.00808581	0.199875	0.0467904	0.743839	0.00186574	0.0552511	-0.0619766	0.476081	-0.0129174	0.0981251	-0.0117811					SLC9A2	0.801838	0.0152448	0.197699	0.040686	0.750162	-0.0058191	0.714993	0.0278324	0.762323	0.000762308	0.815441	0.0185967
SLC9A3	0.483182	-0.015624	0.562716	0.00869628	0.150024	0.0433117	0.22782	0.0284439	0.985085	-0.00141857	0.460192	-0.0338218	0.738534	-0.00220359	0.54125	0.0164939	0.703876	-0.0153251	0.760364	0.00312473	0.803356	0.00554144	0.47299	-0.0214048	0.357312	-0.026819	0.851721	0.00311407					SLC9A3	0.469607	-0.0135092	0.816353	-0.0174856	0.21658	0.0391489	0.429931	0.0194933	0.778309	-0.0140748	0.986316	-0.00457468
SLC9A3R1	0.343323	0.00265487	0.0407135	0.102862	0.838244	0.00242263	0.235394	-0.0306707	0.804513	-0.00683921	0.250456	0.0363414	0.776019	-0.00116819	0.525525	0.0207971	0.91496	0.00130888	0.439332	-0.0169326	0.818431	-0.00664727	0.0942374	-0.0641881	0.837076	-0.0100523	0.333352	0.00838287					SLC9A3R1	0.158175	-0.0329709	0.752099	0.0174393	0.178771	-0.0543965	0.36425	-0.00840629	0.1553	-0.0398752	0.354732	0.0320085
SLC9A3R2	0.033754	0.0490814	0.136005	0.0961693	0.00607787	0.102918	0.356408	0.0510197	0.164954	0.0361732	0.0299471	0.0661399	0.214296	0.0245606	0.172356	0.035264	0.031683	0.0566083	0.353183	0.0368044	0.156916	0.0471606	0.536866	0.0322153	0.00116406	0.0724185	0.0713953	-0.0303288					SLC9A3R2	0.109842	0.0409786	0.125996	0.0566542	0.524707	0.0302324	0.0722695	0.0837915	0.498217	-0.0105789	0.147351	0.0507576
SLC9A4	0.785817	0.0168783	0.531096	0.0120492	0.271543	0.0675787	0.293733	0.0498248	0.554144	0.0376993	0.0746707	0.144355	0.84898	0.0806026	0.412046	0.0504527	0.748527	0.0321667	0.866322	0.0240284	0.708504	0.0458531	0.740184	0.0273671	0.670163	0.0243506	0.837731	-0.0661381					SLC9A4	0.858476	0.0172035	0.714165	0.0164739	0.20819	0.0679191	0.432272	0.0481113	0.567823	0.0683119	0.441984	0.0912094
SLC9A5	0.0739436	0.0432373	0.977897	-0.00797212	0.0903246	0.0384528	0.983914	-0.0246833	0.426687	0.0436837	0.774875	0.0469584	0.0446434	0.0395949	0.685815	-0.00967523	0.147217	0.0585156	0.179737	0.0381993	0.757453	-0.0119398	0.484114	0.0396009	0.303164	0.0380348	0.528189	-0.0188784					SLC9A5	0.0147303	0.0698315	0.452966	0.0118298	0.858543	-0.0193699	0.720574	-0.029598	0.0849351	0.0463481	0.278567	0.0419186
SLC9A6	0.00268944	0.0608066	0.33146	-0.0532135	0.23712	0.0323409	0.257293	0.0327985	0.769999	-0.00956325	0.0460911	0.06353	0.000249485	0.0670646	0.150872	0.0398471	0.187002	0.0323785	0.632641	0.0138477	0.393548	0.0169022	0.617376	0.0311216	0.448759	0.0142129	0.542901	-0.00282629					SLC9A6	0.0130598	0.0662214	0.0571762	0.0574228	0.262995	0.0454177	0.502966	0.0182035	0.0282935	0.0485671	0.000284012	0.0884828
SLC9A7	0.196144	0.0285971	0.0130563	0.122776	0.170017	0.044298	0.196661	0.0372482	0.672669	0.0160598	0.512535	0.0303307	0.335022	0.0239589	0.571354	0.0310031	0.10562	0.0624643	0.68882	0.0179251	0.0386804	0.0560736	0.561765	0.000890802	0.894704	-0.00317487	0.57597	-0.00570428					SLC9A7	0.197363	0.0330109	0.814034	0.0130498	0.344741	0.0347989	0.139059	0.0412496	0.443136	0.00917398	0.324571	0.0224079
SLC9A8	0.714993	-0.000124842	0.528871	0.0157247	0.00618953	-0.0693302	0.982723	0.00923522	0.776868	-0.000230837	0.638567	0.00454038	0.410132	-0.0170772	0.203923	-0.0294857	0.418673	-0.0307935	0.386605	-0.00841518	0.584642	0.0114267	0.744176	-0.0105674	0.704601	-0.0135703	0.00269575	0.0238231					SLC9A8	0.150421	0.031242	0.408437	-0.0407672	0.998215	-0.000307147	0.98034	-0.00733739	0.35563	-0.0263944	0.955398	-0.000103142
SLC9A9	0.00202664	-0.0631809	0.59135	-0.0342135	0.278581	-0.0138857	0.08963	-0.0603161	0.00932293	-0.0619758	0.730658	-0.0123376	0.0460911	-0.0313923	0.13654	-0.0370267	0.754367	-0.00627711	0.213271	-0.0389179	0.639178	-0.00986038	0.282569	-0.0329712	0.0528721	-0.0453045	0.175059	0.0074092					SLC9A9	0.735849	-0.00632475	4.60161e-05	-0.102617	0.414172	-0.0336773	0.0320404	-0.0786416	0.469313	-0.0164945	0.0330036	-0.0604116
SLC9B1	0.999404	0.0184037	0.521061	0.0170793	0.803356	0.000609221	0.540813	0.0457906	0.633842	0.0188268	0.390887	-0.0225976	0.728413	0.00740829	0.821919	0.00884304	0.400859	-0.0137859	0.547305	0.0141293	0.329889	0.0325276	0.268757	-0.0285342	0.528455	-0.0202984	0.509849	-0.0127709					SLC9B1	0.605793	-0.00854684	0.535882	0.0327685	0.926917	0.00142499	0.32099	0.0434448	0.682929	-0.010392	0.836348	-0.000870335
SLC9B2	0.195072	0.0285829	0.577972	0.0765525	0.125112	0.157452	0.0427729	0.135156	0.554144	-0.0404585	0.490689	-0.0314017	0.134724	0.0717587	0.615843	0.106172	0.544701	0.031301	0.986316	0.0697773	0.0675018	0.0640567	0.546759	0.0792289	0.339889	0.0306325	0.223939	-0.0664045					SLC9B2	0.493852	0.0246133	0.223814	0.120573	0.310847	0.0987861	0.014106	0.1783	0.964858	0.0386571	0.00927229	0.0933247
SLC9C1	0.00859395	-0.0627592	0.461695	-0.0420664	0.0792585	-0.0196999	0.335022	-0.0307095	0.0370224	-0.0529655	0.377827	-0.0448733	0.256666	-0.0315221	0.319602	-0.0283185	0.93988	-0.0146221	0.902071	0.00172865	0.983892	-0.0160914	0.822158	0.00991274	0.241298	-0.0159214	0.144184	0.0131623					SLC9C1	0.102123	-0.0429846	0.00878446	-0.0873274	0.258569	-0.032772	0.546759	-0.0181926	0.0904797	-0.0471527	0.542352	-0.0226131
SLC9C2	0.209377	-0.0490881	0.277925	0.0723565	0.454151	0.00685358	0.957717	-0.00387496	0.621114	0.0221578	0.403375	0.001485	0.348673	-0.0141328	0.989858	-0.00768202	0.467481	0.023913	0.909161	0.0247403	0.691321	0.00696527	0.534899	-0.00322898	0.191435	-0.0352037	0.331124	-0.0094254					SLC9C2	0.616235	-0.076927	0.22667	-0.0235923	0.805035	0.0264716	0.96843	-0.0121281	0.620535	-0.0143313	0.269409	-0.0268633
SLCO1A2	0.299629	-0.0235847	0.751443	-0.0269915	0.551196	0.0199294	0.913775	0.000744312	0.176628	-0.0475098	0.569849	0.00595191	0.539825	-0.0223495	0.266813	0.0334096	0.459285	-0.0165498	0.0215851	-0.100443	0.999403	-0.00819721	0.618428	-0.019376	0.0976611	-0.0424571	0.41566	0.00717629					SLCO1A2	0.885714	-0.00206574	0.095122	-0.0559855	0.292697	-0.0242634	0.507738	0.0156071	0.164169	-0.0394816	0.318745	0.00478466
SLCO1B1	0.00318909	-0.0654721	0.951637	0.0259008	0.141736	-0.0439157	0.48132	0.021219	0.0159505	-0.092965	0.901938	0.00322537	0.0485919	-0.0470058	0.131876	-0.034096	0.221548	-0.0312652	0.0104198	-0.0774377	0.684716	-0.0195528	0.202947	-0.0632853	0.0461204	-0.0591183	0.00265646	0.0200085					SLCO1B1	0.121201	-0.0442579	0.0056888	-0.0922173	0.583616	0.0158747	0.534899	0.0168946	0.00700727	-0.0763686	0.697628	-0.00383123
SLCO1B3	0.138661	-0.0331884	0.8993	-0.0295463	0.0834381	-0.0368795	0.676363	0.0162302	0.135754	-0.0478676	0.286602	0.0285236	0.438709	-0.00241869	0.281244	-0.0249039	0.856007	0.00310199	0.200399	-0.0337474	0.614791	0.00734044	0.326114	0.0275885	0.564259	-0.019356	0.0720999	0.0129199					SLCO1B3	0.080233	-0.0494661	0.693924	-0.0278012	0.77746	-0.022734	0.410982	0.0389127	0.215954	-0.0458954	0.668073	0.0167889
SLCO1B7	0.597535	0.0131755	0.450832	0.0465303	0.527477	0.0479673	0.94939	-0.0114093	0.868742	-0.0114313	0.454766	0.0184569	0.200835	0.0214368	0.226037	0.0499129	0.327588	0.0424395	0.427947	-0.0224359	0.741578	0.0173021	0.85015	0.00221357	0.393548	-0.027324	0.670667	0.00490397					SLCO1B7	0.286565	0.0305072	0.512535	-0.00315696	0.668073	-0.0211362	0.993446	-0.00168234	0.631115	-0.0174426	0.0619631	0.0686883
SLCO1C1	0.280567	-0.0236504	0.80657	-0.000844511	0.449655	-0.0196466	0.0494504	-0.0541195	0.79181	0.00679959	0.621589	-0.00422329	0.315919	-0.0142623	0.684716	0.0100448	0.208295	-0.0370665	0.0233437	-0.0606014	0.145835	-0.0346374	0.130114	-0.0474448	0.149179	-0.0430841	0.314363	0.00166671					SLCO1C1	0.534049	-0.0111351	0.383507	-0.0291481	0.117167	-0.0555859	0.0825314	-0.056009	0.429059	-0.0173508	0.513109	-0.0161061
SLCO2A1	0.0794124	-0.0242706	0.883911	-0.0037235	0.737062	0.0185398	0.340289	0.0439159	0.878168	0.0108529	0.278574	0.0477581	0.797848	-0.0100776	0.573389	-0.0137274	0.52804	-0.00618045	0.686625	-0.00827882	0.871097	0.0158148	0.969621	0.00182142	0.819593	-0.0216408	0.193763	0.00772735					SLCO2A1	0.0367144	-0.0468086	0.522198	-0.0172674	0.879674	0.00351943	0.0690144	0.0778201	0.248002	-0.0408527	0.30378	0.0270175
SLCO2B1	0.413536	-0.0208704	0.110898	-0.0855982	0.469625	-0.0151365	0.890123	-0.00897136	0.801043	0.0134208	0.816353	-0.0174579	0.298239	-0.0227696	0.546212	-0.0147515	0.529995	0.015772	0.476359	0.0148515	0.858161	-0.0220027	0.962477	0.00610459	0.228917	-0.038544	0.216098	0.0143085					SLCO2B1	0.995841	-0.00347101	0.352527	-0.040208	0.706476	0.00261962	0.593395	-0.0144197	0.825645	0.00377455	0.0463884	-0.0675361
SLCO3A1	0.91496	0.00415884	0.570828	0.0286616	0.249195	0.0637877	0.33278	0.030819	0.195534	-0.0446568	0.0692428	0.0611658	0.890123	-0.000816307	0.522602	0.0238838	0.621589	0.0208579	0.938775	0.00494289	0.135362	0.0390443	0.548748	-0.0216784	0.797578	-0.00133805	0.873965	-0.0172702					SLCO3A1	0.991087	0.00615416	0.918515	0.00437363	0.549293	-0.0194932	0.0350255	0.0775099	0.0984229	-0.0405037	0.369659	0.0433539
SLCO4A1	0.0247383	0.0456576	0.0143737	0.139646	0.0861399	0.0502917	0.0868436	0.0568378	0.794116	0.0020967	0.967239	-0.00853834	0.93988	0.00127074	0.129969	0.05285	0.061194	0.0554991	0.11304	0.0565926	0.175672	0.0347854	0.625816	0.0149448	0.270047	0.0245327	0.00274896	-0.0260062					SLCO4A1	0.00273557	0.10094	0.793238	-0.0024778	0.0327592	0.0717187	0.351754	0.0308865	0.740789	0.0208515	0.588746	-0.0131681
SLCO4C1	0.105942	-0.0288726	0.429545	-0.0811611	0.388592	-0.0235464	0.496324	-0.0192366	0.76543	-0.0115389	0.599609	-0.0170798	0.411832	-0.025332	0.684716	0.00404639	0.310901	-0.0164531	0.168401	-0.0359344	0.748369	-0.00467283	0.583103	0.00703267	0.098268	-0.0554427	0.217761	0.00781775					SLCO4C1	0.237852	-0.0393948	0.315919	-0.0282846	0.19163	-0.0387445	0.964858	-0.00175896	0.0933593	-0.0663543	0.546313	0.0116602
SLCO5A1	0.339533	0.013213	0.470859	-0.0408775	0.907729	0.00422862	0.223814	0.032009	0.50429	-0.0177904	0.575948	0.0150187	0.720574	0.0325275	0.048626	0.0961082	0.219859	0.0354019	0.0853604	0.0682733	0.65206	0.0315227	0.352527	0.0797152	0.43105	0.0222868	0.497496	-0.0353204					SLCO5A1	0.921101	0.0149071	0.494435	0.0165362	0.886737	0.0047351	0.0876721	0.0561878	0.839629	-0.00806094	0.392357	0.0294518
SLCO6A1	0.860698	0.00300314	0.658103	-0.0354137	0.1874	-0.0281529	0.340289	-0.0336598	0.638109	-0.00479649	0.778309	0.0145186	0.911406	0.000733995	0.462307	-0.0118607	0.0293869	-0.0491869	0.41332	0.0375573	0.662875	0.0195017	0.25981	-0.0376679	0.552196	-0.000510803	0.554816	0.00517411					SLCO6A1	0.13894	0.0356192	0.153571	-0.0468083	0.882027	0.00426909	0.098119	-0.063801	0.815194	0.00737825	0.657792	-0.0078107
SPNS1	0.139459	-0.0842644	0.96715	-0.0204043	0.893521	0.0187604	0.787487	0.0102041	0.97912	-0.0251852	0.308766	0.0284949	0.519289	-0.0238454	0.0564495	0.029909	0.159688	0.0386913	0.398161	-0.0257219	0.831239	-0.039554	0.93394	-0.0155088	0.0733097	0.0391744	0.0215934	-0.00933021					SPNS1	0.245638	-0.111994	0.488791	-0.0628769	0.842177	0.00493027	0.772589	0.0265669	0.836128	-0.0142475	0.389064	-0.0532598
SPNS2	0.712765	0.00427515	0.152021	0.0705835	0.26875	0.0357695	0.330549	0.0245782	0.918404	0.00681028	0.422118	0.0251075	0.19874	0.0239529	0.773431	-0.00452841	0.291356	-0.0197199	0.594931	0.0176978	0.491017	0.024843	0.330549	-0.0303451	0.981506	0.000521318	0.79264	-0.000672436					SPNS2	0.617284	0.0148	0.909038	-0.00545834	0.194179	0.0428934	0.66114	0.0217708	0.123066	0.0322598	0.691018	0.0149274
SPNS3	0.880689	0.00504493	0.498942	-0.0440252	0.0157554	-0.0734808	0.168282	-0.037518	0.638109	0.0136051	0.0409691	-0.0696043	0.721693	-0.0133382	0.098268	-0.0369265	0.0533804	-0.0443368	0.49032	-0.0159462	0.506202	-0.0116022	0.801309	-0.0186868	0.412899	-0.0226781	0.179362	0.012507					SPNS3	0.403816	-0.0322324	0.292724	0.0362774	0.0230723	-0.0797549	0.718898	-0.0103246	0.168744	-0.034356	0.720939	0.00864327
SV2A	0.956527	0.0121446	0.631247	-0.015364	0.165866	0.0796955	0.9482	-0.012301	0.807987	-0.0169123	0.942256	0.0100616	0.395023	-0.0083733	0.275278	0.0467454	0.600648	-0.0141385	0.834019	0.00137102	0.66179	-0.00910353	0.165076	-0.0566048	0.124744	-0.0518026	0.511764	-0.0295485					SV2A	0.743721	0.014965	0.610032	-0.00245516	0.962528	-0.00186103	0.967239	0.00347227	0.736281	0.0235172	0.189609	-0.0372252
SV2B	0.124159	-0.0279291	0.810051	-0.0133878	0.257271	-0.0354104	0.627933	0.0080768	0.142956	0.0421517	0.744176	0.00887812	0.720574	-0.0103823	0.752907	0.0023099	0.0550616	0.0477969	0.558281	0.0185529	0.919592	0.0018428	0.0727446	-0.0500998	0.653138	0.00737013	0.940043	0.00109741					SV2B	0.211706	-0.0234605	0.294096	-0.0307754	0.551284	0.0178815	0.804774	0.00647384	0.679643	-0.0149512	0.886737	-0.00968274
SV2C	0.114252	-0.0145262	0.483855	-0.00221169	0.366763	0.00207753	0.348673	-0.0151241	0.131493	-0.0307643	0.623701	0.021366	0.810559	-0.0060329	0.192965	0.00268968	0.0678814	-0.0137519	0.0621719	-0.0549453	0.013975	-0.069163	0.665476	0.00307585	0.697949	0.000788047	0.757278	-0.0198774					SV2C	0.282543	-0.0207349	0.341046	-0.024552	0.147351	-0.0404952	0.916145	0.0213081	0.489729	0.000682568	0.716478	0.0101973
SVOP	0.231876	-0.0137223	0.529852	-0.0477582	0.15301	-0.0330891	0.220421	-0.0366442	0.158235	-0.0270051	0.295473	-0.0591777	0.0241694	-0.0537957	0.17472	-0.0304962	0.614224	-0.00970466	0.0513444	-0.0691719	0.694632	0.00261581	0.923258	-0.00517386	0.0507118	-0.0480679	0.0614867	0.0145212					SVOP	0.680466	0.00160992	0.223814	-0.0257134	0.21437	-0.042168	0.381879	-0.0220357	0.0205769	-0.0499692	0.132547	-0.0332233
SVOPL	0.1035	-0.0383105	0.674925	-0.0274107	0.227761	0.0628193	0.803619	0.076095	0.786054	0.0516437	0.788636	0.102742	0.895347	0.000360723	0.70733	-0.00232503	0.0654217	-0.0577189	0.0241715	-0.0616408	0.728554	-0.00263761	0.360316	0.0465825	0.892086	-0.00677004	0.600602	-0.0533893					SVOPL	0.684838	0.052348	0.0985858	-0.0481366	0.935216	0.0708369	0.685123	0.0706972	0.0786478	0.111938	0.128189	-0.0299549
TAP1	0.180301	0.0639748	0.816989	0.011893	0.383014	0.0812605	0.714165	0.0203513	0.176403	0.03881	0.104843	0.0719541	0.229552	0.0819223	0.752383	0.0236626	0.0326436	0.157617	0.835493	0.0223892	0.147577	0.0591914	0.261678	0.0483542	0.996224	0.0078083	0.699121	-0.0691184					TAP1	0.410559	0.0596283	0.0647339	0.0868284	0.216026	-0.0879794	0.1574	0.0686234	0.72393	0.0249017	0.089222	0.139994
TAP2	0.809401	0.00277732	0.519118	0.0221453	0.470544	0.0366427	0.220421	0.0415786	0.781457	0.0338893	0.753232	-0.00305605	0.93988	0.0281629	0.807987	0.0110838	0.639635	0.0319556	0.681148	0.0225841	0.924342	0.0137938	0.797848	0.00466541	0.572371	0.0241556	0.831917	-0.0190213					TAP2	0.296788	-0.0205271	0.381879	0.036986	0.457184	0.0207821	0.208836	0.0670469	0.249841	-0.0318575	0.21163	0.0869479
TMEM180	0.178179	0.0216114	0.134049	0.0692604	0.0184626	0.0655586	0.0465824	0.0664167	0.424949	-0.0264902	0.98034	0.000261903	0.872448	0.0121634	0.732555	0.00497982	0.240741	0.0501041	0.355508	0.0166327	0.640247	0.00558362	0.351754	0.0261706	0.662875	0.0159054	0.989899	-8.05192e-05					TMEM180	0.25422	0.0341923	0.704985	0.0138927	0.089222	0.056344	0.0589562	0.0815215	0.749832	-0.030974	0.357063	0.0325163
UCP1	0.0739436	0.0411071	0.367699	0.0374486	0.885249	0.0196043	0.0868436	0.0675373	0.85112	-0.00781197	0.298933	0.0206932	0.144732	0.0331488	0.962426	0.00995124	0.393365	0.00931599	0.076543	0.0372662	0.438968	0.0278343	0.708315	-0.000295722	0.496683	0.0197276	0.794937	-0.00148943					UCP1	0.159497	0.0360208	0.409284	0.0352033	0.0738547	0.0864017	0.206144	0.0438912	0.102441	0.0358058	0.495966	0.0271503
UCP2	0.0622341	-0.0385455	0.993428	-0.0144617	0.741578	0.000747164	0.973193	-0.00226988	0.660706	-0.00673156	0.870095	-0.00617163	0.397518	0.0139249	0.778014	0.0115981	0.292724	-0.0161329	0.994645	0.00736921	0.388592	0.0295706	0.0164939	-0.0741555	0.386949	-0.0228057	0.634165	-0.00218936					UCP2	0.0681813	-0.045787	0.23246	-0.0416835	0.706476	-0.0171711	0.779455	0.00690552	0.352527	0.0203979	0.866749	0.0204823
UCP3	0.275933	-0.0137755	0.317489	0.051973	0.912472	0.000779951	0.538838	-0.0278124	0.591857	0.0187071	0.2819	-0.0522604	0.918515	0.00449381	0.106111	-0.0380632	0.746437	0.00410045	0.538405	-0.0180113	0.798732	-0.013645	0.0595597	-0.0581238	0.754042	-0.00619285	0.334842	0.0053986					UCP3	0.205774	-0.0233196	0.666561	-0.0117276	0.253574	-0.0470791	0.913775	-0.0048374	0.390062	-0.0212245	0.574434	0.0369274
UNC93A	0.0333804	-0.0242411	0.715366	-0.0400459	0.438968	-0.0158282	0.306641	-0.0487158	0.83474	0.0119434	0.215954	-0.0430822	0.00516494	-0.0565226	0.240698	-0.0269194	0.906671	0.000474929	0.348562	-0.0405361	0.227761	-0.0306267	0.112889	-0.0744447	0.420622	-0.0184034	0.89042	-0.000215531					UNC93A	0.478806	-0.0149667	0.0919105	-0.0538121	0.512149	-0.0364018	0.175784	-0.0740238	0.249841	-0.0186594	0.00450455	-0.0870019
UNC93B1	0.223246	-0.0246681	0.462607	0.0208034	0.247969	0.0450499	0.422118	0.0372434	0.0205676	-0.075257	0.495379	-0.0172665	0.740789	0.00616229	0.368354	0.0238893	0.143093	0.0438967	0.376864	-0.0365088	0.616896	0.0158371	0.907854	7.6799e-05	0.735934	0.00359159	0.637352	-0.00912324					UNC93B1	0.113531	-0.0460917	0.840797	-0.00550892	0.949458	0.0234176	0.131255	0.0714727	0.73403	-0.0173233	0.43318	0.0192655
XPR1	0.214296	0.0216648	0.241256	0.0967172	0.0293882	0.0688621	0.180113	0.0444581	0.568308	0.0183178	0.713879	0.0349412	0.82332	0.00982522	0.0532395	0.0577306	0.0966112	0.0596986	0.0495876	0.0608304	0.147082	0.0537655	0.967239	0.0261343	0.993437	0.00245729	0.0210893	-0.0182417					XPR1	0.769772	0.00883493	0.197179	0.0461678	0.581569	0.0210231	0.125627	0.0567765	0.139859	-0.0422602	0.0444588	0.0561257
pseudo_0	0.96843	0.00251825	0.914728	-0.00547219	0.702381	-0.0046756	0.35563	-0.0258829	0.197607	-0.037339	0.802464	0.000264482	0.531954	-0.0223339	0.611641	0.0578505	0.161917	-0.0296779	0.714251	-0.00842601	0.932742	0.0100653	0.356408	-0.0073364	0.0574237	-0.0512152	0.354612	-0.00612768					pseudo_0	0.620434	0.0159905	0.69172	-0.0161797	0.357843	-0.0566642	0.655737	-0.0193507	0.801309	0.00343882	0.164291	-0.025219
pseudo_1	0.256666	-0.00461206	0.717603	-0.00111743	0.662708	-0.00963554	0.67309	0.0290168	0.691321	0.00979079	0.795542	-0.00396279	0.233045	-0.0237743	0.889974	-0.00284829	0.636434	0.0131767	0.221613	-0.0207833	0.358877	-0.0320071	0.597535	-0.0135526	0.014811	-0.0548509	0.309374	0.00652654					pseudo_1	0.636289	-0.0125086	0.2819	-0.0222002	0.639024	0.0309484	0.582078	0.00670412	0.979149	0.00461268	0.12875	-0.0550311
pseudo_10	0.0862948	0.0961122	0.817603	0.00337438	0.455053	0.00234451	0.242542	0.041995	0.435438	0.0668735	0.966049	0.00184553	0.07639	0.0317145	0.787204	0.00429382	0.500113	0.0202669	0.89263	-0.00693089	0.406951	0.0221572	0.350982	-0.0302842	0.89707	-0.00751419	0.699121	-0.071987					pseudo_10	0.112853	0.123575	0.217622	0.0691293	0.194692	0.0608321	0.48225	0.029681	0.0198538	0.0536576	0.832855	0.0115886
pseudo_100	0.379445	0.00944313	0.696449	0.0197907	0.461397	-0.0283666	0.175784	-0.033995	0.780309	-0.010852	0.132788	-0.0575005	0.197179	0.0646413	0.170483	0.0234489	0.487854	0.0139582	0.799269	0.0129158	0.749502	-0.0218426	0.327588	-0.00981617	0.285944	-0.0136607	0.195814	-0.00677978					pseudo_100	0.185222	0.0530586	0.611079	-0.0147478	0.154996	-0.0291862	0.385957	-0.0279409	0.0290551	-0.0546918	0.337179	0.0715586
pseudo_101	0.333526	-0.0120427	0.455341	-0.0513231	0.146665	0.0631455	0.175784	0.0493015	0.705712	0.0183736	0.117366	-0.0635925	0.531954	-0.00948551	0.251661	-0.0174441	0.0624439	-0.0345749	0.876145	0.0203596	0.210385	0.0564091	0.25604	0.0383512	0.411194	0.0472785	0.376709	-0.00923715					pseudo_101	0.644814	-0.0216568	0.244958	-0.0322881	0.163839	0.0477857	0.273308	-0.0370125	0.899574	3.11654e-05	0.373651	-0.0209611
pseudo_102	0.0390881	0.055343	0.584129	-0.0631887	0.985085	-0.00634269	0.532935	0.0350174	0.488198	0.0124311	0.341804	-0.0323002	0.00497712	0.117673	0.177107	-0.0345885	0.473912	0.0482262	0.634766	-0.0146276	0.347248	-0.0182558	0.303823	-0.0357522	0.627464	0.018755	0.559818	-0.0047862					pseudo_102	0.0204331	0.0784677	0.447589	0.0358994	0.179737	0.0341607	0.84781	-0.005172	0.0088617	0.117797	0.017542	0.102538
pseudo_103	0.57493	0.0124054	0.0375822	-0.131892	0.39024	-0.0259756	0.421255	-0.0217535	0.0343935	0.0523858	0.0181788	-0.0970852	0.142686	-0.0297387	0.0700117	0.04326	0.142279	-0.0308131	0.644364	-0.0294392	0.655297	-0.00150336	0.790936	-0.0153525	0.46779	0.0700913	0.730242	-0.00361376					pseudo_103	0.623591	0.0183872	0.939879	0.00854355	0.19831	-0.0409879	0.893666	-0.00928526	0.220421	-0.0449161	0.557278	-0.0133722
pseudo_104	0.41439	-0.0234262	0.481986	-0.0221611	0.587729	-0.0262538	0.091336	0.0465222	0.102287	0.0641139	0.493492	0.0243783	0.093068	-0.0378867	0.197607	-0.0360312	0.0247383	0.0591245	0.843344	0.0040995	0.140523	-0.0282264	0.0315646	-0.07509	0.476081	0.0158939	0.769772	0.00341					pseudo_104	0.738095	0.00837466	0.0771366	-0.058415	0.188103	0.0616811	0.131637	0.0456551	0.0799255	-0.0530586	0.184131	-0.0246979
pseudo_105	0.163265	0.0331193	0.0177923	-0.143402	0.0319843	-0.0603821	0.199262	0.0876009	0.805671	-0.00866018	0.439592	-0.0593174	0.0741853	-0.042286	0.251661	-0.0242063	0.436065	-0.0201649	0.0385088	-0.0709025	0.152152	0.0890384	0.203477	-0.0423595	0.109054	0.0417366	0.334842	-0.00908078					pseudo_105	0.532092	0.00715778	0.0822677	-0.0595296	0.0671357	0.0972797	0.341046	0.0589345	0.193061	-0.0447479	0.158488	-0.0374223
pseudo_106	0.101814	0.0359166	0.179409	-0.0555468	0.398543	0.0420113	0.51446	-0.0238421	0.914844	-0.00106238	0.538838	0.020458	0.0573717	-0.0418126	0.619003	-0.0099956	0.106265	0.0408301	0.0408022	-0.0545284	0.0192963	-0.0588382	0.387596	-0.0426306	0.0435685	0.0776293	0.192743	0.0153806					pseudo_106	0.0449077	0.0616428	0.754367	0.0171173	0.646505	-0.0155857	0.405901	-0.0347821	0.123794	-0.0606201	0.17165	-0.045628
pseudo_107	0.0901957	-0.0299782	0.497043	0.0492213	0.966002	0.00133216	0.68622	0.0178461	0.358094	-0.0197885	0.693924	-0.0207404	0.817513	0.00243767	0.428429	0.0477548	0.274618	-0.022513	0.678962	0.0123079	0.329147	-0.0182916	0.0654427	-0.07161	0.705712	0.00804694	0.757278	-0.0050344					pseudo_107	0.224507	-0.0145694	0.0749143	-0.0300568	0.440215	0.0248762	0.963668	-0.00661206	0.86892	-0.00548311	0.723173	0.00160863
pseudo_108	0.310188	-0.0110919	0.103395	0.0495396	0.284596	0.0334782	0.33278	0.0357743	0.435438	-0.034221	0.157044	-0.0640724	0.494435	0.0510429	0.00143398	0.0730882	0.488791	0.0166494	0.049761	0.0525094	0.446969	-0.0268252	0.310901	0.0539768	0.646679	-0.001968	0.713511	0.00273197					pseudo_108	0.331865	0.000892724	0.692822	0.0385439	0.22105	0.0526825	0.625816	0.0249494	0.460192	0.0189942	0.506406	0.0765376
pseudo_109	0.415244	0.0506463	0.302503	0.024708	0.0181673	-0.0599842	0.0669861	-0.0671277	0.321789	0.0285702	0.158362	-0.0344962	0.0791569	-0.032592	0.0652938	0.0598286	0.262982	-0.0299744	0.296821	0.0580857	0.291381	0.036961	0.672	-0.0178749	0.078494	-0.0427645	0.367928	0.00704766					pseudo_109	0.173171	0.047734	0.111875	0.0689122	0.440215	-0.0472664	0.0133621	-0.0894165	0.0814808	-0.0496117	0.350868	-0.0192029
pseudo_11	0.400022	-0.0223749	0.742369	0.0100302	0.644532	-0.0181022	0.406745	0.0189423	0.342664	-0.031061	0.23363	-0.039483	0.6375	0.0130138	0.452349	0.0114897	0.0299471	0.131615	0.318745	0.0299723	0.681422	0.0188752	0.508199	-0.0192975	0.885249	-0.00286311	0.358497	-0.00663825					pseudo_11	0.0590457	-0.0418741	0.771446	-0.00449399	0.700941	0.0501349	0.323912	-0.0111133	0.560759	-0.0174615	0.478208	0.055187
pseudo_110	0.956527	-0.00126528	0.615361	0.0167308	0.981506	-0.0108894	0.287955	-0.00791265	0.99056	0.00730712	0.00055407	0.128317	0.58721	0.0143725	0.663961	0.00744883	0.760047	0.00660655	0.4015	0.0237372	0.537297	-0.019755	0.503918	-0.00643666	0.373953	-0.0215362	0.235492	-0.027926					pseudo_110	0.841224	0.00108578	0.667648	-0.00133717	0.217691	-0.0254469	0.649276	0.016861	0.594428	0.0253418	0.898529	0.000126118
pseudo_111	0.0519221	0.0488237	0.189815	0.0483892	0.276596	-0.0244237	0.542791	-0.0295974	0.96481	0.0125137	0.469313	-0.0226065	0.613175	0.00525709	0.625344	0.00768456	0.887763	0.00819968	0.0920654	0.0704942	0.905359	0.00381563	0.883046	-0.00172095	0.184415	-0.034722	0.835404	0.00711291					pseudo_111	0.185716	0.0523964	0.172942	0.0285565	0.722056	-0.019864	0.399186	-0.0274415	0.71834	-0.0167435	0.364115	0.0246944
pseudo_112	0.72393	-0.00884541	0.583101	0.0170579	0.906544	0.0606386	0.151856	0.0538973	0.228339	0.0257126	0.811717	-0.0109244	0.437826	0.0179779	0.548203	0.0256091	0.152284	-0.0381858	0.445535	-0.0106557	0.823083	0.030529	0.391712	0.0674606	0.27462	-0.0389045	0.696917	-0.00473431					pseudo_112	0.764086	-0.00247649	0.604811	-0.0211614	0.19883	0.0766556	0.154002	0.0431128	0.970811	0.0235658	0.449101	0.0213949
pseudo_113	0.252308	0.0275869	0.333702	-0.0521832	0.115132	-0.0509382	0.18551	-0.0232692	0.919591	0.00406629	0.982723	-0.0020482	0.303823	-0.0202314	0.510997	0.0270939	0.00762764	-0.0811742	0.0164395	0.0707498	0.263606	0.0298752	0.455668	0.0221184	0.983892	-0.000553396	0.257335	-0.0109502					pseudo_113	0.332608	0.0456823	0.729536	0.0168675	0.334185	-0.0283879	0.175784	-0.0258539	0.989871	0.00722961	0.046062	-0.0502271
pseudo_114	0.666561	0.0164832	0.700884	-0.00581374	0.927906	0.00480742	0.538838	0.0429854	0.734807	0.019141	0.76574	0.00523918	0.93394	-0.00151496	0.00995044	-0.0748466	0.877155	-0.00416663	0.285909	-0.0313096	0.275278	0.021502	0.48225	0.00946445	0.856987	0.00139119	0.983958	-0.00249871					pseudo_114	0.419939	-0.00770842	0.341046	0.0314119	0.180221	0.0586399	0.678549	0.0421662	0.496324	-0.0275127	0.708694	0.0246648
pseudo_115	0.213196	0.0290056	0.487603	0.0492498	0.825411	-0.00425234	0.693924	-0.0305251	0.211477	0.0464655	0.844302	-0.00435466	0.37702	0.0279129	0.245528	-0.0256334	0.315919	0.0210115	0.351639	0.0872644	0.301062	-0.0248878	0.157922	-0.0328603	0.273308	0.018553	0.241423	-0.0144234					pseudo_115	0.469607	0.0171464	0.260443	0.0265624	0.572402	-0.0315024	0.93394	-0.0265299	0.445805	-0.0224176	0.0998	0.0647519
pseudo_116	0.163265	0.0259001	0.869743	0.0251114	0.943368	0.00391458	0.328327	0.0317658	0.93385	0.0093476	0.509654	0.0215474	0.486917	0.00703341	0.710161	0.00434679	0.786338	0.0157704	0.559284	-0.0135514	0.296887	0.0549773	0.106265	-0.049036	0.344951	0.0448737	0.634165	0.00366122					pseudo_116	0.843554	0.0177066	0.246173	0.0395826	0.34398	0.0275819	0.330548	0.0361037	0.708315	-0.013039	0.454481	0.0257011
pseudo_117	0.000388479	-0.0594966	0.457151	0.0200989	0.783754	-0.00435873	0.0172964	0.0800346	0.145421	-0.047978	0.86422	-0.028321	0.931565	-0.000899217	0.476081	0.0408661	0.1706	0.0364235	0.755824	0.0163425	0.817269	0.0154401	0.854835	0.0128306	0.844092	-0.000117924	0.117666	-0.0200134					pseudo_117	0.013503	-0.057098	0.0195396	-0.0694985	0.0466671	0.081667	0.0250818	0.0813554	0.357968	-0.0311407	0.682242	0.0285193
pseudo_118	0.175308	0.044238	0.555663	0.0258486	0.423375	0.0277426	0.341804	-0.030481	0.419759	-0.0300497	0.154002	-0.0375651	0.104339	0.041458	0.33963	-0.030494	0.415244	-0.0216827	0.976798	0.00977244	0.2529	0.0525245	0.924445	-0.0101174	0.937418	0.00784341	0.350754	0.00934072					pseudo_118	0.535029	0.0222933	0.0301737	0.0479948	0.193157	-0.0191789	0.593395	-0.0188565	0.485982	0.0278257	0.0399289	0.0554902
pseudo_119	0.246173	0.0193126	0.957168	0.0116941	0.477007	0.143198	0.35563	-0.0261034	0.997017	0.00119371	0.741918	0.0109078	0.628993	-0.000278722	0.931472	-0.00387726	0.408437	-0.0219136	0.353957	0.0363878	0.484452	-0.00318949	0.053565	0.0487377	0.704601	-0.0151537	0.200487	-0.050844					pseudo_119	0.16351	0.0237361	0.817513	0.010643	0.955398	-0.000134988	0.165987	-0.0461294	0.722811	-0.00930862	0.703153	0.00818504
pseudo_12	0.703876	-0.00569114	0.732203	-0.0360099	0.185406	0.0390719	0.1468	-0.0364422	0.50143	0.111545	0.195627	-0.0503673	0.76688	-0.0070494	0.377985	0.0330012	0.0597619	-0.0432293	0.88085	-0.00488817	0.439853	-0.0156021	0.697236	0.0110038	0.220354	0.0331714	0.474194	0.00761961					pseudo_12	0.963766	0.00470621	0.682929	-0.0114794	0.12875	-0.0353586	0.273308	-0.0266702	0.351754	-0.0282835	0.640091	0.0147203
pseudo_120	0.321719	-0.0173738	0.649459	-0.041819	0.963618	0.0274308	0.199786	0.041645	0.329147	0.0303679	0.982723	0.0122396	0.698341	-0.0151056	0.726934	0.0194294	0.956527	0.00277092	0.417591	0.00295385	0.439853	0.0401923	0.341804	-0.0297813	0.628525	0.0100123	0.448825	0.00685399					pseudo_120	0.23667	-0.02403	0.612127	-0.0186044	0.238994	0.0356471	0.213746	0.0453562	0.964858	-0.00698311	0.454481	-0.00964914
pseudo_121	0.498217	0.0207098	0.486665	0.0304093	0.750636	-0.00599561	0.657896	0.019515	0.13972	0.0566521	0.144321	0.0694282	0.154002	0.0241664	0.575427	0.00113649	0.706094	0.0115298	0.658332	0.02539	0.631713	0.000129834	0.792087	0.00413394	0.489137	0.0276255	0.0749756	0.0101414					pseudo_121	0.466867	0.0300286	0.960097	-0.00556071	0.981556	-0.00465183	0.467481	0.0362967	0.281233	0.0232041	0.337179	0.0255116
pseudo_122	0.136288	-0.0290568	0.565751	-0.0281771	0.348784	0.0353707	0.469313	0.0435096	0.368354	0.0525213	0.268111	-0.0663283	0.389239	-0.0221736	0.438084	0.0191524	0.0130307	0.074078	0.3073	-0.0248676	0.128459	0.0386395	0.224953	0.0466712	0.358877	-0.00436874	0.0442753	0.0149616					pseudo_122	0.477882	0.0125311	0.128981	-0.0431778	0.809656	-0.0047276	0.33278	0.0641745	0.547753	-0.0109085	0.469003	-0.00345007
pseudo_123	0.844302	0.0127816	0.939715	-0.00699932	0.757453	-0.00625018	0.190519	0.0392727	0.977927	0.0195797	0.432553	-0.030967	0.275275	0.0228364	0.376369	0.0248653	0.49727	0.00757358	0.635829	-0.0263668	0.130348	-0.0269743	0.593395	-0.0192107	0.332121	-0.0214656	0.144184	-0.00912924					pseudo_123	0.252981	-0.0169864	0.635369	0.0354728	0.279229	0.0415656	0.341046	0.0423097	0.174833	0.037605	0.7479	0.0301691
pseudo_124	0.144732	-0.02566	0.0152948	0.144096	0.0777356	-0.0595336	0.666561	0.0110052	0.583615	-0.0156895	0.437826	-0.0303447	0.31881	-0.0272937	0.375563	-0.0115617	0.989871	-0.00371277	0.816599	0.0626983	0.417179	0.0260991	0.713878	0.0135701	0.593925	0.0291835	0.270061	-0.00864988					pseudo_124	0.113531	-0.0494017	0.681833	-0.00710951	0.705368	0.00876281	0.680738	0.0161349	0.96843	0.00412938	0.0750669	-0.0549778
pseudo_125	0.781747	0.0116419	0.952829	0.0026991	0.331375	-0.0243612	0.0562068	-0.044994	0.617949	0.0168189	0.154866	-0.0514719	0.411832	-0.0181233	0.018537	-0.0565271	0.462918	-0.0162045	0.159371	0.0405237	0.975542	0.00249887	0.782894	-0.0246566	0.50143	-0.0200922	0.345398	-0.00639567					pseudo_125	0.286565	0.0385556	0.495379	-0.0205635	0.0394983	-0.0671008	0.208836	-0.0605353	0.702768	-0.0190056	0.449101	-0.0179255
pseudo_126	0.776019	-0.00858154	0.577972	-0.0361778	0.50143	-0.0320646	0.761185	0.00133373	0.73819	-0.00341012	0.896028	0.0189528	0.720574	-0.0110869	0.0293882	-0.0516201	0.517355	-0.00124024	0.0982736	0.049046	0.168163	0.0531683	0.553737	0.0274204	0.143364	0.0391371	0.663085	0.000623486					pseudo_126	0.868101	0.00382846	0.685123	-0.020608	0.548298	0.0212754	0.911406	-0.00264494	0.216509	0.0409829	0.0400734	-0.0602795
pseudo_127	0.204008	0.044885	0.586188	0.0072691	0.818431	-0.00320755	0.399186	-0.0533033	0.00956957	-0.088494	0.664391	0.020144	0.137075	0.0469301	0.127709	0.0495186	0.644984	0.0147752	0.616805	-0.00117351	0.966002	0.0137599	0.932753	-0.00143582	0.535325	-0.0180036	0.357717	-0.00515143					pseudo_127	0.0564927	0.0682112	0.632178	0.0235881	0.312988	-0.0437273	0.380255	-0.053197	0.112889	0.052294	0.444645	0.0370586
pseudo_128	0.315199	-0.0218114	0.985065	0.0191867	0.417179	0.0127057	0.0589562	0.0702613	0.239501	0.0243756	0.890123	0.0680152	0.490668	0.018627	0.914844	-0.00434878	0.111539	0.0649993	0.0360605	-0.0710023	0.0349061	0.0687744	0.217065	0.0942091	0.0381208	0.0468225	0.534049	-0.0324027					pseudo_128	0.873965	0.00992292	0.115974	-0.0370566	0.189609	0.0494844	0.0579617	0.0746163	0.370601	0.0202282	0.884382	0.0143309
pseudo_129	0.919701	0.0347552	0.329228	0.0506645	0.757453	0.0804389	0.531954	0.0145605	0.316702	0.0333349	0.47115	-0.022941	0.340289	0.0235002	0.61374	0.0120615	0.185014	-0.0308242	0.703153	-0.00265648	0.173299	-0.0419928	0.296854	-0.0290247	0.391065	0.0178785	0.627811	0.00341139					pseudo_129	0.840059	0.0604631	0.873624	0.000193193	0.579526	0.00664287	0.712765	0.0249839	0.86422	-0.000499892	0.199875	0.0457291
pseudo_13	0.536866	-0.0111062	0.0710236	0.0877893	0.203391	0.0436899	0.139459	-0.0465829	0.354973	0.0314514	0.713878	-0.0462208	0.31448	-0.0316564	0.519688	0.0268578	0.651427	-0.00180459	0.44287	0.0318342	0.188906	0.0454758	0.0214481	0.0531744	0.486323	-0.0144588	0.956645	-0.00376443					pseudo_13	0.84472	0.00815348	0.367417	-0.0263135	0.292697	-0.00378438	0.165531	-0.0552129	0.427317	-0.0213773	0.14652	-0.0297519
pseudo_130	0.618428	-0.0127385	0.22255	0.0463572	0.128459	0.0592273	0.627933	0.00139604	0.92553	0.0431277	0.131255	0.0740381	0.919701	0.0191834	0.830072	-0.00461824	0.305935	0.0293315	0.70426	-0.0104374	0.624285	0.00199222	0.106913	-0.0569107	0.970772	0.0119534	0.506984	0.00488636					pseudo_130	0.968516	0.00406981	0.52804	-0.0330227	0.639024	0.00226991	0.789786	0.00690393	0.402535	-0.0190794	0.101657	0.0508259
pseudo_131	0.351754	-0.0156855	0.946867	0.00370884	0.0194513	0.128226	0.000784758	0.144856	0.988664	-0.00620595	0.617376	-0.020004	0.529017	-0.00890414	0.270047	0.0554209	0.76574	0.0354772	0.658332	0.00763518	0.240698	0.0399952	0.746437	0.0181469	0.62217	-0.0228242	0.416514	-0.00657563					pseudo_131	0.49091	-0.00659925	0.487854	-0.017029	0.000212196	0.165584	0.0278661	0.124377	0.605853	0.00119902	0.656175	-0.0213673
pseudo_132	0.101191	-0.0456096	0.173184	-0.087698	0.810305	0.0325195	0.860698	0.000806366	0.991051	0.00438059	0.429931	-0.0333575	0.227244	0.0220021	0.144184	-0.0299253	0.764601	-0.00587625	0.337179	-0.0319688	0.757453	-0.0116437	0.529017	-0.00549177	0.177587	0.0399135	0.0916457	0.011579					pseudo_132	0.168519	-0.0408694	0.095122	-0.0535609	0.786622	-0.0156925	0.665476	0.0164835	0.294784	0.0305291	0.733256	0.0162138
pseudo_133	0.462918	0.0352877	0.438343	0.0174935	0.641317	0.0681952	0.7487	0.105663	0.344951	0.0286896	0.59133	0.00928567	0.222113	-0.0258198	0.461397	-0.0157419	0.304526	-0.0260278	0.449995	0.00741635	0.0631411	-0.0565846	0.731782	0.054715	0.243105	0.0684945	0.485304	-0.0735706					pseudo_133	0.136963	0.0498499	0.771446	-0.00420045	0.727648	0.102245	0.737407	0.115133	0.308766	-0.0362801	0.729889	-0.0222046
pseudo_134	0.132403	-0.0168866	0.204906	0.0515753	0.528455	0.0313553	0.729536	0.0161652	0.923154	0.0035338	0.191533	-0.0587551	0.0755701	-0.0458291	0.368354	-0.0267799	0.0314467	-0.0804789	0.66482	0.0123706	0.0568375	0.0624508	0.737407	0.0673005	0.0263096	-0.0482754	0.824952	0.000718844					pseudo_134	0.123	-0.0257883	0.679643	-0.00697504	0.84101	0.0183798	0.72505	0.0258449	0.152599	-0.0610855	0.505452	0.0435789
pseudo_135	0.589268	0.0647578	0.437458	0.0651322	0.372348	0.0325062	0.76574	0.00160316	0.919591	0.0715538	0.0530126	-0.0771129	0.274618	-0.0112796	0.244921	-0.0326705	0.601688	-0.0125746	0.716478	0.0506122	0.867565	0.0132493	0.969621	0.00697637	0.418038	-0.00979166	0.103063	-0.0165377					pseudo_135	0.822633	0.0587362	0.323912	0.0781475	0.864403	-0.00450251	0.713878	0.00376801	0.246781	-0.0189736	0.681148	-0.011918
pseudo_136	0.888943	0.00630816	0.822845	0.0141893	0.264245	-0.0223654	0.955337	0.0263642	0.913658	0.0120549	0.340289	-0.0338119	0.346374	-0.0158841	0.133804	0.044776	0.28458	0.0400738	0.89263	0.00307295	0.00529664	0.159266	0.0370094	-0.0348802	0.820756	0.0143848	0.145415	-0.0495021					pseudo_136	0.166685	0.0476202	0.344084	-0.0267254	0.790066	0.0280456	0.764601	0.011974	0.124159	-0.0346634	0.937588	0.00651857
pseudo_137	0.600648	0.0229317	0.317489	-0.0822918	0.629587	0.00918528	0.158362	0.0769322	0.170017	-0.0277893	0.192041	0.0903187	0.459285	0.00965078	0.670488	-0.0166386	0.347139	0.0232686	0.905615	0.00289913	0.534341	-0.0195047	0.959795	-0.0014359	0.462307	0.00722657	0.0925085	0.0116235					pseudo_137	0.847052	-0.0085217	0.139059	0.0568598	0.0408022	0.0687938	0.557744	0.0786807	0.845471	-0.00476986	0.227878	0.0276161
pseudo_138	0.957717	0.000853421	0.487603	0.03433	0.342664	0.0285005	0.011048	-0.0646162	0.191944	-0.0467159	0.389239	-0.022763	0.91259	0.0922074	0.987471	0.0437878	0.776019	0.00593954	0.567339	0.0146126	0.616896	0.0625094	0.395023	-0.0418675	0.641317	-0.0152524	0.204178	-0.0108181					pseudo_138	0.439073	-0.0226509	0.59133	0.0312903	0.0291644	-0.0514569	0.0228859	-0.0660808	0.954147	0.084643	0.681148	0.102765
pseudo_139	0.0368742	0.0860114	0.472703	-0.0226696	0.45686	0.0206311	0.666561	-0.0127851	0.847605	-0.0164142	0.712765	-0.00893503	0.754367	0.0120616	0.865212	0.0233625	0.377827	-0.0240741	0.636894	-0.0196005	0.534341	-0.00938287	0.892485	-0.005805	0.713505	-0.00601725	0.323766	-0.0033394					pseudo_139	0.360058	0.0843926	0.0292759	0.0956952	0.62946	-0.0222551	0.774875	-0.00619626	0.616324	0.00960245	0.676779	0.0212101
pseudo_14	0.852492	0.00120575	0.574905	-0.0482929	0.0847803	-0.02811	0.640703	0.00903404	0.974349	0.013406	0.162365	0.116042	0.618428	-0.018127	0.812625	0.0108283	0.740789	0.0182706	0.314421	0.0314544	0.147082	0.0691256	0.638567	0.0231335	0.459579	0.0226689	0.972078	0.000507806					pseudo_14	0.816844	-0.00218597	0.880689	0.00901059	0.869097	-0.0156311	0.395854	0.0273156	0.644984	0.00442141	0.376864	-0.0392221
pseudo_140	0.239545	-0.023276	0.690921	0.0232545	0.956468	0.012761	0.556741	0.126592	0.882888	-0.0109366	0.0321602	0.0750238	0.86892	0.00232034	0.721328	0.0349114	0.644984	0.0190413	0.336429	-0.0249118	0.307799	-0.0140981	0.973193	0.0171258	0.246746	0.0334835	0.484372	0.00400809					pseudo_140	0.222242	-0.0238821	0.390062	-0.018898	0.615755	0.123328	0.435185	0.118522	0.764601	0.018698	0.776316	-0.0182149
pseudo_141	0.275275	-0.0199469	0.23294	0.035679	0.645605	0.0313008	0.201362	-0.0324166	0.131492	-0.0326658	0.872448	0.00596671	0.130873	0.115924	0.477007	0.0230708	0.844302	0.00829173	0.958963	0.000446323	0.625344	-0.00696972	0.540813	0.0384926	0.873453	-0.00710482	0.382363	-0.00933125					pseudo_141	0.388888	0.0246367	0.0601682	-0.070765	0.280557	-0.0130379	0.255416	-0.0443344	0.0440123	0.140214	0.724291	0.0967732
pseudo_142	0.421255	-0.01188	0.759411	-0.0287894	0.306689	-0.026003	0.773732	0.00697813	0.633842	0.00756251	0.500154	0.00828455	0.801309	-0.000635208	0.277257	-0.0400219	0.986297	0.00141904	0.851521	-0.00581492	0.228917	-0.0440334	0.562773	0.0189515	0.913949	-0.00689645	0.0300557	0.0151273					pseudo_142	0.434681	-0.0209662	0.735155	0.00071553	0.60843	-0.00809139	0.901938	0.00843652	0.939879	-0.0117747	0.67787	0.0115707
pseudo_143	0.994638	-6.62527e-05	0.827509	-0.00279148	0.321059	-0.0350417	0.143093	-0.0455698	0.183428	0.0485154	0.782894	-0.0198979	0.870095	0.00940805	0.701272	0.0190942	0.315199	0.0770296	0.686625	0.0170928	0.100416	0.0451676	0.898392	0.00282731	0.521359	-0.0334588	0.872791	-0.0043589					pseudo_143	0.765222	0.0192184	0.78519	-0.0160887	0.190113	-0.0531494	0.202417	-0.0476022	0.692822	0.0159904	0.852691	0.000581264
pseudo_144	0.0896299	0.0420738	0.63979	-0.00815644	0.354973	0.024694	0.496324	0.0109449	0.364386	0.0253071	0.455668	0.0094429	0.229552	0.045155	0.306689	0.028177	0.879511	0.00333739	0.896169	-0.000332356	0.949321	0.00923698	0.303823	-0.0199214	0.27462	-0.0163061	0.027762	0.0173563					pseudo_144	0.338588	0.0366758	0.157044	0.0492315	0.743384	-0.000142258	0.381067	0.0167728	0.234805	0.0459173	0.370455	0.0322304
pseudo_145	0.172002	-0.0120654	0.845054	0.00514534	0.429301	0.0142541	0.00408868	0.119256	0.366763	-0.0393826	0.171534	0.0513046	0.208836	-0.0333704	0.938608	0.00535002	0.816353	-0.0122093	0.0593019	-0.0497053	0.309528	0.0314252	0.736281	-0.0277304	0.207136	-0.0301403	0.695815	-0.00259645					pseudo_145	0.323766	-0.0298729	0.964858	-0.00243941	0.000869458	0.154744	0.112212	0.085763	0.262345	-0.0465651	0.511189	-0.01108
pseudo_146	0.802216	-0.00163378	0.829844	0.0105457	0.607451	0.00263795	0.0116769	0.096568	0.118269	0.0640205	0.623701	0.031981	0.713878	-0.00995284	0.412046	0.037685	0.252927	-0.0386106	0.999405	0.0044344	0.775722	0.0081275	0.614224	0.0219674	0.434559	0.0115996	0.0390551	0.0169218					pseudo_146	0.786905	0.0158448	0.492177	0.0119462	0.00813073	0.130945	0.0713268	0.0645031	0.457474	-0.0160891	0.88085	0.00668456
pseudo_147	0.641772	0.0209449	0.982675	-0.0106864	0.170483	0.0349338	0.655737	0.015647	0.673761	-6.72025e-05	0.768021	-0.0144244	0.896028	0.0180815	0.844092	-0.0265417	0.387596	-0.0197694	0.842177	-0.0115644	0.265527	0.0525508	0.663306	-0.0219598	0.866389	-0.00596665	0.0839016	0.00956371					pseudo_147	0.375103	0.0314127	0.856007	0.0196756	0.924547	-0.00321663	0.338779	0.035732	0.429931	0.0360642	0.966095	-0.00264604
pseudo_148	0.468397	-0.0144953	0.0948116	-0.111831	0.220354	-0.0273103	0.91496	0.0337052	0.950315	0.00394887	0.475758	-0.031791	0.737407	0.00505354	0.747235	-0.0134635	0.91733	0.00342948	0.932844	0.00252453	0.495736	0.151845	0.627933	-0.0210715	0.64346	-0.00675137	0.289268	0.00536079					pseudo_148	0.901024	0.00813197	0.231876	-0.0276938	0.526653	0.0627412	0.822158	0.0051499	0.799001	0.00387091	0.96134	0.000403451
pseudo_149	0.0241694	-0.0509125	0.824974	0.00697599	0.243709	0.03255	0.608986	-0.0209006	0.0501834	0.0564211	0.289992	0.0431092	0.410132	-0.028048	0.35966	-0.0125847	0.861872	-0.0116506	0.469003	-0.00187799	0.488198	0.0207919	0.328327	-0.0431779	0.380417	-0.0332709	0.725768	-0.0468909					pseudo_149	0.212798	-0.0245863	0.0371449	-0.0785034	0.824718	-0.00957968	0.3714	-0.0359233	0.158803	-0.0457607	0.838679	-0.00269078
pseudo_15	0.165076	0.0178242	0.329228	0.0320009	0.261694	0.0467252	0.89721	0.00375036	0.408645	-0.0267222	0.153571	-0.0488647	0.668735	0.00468769	0.931472	-0.00548949	0.922072	-0.00489912	0.855031	0.0252946	0.680326	-0.00324453	0.679643	-0.0146517	0.441626	-0.0172595	0.722418	0.000882052					pseudo_15	0.252981	0.0114555	0.474834	0.0268264	0.642226	-0.0155057	0.752099	0.0141161	0.877155	-0.00661059	0.998215	0.00712949
pseudo_150	0.611079	0.0120823	0.324058	-0.0816667	0.0937888	-0.0329771	0.651427	-0.0461689	0.594961	-0.0112671	0.361886	0.0326244	0.392538	0.00809946	0.603275	0.011745	0.503918	0.00240161	0.405698	0.0206833	0.548203	0.00035342	0.0131955	-0.0822724	0.937418	0.0103693	0.440837	0.00703068					pseudo_150	0.14707	-0.0293277	0.156607	0.0490885	0.680055	-0.0399679	0.359532	-0.048141	0.86422	0.00253029	0.283224	0.0374292
pseudo_151	0.468397	-0.00807136	0.476405	0.066966	0.405261	0.0393186	0.244352	0.0289791	0.823083	0.0253664	0.626874	0.0183179	0.954147	0.0103088	0.924342	0.00463095	0.542791	0.0552876	0.737752	0.0221309	0.528455	0.0308923	0.269404	0.0458794	0.867565	0.0057173	0.630985	0.00284523					pseudo_151	0.462319	-0.0278316	0.944634	-0.00569284	0.832855	-0.00749511	0.0371449	0.0558193	0.957717	0.007956	0.822396	0.00235546
pseudo_152	0.602728	-0.00791057	0.991178	0.00474985	0.0908946	0.080381	0.732906	0.000713025	0.999403	-0.0110573	0.771446	0.0279679	0.943445	-0.0103543	0.0940822	0.0502408	0.832631	0.0270167	0.913892	0.0138434	0.569323	-0.00770604	0.400217	-0.0466216	0.208215	0.0363192	0.904563	-0.0693633					pseudo_152	0.608918	-0.026849	0.998213	-0.000863404	0.989885	-0.00132669	0.571879	-0.00722221	0.570864	0.0121606	0.541364	-0.0201366
pseudo_153	0.0297219	0.0569782	0.678816	0.0104	0.778014	0.00521527	0.603769	0.017955	0.554197	-0.0190087	0.300325	0.053234	0.165987	-0.026159	0.500479	0.0151115	0.231294	0.0512569	0.0363258	-0.0470285	0.72441	0.0251449	0.270701	-0.0403887	0.161792	0.0283808	0.937673	-0.00110188					pseudo_153	0.0604596	0.0487079	0.100261	0.0471872	0.537421	-0.0231419	0.115628	0.0507701	0.919701	0.0208376	0.00650523	-0.0811172
pseudo_154	0.104339	-0.0310146	0.0703238	-0.0549305	0.247969	0.0323598	0.233045	-0.0216781	0.326191	0.030329	0.881867	-0.00365157	0.216509	0.0563648	0.110049	-0.0380861	0.294784	0.0191387	0.28792	-0.0285331	0.0964562	0.0614824	0.319536	0.0630307	0.602233	0.0143375	0.0380764	0.0138219					pseudo_154	0.0789548	-0.0547395	0.145556	-0.00499716	0.258569	-0.0388097	0.165076	-0.0208347	0.178179	0.078466	0.502596	0.0233988
pseudo_155	0.612127	0.0538766	0.980286	-0.00680086	0.268104	0.0412161	0.474834	-0.0171943	0.723569	-0.000451957	0.432553	-0.041321	0.941068	-0.000728997	0.582589	0.00673532	0.456571	0.0370303	0.7615	-0.0244858	0.975542	0.00564129	0.677456	-0.0216241	0.455097	0.025012	0.841224	-0.0029596					pseudo_155	0.738095	0.0491681	0.377827	0.0388119	0.33195	-0.0118861	0.67418	-0.0176021	0.749832	0.00703191	0.878497	-0.00970516
pseudo_156	0.000841713	-0.0586661	0.326267	0.0501097	0.363596	0.106995	0.194084	-0.00287577	0.493846	-0.0150227	0.375409	-0.033704	0.089067	-0.0349418	0.535325	0.0157678	0.315199	0.113375	0.18168	0.102089	0.666134	0.0201753	0.127109	-0.055734	0.913949	-0.00400819	0.54785	-0.00624702					pseudo_156	0.00110397	-0.0821422	0.0315646	-0.0387867	0.180221	-0.00489969	0.429059	0.0116919	0.155735	-0.0381071	0.102281	0.0451913
pseudo_157	0.462918	-0.00876866	0.848572	-0.0133016	0.825411	0.0640357	0.377827	0.0308599	0.131492	0.0609396	0.351754	0.0395364	0.0756492	-0.0283299	0.663961	0.0168416	0.152284	-0.0371447	0.658332	0.00453414	0.230076	-0.0191811	0.303122	-0.0472262	0.300363	-0.0267293	0.589253	-0.00595945					pseudo_157	0.266199	0.0362378	0.020823	-0.0596729	0.330466	0.0401308	0.858352	0.0177234	0.533916	-0.0143567	0.146935	-0.0589135
pseudo_158	0.48039	-0.0114944	0.110563	0.0733067	0.914844	0.00730067	0.467481	-0.0224335	0.725812	-0.00740039	0.878333	-0.00874306	0.0846653	0.0339738	0.391892	-0.0191856	0.102127	0.0506686	0.205158	0.0348764	0.184415	0.0314203	0.693924	0.000162616	0.539271	0.0141991	0.110839	-0.00606285					pseudo_158	0.712401	-0.00852845	0.71834	-0.0260354	0.873795	-0.0117531	0.188503	-0.0343079	0.676363	-0.0143067	0.00522612	0.0763986
pseudo_159	0.676363	-0.01106	0.294844	0.0447961	0.310241	-0.0244342	0.904304	0.00972067	0.298969	0.0418504	0.0846653	0.0550111	0.25169	0.0627431	0.11206	-0.0449338	0.809401	-0.00424301	0.504499	-0.022058	0.65854	-0.00527294	0.204541	0.0374198	0.288654	0.0167616	0.118016	0.0125265					pseudo_159	0.618333	-0.026548	0.638567	0.0116752	0.867923	0.016397	0.789786	0.00308157	0.0558229	0.109995	0.846846	0.0185568
pseudo_16	0.142279	0.0352567	0.497992	-0.033061	0.75973	0.0208044	0.341804	-0.0258211	0.607451	-0.0123163	0.0876721	-0.0463101	0.487854	0.0166085	0.00667767	-0.0589525	0.986297	0.0041881	0.0281865	-0.0690141	0.294814	0.0390647	0.124891	0.0446988	0.0608412	0.0404551	0.106895	0.00730396					pseudo_16	0.0497248	0.0515211	0.643912	0.0130126	0.394838	-0.0343804	0.405058	-0.0199327	0.321719	-0.0281343	0.175897	0.0585783
pseudo_160	0.67309	0.000149285	0.926618	-0.0321274	0.016016	-0.0569232	0.398351	0.0891357	0.830072	0.000929022	0.404216	-0.0651988	0.792087	0.0505414	0.504089	-0.00900695	0.273963	0.0278565	0.7479	0.00726974	0.42064	-0.015459	0.625816	-0.0281579	0.408645	-0.0306983	0.403816	0.00799488					pseudo_160	0.676104	-0.00554726	0.896028	-0.011899	0.562298	0.0695649	0.287278	0.124663	0.85015	0.0323173	0.738877	0.0737617
pseudo_161	0.873624	0.000170325	0.439228	-0.0709681	0.713505	-0.00322064	0.498217	0.0178151	0.940988	-0.00223072	0.903121	-0.00964249	0.24194	0.0193177	0.335111	0.0444049	0.975575	0.00269713	0.417591	0.0228531	0.333614	-0.0261043	0.219859	-0.0447551	0.108066	-0.0284366	0.263009	-0.0113954					pseudo_161	0.326696	0.0253091	0.318086	-0.0246891	0.683337	0.0131021	0.440477	0.0211012	0.295473	0.0324258	0.59907	0.00508807
pseudo_162	0.924445	-0.000338756	0.247935	-0.0659529	0.430175	-0.0330118	0.48225	0.0221807	0.697949	-0.00584359	0.0374174	0.0960121	0.0786478	-0.0422423	0.637041	-0.004763	0.46474	0.0440608	0.342461	-0.0223065	0.617949	-0.00127895	0.302421	-0.0251864	0.838244	0.00924376	0.621486	0.00103677					pseudo_162	0.598531	-0.0308878	0.919701	0.036394	0.0878269	0.0591498	0.69172	-0.023168	0.281233	-0.0376925	0.138801	-0.0439665
pseudo_163	0.576968	-0.000429092	0.183322	-0.0850623	0.299666	0.0315591	0.243748	-0.016387	0.583615	0.0295381	0.219298	0.0396684	0.982723	0.0435341	0.732706	-0.00975717	0.405901	0.0269839	0.929287	-0.00630974	0.614791	0.0884163	0.777164	-0.000679293	0.247357	-0.0410752	0.57597	0.00362641					pseudo_163	0.611004	0.0128091	0.818674	-0.014459	0.835183	0.0260962	0.106589	-0.0642493	0.535882	0.08159	0.58464	0.00160466
pseudo_164	0.395854	0.0234977	0.783466	0.00743984	0.840582	0.00602905	0.634304	0.00968387	0.831239	0.00862049	0.1706	-0.0541964	0.873624	0.0345855	0.99463	0.000310759	0.346374	0.0280021	0.531534	0.0329504	0.751771	0.102431	0.254792	0.0475739	0.316702	0.0203924	0.268769	-0.0167996					pseudo_164	0.436435	0.0351144	0.756637	0.0082167	0.906797	-0.000273608	0.505826	0.0377271	0.559753	0.0656055	0.699836	-0.00442444
pseudo_165	0.276591	-0.0191931	0.0890376	-0.135677	0.262968	0.0272174	0.535882	0.0172572	0.141331	-0.057372	0.121262	-0.0533091	0.0563996	-0.0400996	0.8022	-0.00349532	0.998213	-0.00917331	0.495966	-0.0176863	0.523575	0.021382	0.939879	0.00902937	0.229496	-0.0186432	0.210076	0.0174303					pseudo_165	0.902204	0.0123658	0.0699318	-0.0449899	0.734379	0.0102943	0.630054	0.0197175	0.0717969	-0.0561287	0.30308	-0.0374987
pseudo_166	0.333526	0.0062653	0.780016	-0.0199154	0.132644	0.0571278	0.0222666	-0.0834325	0.716854	0.0376602	0.569849	0.0219304	0.327588	0.0118071	0.294814	0.0355317	0.166444	-0.0352341	0.148605	0.156373	0.729181	0.0219537	0.935128	0.0105866	0.0633537	0.0418362	0.074248	0.0140215					pseudo_166	0.379126	0.00483839	0.838462	0.00803878	0.145692	-0.0593109	0.00598192	-0.108595	0.86422	-0.00318918	0.15761	0.0455919
pseudo_167	0.415244	0.0268244	0.634445	0.0162587	0.495736	0.0887364	0.461099	0.0424254	0.662875	0.0108521	0.57493	-0.0216297	0.930378	-0.00313717	0.551196	-0.0133914	0.525115	-0.00678772	0.167481	-0.0404527	0.471465	-0.0393573	0.960097	0.00298809	0.407797	0.0518351	0.0221079	0.0172951					pseudo_167	0.0781959	0.0446003	0.844302	0.00422653	0.960151	0.00590169	0.182061	0.0858573	0.991063	-0.0019691	0.811968	-0.00496017
pseudo_168	0.157922	0.029038	0.525935	-0.0275171	0.944558	0.0655866	0.470231	0.0176107	0.222615	-0.0293828	0.114595	0.120676	0.874801	-0.0132283	0.0507118	0.056873	0.115541	0.0691154	0.909161	0.00946899	0.783754	-0.00487069	0.906671	-0.00430494	0.969579	-0.0079218	0.725768	-0.00128299					pseudo_168	0.578004	0.0176143	0.0685593	0.0459945	0.545321	0.0190404	0.22667	0.0356214	0.347139	0.0162733	0.396497	-0.0306676
pseudo_169	0.958907	0.0106756	0.283938	-0.0817135	0.136934	0.0627362	0.85015	0.0142471	0.725812	0.0181687	0.0499715	-0.0665096	0.899574	0.00686783	0.781457	0.00603736	0.108547	-0.0417424	0.0226259	-0.0645522	0.5492	-0.00444575	0.901938	-0.014979	0.438084	0.0124752	0.642678	-0.00296154					pseudo_169	0.869273	0.00868441	0.838462	0.0112245	0.652945	0.0179584	0.976766	0.00414785	0.721693	-0.00832371	0.572402	-0.00186098
pseudo_17	0.896028	0.0466988	0.944482	0.00481578	0.716854	0.0141671	0.163716	0.0361443	0.717972	0.0100396	0.573912	-0.0203407	0.705369	-0.000873979	0.523575	0.0149528	0.320263	0.0486629	0.593898	0.0176866	0.73143	0.0368313	0.0751586	-0.0593139	0.375563	-0.0248391	0.104965	0.00410525					pseudo_17	0.491848	0.0136462	0.167821	0.0700652	0.518891	0.0222795	0.0766382	0.0611144	0.862425	0.0121055	0.540377	0.0478973
pseudo_170	0.139459	0.118828	0.0214751	-0.138646	0.573389	-0.0186028	0.140662	0.0446063	0.0709413	-0.0531057	0.468397	0.058805	0.0809597	0.0464666	0.219791	-0.0403215	0.764601	-0.00147213	0.237806	0.0461825	0.624285	0.0222929	0.544773	0.0165092	0.58876	0.0198991	0.421658	-0.00714378					pseudo_170	0.495609	-0.0117018	0.0408217	0.108559	0.168862	0.049128	0.220421	0.0363461	0.336521	0.0241682	0.0832151	0.0647817
pseudo_171	0.370601	-0.0183872	0.65702	-0.0335465	0.216438	0.11173	0.635369	0.0229314	0.609545	0.0179785	0.0899125	-0.0604903	0.0130307	0.0930271	0.991051	0.0272394	0.0954184	0.0498655	0.391532	-0.00795438	0.281912	-0.0370138	0.969621	0.0088209	0.516248	0.0254944	0.77319	-0.00148467					pseudo_171	0.567866	-0.0245556	0.484114	-0.0110231	0.243787	0.0346728	0.820996	0.013113	0.0318017	0.0645581	0.0593019	0.106539
pseudo_172	0.709427	0.00452779	0.624871	0.0198121	0.0750058	0.0404133	0.817513	0.00682837	0.0178762	-0.0593725	0.947011	0.0129743	0.753232	-0.00296412	0.780309	-0.00622793	0.856007	0.0573409	0.764912	0.0128888	0.30457	-0.0162731	0.557744	0.0208451	0.87581	-0.0109566	0.218318	0.00991984					pseudo_172	0.78347	0.00997124	0.854835	0.00670454	0.619958	0.0272562	0.614224	-0.0202049	0.191025	-0.0325001	0.731011	0.0154293
pseudo_173	0.135113	-0.0335625	0.251013	0.0728571	0.626403	-0.0213102	0.0504973	0.101987	0.62217	-0.0144778	0.957717	0.00968248	0.936315	-0.0015969	0.086964	-0.0351886	0.904304	-0.00816869	0.970851	0.000547713	0.18491	0.0595577	0.00254785	-0.0978154	0.298969	-0.0294309	0.184728	0.00809678					pseudo_173	0.0771933	-0.0543974	0.458379	-0.0149838	0.0712441	0.100764	0.0489337	0.0832621	0.834962	-0.0120084	0.844511	-0.00564879
pseudo_174	0.959795	0.00186229	0.785768	-0.0349321	0.943368	0.00419359	0.143502	-0.051505	0.418038	-0.0197566	0.852492	0.000943363	0.680224	-0.0012213	0.515816	0.0284174	0.163265	0.0883237	0.138801	-0.031551	0.619003	-0.0164341	0.376214	0.0242437	0.426687	0.00723862	0.30514	0.00740058					pseudo_174	0.703538	0.0046177	0.286194	0.0246258	0.142417	-0.0489534	0.206144	-0.0464749	0.180744	-0.0535537	0.0705454	0.194162
pseudo_175	0.665476	-0.00347193	0.997013	-0.0172282	0.466873	-0.0111328	0.347906	-0.0322327	0.587729	0.0288923	0.801309	-0.00520937	0.595463	0.0300697	0.992244	0.00558903	0.153571	0.0698698	0.114746	0.15567	0.429301	-0.0159063	0.772589	-0.0244319	0.368354	0.11824	0.917554	-0.0223025					pseudo_175	0.098428	0.0367162	0.452966	-0.042562	0.429687	-0.0331	0.238354	-0.0200614	0.716108	0.0520997	0.441984	-0.00150457
pseudo_176	0.663306	-0.00732174	0.594457	0.0295198	0.284596	0.0423732	0.982723	-0.00225763	0.385309	0.0339314	0.560759	-0.0178424	0.880689	0.00548336	0.45325	0.017224	0.521227	0.0256205	0.612611	-0.0100518	0.0612542	-0.0380656	0.313762	0.0246298	0.488198	0.0274632	0.896309	0.00057248					pseudo_176	0.25422	-0.0314266	0.780601	0.00599855	0.963717	0.00318578	0.960097	-0.00379231	0.379445	0.0263776	0.484709	-0.0150265
pseudo_177	0.265538	0.00514202	0.137585	-0.0961079	0.99821	-0.00352296	0.189509	-0.037057	0.495736	0.00923841	0.699447	-0.0150908	0.220984	0.0331342	0.0349061	0.0542201	0.0314467	0.0769151	0.791215	-0.0177793	0.784319	0.0160911	0.843892	0.0162695	0.493846	0.0237063	0.88689	0.00308111					pseudo_177	0.941228	-0.011017	0.347906	0.037877	0.266831	-0.0270827	0.305935	-0.0423659	0.994638	-0.0054784	0.126513	0.0696526
pseudo_178	0.2121	0.0755975	0.306736	-0.0611939	0.139319	-0.0445898	0.884225	0.00347736	0.778014	0.0112538	0.640703	-0.0360988	0.682929	-2.23781e-05	0.916031	-0.00653756	0.936315	0.0191815	0.7479	0.00846425	0.411194	-0.0279687	0.0191529	0.0846492	0.15344	-0.0426255	0.648023	-0.00319222					pseudo_178	0.138147	0.0964683	0.419533	0.061156	0.66482	0.0216279	0.47115	-0.0144983	0.839629	-0.0128054	0.715364	0.000362723
pseudo_179	0.967239	0.00679944	0.33746	0.0391161	0.186401	-0.0327731	0.721693	0.0266953	0.786054	0.00385061	0.310188	0.0277598	0.729536	0.00335556	0.223751	-0.0264239	0.0616083	-0.0577415	0.255439	0.0371975	0.513886	0.0241631	0.436945	-0.0242865	0.333614	0.0100826	0.621486	-0.00485876					pseudo_179	0.376709	-0.0162098	0.687319	0.0225404	0.813125	0.0207332	0.595463	0.0352327	0.736281	0.00222855	0.580547	0.0125391
pseudo_18	0.499165	0.068785	0.195957	-0.0782927	0.591856	-0.00241172	0.0477459	-0.0805981	0.701272	0.00389611	0.502014	-0.0216953	0.974384	0.0071529	0.0136867	-0.0599636	0.49727	-0.00879116	0.603222	0.0126082	0.578491	-0.0114203	0.45117	0.0239148	0.220354	-0.0255014	0.546858	-0.00869074					pseudo_18	0.936488	0.0726827	0.11391	0.0608028	0.112702	-0.0733734	0.0424676	-0.0847977	0.997021	-0.0241988	0.532513	0.0455811
pseudo_180	0.329807	0.0323958	0.875642	-0.00595263	0.715737	0.0199065	0.91733	0.0132354	0.166324	0.0460987	0.86892	0.0014847	0.343323	-0.0204116	0.162927	0.0299059	0.447589	0.0246345	0.320195	0.0419551	0.479791	0.111874	0.270701	0.039969	0.447863	0.0157205	0.287239	0.00687489					pseudo_180	0.0744899	0.00211107	0.410132	0.0671239	0.65187	-0.0122703	0.76574	0.036722	0.382693	-0.0336193	0.687722	-0.0158445
pseudo_181	0.886584	-0.0100877	0.912352	0.00394095	0.0178762	-0.0829167	0.00386273	0.0703329	0.854187	0.0046488	0.531954	-0.0246017	0.201362	-0.0152191	0.527477	-0.0133873	0.650351	0.0194436	0.767189	0.0116613	0.441626	-0.00868429	0.0126532	-0.0722652	0.144595	-0.0397753	0.0836351	0.00997744					pseudo_181	0.571911	0.0196345	0.608986	-0.0256017	0.00532331	0.090753	0.0248343	0.0603515	0.00818778	-0.0730721	0.277246	0.0230327
pseudo_182	0.790936	0.0148303	0.605914	-0.00397821	0.26233	-0.018891	0.362673	-0.0280568	0.204407	0.0529628	0.373802	-0.0322435	0.648202	0.00293663	0.640247	-0.00819816	0.602728	-0.000587343	0.809656	0.00753825	0.188403	-0.0268433	0.750965	-0.00522924	0.512922	-0.0212143	0.548842	0.00236249					pseudo_182	0.504128	-0.00565459	0.495379	0.0434819	0.756958	-0.00232849	0.147217	-0.0369327	0.247391	0.0286482	0.545321	-0.0282625
pseudo_183	0.5658	0.0401743	0.395395	-0.0506519	0.435438	0.0199344	0.108547	-0.0596481	0.335862	0.0455506	0.14597	-0.0633921	0.0092169	-0.042963	0.272654	0.0314635	0.496324	0.0409862	0.980367	-0.00626423	0.192454	0.0475171	0.276591	0.0841556	0.243105	-0.0389497	0.145828	0.0112284					pseudo_183	0.70575	0.0283244	0.46474	0.0413988	0.404856	-0.0307853	0.0221794	-0.0801937	0.00672953	-0.0702101	0.458087	-0.0230822
pseudo_184	0.49255	0.0337733	0.144047	-0.0730706	0.446969	0.0232799	0.265538	0.0598406	0.71909	0.0228158	0.593395	0.0215076	0.100571	-0.0318755	0.865212	0.000134984	0.00815172	0.234408	0.879674	9.88831e-05	0.567295	0.0134395	0.567823	0.00966376	0.926718	-0.00132953	0.356163	0.00711132					pseudo_184	0.989899	0.00649921	0.218738	0.0498567	0.357843	0.041253	0.269404	0.0601775	0.313045	-0.0193635	0.140399	-0.0429775
pseudo_185	0.273963	0.0850874	0.94329	-0.00680624	0.923154	0.0302444	0.347906	0.0271933	0.602233	0.0226079	0.48225	-0.0231149	0.555739	-0.0113081	0.422349	-0.00384908	0.0405283	-0.0609855	0.430559	0.14204	0.985085	-0.00871865	0.757773	-0.0075032	0.024164	-0.0548056	0.884538	-0.0352969					pseudo_185	0.0547796	0.127924	0.526089	0.0347759	0.230767	0.0493522	0.664391	0.00228313	0.714993	-0.0391288	0.902071	0.000168198
pseudo_186	0.960097	-0.00264223	0.829844	0.0118217	0.509076	-0.0438832	0.48039	-0.0220991	0.742708	0.0409355	0.502159	0.0293195	0.29341	-0.0273291	0.534341	0.0140314	0.354076	-0.00837341	0.457184	-0.0163913	0.275936	0.0582015	0.0622341	0.0758139	0.923154	-0.00164781	0.650166	0.00255626					pseudo_186	0.571911	-0.00616078	0.72393	0.0162211	0.174	-0.0472408	0.989871	0.000467219	0.18452	-0.052797	0.886737	-0.00506757
pseudo_187	0.0936512	0.0513448	0.197515	0.0800296	0.515816	0.023687	0.0687865	0.092463	0.598072	-0.00516112	0.0885779	0.0652658	0.205608	0.121874	0.0300624	0.049455	0.415244	0.0130961	0.171183	-0.0260078	0.596632	0.00751833	0.315199	0.0292334	0.00185229	0.0856403	0.616235	-0.000659408					pseudo_187	0.159497	0.0646259	0.164622	0.0376852	0.208376	0.0858569	0.0210717	0.10233	0.543782	-0.0265186	0.0518815	0.139986
pseudo_188	0.872448	0.007263	0.349667	0.0657907	0.740448	0.0106002	0.5658	0.100315	0.466605	-0.0201466	0.558748	0.0285675	0.894847	0.0112635	0.781457	0.003914	0.522198	0.0543306	0.435811	0.0500871	0.128835	-0.0152713	0.831465	0.00865907	0.620058	-0.0149596	0.747103	0.00297905					pseudo_188	0.0540323	-0.0417498	0.302421	0.0561839	0.220488	0.137373	0.900756	0.0748257	0.604811	0.00619667	0.783183	-0.00382324
pseudo_189	0.809401	-0.0037023	0.107258	-0.109428	0.8022	0.00909224	0.23246	-0.0627201	0.2579	0.0314505	0.104658	0.0483389	0.194084	0.0323085	0.623227	0.0155053	0.755502	0.0206339	0.540377	0.0216732	0.885249	0.00104726	0.168744	-0.0516129	0.399379	-0.0263991	0.361623	0.00453005					pseudo_189	0.52333	0.0257071	0.196661	-0.0409543	0.300984	-0.0398205	0.231876	-0.0661295	0.826809	-0.00720341	0.0249351	0.0649897
pseudo_19	0.96843	-0.00235166	0.0336442	-0.117257	0.352644	-0.0457171	0.592362	-0.0269063	0.512922	0.0336981	0.111203	-0.0784941	0.00493114	-0.0618366	0.264886	-0.0358589	0.904304	0.0044729	0.669159	0.00227541	0.630649	0.00174634	0.590298	-0.0143508	0.398543	0.0241419	0.312218	-0.0170239					pseudo_19	0.77319	-0.00463035	0.942256	0.0031807	0.660492	-0.0248409	0.568836	-0.0327802	0.000670351	-0.105977	0.607387	-0.0113367
pseudo_190	0.595463	0.00944752	0.775423	-0.0285516	0.771143	0.0545131	0.104021	0.0681545	0.654217	0.107731	0.491608	0.014571	0.325379	0.0226049	0.0237906	-0.0585228	0.878549	0.00756818	0.873795	-0.00331413	0.0402553	-0.0639553	0.155735	-0.0351755	0.995824	-0.0122265	0.512722	0.00699028					pseudo_190	0.0852442	0.0434257	0.728413	-0.0350335	0.427078	0.0473655	0.047411	0.08356	0.979149	0.00034566	0.0837473	0.047398
pseudo_191	0.205074	0.0243456	0.625932	0.00940262	0.999403	-0.00458721	0.457474	-0.0295293	0.283252	0.0373011	0.872448	0.00289136	0.254169	0.0256053	0.203923	0.0402811	0.545766	-0.0256817	0.752425	0.00908411	0.0723547	-0.046635	0.745306	-0.0098421	0.894704	-0.00533882	0.630985	0.00588347					pseudo_191	0.687029	0.00976679	0.213196	0.0328523	0.537421	-0.026296	0.424713	-0.04665	0.820996	0.0197469	0.323108	0.0413759
pseudo_192	0.20668	0.0349666	0.968344	-0.00967994	0.163594	-0.0378907	0.330548	0.0284694	0.827741	-0.00373548	0.559753	-0.0153446	0.257921	0.0239168	0.64346	-0.0113505	0.628993	-0.00852394	0.610519	0.0303852	0.927906	0.0190288	0.00840714	0.116775	0.595997	0.0262312	0.457796	-0.00267496					pseudo_192	0.508893	0.0385105	0.328327	0.043245	0.489383	0.0117105	0.24134	0.0575037	0.210463	0.0340505	0.627343	0.0095421
pseudo_193	0.161469	0.0555827	0.689817	-0.0505249	0.116866	-0.0516401	0.389239	0.0366117	0.408645	-0.0320006	0.0390881	0.121391	0.899574	-0.00706933	0.93385	0.0109319	0.208295	0.0364276	0.776316	0.00998506	0.0612542	0.0786458	0.84898	-0.00984514	0.637041	0.0104794	0.439955	-0.00322529					pseudo_193	0.212798	0.0389571	0.169206	0.0647092	0.236622	0.0528058	0.797848	0.0133963	0.390062	-0.0235654	0.728769	0.00551864
pseudo_194	0.472069	0.0373937	0.909978	-0.0323044	0.573389	-0.00410458	0.479462	0.0244478	0.930283	-0.00229484	0.719457	0.0122202	0.818674	0.0162326	0.142956	0.0383586	0.573912	0.0233161	0.0425973	0.0553847	0.0486259	-0.0652043	0.0683327	0.12988	0.930283	0.00389875	0.082313	-0.0141725					pseudo_194	0.645883	0.0399268	0.322449	0.043993	0.397328	0.0371662	0.769162	0.018832	0.732906	0.00410099	0.270056	0.0285054
pseudo_195	0.222113	-0.0261663	0.307445	0.0429529	0.561231	0.0588508	0.625816	0.0420968	0.462307	0.037704	0.72393	0.00443335	0.413536	0.0117437	0.807987	0.00747695	0.610032	0.00910695	0.228453	-0.0262291	0.0908946	-0.0341289	0.860698	0.00150651	0.737062	-0.00844131	0.638416	-3.24467e-05					pseudo_195	0.0549678	-0.0499341	0.955337	-0.000752373	0.956586	0.00844549	0.187502	0.0554457	0.529995	0.0134835	0.472673	0.00723116
pseudo_196	0.495379	-0.00755212	0.126816	0.0820281	0.960042	0.00128517	0.00688258	-0.073593	0.807987	-0.00822818	0.411832	0.0551362	0.695028	-0.010456	0.471465	0.0307871	0.114252	-0.0458039	0.555277	-0.0153095	0.899437	-0.00516106	0.390886	-0.0290837	0.287975	0.0236842	0.544878	-0.00360555					pseudo_196	0.788051	-0.00104584	0.520258	-0.0185782	0.0840144	-0.0504221	0.00259853	-0.0873545	0.57493	0.0190031	0.234855	-0.0415099
pseudo_197	0.292039	0.0479361	0.290039	-0.0710312	0.399379	-0.0176213	0.571879	-0.0196407	0.657459	0.0263378	0.43343	-0.0358266	0.193572	0.0535181	0.449404	-0.0135736	0.851321	-0.00928783	0.606344	0.0190072	0.672669	0.0034009	0.856007	0.00434632	0.435438	-0.00364084	0.502228	0.0011829					pseudo_197	0.508893	0.0635378	0.366624	0.0493406	0.751293	0.0104667	0.319536	-0.0586156	0.153141	0.0611176	0.398161	0.0433617
pseudo_198	0.320263	0.0282356	0.264233	-0.0755498	0.431925	0.0697839	0.397518	-0.031647	0.418898	-0.0249781	0.410982	0.0403851	0.381067	-0.021404	0.172356	-0.0303936	0.491608	-0.0234581	0.753558	0.00365124	0.0104343	0.0930314	0.684025	0.0157572	0.58567	-0.00450633	0.748231	0.00366406					pseudo_198	0.518494	0.00132399	0.0694718	0.0666649	0.434933	-0.0195007	0.375409	-0.0290225	0.208836	-0.0248046	0.526653	-0.0150713
pseudo_199	0.280567	0.0411274	0.367699	-0.058751	0.023698	0.0593372	0.240142	0.0272145	0.756316	0.00718429	0.490668	-0.0172914	0.185216	0.0213407	0.113077	0.0444146	0.388417	0.0431551	0.420166	0.00711185	0.229496	-0.0337372	0.0857488	-0.0672282	0.71239	0.0163812	0.634165	3.85776e-05					pseudo_199	0.279883	0.0537554	0.977958	0.0373123	0.141607	0.0515278	0.511574	0.0199965	0.00832241	0.0683901	0.232763	-0.0263685
pseudo_2	0.262982	-0.00851392	0.299703	0.0541921	0.196568	0.0523777	0.277912	0.0644503	0.222048	0.0318111	0.636434	0.0548059	0.963668	0.00357506	0.647754	0.0137342	0.964858	0.0045126	0.489383	-0.00286386	0.518719	0.0435155	0.32099	0.0393745	0.548203	0.0100198	0.994652	0.00173865					pseudo_2	0.91519	0.0107298	0.158803	-0.0229992	0.389063	0.0512968	0.177698	0.0709404	0.388417	0.0177659	0.36807	-0.0168196
pseudo_20	0.465653	-0.0132012	0.268744	0.0691566	0.450552	-0.009782	0.262982	-0.0346652	0.428429	-0.00659448	0.0430799	-0.0695133	0.392538	-0.0124425	0.764289	0.0205929	0.290674	-0.0184593	0.552281	0.0535214	0.404417	-0.0230208	0.668735	-0.0126594	0.137726	-0.0358345	0.0672851	-0.0230253					pseudo_20	0.20738	-0.031443	0.616324	-0.0259628	0.223877	-0.0372397	0.434307	-0.0338365	0.824482	-0.00221153	0.340191	-0.025202
pseudo_200	0.859525	-0.00511989	0.866208	0.00941917	0.862861	0.0230207	0.873624	0.0379681	0.678135	0.0217738	0.0841276	-0.0724375	0.75891	0.00454672	0.0823768	-0.0303238	0.443136	-0.0300379	0.737752	-0.00969941	0.256372	0.0355085	0.242542	0.0847476	0.559217	0.0154201	0.345398	-0.0146987					pseudo_200	0.955458	0.0105919	0.604811	-0.0130201	0.867923	0.0286839	0.67309	0.0375326	0.548748	0.00896529	0.545321	-0.0162807
pseudo_201	0.0456042	-0.0440397	0.534768	0.0308603	0.26233	0.0750515	0.486917	-0.0171977	0.0752507	0.0967093	0.604811	-0.0112992	0.909038	0.0071985	0.619003	-0.018877	0.476682	-0.0193973	0.345503	-0.0459721	0.36915	-0.00922555	0.747568	0.00392972	0.129212	0.0428558	0.598531	-0.00477071					pseudo_201	0.00110397	-0.0841594	0.936315	0.00554088	0.805035	0.00593762	0.145144	-0.0326839	0.787487	-0.00552629	0.791215	-0.00831811
pseudo_202	0.924445	0.000425073	0.881547	-0.0101785	0.625344	0.0551833	0.31448	0.0384362	0.86992	0.0107648	0.521227	-0.0139205	0.387596	-0.0250774	0.926718	0.0322505	0.839629	0.0045977	0.31947	0.034723	0.115477	0.0544538	0.204008	0.0908015	0.468707	-0.0234043	0.600602	-0.00534003					pseudo_202	0.225076	-0.022106	0.160132	0.0293076	0.190618	0.0636384	0.752099	0.00130846	0.884225	-0.00382288	0.206762	-0.0379756
pseudo_203	0.0841276	-0.0345998	0.348896	0.0480348	0.344951	-0.0407283	0.832631	-0.00641842	0.671578	-0.0122897	0.344846	0.0251527	0.199727	-0.0322698	0.811465	0.0141227	0.699447	0.00784866	0.107718	0.045069	0.386128	0.00443898	0.614224	-0.0201865	0.434559	-0.0303226	0.0518411	-0.0130098					pseudo_203	0.0939609	-0.0315178	0.244352	-0.0234542	0.989885	-0.000744994	0.559753	-0.0292698	0.0375756	-0.0646411	0.954209	0.00296211
pseudo_204	0.65358	0.000636522	0.98387	-0.0192848	0.637041	0.0589706	0.0893481	-0.0514936	0.440739	-0.0324689	0.20992	0.0368023	0.490668	0.00108794	0.531394	0.0381824	0.579222	-0.00876469	0.89263	0.00328424	0.900621	0.001863	0.344084	-0.0253003	0.302462	0.0214031	0.476959	-0.00821475					pseudo_204	0.328168	-0.0126165	0.770304	0.0206747	0.22105	-0.0141548	0.0587562	-0.0712501	0.865394	0.004264	0.460803	-0.00554006
pseudo_205	0.191533	-0.0188985	0.927808	0.0173414	0.28527	0.0512627	0.894847	0.0226215	0.79181	-0.000999066	0.415244	-0.0383382	0.551739	-0.00968453	0.913658	0.000488229	0.91259	0.00489055	0.53939	-0.0243521	0.573389	-0.011086	0.221548	0.0466989	0.491959	-0.0153664	0.455094	0.00339295					pseudo_205	0.163961	-0.0276101	0.423847	-0.0125528	0.65187	0.0418373	0.675271	0.0120402	0.826809	0.00015372	0.354732	-0.0147827
pseudo_206	0.790936	0.00550701	0.149045	-0.102191	0.901805	0.00960119	0.021662	0.0715805	0.700164	-0.0299281	0.98868	0.0125785	0.9482	0.0523697	0.570338	0.0794351	0.531954	0.0108612	0.0634365	0.0542564	0.251043	-0.0246062	0.550741	-0.0247093	0.332121	-0.0376713	0.293354	-0.0221932					pseudo_206	0.169442	-0.023098	0.299629	0.024936	0.0331264	0.0703095	0.0499715	0.0613074	0.999404	0.0501851	0.652945	0.032696
pseudo_207	0.124891	0.0306173	0.251632	-0.0651819	0.0481159	-0.0186746	0.383507	-0.0269657	0.522602	-0.0156144	0.213307	-0.0515526	0.0786478	-0.0495313	0.0588111	-0.0381382	0.627933	0.0670732	0.627343	-0.014927	0.166782	-0.0357855	0.285927	-0.0345765	0.971964	-0.00504059	0.183253	0.011272					pseudo_207	0.936488	0.0226386	0.133559	0.0440305	0.962528	-0.00800647	0.124525	-0.0390577	0.119125	-0.047712	0.277246	-0.0328755
pseudo_208	0.235984	0.0407627	0.424316	-0.0549198	0.968387	0.00388639	0.91259	0.00400853	0.871547	-0.00216718	0.910222	-0.00655738	0.3714	-0.0164114	0.659623	0.00662084	0.930378	0.0182137	0.975609	0.0209536	0.747235	0.0469085	0.874801	0.0221484	0.391241	0.0176602	0.957832	-0.0318939					pseudo_208	0.800687	0.00632498	0.130114	0.0513879	0.42275	0.0148845	0.532935	-0.0207511	0.422982	-0.0209391	0.896169	-0.00837246
pseudo_209	0.0809597	-0.0351305	0.944482	-0.021688	0.769999	0.112628	0.78519	0.00766808	0.960042	0.0129156	0.764601	0.0224623	0.167102	-0.0341534	0.52163	-0.0143448	0.215401	-0.0331935	0.372851	0.0169644	0.169088	0.00788047	0.845471	0.0072657	0.944558	-0.00498978	0.761814	0.00349848					pseudo_209	0.13657	-0.0293593	0.142279	-0.0386997	0.991075	-0.0047889	0.688418	0.00163381	0.107054	-0.0478724	0.492271	-0.0179814
pseudo_21	0.19874	-0.023652	0.700884	-0.0276522	0.619003	-0.00918873	0.175784	-0.0407011	0.713505	0.0233723	0.311086	0.0865671	0.820541	0.00473161	0.729181	-0.0103471	0.00829681	-0.0661084	0.790066	0.0159225	0.974349	0.00627324	0.31664	-0.025608	0.795269	0.0469955	0.0111729	-0.0556086					pseudo_21	0.199964	-0.0312317	0.465653	-0.0213111	0.142823	-0.0734242	0.36425	-0.0272187	0.629767	-0.00667681	0.499238	0.0252089
pseudo_210	0.172942	0.0399707	0.407157	-0.0496693	0.317426	0.0430657	0.950579	-0.000107528	0.227761	0.0350565	0.1553	-0.0798414	0.529995	0.0305543	0.729181	-0.0202537	0.975575	-0.00808142	0.199352	-0.0355069	0.846433	0.0191088	0.496324	-0.0134311	0.0872402	-0.0348685	0.244428	-0.0298384					pseudo_210	0.194274	0.0713965	0.335021	0.0211163	0.553278	0.0176585	0.403375	-0.0225623	0.961287	0.0279077	0.267474	0.0456476
pseudo_211	0.437826	-0.014608	0.703105	-0.0374121	0.0479469	-0.0730872	0.397518	0.0250452	0.109716	0.0475629	0.222113	-0.0459746	0.802464	-0.0178067	0.0370224	0.0631736	0.563781	-0.0193849	0.809656	-0.0119045	0.130348	-0.0295882	0.926817	0.00250517	0.0474428	0.135994	0.969703	0.00396839					pseudo_211	0.947155	0.00335679	0.141469	-0.0353894	0.468088	0.0199698	0.388417	0.0261265	0.542791	-0.0380247	0.717592	0.00304874
pseudo_212	0.361101	0.030004	0.592385	-0.0486817	0.608498	-0.0161046	0.824482	0.0367998	0.963618	0.00747593	0.82332	0.0504891	0.19874	-0.0326876	0.343426	0.0128247	0.628993	0.0211353	0.960151	-0.000136099	0.945749	0.00128545	0.747568	-0.00876474	0.87581	-0.00955362	0.343877	-0.00730193					pseudo_212	0.377513	0.0455409	0.700553	0.00789309	0.856201	0.0429947	0.596498	0.0365951	0.0190001	-0.0735879	0.749031	0.00964484
pseudo_213	0.555739	0.00575716	0.174131	0.10397	0.633842	-0.0116503	0.276591	0.0706692	0.749502	0.00732728	0.444025	-0.0265841	0.950579	-0.000971958	0.523575	0.0222458	0.18551	-0.0395371	0.865576	-0.0041645	0.798732	0.0176759	0.275275	-0.0472615	0.35342	0.0178582	0.757278	-0.0455794					pseudo_213	0.285892	-0.0207175	0.116321	0.0461996	0.382528	0.0454322	0.261076	0.0705993	0.549744	0.0153521	0.404856	-0.0103822
pseudo_214	0.638567	0.00438227	0.225667	0.0329022	0.300363	0.043298	0.819835	-0.0206868	0.222615	-0.0501954	0.602728	0.0191876	0.376214	-0.0192461	0.868742	-0.00922184	0.911406	0.00821289	0.615755	0.00063495	0.747235	0.0091192	0.329066	-0.0324266	0.64346	-0.00931859	0.0284014	-0.0848605					pseudo_214	0.623591	0.0196909	0.977958	-0.00145616	0.637959	-0.046424	0.626874	0.00230724	0.0432342	-0.058796	0.672421	0.0147573
pseudo_215	0.935128	0.0108873	0.78692	0.02121	0.969579	0.00100085	0.0849351	7.20676e-05	0.13733	0.0514204	0.901938	-0.00450989	0.918515	0.00406549	0.52163	-0.0127677	0.290674	0.0373736	0.842177	-0.0155502	0.119329	0.0576904	0.369007	-0.0247563	0.208215	0.0938524	0.210619	0.0140773					pseudo_215	0.828433	0.0328508	0.632178	-0.00362687	0.353183	0.0436926	0.0479141	-0.0495685	0.920886	0.00389785	0.987505	-0.00504026
pseudo_216	0.951768	1.36695e-05	0.127189	0.069854	0.969579	0.0326091	0.214848	0.0472865	0.747235	0.00989808	0.745306	-0.0232804	0.48225	-0.0137101	0.962426	-0.0020207	0.588238	-0.0164895	0.702047	-0.00504128	0.126963	0.0449448	0.150156	0.0530846	0.247357	-0.0285765	0.955458	-0.00121925					pseudo_216	0.599566	-0.0116523	0.650351	0.014968	0.0416916	0.0734803	0.571879	0.0167516	0.967239	-0.000709081	0.458991	-0.0307201
pseudo_217	0.584128	-0.00967662	0.645154	-0.0258911	0.143364	0.0476075	0.222679	-0.0316456	0.223751	-0.0480478	0.870095	-0.0141108	0.0379674	-0.0513335	0.140926	-0.0334926	0.796695	-0.00674136	0.922178	-0.0100478	0.43368	0.0281211	0.101191	-0.0388928	0.179519	-0.0339518	0.0879816	-0.00810162					pseudo_217	0.712401	-0.00516444	0.373802	-0.024184	0.322378	-0.0412684	0.246173	-0.0393315	0.0571762	-0.0511151	0.252336	-0.0366663
pseudo_218	0.107565	-0.0270272	0.466265	0.0393891	0.254767	0.0313762	0.999404	-0.00190628	0.619003	0.022529	0.543782	-0.0194523	0.607941	-0.0159174	0.740448	0.0245263	0.436945	0.0107842	0.634766	0.00463211	0.27813	-0.00575223	0.625816	0.00546441	0.290698	0.020423	0.776612	0.00338782					pseudo_218	0.348452	-0.0184959	0.095122	-0.0347959	0.513109	-0.0201667	0.69172	0.0182482	0.549744	-0.0223874	0.811968	-0.00609778
pseudo_219	0.29341	0.0837578	0.825176	0.00602726	0.0356873	-0.0494519	0.554738	-0.0128571	0.983892	-0.0300287	0.884225	0.00554943	0.308057	-0.0248849	0.45145	-0.0235961	0.749832	0.0114998	0.515033	-0.00821945	0.121833	-0.0406733	0.746437	0.0337792	0.289334	-0.0208583	0.560821	0.00533593					pseudo_219	0.987522	0.0644352	0.146385	0.0991339	0.567339	-0.0100191	0.650351	-0.00818548	0.321719	-0.0358528	0.499749	-0.00601186
pseudo_22	0.549744	-0.0139722	0.517178	0.0290869	0.506202	0.0504984	0.944634	0.0824502	0.995824	-0.00204773	0.255416	0.0401832	0.681833	-0.00439787	0.479791	-0.0211167	0.776019	-0.0206032	0.867923	-0.00133878	0.755179	-0.00811696	0.30523	-0.0209933	0.758591	-0.0142465	0.854057	-0.000425916					pseudo_22	0.664166	-0.00555135	0.516389	-0.0237214	0.942335	0.0947181	0.966049	0.0715893	0.7487	0.0173014	0.218807	-0.0337137
pseudo_220	0.078902	0.0400434	0.0364955	0.146814	0.368354	0.00337173	0.389239	-0.0183241	0.577469	0.0105081	0.112212	-0.056117	0.491608	-0.0196137	0.841752	0.0266566	0.979149	-0.00361169	0.589775	0.0186375	0.73143	0.00818849	0.779455	-0.00498391	0.995824	0.00596146	0.132306	-0.0165064					pseudo_220	0.245638	0.0335307	0.228973	0.0443257	0.506406	-0.0222074	0.373	-0.00978029	0.588238	-0.0227982	0.561292	-0.014912
pseudo_221	0.455668	-0.0151733	0.0830169	-0.115677	0.117566	0.137637	0.572895	0.0094481	0.73819	-0.00647681	0.822158	0.0595087	0.181085	0.0245249	0.1645	-0.0298459	0.285253	-0.0237517	0.174946	-0.0354683	0.427557	-0.0114522	0.572895	-0.0174435	0.199942	-0.0410709	0.602676	0.00512781					pseudo_221	0.684838	0.0167406	0.0843961	-0.044725	0.332694	0.034399	0.989871	-0.00604393	0.228396	0.029876	0.589775	0.0164272
pseudo_222	0.256666	0.0399243	0.213597	-0.0946971	0.158676	-0.0392695	0.0118767	-0.0893061	0.0847803	-0.0296858	0.093068	0.0437303	0.327588	0.0179564	0.261059	0.0260768	0.406745	0.017403	0.173528	-0.039972	0.346481	0.0386324	0.120546	0.0606551	0.12548	0.0163165	0.696917	0.00175284					pseudo_222	0.467779	0.0423663	0.275275	0.0281061	0.0199429	-0.078467	0.0399469	-0.0885166	0.825645	-0.00198351	0.144048	0.0381527
pseudo_223	0.72505	-0.00934017	0.987454	-0.00879492	0.455053	0.0520804	0.461099	0.0199627	0.124011	0.0698213	0.680738	-0.00385491	0.310901	-0.0340055	0.620058	-0.0208297	0.632178	0.0166785	0.251718	-0.0295316	0.48726	-0.0207454	0.265538	0.0681536	0.722448	-0.00943344	0.0836351	-0.0116661					pseudo_223	0.162612	-0.0401662	0.399186	0.0234523	0.308716	0.0361101	0.963668	0.0110536	0.113569	-0.0627156	0.726529	0.000248324
pseudo_224	0.324645	-0.0289849	0.357437	0.0360907	0.0525068	-0.0643044	0.12019	-0.053449	0.734807	0.0100948	0.762323	-0.000627182	0.602728	-0.0186609	0.566282	0.0164157	0.264257	-0.0319571	0.0563498	0.101974	0.670488	-0.00698579	0.33278	0.118565	0.743839	-0.0113991	0.689221	0.000106475					pseudo_224	0.917554	0.0122656	0.0546842	-0.0638932	0.22105	-0.0475187	0.089067	-0.0619342	0.369007	-0.0184368	0.727648	-0.0201003
pseudo_225	0.737407	-0.00233421	0.254742	-0.060578	0.637041	0.0279364	0.586182	-0.020498	0.169552	-0.0376132	0.646056	-0.0218121	0.997021	0.00356257	0.669398	-0.0121899	0.538838	0.0370278	0.916259	0.0345733	0.326191	-0.0257683	0.165076	-0.0454445	0.631445	-0.0117745	0.117666	0.00587734					pseudo_225	0.255463	-0.0216141	0.721693	0.0124411	0.318022	-0.0480907	0.841965	0.00280508	0.430804	-0.0166027	0.982746	0.0329836
pseudo_226	0.221548	0.0296391	0.977897	-0.00305973	0.938608	0.00638369	0.111539	-0.0558341	0.119329	0.0373264	0.972002	-0.0131985	0.148052	-0.0287179	0.325454	0.0375391	0.635369	0.0065627	0.030975	-0.0498873	0.640247	0.00501688	0.272655	-0.025912	0.069321	-0.0443707	0.917554	-0.00071783					pseudo_226	0.870446	-0.0166567	0.0605768	0.0537989	0.154996	-0.0484491	0.132788	-0.0691099	0.0754036	-0.0402428	0.85386	-0.00833404
pseudo_227	0.0885069	-0.0287815	0.310293	0.0398778	0.804513	0.0037433	0.893478	0.0197227	0.302462	-0.0242828	0.339533	-0.0361301	0.125627	-0.0338568	0.755378	0.00284064	0.877155	-0.0117927	0.0909194	0.0779435	0.713505	0.00594596	0.0720328	-0.0539869	0.966002	0.00224659	0.434681	0.00824865					pseudo_227	0.0841687	-0.0409276	0.346374	-0.0209307	0.587841	0.026405	0.922193	-0.00619586	0.422118	-0.0384193	0.131018	-0.036892
pseudo_228	0.0454429	-0.0347784	0.408854	0.0223449	0.826576	0.0158456	0.602728	-0.00403894	0.291381	0.0222141	0.793238	0.00467835	0.291356	0.0206596	0.583615	-0.0301842	0.67309	-0.0152621	0.678962	-0.0181328	0.716854	-0.00718101	0.954147	-0.0143372	0.11206	0.0503977	0.130024	-0.0124286					pseudo_228	0.28388	-0.0267406	0.16967	-0.0562116	0.431432	-0.0170282	0.919701	-0.000307661	0.0807001	0.0409491	0.925732	0.00642559
pseudo_229	0.45117	0.0531175	0.778867	0.00101746	0.0695506	0.052473	0.412684	-0.00152436	0.35187	-0.0198835	0.43343	-0.0416927	0.329807	-0.0308709	0.926718	0.0139188	0.393365	-0.0226029	0.705368	-0.0241784	0.212024	-0.0405781	0.797848	0.0255309	0.723569	0.000879686	0.494668	-0.0024571					pseudo_229	0.407179	0.0655869	0.614224	0.0506164	0.598034	-0.0189158	0.323912	-0.0465705	0.218179	-0.0476778	0.800421	-0.00555922
pseudo_23	0.29341	-0.0328848	0.40041	-0.060753	0.152152	0.0365422	0.600648	0.0224052	0.0525068	0.0560902	0.252927	0.0101612	0.14597	0.0332727	0.602233	0.0242647	0.652503	0.0101601	0.190618	0.0578782	0.0324068	-0.0460745	0.696131	0.0185845	0.394378	-0.0329757	0.0882592	-0.0133542					pseudo_23	0.260477	-0.0302368	0.137866	0.0498961	0.785475	-0.0151453	0.336521	0.0393772	0.0916228	0.0545456	0.70426	0.0126532
pseudo_230	0.0715615	0.098414	0.685925	-0.0287158	0.935039	0.00488757	0.877155	-0.0254045	0.747235	-0.00102301	0.0924878	0.0487012	0.518321	0.0234166	0.195534	0.0355222	0.600648	-0.00947821	0.871445	0.00737363	0.447863	-0.0142923	0.0288357	-0.0674022	0.818431	-0.0413629	0.521393	-0.0413316					pseudo_230	0.0210063	0.124442	0.410132	0.0624039	0.643294	-0.0203535	0.891304	-0.0213733	0.841965	0.0315923	0.644364	-0.00581543
pseudo_231	0.102755	-0.0296418	0.41397	0.0346799	0.282581	-0.0339379	0.130114	-0.0504356	0.885249	0.00741386	0.463828	-0.0599867	0.712765	-0.00284036	0.170483	-0.0427038	0.411832	0.0150999	0.636894	0.0292842	0.150448	-0.0293525	0.652503	-0.0126516	0.962426	0.00876657	0.623591	-0.00722121					pseudo_231	0.269414	-0.00985971	0.189006	-0.0447956	0.59907	-0.0147842	0.031683	-0.0665267	0.815193	0.00161174	0.612611	-0.00707545
pseudo_232	0.777164	-0.00742884	0.485727	0.0154703	0.895887	0.00309581	0.613175	-0.0216751	0.0721175	-0.0604102	0.756637	-0.00289135	0.225525	0.0212964	0.161344	-0.029702	0.108219	-0.0433815	0.201449	-0.0331901	0.284596	0.0375273	0.660058	0.0341297	0.914844	0.0119942	0.619383	0.000271335					pseudo_232	0.264282	0.0385477	0.101814	-0.0393312	0.491259	-0.0199112	0.6375	-0.0141819	0.0717969	0.0516429	0.963717	-0.0154103
pseudo_233	0.616324	0.0135916	0.621694	-0.0486403	0.0566433	-0.0520333	0.612127	-0.00114066	0.690218	-0.0110597	0.544773	-0.0118431	0.118067	-0.0210451	0.672669	0.0280527	0.106029	0.0394737	0.74113	0.0207549	0.557207	0.00484198	0.710056	-0.0141704	0.344188	-0.0319589	0.110174	-0.00923333					pseudo_233	0.527215	0.0323716	0.961287	-0.00169336	0.986316	0.00239615	0.449377	-0.0130522	0.283909	-0.0182747	0.0651558	-0.0467636
pseudo_234	0.976766	0.00093744	0.199082	0.0560796	0.0438808	-0.0400617	0.620841	0.013265	0.0371582	0.0591725	0.0214919	-0.0783849	0.0722694	0.0371727	0.999403	0.00358648	0.0725067	-0.0434613	0.158929	0.0395571	0.0949669	-0.0367705	0.76574	0.0120308	0.739319	0.02981	0.739219	-0.0021336					pseudo_234	0.548842	-0.0182877	0.634304	0.0173042	0.798117	-0.0753669	0.6164	0.0182496	0.303823	0.0315027	0.0615474	0.0629226
pseudo_235	0.100261	-0.0366282	0.0289466	0.124299	0.766571	0.00757607	0.552738	0.0286294	0.784904	0.0344783	0.0647903	0.064363	0.110868	-0.034376	0.954085	0.0118662	0.697236	0.000991011	0.0403635	0.0637538	0.584642	-0.0114678	0.0669861	0.0561445	0.750636	-0.00756793	0.443491	-0.0079685					pseudo_235	0.345398	-0.0407498	0.250456	-0.0456254	0.635829	0.0399409	0.495379	0.020785	0.5658	-0.015683	0.0714782	-0.0510339
pseudo_236	0.089067	-0.0431147	0.904044	-0.0202634	0.0528721	0.052059	0.307349	0.0281316	0.498579	-0.003521	0.458379	-0.0409767	0.911406	-0.00386002	0.52163	0.0185384	0.337273	-0.0309016	0.925732	-0.00235206	0.118269	0.0434147	0.400217	-0.0230629	0.38123	0.0131491	0.698019	0.0038793					pseudo_236	0.0328748	-0.0539835	0.36425	-0.035753	0.469919	0.0296456	0.294096	0.0287243	0.381067	0.0119392	0.386605	-0.0202696
pseudo_237	0.0491054	0.0490997	0.573885	0.0279536	0.231823	0.0310489	0.551739	0.0448802	0.957659	0.0230462	0.629767	-0.0193783	0.669822	0.00929719	0.559217	-0.013644	0.628993	0.0427188	0.491259	-0.0219646	0.99821	-0.0086161	0.549744	0.0253294	0.552196	-0.012883	0.653386	-0.0279207					pseudo_237	0.142149	0.0504878	0.095122	0.0516604	0.769468	-0.00144675	0.367417	0.0794403	0.781747	0.0333412	0.285237	-0.00977841
pseudo_238	0.741918	0.0152666	0.541688	-0.0403123	0.172827	-0.0362718	0.871271	0.0138231	0.00346661	0.115824	0.51446	-0.014704	0.812875	-0.00456128	0.326191	0.0301906	0.509654	0.006768	0.553278	-0.0206937	0.0251197	-0.0622352	0.762323	0.012915	0.721328	-0.0022589	0.906923	0.000436431					pseudo_238	0.776612	0.00974353	0.600648	0.0218472	0.726529	0.00808091	0.669822	0.0247786	0.554738	-0.0319651	0.435811	0.024375
pseudo_239	0.0628652	-0.0356493	0.244276	-0.0869118	0.240099	-0.026935	0.350982	-0.0263809	0.144184	0.0439206	0.160132	-0.067252	0.349442	-0.0271973	0.760869	0.00808324	0.0465824	-0.0611826	0.504499	-0.0180652	0.196568	-0.0407447	0.103387	0.0557313	0.0427959	-0.053593	0.609961	0.0022771					pseudo_239	0.308666	-0.0222508	0.080183	-0.0608757	0.378477	-0.0341097	0.438709	-0.0210327	0.301023	-0.039981	0.127628	-0.0426467
pseudo_24	0.36425	-0.0207838	0.0260044	-0.129466	0.634349	0.0178731	0.23363	0.0577247	0.9101	1.729e-05	0.382693	0.0191879	0.275275	0.0247747	0.0526892	0.0572941	0.944634	0.0010105	0.0319159	0.0816217	0.982699	0.0115149	0.351754	-0.00394565	0.53631	-0.003475	0.213345	-0.00780524					pseudo_24	0.0391967	-0.0569665	0.57901	0.0182854	0.295442	0.0443945	0.25604	0.0710548	0.19255	0.0347713	0.687722	0.0102763
pseudo_240	0.250456	-0.0242204	0.885093	0.019701	0.0802871	0.0385431	0.451441	-0.0320009	0.0277592	-0.125776	0.247391	0.0313149	0.369803	-0.0226533	0.62217	0.00478318	0.165531	0.0303041	0.878497	0.00974764	0.367558	0.0379721	0.292724	0.025493	0.0381208	-0.0461951	0.969703	0.00606734					pseudo_240	0.395481	-0.00509255	0.148891	-0.0448387	0.118568	-0.122549	0.59768	-0.0257308	0.153141	-0.0465649	0.658332	0.00935354
pseudo_241	0.721693	-0.00905436	0.40041	0.0502625	0.917217	0.0119087	0.518321	-0.017991	0.992244	-0.00288634	0.82332	0.0106047	0.867744	0.00342715	0.026717	0.0768501	0.113228	-0.0443446	0.00680477	0.096763	0.211477	0.0426178	0.47115	0.0226829	0.811113	-0.00749598	0.34616	0.00198566					pseudo_241	0.936488	-0.0134511	0.796695	0.00582718	0.338683	-0.0272583	0.822158	-0.0178671	0.518321	-0.0238856	0.661573	0.016569
pseudo_242	0.499165	-0.013915	0.989844	-0.0134171	0.42155	-0.0157664	0.86892	0.0160539	0.811465	0.00880738	0.700553	-0.0218156	0.159245	0.0229422	0.232407	0.0501427	0.852492	0.00539195	0.208376	0.0818234	0.0967563	-0.046687	0.374605	0.0262931	0.244921	0.0687153	0.27724	-0.0263699					pseudo_242	0.413105	-0.0126551	0.792087	-0.014776	0.595964	0.0488683	0.563781	-0.00460226	0.626874	0.0115877	0.168862	0.0396579
pseudo_243	0.332035	-0.0169381	0.0750976	0.0745611	0.993437	0.024073	0.79439	-0.000796227	0.530413	-0.0140442	0.901938	-0.00367088	0.76574	-0.0046513	0.905359	0.00979236	0.273963	0.0616301	0.421888	0.0233342	0.174245	-0.0229339	0.129735	0.0628574	0.169687	0.0325136	0.691417	-0.00670641					pseudo_243	0.195814	-0.0158827	0.69172	-0.0136715	0.499749	0.0169247	0.615274	-0.0306922	0.558748	-0.0195597	0.836348	0.00921548
pseudo_244	0.898392	0.0383197	0.938524	-0.0110363	0.371547	0.030085	0.389239	0.0431304	0.412899	0.0287993	0.195627	0.0483574	0.681833	0.00412399	0.136146	0.0462929	0.627933	-0.00460208	0.469003	0.0129403	0.302462	0.04209	0.795542	-0.00889723	0.53631	0.0542618	0.42684	0.00651094					pseudo_244	0.585151	0.0305296	0.662223	0.0592799	0.36254	0.0390475	0.530974	0.054487	0.229552	0.0361504	0.225015	-0.0507481
pseudo_245	0.774875	0.0017261	0.640861	-0.0520959	0.369948	0.0936821	0.0201724	-0.0684851	0.145008	0.0325935	0.938691	-0.0128238	0.350212	-0.0148201	0.711275	-0.00579661	0.350212	0.0383307	0.250487	-0.0404318	0.633842	0.0293256	0.812875	-0.00180753	0.290698	-0.0260273	0.378319	-0.00311126					pseudo_245	0.219993	-0.0252087	0.453866	0.0244887	0.0368614	-0.0777648	0.043544	-0.0750954	0.495379	0.0165648	0.135255	-0.0418414
pseudo_246	0.774875	0.0134103	0.0051624	-0.156726	0.999403	0.0306678	0.740789	-0.01388	0.912472	0.00742894	0.408437	-0.0348238	0.935128	0.00768356	0.194503	0.0734631	0.668735	0.0286037	0.752425	0.00939483	0.584642	0.0178645	0.215954	-0.0421117	0.895205	0.00262414	0.765222	0.00342357					pseudo_246	0.644814	0.0244597	0.986297	0.00901454	0.706476	-0.0108724	0.885404	-0.00645442	0.769162	-0.00392195	0.637959	0.0133477
pseudo_247	0.672	0.0494701	0.380579	0.0262225	0.0493131	-0.0721902	0.935128	-0.00206298	0.272001	-0.0367555	0.453866	-0.0261872	0.166902	-0.0273049	0.695737	0.0180949	0.804774	0.00806944	0.792364	-0.0180488	0.0716451	0.0442523	0.938691	0.0107999	0.376595	0.0256252	0.126659	0.0120288					pseudo_247	0.889243	0.0503875	0.935128	0.0380776	0.846846	0.00847693	0.918515	0.00962264	0.529017	0.0121513	0.0261142	-0.0694628
pseudo_248	0.752099	0.00937552	0.0678381	-0.107877	0.944036	0.00297527	0.494435	0.0742938	0.099184	-0.0133915	0.18452	-0.0493608	0.303122	-0.0239662	0.732555	0.00206997	0.836128	0.0255974	0.268763	-0.0462419	0.811465	0.000406782	0.594428	0.0116138	0.827741	0.00501775	0.813375	-0.039901					pseudo_248	0.414807	0.0157777	0.383507	-0.00150894	0.967284	0.0939487	0.398351	0.0578387	0.643912	0.000770041	0.155429	-0.0368457
pseudo_249	0.533916	0.0352753	0.371695	0.043424	0.184415	0.0466005	0.121621	-0.0394377	0.0952633	-0.0411834	0.0277601	0.0827864	0.509654	-0.0161796	0.518719	0.0219086	0.963668	0.0322832	0.57545	-0.00105138	0.623227	0.00941923	0.606897	0.00891132	0.301062	0.0260588	0.551825	0.00710128					pseudo_249	0.102123	0.0600108	0.66114	0.00887442	0.527627	-0.00670844	0.0804412	-0.0652064	0.508696	0.0241445	0.0961681	-0.037248
pseudo_25	0.841965	-0.0140702	0.171301	0.0801732	0.221482	-0.0407427	0.318086	0.0392624	0.104824	-0.0361056	0.709427	0.029877	0.773732	-0.0110538	0.361231	0.0102044	0.942256	-0.00142263	0.448208	-0.0152256	0.783754	0.00764324	0.479462	0.017824	0.87581	-0.00657274	0.534049	-0.0117054					pseudo_25	0.989899	-0.00286967	0.392538	-0.0142866	0.16794	0.0462859	0.822158	0.0274972	0.760047	0.0048884	0.467173	-0.0250298
pseudo_250	0.829136	0.0490106	0.715366	-0.00072902	0.424081	0.0704209	0.521227	0.0250598	0.5265	-0.0164265	0.11255	0.0307603	0.89721	-0.005042	0.119329	-0.0512903	0.981531	0.0274415	0.743384	0.0729736	0.940988	0.00615086	0.745306	0.00471676	0.102601	0.0669548	0.398802	-0.00527812					pseudo_250	0.063797	-0.00618628	0.162815	0.0994028	0.412469	0.0224758	0.625816	0.0121783	0.16967	-0.0383451	0.226729	0.0297617
pseudo_251	0.838462	0.00144246	0.663529	0.0179921	0.734807	0.000996168	0.381067	-0.0152293	0.5265	0.0144805	0.513497	0.0491299	0.861872	0.0291926	0.448759	0.0953794	0.656816	0.0144783	0.591835	0.0227728	0.298274	0.041527	0.220421	-0.0402805	0.431925	-0.0350633	0.627811	-0.0141817					pseudo_251	0.76295	0.0200397	0.84781	-0.0051517	0.340191	-0.0362239	0.704985	-0.0163061	0.913775	0.00915764	0.614706	0.0178515
pseudo_252	0.413536	0.0250625	0.219162	0.0576194	0.414608	0.0454353	0.704985	-0.0151028	0.865212	0.0334356	0.303823	0.0344774	0.356408	-0.0141282	0.43368	0.0267049	0.275933	0.0336471	0.689919	0.0313956	0.776868	-0.0107277	0.0896299	-0.0587581	0.345716	0.0312382	0.105927	-0.0484518					pseudo_252	0.736972	0.00575644	0.334273	0.0363765	0.256688	-0.0457607	0.963668	0.0139764	0.12343	-0.0593144	0.755824	0.014447
pseudo_253	0.458379	-0.00442754	0.91354	0.00930073	0.781457	0.0157166	0.825645	0.00954922	0.219791	-0.0379426	0.00826033	0.107994	0.440477	0.0120825	0.411194	0.0319016	0.409284	-0.0146461	0.176851	-0.0485147	0.164954	0.0530536	0.571879	0.0163626	0.656377	0.053342	0.464135	-0.0102825					pseudo_253	0.13894	-0.0425106	0.647128	0.0415138	0.835183	0.0118388	0.833796	0.0048185	0.387596	0.0269984	0.930473	0.00200976
pseudo_254	0.390062	-0.0306629	0.366903	-0.0314354	0.703491	-0.0187129	0.211553	0.0343465	0.742708	0.0912594	0.761185	0.00634866	0.740789	-0.0133624	0.277257	-0.0340435	0.568836	-0.00344148	0.517925	0.0132417	0.997017	0.00913394	0.0637149	0.11094	0.417179	0.0209728	0.912827	0.00177229					pseudo_254	0.419939	0.00122412	0.344084	-0.0312194	0.223877	0.0410445	0.38514	0.0316061	0.690619	0.00842549	0.547305	-0.0266198
pseudo_255	0.110534	-0.0371868	0.80541	-0.0214964	0.577469	0.00346447	0.257293	-0.0385703	0.22661	-0.0552009	0.228973	0.0473379	0.777164	-0.00294891	0.332121	0.0582261	0.263619	0.0351681	0.359404	-0.0400635	0.290015	0.0371712	0.47115	-0.0229579	0.587729	-0.0253929	0.0764482	0.0209823					pseudo_255	0.137357	-0.0398805	0.361886	-0.03511	0.43757	-0.0252078	0.137075	-0.0501359	0.261076	-0.02645	0.458991	0.0165672
pseudo_256	0.960097	0.0534617	0.127938	-0.0895315	0.325454	-0.0276059	0.573845	0.0139549	0.583615	0.00298596	0.357968	-0.0243654	0.870095	0.0021206	0.783754	-3.02217e-05	0.309583	-0.0274204	0.121411	0.0424337	0.510997	-0.0152722	0.845471	-0.00631229	0.105145	0.0348635	0.0594469	0.0137485					pseudo_256	0.535029	0.0867453	0.992255	0.0138949	0.733256	-0.0657338	0.44955	0.0221792	0.711651	-0.00537229	0.859714	-0.00156955
pseudo_257	0.714993	-0.0146633	0.221983	-0.0670633	0.692723	0.0174487	0.0841276	0.0394713	0.380417	-0.0130255	0.598572	-0.00931533	0.797848	0.000153365	0.393548	-0.0298534	0.510613	-0.0355956	0.499749	-0.0221993	0.662875	0.0223493	0.235984	-0.0334486	0.0108921	0.0712871	0.13894	0.0086064					pseudo_257	0.865757	0.000841215	0.379445	-0.0239336	0.0427499	0.0589312	0.400022	0.0307676	0.362673	0.0262362	0.423614	-0.0344689
pseudo_258	0.0609876	-0.0394916	0.0192086	-0.121638	0.460488	0.0151214	0.745306	0.0264742	0.134581	0.0372734	0.679643	-0.0247069	0.201889	-0.0407364	0.128459	0.0486472	0.400022	-0.0314988	0.614706	-0.00783028	0.5492	0.0151174	0.753232	0.0418167	0.702381	0.00853574	0.201536	0.00725352					pseudo_258	0.379933	-0.0140343	0.0506736	-0.0660614	0.418448	0.023746	0.952958	0.0194803	0.453866	-0.0120224	0.0976683	-0.0406263
pseudo_259	0.220984	0.0903035	0.114292	0.0772271	0.0501834	0.0798211	0.458379	-0.0178996	0.377985	-0.021899	0.524142	-0.0137242	0.567823	-0.00918943	0.335111	0.028938	0.0541222	0.0201345	0.382528	-0.0246532	0.846433	0.00113156	0.372199	0.0627495	0.602233	0.01354	0.384802	-0.0039461					pseudo_259	0.811064	0.057974	0.195627	0.126241	0.322378	-0.0341585	0.836128	-0.00791076	0.779455	0.00521364	0.250487	-0.0314807
pseudo_26	0.38514	0.0250836	0.915916	-0.0370487	0.844092	0.00391857	0.393365	-0.0246284	0.529434	-0.00846204	0.983914	0.00105417	0.45117	0.054437	0.830072	-0.00623397	0.160132	0.0354472	0.777459	0.00400315	0.357312	0.0136301	0.107238	-0.0401684	0.441626	0.0328692	0.177919	0.00767128					pseudo_26	0.777754	-0.0126127	0.0814808	0.0507098	0.821236	0.0132439	0.0697015	-0.0553123	0.963668	0.061547	0.444645	0.0566924
pseudo_260	0.105689	0.033911	0.0143737	0.103205	0.352644	5.16509e-05	0.0643584	0.110874	0.412046	-0.0263393	0.486917	0.0239308	0.501063	-0.00577226	0.240698	-0.022457	0.296163	-0.0347051	0.369659	-0.0165436	0.511959	-0.0113568	0.198219	0.0597084	0.0388214	0.0402743	0.464135	-0.00515076					pseudo_260	0.0527449	0.0906632	0.478383	0.0188249	0.0991872	0.0924873	0.0260109	0.0804042	0.580032	-0.015894	0.596998	0.00134908
pseudo_261	0.191533	-0.024024	0.82401	0.00496837	0.769999	-0.00730699	0.563781	0.00200719	0.418038	-0.0187234	0.84664	0.0396079	0.829136	0.00998927	0.13654	0.0458121	0.48132	-0.0163134	0.205158	0.0272856	0.455053	-0.0149467	0.249227	-0.0440885	0.866389	0.00636927	0.39053	0.0060981					pseudo_261	0.901024	0.0101707	0.0771366	-0.0536333	0.859714	0.014214	0.475758	-0.0223641	0.273963	-0.0583764	0.0285093	0.0735419
pseudo_262	0.511574	-0.00732705	0.942099	0.00612505	0.892339	0.0225657	0.186006	0.0475506	0.732555	0.0613096	0.306641	-0.0363185	0.1706	-0.0258156	0.461397	0.0274686	0.20668	0.0405953	0.951834	0.00356146	0.301761	-0.0326797	0.997021	-0.0242003	0.199696	0.0396317	0.858733	0.000686867					pseudo_262	0.855226	-0.010187	0.5658	-0.0132455	0.19163	0.0569122	0.24194	0.0413516	0.429059	-0.0271266	0.233681	-0.0258896
pseudo_263	0.676337	0.0119645	0.26745	0.0692928	0.379605	-0.0154825	0.789786	0.0134237	0.10166	-0.0638232	0.483182	-0.0454725	0.14597	0.0539119	0.0318065	-0.0457374	0.0462544	0.0560646	0.581569	0.0195407	0.830072	-0.00808038	0.338025	0.0326736	0.220009	0.0540905	0.420798	-0.00658259					pseudo_263	0.973266	0.00976414	0.121487	0.0463711	0.89263	0.00138808	0.409284	0.0383828	0.0868436	0.0710376	0.460803	0.0411612
pseudo_264	0.650351	0.0165148	0.53674	-0.0432802	0.289334	0.059896	0.457474	-0.0226558	0.458672	0.0116456	0.874801	-0.00043404	0.103703	0.0324694	0.921966	0.0172847	0.545766	0.133389	0.398994	0.0226376	0.606406	-0.00191478	0.48039	-0.03278	0.471465	0.0118933	0.202063	-0.0101088					pseudo_264	0.419939	-0.0287513	0.244352	0.0636837	0.39401	-0.0287739	0.84781	-0.0165792	0.0710928	0.0472976	0.706476	0.0178219
pseudo_265	0.00603665	-0.0473968	0.660272	0.0233033	0.623227	0.00355348	0.517355	0.0542735	0.747235	0.00926787	0.896028	-0.000303371	0.688418	0.110368	0.255392	0.0319074	0.429059	-0.0258828	0.865576	0.00669614	0.45325	-0.0165472	0.702768	0.0598876	0.94813	0.00334308	0.146655	-0.00872315					pseudo_265	0.393826	-0.022023	0.0119271	-0.0841264	0.660492	0.0436332	0.297546	0.0649138	0.298239	0.125526	0.449101	0.0807774
pseudo_266	0.749832	0.0107106	0.30958	-0.0249805	0.157355	0.0406847	0.0190001	0.111641	0.672669	-0.00420707	0.0741853	0.0703202	0.603769	-0.00753272	0.668309	-0.0067145	0.641772	-0.0193163	0.130258	-0.0341493	0.273964	0.0265015	0.211008	0.029104	0.545217	-0.0144275	0.325229	0.00987323					pseudo_266	0.323037	0.000126867	0.2819	0.0308346	0.00450454	0.119718	0.149312	0.0982457	0.892485	-0.00944774	0.871445	-0.00578335
pseudo_267	0.525115	0.0656953	0.0384151	-0.110038	0.856987	0.00833509	0.111203	0.0396088	0.278581	-0.0389353	0.700553	-0.0122161	0.841965	-0.00339014	0.580538	-0.0416177	0.430804	-0.0254463	0.666988	0.023497	0.901805	0.0125459	0.266822	-0.032916	0.266813	-0.0269867	0.414807	-0.00856454					pseudo_267	0.680466	0.0826608	0.610032	0.0577328	0.454481	0.0144622	0.031683	0.0578572	0.738534	0.0186506	0.504499	-0.0172216
pseudo_268	0.326851	-0.0271748	0.12277	0.0737665	0.950511	-0.00584442	0.973193	0.0315435	0.254767	-0.0273921	0.308057	-0.031587	0.753232	-0.00852857	0.982699	0.00149071	0.85015	0.11602	0.476359	0.0275403	0.783754	0.00955155	0.923258	0.0183275	0.1869	-0.0286046	0.380742	0.00718072					pseudo_268	0.273961	-0.0420139	0.755502	-0.0105253	0.603222	0.0345848	0.644984	0.0300564	0.969621	-0.00536431	0.695422	-0.00885965
pseudo_269	0.573912	-0.00466929	0.227703	0.0272756	0.138745	0.0639044	0.863046	-0.00905951	0.647754	-0.0128651	0.78519	-0.00120752	0.178179	0.0281302	0.098268	-0.030339	0.38514	0.0189342	0.10969	-0.0345427	0.171887	0.02745	0.373802	-0.0273393	0.423215	0.0131808	0.689221	-0.00575092					pseudo_269	0.756146	-0.00519064	0.719457	-0.0109888	0.504499	-0.0320123	0.815193	0.00217675	0.0597619	0.0845741	0.499749	-0.0275849
pseudo_27	0.84664	0.000305538	0.0416049	-0.115514	0.849948	0.0124741	0.00241312	0.106598	0.513886	0.0080205	0.428187	-0.0319494	0.185014	-0.0300007	0.879348	0.00632569	0.688418	-0.00522187	0.159813	0.150481	0.354973	0.0300685	0.0786478	0.0731889	0.425817	0.019731	0.223373	0.000452211					pseudo_27	0.761814	0.0147371	0.664391	-0.0125786	0.0183371	0.0912621	0.00293669	0.118755	0.584128	0.0194219	0.00868476	-0.0693259
pseudo_270	0.91259	0.000121223	0.00697823	0.110243	0.616896	0.00760752	0.956527	0.0235074	0.520659	-0.0210506	0.745306	0.0209182	0.675271	-0.0085817	0.305981	0.025535	0.586182	0.0164372	0.941148	0.00698308	0.899437	0.022875	0.489729	0.0132874	0.493846	0.00668882	0.273961	-0.00825129					pseudo_270	0.701328	-0.0121304	0.755502	0.011792	0.820076	0.0198565	0.744176	0.0249948	0.432553	0.00575246	0.329725	-0.0340122
pseudo_271	0.28458	0.062696	0.411407	-0.0559007	0.65206	-0.0081882	0.666561	0.0110275	0.610592	0.018971	0.660284	-0.013092	0.752099	0.00297879	0.401054	-0.00793874	0.955337	0.002408	0.125038	-0.0401642	0.0417338	-0.0527927	0.184026	-0.0439595	0.528455	0.00911708	0.734726	0.0011393					pseudo_271	0.816844	0.0684585	0.234805	0.0567915	0.357843	0.0260057	0.881867	-0.0049612	0.84781	-0.00353642	0.964906	0.0054232
pseudo_272	0.0768871	-0.0316268	0.485727	-0.0281116	0.65206	0.0142523	0.461099	-0.0299714	0.944558	-0.000764555	0.761185	-0.00838568	0.300325	0.0273329	0.90299	0.0126561	0.731782	-0.0199485	0.172587	-0.0430001	0.124744	0.0856504	0.517355	-0.0181966	0.440739	0.0231221	0.925833	0.00348633					pseudo_272	0.978018	-0.00628291	0.031095	-0.0460407	0.251718	-0.0388539	0.640703	-0.0185699	0.558748	0.0145152	0.182657	0.0221914
pseudo_273	0.322449	0.0161331	0.548654	0.0245739	0.653138	0.00311327	0.354853	-0.0475449	0.404417	-0.0244363	0.162365	-0.0570329	0.296163	0.0140841	0.382043	-0.0246707	0.834962	0.0073396	0.635829	-0.00565538	0.848776	-0.00296436	0.943445	-0.00493236	0.639178	0.0107619	0.693615	-0.0033617					pseudo_273	0.893953	0.00327642	0.281233	0.0345815	0.277906	-0.0545558	0.400859	-0.0406614	0.36425	0.0128707	0.686625	0.0166007
pseudo_274	0.273576	-0.0230372	0.60278	-0.0380623	0.539271	0.0833165	0.337273	-0.0253697	0.373953	0.0254537	0.219298	-0.0588426	0.834962	0.0103971	0.634907	-0.004001	0.461099	-0.0238115	0.529579	-0.0124403	0.114863	0.0661449	0.947011	-0.00430695	0.334362	-0.0347036	0.526242	0.00539163					pseudo_274	0.927016	0.0115371	0.184694	-0.0308541	0.372851	-0.0314883	0.330548	-0.0504818	0.865394	0.00606333	0.975609	0.00583708
pseudo_275	0.463828	0.0133889	0.765118	-0.0164998	0.905359	-0.000380585	0.132403	-0.0472953	0.185406	-0.0385868	0.854835	0.0280171	0.249227	-0.0284876	0.0173766	0.0673382	0.603769	-0.0157712	0.429687	0.0581429	0.907729	0.00803484	0.704985	0.0157583	0.277257	-0.0205276	0.418225	0.0031174					pseudo_275	0.382363	0.0333795	0.72393	-0.000907014	0.451786	-0.0194295	0.0766382	-0.0777886	0.0652247	-0.0386837	0.609474	0.00734198
pseudo_276	0.580032	0.00515627	0.103395	-0.1026	0.71239	0.0127343	0.928004	0.0380068	0.663961	-0.0199342	0.0565929	0.0659519	0.241174	-0.0227088	0.254144	0.0763613	0.943445	0.00667486	0.379285	-0.0209985	0.298274	0.0513429	0.999404	0.00663589	0.518719	0.0161557	0.786905	-0.00152849					pseudo_276	0.467779	0.0270616	0.96843	-0.0074127	0.898529	0.0261048	0.982723	0.0252686	0.95101	0.00480802	0.330466	0.0183733
pseudo_277	0.0335045	-0.0435437	0.083818	-0.097959	0.167241	-0.045998	0.449377	0.0229132	0.926718	-0.0155717	0.100261	0.0716516	0.656816	0.00962626	0.25916	-0.023375	0.730658	-0.0150219	0.523735	0.0442618	0.311669	0.0315086	0.372199	-0.0215636	0.914844	-0.00542389	0.791492	0.000754826					pseudo_277	0.039624	-0.0652389	0.625816	-0.0176843	0.330466	0.0324176	0.76574	0.0143406	0.610032	0.00729843	0.756958	0.00926893
pseudo_278	0.732906	0.00236472	0.00523463	0.134322	0.49763	0.00147599	0.762323	-0.000302715	0.763148	0.00646789	0.540813	-0.0447194	0.0328876	0.0580302	0.560224	0.0568134	0.289312	0.0313641	0.251718	-0.0376972	0.173299	0.0471503	0.974384	-0.000186184	0.0254127	-0.0420276	0.521393	-0.000797347					pseudo_278	0.883362	0.00785452	0.747568	-0.0260728	0.364115	0.0329588	0.769162	-0.0098784	0.0367394	0.0672239	0.263632	0.0531723
pseudo_279	0.976766	0.0132938	0.48292	-0.0515166	0.632777	0.0139926	0.567823	-0.0415077	0.564259	0.00083143	0.881867	-0.0261427	0.654658	-0.0126513	0.466873	0.0237749	0.985105	0.00703482	0.549293	0.0129903	0.420622	-0.0278306	0.690619	-0.0108008	0.507159	0.0105114	0.0879816	0.012601					pseudo_279	0.483442	-0.0260076	0.338025	0.0310477	0.3173	-0.047864	0.699447	-0.033811	0.676363	-0.00251479	0.751293	-0.0209256
pseudo_28	0.549744	-0.010022	0.676657	-0.0219927	0.00281433	0.1188	0.340289	-0.0234677	0.38123	0.0276312	0.91733	-0.000744092	0.654658	0.0182971	0.868742	0.0113139	0.287955	-0.0327355	0.885559	0.0105526	0.65206	0.0223188	0.82332	0.0149506	0.754042	-0.0104368	0.823793	-0.0304151					pseudo_28	0.478806	-0.0165925	0.727292	-0.0116907	0.180221	-0.0688692	0.689518	0.00365804	0.941068	0.000747394	0.409922	0.0315656
pseudo_280	0.0996456	0.0892939	0.159436	0.0606792	0.561231	0.0050704	0.989871	-2.1275e-05	0.423375	-0.0126502	0.167821	-0.0678612	0.506782	0.0100704	0.384491	-0.0226231	0.106589	-0.0559093	0.420166	0.0252598	0.156916	0.0402118	0.722811	0.00465474	0.0358189	0.0514911	0.487169	-0.014943					pseudo_280	0.223373	0.104971	0.093068	0.0684351	0.488446	0.0208294	0.536866	-0.0150542	0.820996	-0.00578059	0.272004	0.0320132
pseudo_281	0.795542	-0.00241257	0.14241	0.0733016	0.92553	-0.00573526	0.704985	-0.00607807	0.827741	0.00326412	0.568836	-0.0128446	0.643912	-0.00646539	0.653138	-0.0145828	0.655737	-0.0120176	0.31947	0.0106375	0.76543	0.0176538	0.866569	-0.0119447	0.743839	0.00662684	0.595431	-0.00307289					pseudo_281	0.372702	-0.0190237	0.737407	0.00489359	0.577487	0.018456	0.224953	-0.0373891	0.756637	0.0109697	0.486576	-0.0308016
pseudo_282	0.265538	0.0461056	0.508497	-0.0562726	0.232993	-0.0355838	0.14597	0.0441277	0.195534	-0.0522656	0.472069	-0.0335082	0.357968	0.0242505	0.0914677	-0.0343297	0.319536	-0.0252211	0.0712441	0.0489862	0.459579	-0.0237546	0.838462	-0.0179455	0.641317	0.0219953	0.510806	-0.00281744					pseudo_282	0.0764482	0.0654494	0.82332	0.0222831	0.12177	0.0391988	0.286602	0.0462374	0.512535	0.0132399	0.412469	0.0265578
pseudo_283	0.450273	-0.0185862	0.617469	-0.035599	0.535325	0.0824935	0.356408	0.0544262	0.888793	-0.013608	0.763461	-0.0121265	0.930378	0.00303833	0.957854	0.00506021	0.180113	-0.0386392	0.66482	-0.014041	0.634907	0.0344718	0.248002	-0.0306205	0.594961	-0.0168121	0.938858	-0.00252988					pseudo_283	0.899845	0.0189039	0.0708593	-0.0364776	0.407385	0.0621344	0.397518	0.0552856	0.333526	-0.0266165	0.350098	0.0280993
pseudo_284	0.883046	-0.00322674	0.630182	0.0261233	0.210385	0.0399084	0.155735	-0.0485266	0.831239	-0.0117103	0.35563	-0.0291552	0.223246	-0.0237783	0.56527	0.0154812	0.413536	-0.023534	0.76605	-0.0102739	0.838244	0.00878505	0.993446	0.0400471	0.50143	-0.0086495	0.216651	-0.0348875					pseudo_284	0.865757	-0.0200134	0.778309	0.0171838	0.130638	-0.0494293	0.246173	-0.0523248	0.147634	-0.021646	0.456282	-0.0213182
pseudo_285	0.0090575	-0.0440298	0.523983	-0.0317943	0.45145	-0.00729498	0.370601	0.0328801	0.0204861	-0.0628913	0.94939	-0.00144982	0.470231	-0.022409	0.35966	0.0150079	0.841427	0.000436751	0.726529	-0.052157	0.331375	0.0473389	0.0589562	-0.0645012	0.335111	-0.0102575	0.28859	0.0111421					pseudo_285	0.0322695	-0.055743	0.199262	-0.048375	0.980367	-0.00332228	0.101502	0.0489592	0.749832	-0.00642505	0.182657	-0.0337446
pseudo_286	0.820996	0.0424397	0.79962	-0.00355952	0.919591	0.00217928	0.815193	-0.0140659	0.492902	-0.031316	0.529995	-0.0197434	0.784042	0.00416986	0.638109	0.000748342	0.670911	0.0199393	0.369659	0.0402121	0.443403	0.0560691	0.257921	0.0925652	0.234166	0.0225163	0.725768	0.00436732					pseudo_286	0.455994	0.0191257	0.37702	0.0438711	0.811968	-0.00651803	0.871271	-0.00500404	0.490668	0.0178082	0.657253	-0.00478669
pseudo_287	0.489729	0.111004	0.345822	-0.0626392	0.283053	0.040466	0.784042	0.0859409	0.594961	-0.00835537	0.963668	0.00449854	0.803619	0.0166781	0.845262	-0.000518669	0.496324	-0.0154786	0.367277	-0.0337672	0.688015	0.00460546	0.532935	-0.0351528	0.376369	0.0234817	0.230821	0.0112258					pseudo_287	0.206844	0.114025	0.822158	0.0996106	0.705368	0.0811494	0.361886	0.108212	0.553737	-0.00781924	0.257314	0.043927
pseudo_288	0.607941	0.0159583	0.413115	-0.080861	0.988664	0.00231284	0.13747	0.0564983	0.259792	-0.0438773	0.396685	-0.0343235	0.0656614	-0.0190846	0.812625	0.03711	0.0703943	-0.0490831	0.0478815	0.077277	0.311669	0.0505258	0.585155	0.0148576	0.0396764	0.0672087	0.0139595	0.0167688					pseudo_288	0.67284	-0.00282058	0.220984	0.038344	0.0100673	0.102364	0.937503	0.0081661	0.185014	0.0123471	0.190618	-0.0373819
pseudo_289	0.036072	0.0510828	0.658103	-0.0507486	0.130729	0.0391857	0.208836	0.0714734	0.950511	0.0170754	0.557857	-0.0449678	0.595463	0.0450363	0.852293	0.0105426	0.942231	-0.0158245	0.985126	0.0129493	0.86051	-0.00890704	0.513497	-0.0088446	0.921966	-0.00432769	0.641611	0.00431071					pseudo_289	0.180329	0.0459126	0.0405283	0.0677077	0.246208	0.0560814	0.237167	0.0818757	0.429059	0.0626701	0.832855	0.0266897
pseudo_29	0.35563	0.0200861	0.364522	-0.0567212	0.1874	0.0329107	0.208295	-0.0570032	0.801043	0.0295573	0.642842	0.00041525	0.779455	0.0147621	0.394378	-0.0218982	0.0812199	0.0695083	0.296821	-0.04067	0.246137	-0.0323058	0.618428	0.0115616	0.118975	-0.0355373	0.927016	-0.0114146					pseudo_29	0.356163	0.03521	0.441362	0.0234646	0.271354	-0.0590288	0.168282	-0.0530385	0.91259	0.00130147	0.549293	0.0226495
pseudo_290	0.803619	0.00877563	0.1325	-0.13649	0.0914677	-0.0203014	0.907854	0.0134464	0.97912	0.00612327	0.611079	0.00245477	0.503918	0.00927273	0.534341	0.0178629	0.229552	-0.039713	0.447316	-0.0262574	0.921966	0.00933017	0.347906	-0.0373702	0.110382	0.0439872	0.857564	0.00483448					pseudo_290	0.248069	0.0352341	0.621589	-0.0236645	0.513109	0.0265518	0.807087	-0.00537032	0.581054	-0.0194403	0.190113	0.0366115
pseudo_291	0.334273	-0.0149379	0.94329	-0.00348094	0.73819	-0.0180685	0.465653	-0.0326989	0.982699	0.00400968	0.877155	0.0190937	0.466566	0.0337319	0.842922	-0.000800082	0.632178	-0.0123345	0.703153	0.0078789	0.532375	-0.0150707	0.423847	-0.0230534	0.729147	-0.0120323	0.162612	0.0103207					pseudo_291	0.171299	-0.0382871	0.283238	-0.000659941	0.132163	-0.0504047	0.881867	-0.0136033	0.596498	0.082254	0.158049	-0.0197041
pseudo_292	0.28458	0.0227819	0.139981	0.112002	0.975542	0.0182694	0.189006	0.0388695	0.446969	-0.0253475	0.33278	-0.0278951	0.956527	-0.00251205	0.956468	0.026412	0.713878	0.00779866	0.993455	0.0109198	0.949321	0.00964834	0.928004	-0.001223	0.803356	-0.00195762	0.259847	0.00804497					pseudo_292	0.818001	0.00793614	0.244352	0.0295859	0.195206	0.0428989	0.19255	0.0412213	0.741918	-0.0166841	0.970851	0.00164367
pseudo_293	0.462008	0.0281655	0.067581	0.0954631	0.048797	0.046838	0.548748	0.00788217	0.386949	0.0184927	0.310901	0.057818	0.690619	-0.0107747	0.18049	0.0326311	0.0876721	-0.0442803	0.267474	0.0397574	0.307397	-0.020816	0.675271	0.103159	0.173771	0.0347584	0.230821	-0.00879247					pseudo_293	0.586175	0.0190738	0.52804	0.0191661	0.203562	0.0414471	0.682929	0.0208318	0.416957	-0.0225725	0.793514	-0.0122043
pseudo_294	0.534899	0.0322053	0.302503	0.0297582	0.952894	0.0063178	0.154434	-0.0418577	0.72469	-0.0216211	0.962477	0.00604059	0.737407	-0.00751239	0.375563	-0.0219172	0.424713	0.017107	0.799269	-0.0137136	0.207136	-0.0310029	0.704985	-0.0079031	0.844092	0.00251721	0.360058	-0.0103138					pseudo_294	0.294038	0.0449226	0.643912	0.0113708	0.0125091	-0.0739978	0.852492	-0.00521751	0.884225	4.7967e-05	0.606344	-0.0154506
pseudo_295	0.812875	0.0575298	0.357437	-0.0583081	0.0131157	-0.0745114	0.854835	-0.00314552	0.241298	0.0732038	0.731782	-0.0264668	0.572895	-0.00452216	0.475156	-0.00692126	0.634304	0.0198538	0.524707	-0.00220707	0.507159	0.0185725	0.323912	-0.0184081	0.201274	-0.0217937	0.538958	0.00873379					pseudo_295	0.819158	0.0636792	0.396685	0.0520595	0.866749	-0.00962393	0.641772	-0.0148773	0.883046	-0.0019817	0.835183	0.00233319
pseudo_296	0.0843961	0.0307225	0.404619	-0.0712963	0.28662	0.0322686	0.148052	0.0433298	0.918404	0.00902961	0.158803	0.107496	0.285253	-0.027378	0.621114	-0.0153239	0.901938	0.00376125	0.226157	0.0947848	0.89707	0.00512596	0.418673	0.0256401	0.977927	-0.00625452	0.13894	0.00898066					pseudo_296	0.103694	0.0378101	0.393365	0.0233027	0.0719485	0.0628509	0.483182	0.0264992	0.728413	0.0104105	0.0364591	-0.0654375
pseudo_297	0.632178	0.0159922	0.755993	0.0230994	0.946939	0.0601847	0.369007	0.0150796	0.993437	-0.00352194	0.0871191	0.0471943	0.460192	0.00898439	0.789506	-0.00131815	0.937503	0.0187686	0.33195	-0.0425025	0.399379	0.0316112	0.372199	0.0196191	0.0335119	-0.0570459	0.208456	-0.0117501					pseudo_297	0.115929	0.034336	0.49255	-0.0261709	0.449995	0.0021269	0.436945	0.0444942	0.884225	0.00565098	0.398994	0.00645653
pseudo_298	0.416957	0.0870234	0.769693	-0.0223838	0.357312	0.0259945	0.167821	0.045402	0.931472	0.000731764	0.721693	-0.028363	0.567823	0.00991774	0.20499	-0.0242655	0.925631	-0.00337166	0.409075	0.0362463	0.312385	-0.0120531	0.954147	0.00859651	0.957854	-0.00139678	0.215545	0.00720788					pseudo_298	0.535029	0.112556	0.321719	0.0663271	0.3073	0.0564882	0.172942	0.0423847	0.91496	0.00296433	0.388243	0.0196657
pseudo_299	0.69836	-0.00460717	0.886276	0.0139601	0.958851	0.0431945	0.396685	-0.0211555	0.460488	0.0348137	0.597535	-0.00860774	0.0887866	-0.0362105	0.432802	0.02107	0.434307	-0.0226994	0.605303	0.0146193	0.827741	0.00922777	0.272002	0.0320709	0.07307	0.0648858	0.851721	0.000163414					pseudo_299	0.859903	0.00546217	0.802216	0.0109067	0.449995	-0.0168601	0.4161	-0.0153312	0.106265	-0.0331313	0.441099	-0.0348704
pseudo_3	0.30523	0.0148771	0.706441	0.00923409	0.309528	0.0564202	0.25169	-0.0368938	0.188906	0.0605265	0.5658	0.00519929	0.299629	0.0192123	0.450552	-0.00983226	0.0669861	0.0570582	0.752425	-0.0135024	0.534341	0.0410659	0.306641	0.0634784	0.37315	-0.0159619	0.75049	-0.000117572					pseudo_3	0.192743	0.0288627	0.969621	-0.00351234	0.125406	-0.0535797	0.685123	-0.0066452	0.527064	0.00983144	0.571388	0.0266408
pseudo_30	0.815193	0.0133359	0.0763315	0.0890786	0.671578	0.0212555	0.0291654	0.0937054	0.580538	0.0452369	0.955337	0.00349909	0.871101	0.010967	0.675947	0.0403409	0.679643	0.038441	0.334932	0.0233325	0.0167522	0.069508	0.179144	0.0362679	0.641317	-0.0151075	0.621486	-0.00149889					pseudo_30	0.720188	0.0276875	0.941068	0.000787945	0.0412448	0.0865156	0.0622341	0.0641981	0.877307	0.0111432	0.587719	0.074711
pseudo_300	0.699447	0.0173142	0.376525	-0.0572903	0.2529	0.0250643	0.440477	0.0476335	0.874631	0.0129357	0.867744	-0.00995333	0.160132	0.00836705	0.251661	0.0372261	0.509654	0.026392	0.837513	-0.00410013	0.825411	0.0155747	0.562773	-0.0161866	0.525524	-0.00720604	0.866929	-0.00175573					pseudo_300	0.0966212	0.0465337	0.303823	-0.0265719	0.138007	0.0923776	0.935128	0.0129338	0.262345	0.0156791	0.475436	0.00257285
pseudo_301	0.199786	-0.0262912	0.1325	-0.0609714	0.94813	-0.00968055	0.799001	0.00357409	0.0290559	0.0894902	0.181085	-0.0487208	0.595494	0.00735091	0.669398	-0.0115834	0.369007	-0.0152536	0.738877	-0.00722034	0.472386	-0.00634399	0.483182	0.114473	0.0440377	-0.0421441	0.866929	-0.00219954					pseudo_301	0.425974	-0.0145302	0.253548	-0.0369428	0.837513	-0.0048372	0.817513	0.0196016	0.712403	0.0132167	0.718063	0.000962586
pseudo_302	0.833796	0.00562759	0.598612	0.0119275	0.623227	0.00133321	0.531954	0.0157021	0.28662	-0.0441551	0.143502	-0.0550107	0.503918	0.0208563	0.0721175	-0.0436472	0.338779	-0.0252582	0.391532	0.0172037	0.0802871	0.0729076	0.108219	-0.0426799	0.619003	-0.0115946	0.128146	0.0118074					pseudo_302	0.39631	0.033456	0.720574	-0.0205435	0.89263	-0.00899802	0.240741	0.0377922	0.689518	0.0231438	0.515033	0.0176005
pseudo_303	0.740789	0.0407867	0.643006	0.00304135	0.138521	-0.0373881	0.228973	-0.044089	0.952894	-0.0238913	0.732906	-0.00867436	0.164622	0.0297468	0.247969	-0.0218902	0.266822	-0.038261	0.571388	-0.00679681	0.261059	-0.0200753	0.744176	0.00324498	0.463218	0.0427284	0.949527	-0.0303402					pseudo_303	0.709072	0.0253124	0.337273	0.0457222	0.237806	-0.0514962	0.301721	-0.0412869	0.738534	0.00885801	0.0903507	0.0439547
pseudo_304	0.395023	0.00676597	0.744634	0.0100832	0.272001	0.0306961	0.279237	-0.0319218	0.141331	-0.0369488	0.220421	-0.0521505	0.305935	0.0592734	0.889974	0.0212917	0.390886	-0.0303146	0.236032	-0.0292761	0.210385	0.123764	0.887763	-0.00209011	0.846433	0.0237677	0.855226	0.0012392					pseudo_304	0.233732	0.0291631	0.833796	-0.0174954	0.388243	-0.0302629	0.238354	-0.0483578	0.508696	0.0651682	0.478208	0.0506981
pseudo_305	0.52804	0.0129498	0.326267	0.0292721	0.256017	0.0308526	0.358749	0.052627	0.876989	0.00867263	0.797848	3.22661e-06	0.769162	0.0314549	0.28662	0.0277418	0.942256	0.0212501	0.751293	0.022181	0.519688	0.00482355	0.568836	0.0196941	0.128459	0.0795012	0.847052	-0.00221138					pseudo_305	0.358497	0.0408637	0.762323	-0.0219348	0.611565	0.0212184	0.154002	0.0627857	0.814034	0.0248904	0.405698	0.0216226
pseudo_306	0.981531	0.0107421	0.2179	-0.0742093	0.744971	-0.0021111	0.760047	0.010301	0.5265	0.00893602	0.0441694	-0.0922659	0.67418	-0.00926888	0.673761	-0.00684833	0.444914	0.0240139	0.300287	0.0237733	0.637041	-0.00652095	0.231876	-0.0390906	0.746103	-0.00683493	0.843554	-0.0659959					pseudo_306	0.110506	-0.0343399	0.327588	0.0617126	0.439332	0.0228047	0.737407	0.00443656	0.424713	-0.0290843	0.762637	0.00439273
pseudo_307	0.176261	0.0485363	0.759411	-0.045567	0.769999	0.0160894	0.891304	0.00517084	0.208215	-0.0289473	0.745306	0.0208262	0.48039	-0.0126471	0.234755	0.0261421	0.438709	-0.0379244	0.824718	-0.000296544	0.921966	0.00355805	0.485048	0.026952	0.635974	0.00797809	0.522361	-0.00340692					pseudo_307	0.662004	0.0371199	0.0491054	0.0681969	0.942335	-0.000421763	0.892485	0.0156215	0.969621	0.00695411	0.101345	-0.0332852
pseudo_308	0.50719	-0.0145308	0.712014	0.0171111	0.335862	-0.00998057	0.0277601	-0.064886	0.0220846	-0.0660995	0.281233	-0.0524911	0.680738	0.0244745	0.673761	0.0148856	0.611079	0.0145195	0.563305	-0.0178072	0.417179	0.0220802	0.0921987	0.0613969	0.321789	-0.0329295	0.683744	0.00089474					pseudo_308	0.217206	-0.0187843	0.998743	0.00592067	0.0878269	-0.0445784	0.0346398	-0.0610641	0.436065	-0.0163056	0.208376	0.0689867
pseudo_309	0.679643	0.0337661	0.551652	0.0190764	0.96481	0.0187737	0.676363	-0.0038857	0.752907	0.0356344	0.684025	0.00372982	0.985105	0.0216681	0.659623	-0.00947003	0.903121	0.012497	0.720939	0.0105979	0.539971	0.035849	0.685123	0.0541696	0.227761	-0.0402685	0.014975	-0.0169734					pseudo_309	0.126659	0.0471995	0.726171	0.0108692	0.478208	-0.012756	0.782894	-0.00748944	0.485982	0.029226	0.58464	0.0182921
pseudo_31	0.918515	-0.00401714	0.881547	-0.011278	0.930283	-0.00724044	0.150156	-0.0385433	0.938608	0.0103259	0.243144	0.0377991	0.452966	-0.0122539	0.670488	-0.00849372	0.52804	-0.0176	0.468088	0.0258092	0.665047	0.0245719	0.523169	0.111286	0.987471	-0.000965113	0.180329	0.00950099					pseudo_31	0.449718	-0.0169883	0.884225	0.012166	0.131018	-0.0489709	0.275933	-0.0242646	0.504872	-0.0232164	0.834019	-0.00734709
pseudo_310	0.0694718	-0.0227594	0.662443	0.00432291	0.327667	0.00725066	0.157922	0.0539471	0.88643	0.00613576	0.491185	-0.019232	0.479462	-0.0132514	0.468707	-0.0149004	0.702768	0.0276745	0.203032	-0.0341172	0.805671	0.0105069	0.0288357	0.0662355	0.0526892	0.0398288	0.0559168	-0.0227497					pseudo_310	0.0774429	-0.0385495	0.585155	-0.0118712	0.272004	0.0381315	0.12343	0.0549781	0.930378	-0.0104233	0.296131	-0.0147574
pseudo_311	0.240142	-0.0185467	0.148203	-0.0974868	0.5492	0.0341429	0.204008	0.051444	0.1645	-0.0358826	0.31664	0.013073	0.709427	-0.015267	0.296195	0.0214359	0.344846	-0.0308875	0.00415909	-0.0745699	0.71239	0.00893781	0.838462	0.00482163	0.534341	-0.0161116	0.956645	-0.00210339					pseudo_311	0.617284	-0.0082815	0.289992	-0.0362451	0.0842822	0.0568682	0.511574	0.0493397	0.191533	-0.0525823	0.380904	0.0250373
pseudo_312	0.799001	-0.00294586	0.189309	-0.0894531	0.0183144	0.0945334	0.807087	0.011733	0.713505	-0.00545477	0.909038	0.00501346	0.696131	-0.0221234	0.491017	-0.00715793	0.840797	-0.0118802	0.240783	-0.0223005	0.568308	0.0280869	0.292724	0.0407578	0.775722	0.0112033	0.267482	0.00830607					pseudo_312	0.723534	-0.00914234	0.810559	0.0074011	0.531534	-0.0306798	0.171067	0.0515317	0.648202	-0.0333856	0.680055	-0.00976941
pseudo_313	0.687319	0.00685191	0.659187	-0.0282298	0.272654	-0.0177019	0.2819	0.0228065	0.310241	-0.0230916	0.0220057	-0.0788264	0.986297	0.0607201	0.0372944	-0.0671143	0.365832	-0.0300016	0.3173	-0.0219591	0.2529	0.0359396	0.720574	0.0171469	0.889974	0.00016973	0.00212666	-0.0254865					pseudo_313	0.876313	0.00949944	0.681833	0.0122357	0.503547	0.0205432	0.394194	0.0332424	0.923258	0.0599337	0.893809	0.04703
pseudo_314	0.892485	0.00564527	0.548654	-0.0339669	0.734807	0.0146653	0.422982	0.0421154	0.932661	0.0271714	0.502966	0.0247437	0.804774	0.00195842	0.916031	0.00564403	0.0893481	0.0937668	0.560288	0.0129518	0.974349	0.0372437	0.36425	-0.0520913	0.603213	-0.0221992	0.889243	-0.0026196					pseudo_314	0.765222	0.022516	0.711651	0.00237337	0.77289	0.032049	0.10088	0.0576393	0.973193	0.000444668	0.871445	-0.00104717
pseudo_315	0.93394	0.00128701	0.614308	0.0166391	0.0532395	-0.0567979	0.581054	-0.0256906	0.341904	0.0418692	0.726544	-0.000765121	0.0822677	0.041447	0.212572	-0.020516	0.91733	0.00989863	0.482847	0.0176754	0.505246	0.0264998	0.773732	0.00689914	0.2579	-0.0281734	0.586175	0.00374301					pseudo_315	0.630985	0.0164209	0.66114	-0.0132503	0.500697	-0.0425321	0.816353	-0.0195941	0.0462544	0.046706	0.276587	0.0199996
pseudo_316	0.992255	0.00634251	0.164832	-0.0594099	0.571354	0.00259355	0.170134	0.049613	0.0260077	-0.0511664	0.669822	0.00896356	0.422118	-0.0193902	0.833572	0.00731805	0.854835	0.00143353	0.359404	0.0418478	0.764289	-0.00965774	0.496324	-0.0216453	0.669398	-0.0173181	0.381552	-0.00310321					pseudo_316	0.667413	0.00672971	0.854835	0.0061541	0.258569	0.0674907	0.277251	0.0313416	0.762323	0.0119333	0.0535211	-0.0577147
pseudo_317	0.534899	0.0142406	0.284611	-0.0572969	0.400216	0.168615	0.127855	0.0606905	0.524549	-0.00796549	0.142279	0.0405748	0.132019	-0.0314702	0.262968	-0.0257008	0.0390881	-0.0723804	0.286583	0.0257358	0.25916	-0.032914	0.108877	-0.0455723	0.127336	-0.0501839	0.303038	0.00643916					pseudo_317	0.868101	0.0246282	0.71834	-0.00163288	0.173057	0.0550789	0.347906	0.0438066	0.262345	-0.0333795	0.234267	-0.0201231
pseudo_318	0.631115	-0.0108854	0.759411	-0.0383415	0.838244	0.0126104	0.485982	0.0244754	0.228917	-0.0295572	0.26171	-0.0137367	0.950579	-0.00183728	0.918404	0.00398727	0.374605	-0.0218421	0.905615	0.0105703	0.401784	0.0238301	0.0754036	-0.0745584	0.0808979	-0.0451757	0.678284	0.0025543					pseudo_318	0.598531	-0.0198513	0.722811	0.00138082	0.817757	-0.00434314	0.253548	0.0518829	0.320263	0.0203499	0.457184	-0.0257146
pseudo_319	0.84664	0.00693112	0.239457	-0.0821243	0.227185	-0.042136	0.180598	-0.0199194	0.300363	-0.0303804	0.152712	-0.0460909	0.7487	0.00723466	0.895205	0.00343607	0.865394	0.00726953	0.243184	-0.021981	0.666134	0.0246785	0.795542	-0.016171	0.958851	0.00370506	0.609961	0.0024714					pseudo_319	0.276582	-0.032318	0.466566	0.0320722	0.35241	-0.0142207	0.166444	-0.0399068	0.527064	0.0155795	0.867923	-0.00411575
pseudo_32	0.315199	0.0267668	0.970732	-0.0060698	0.00179676	0.117496	0.91733	0.00178217	0.943368	0.0168283	0.623701	0.0145096	0.622645	-0.0032795	0.912472	0.0171342	0.592362	0.0123128	0.111691	0.0300027	0.154737	0.0358798	0.925631	-0.0108912	0.493846	0.0112464	0.281877	-0.00445097					pseudo_32	0.711291	0.0130896	0.30523	0.0466779	0.852691	-0.00531552	0.690619	0.00407309	0.764601	-0.0141791	0.550288	-3.92461e-05
pseudo_320	0.722811	0.0118966	0.762834	0.0104327	0.0199231	0.0976085	0.796695	0.00543575	0.299666	-0.0278534	0.728413	-0.0283886	0.703876	-0.0072	0.792963	0.0122148	0.822158	0.00586252	0.110687	0.066043	0.382043	-0.0349354	0.125627	-0.045941	0.924342	0.00146844	0.520426	0.00326997					pseudo_320	0.110506	0.0448012	0.361886	-0.0149127	0.871445	-0.00101096	0.737407	0.00442559	0.48225	-0.0277009	0.976798	0.0139095
pseudo_321	0.472069	-0.0131111	0.574905	0.0068324	0.681422	0.0103074	0.710539	-0.00115764	0.259792	0.108895	0.190519	0.0886773	0.942256	-0.00388422	0.269398	0.0496793	0.72393	0.0304324	0.86323	-0.0170573	0.396041	-0.0300125	0.0676567	0.0989022	0.12004	0.0363451	0.903383	-0.00171071					pseudo_321	0.630985	-0.00841274	0.419533	-0.0173072	0.312988	-0.0259592	0.80593	0.0233387	0.747568	-0.0173201	0.910344	0.00689175
pseudo_322	0.550741	-0.00769039	0.301101	0.0499853	0.720209	-0.0168171	0.25604	-0.0303278	0.38123	-0.0189822	0.161022	0.034821	0.338779	-0.0163002	0.960042	0.00275728	0.611079	0.0156823	0.593898	-0.0264585	0.961234	0.00529095	0.443136	-0.0189672	0.516783	-0.00600819	0.924649	0.00051955					pseudo_322	0.538958	-0.0110157	0.851321	-0.00933069	0.339437	-0.0490832	0.3714	-0.033714	0.409284	-0.0155296	0.533492	-0.0141435
pseudo_323	0.204008	-0.0190074	0.294154	-0.0158293	0.595997	0.0552382	0.0145214	-0.083357	0.014811	0.0801794	0.684025	0.0378547	0.122342	-0.0686973	0.167241	0.0589684	0.600648	-0.00987621	0.0550146	-0.0587887	0.434559	-0.00866312	0.0205769	0.109853	0.189409	0.0312577	0.649094	-0.0422233					pseudo_323	0.152119	-0.047493	0.845471	-0.0166861	0.0750669	-0.0578136	0.00762764	-0.10637	0.264897	-0.0621472	0.075802	0.0539664
pseudo_324	0.909038	0.0031309	0.273964	0.0490244	0.879348	-0.00284471	0.30523	0.0515358	0.0320455	-0.0600567	0.354853	-0.0345284	0.898392	0.00153315	0.389416	0.016382	0.816353	-0.0165011	0.926917	-0.00284692	0.35187	-0.0167966	0.903121	0.0197815	0.579243	0.00901087	0.687029	0.00171434					pseudo_324	0.983958	0.000138618	0.909038	0.00388879	0.825879	-0.0065814	0.0746707	0.0705342	0.67418	-0.0195376	0.573418	0.0183943
pseudo_325	0.793238	0.0074395	0.408854	0.0319916	0.914844	0.0125303	0.573912	-0.0489015	0.235345	-0.0710221	0.190519	0.034925	0.557744	0.0453729	0.885249	0.0374059	0.292724	-0.0256775	0.136429	-0.0416907	0.845262	0.00521983	0.559753	0.0171178	0.059819	0.0385175	0.320854	-0.0107949					pseudo_325	0.596464	-0.00789461	0.390062	0.0243952	0.845678	-0.0273072	0.296163	-0.077825	0.249841	0.0454902	0.457184	0.0396826
pseudo_326	0.0876721	0.0543356	0.0356981	0.0908338	0.063995	-0.0457203	0.369007	0.0232472	0.976735	0.00450066	0.610032	-0.0021011	0.315199	-0.0171984	0.483518	-0.0118543	0.387596	-0.0434622	0.753558	0.0388542	0.0782406	-0.0422373	0.0446434	-0.0576466	0.287975	-0.0263153	0.0322695	-0.013804					pseudo_326	0.0135593	0.0828248	0.86892	0.0218357	0.783183	-0.000493153	0.222679	0.0456029	0.183533	-0.036954	0.987505	0.00550264
pseudo_327	0.329066	0.01759	0.0930487	-0.106464	0.188403	-0.040978	0.365832	-0.0334385	0.752907	0.00039984	0.336521	0.0334289	0.0513839	0.0353755	0.0669123	0.0475749	0.422982	-0.0261047	0.63158	-0.00760055	0.819593	-0.0038925	0.973193	-0.00606544	0.0614668	-0.036394	0.866929	0.00161087					pseudo_327	0.909284	0.00259495	0.268757	0.0314186	0.492198	-0.0246719	0.337273	-0.0401066	0.201362	0.0479331	0.139998	0.0349566
pseudo_328	0.0942373	0.0403771	0.116367	0.134779	0.128835	0.0716626	0.745306	-0.00875219	0.145834	-0.0463826	0.588238	0.0200246	0.15058	-0.0314705	0.418038	0.0337925	0.0075938	-0.0702542	0.00868476	-0.0877871	0.986785	0.0145958	0.465653	0.0345052	0.207136	0.0277679	0.343118	-0.0466202					pseudo_328	0.435558	0.035805	0.252927	0.0375474	0.624174	0.0159606	0.338779	-0.0317468	0.76688	-0.000225755	0.0347587	-0.0683203
pseudo_329	0.558748	-0.0140122	0.543674	0.0556622	0.255392	-0.0209208	0.7487	0.0128756	0.311669	-0.0233159	0.387113	-0.0268934	0.58721	0.00960517	0.805671	0.00135439	0.873624	0.00961391	0.612611	-0.0228495	0.272001	0.0369745	0.285253	0.0331058	0.264886	0.0214119	0.600602	-0.0322691					pseudo_329	0.470523	-0.0281904	0.906671	0.00318925	0.213271	-0.026567	0.509654	0.0235195	0.157482	0.0295514	0.500697	-0.012954
pseudo_33	0.630054	0.00780598	0.578996	0.00444719	0.881707	0.0103288	0.66114	-0.0132275	0.639178	0.025676	0.338159	0.0237324	0.122704	-0.0220062	0.314539	-0.0130787	0.995829	0.0335677	0.383341	0.0617224	0.944036	0.0383296	0.997021	0.0472373	0.933996	0.00287031	0.994652	-0.00330762					pseudo_33	0.808755	0.0100469	0.709427	0.00940288	0.232512	-0.0501918	0.668735	0.0176384	0.963668	0.0113665	0.0454149	-0.0692043
pseudo_330	0.404216	0.0279562	0.259141	0.0466027	0.86992	0.013028	0.426448	0.0201496	0.595997	-0.0142358	0.976766	0.0258637	0.840797	-0.00617574	0.662875	0.0233537	0.841965	0.0632848	0.676779	-0.0133826	0.0829061	-0.062854	0.643912	-0.00917017	0.464131	0.0252785	0.602676	-0.0183653					pseudo_330	0.468693	0.0228269	0.259179	0.0377881	0.132931	0.0451736	0.704985	-0.0166668	0.977958	-0.00781238	0.712026	-0.0110407
pseudo_331	0.566811	-0.00664311	0.268744	-0.0679669	0.67704	0.011975	0.361101	-0.0207289	0.593925	-0.0317421	0.367417	0.0651071	0.65358	0.00797231	0.795269	-0.00455561	0.544773	-0.0248748	0.601144	-0.0136706	0.778014	0.00910921	0.689518	-0.0116834	0.967195	0.0014642	0.871618	0.00206079					pseudo_331	0.776612	0.000170281	0.57901	-0.0211046	0.233681	-0.0288997	0.70166	-0.00883384	0.627933	0.0201784	0.979177	-0.00273624
pseudo_332	0.216509	-0.0221477	0.31244	-0.0556253	0.533358	-0.0176985	0.795542	0.0127567	0.644532	-0.00955022	0.397518	-0.0354635	0.00614747	0.0521657	0.133416	0.0632899	0.432553	0.022504	0.609474	-0.0104944	0.66179	-0.0027062	0.398351	-0.0322483	0.927906	0.00884155	0.644814	-0.00361421					pseudo_332	0.63948	-0.00655522	0.101814	-0.044608	0.287258	0.0215512	0.75891	0.00139934	0.0196177	0.0776835	0.481917	0.0461019
pseudo_333	0.506782	0.023372	0.398734	-0.069115	0.758591	-0.000343631	0.86892	-0.000583748	0.5492	-0.0108734	0.678549	-0.0272469	0.0939439	-0.0324541	0.87581	0.0178344	0.266179	0.0383022	0.86323	0.0114815	0.488198	0.0255599	0.097816	-0.0498768	0.0514235	-0.0523789	0.227936	0.00753503					pseudo_333	0.402141	0.046546	0.630054	-0.0072348	0.59493	0.0214609	0.350982	-0.0248493	0.0239823	-0.0653229	0.633703	0.00139114
pseudo_334	0.543782	0.0469658	0.264233	0.0528497	0.105466	0.0602457	0.626874	-0.021389	0.189914	0.0335298	0.784042	0.0158459	0.0916228	0.0399579	0.86051	-0.00242851	0.958907	-0.00557025	0.964906	0.00131185	0.762008	0.00137314	0.317363	0.0248931	0.0282707	0.0717916	0.407179	0.00238116					pseudo_334	0.439073	0.0294345	0.975575	0.0599293	0.839844	-0.0225401	0.576968	-0.0293216	0.0599648	0.0411379	0.458991	0.0370933
pseudo_335	0.884225	0.0118529	0.712014	-0.0751236	0.410343	-0.0153466	0.788636	0.0107581	0.163594	0.0430816	0.932753	0.0135689	0.459285	-0.00933141	0.141331	0.0650652	0.703876	-0.0204622	0.635829	0.0145579	0.179706	0.104008	0.310901	0.0324501	0.797578	-0.00911449	0.284549	-0.00300147					pseudo_335	0.211706	0.0377702	0.913775	-0.012305	0.869097	-0.00581399	0.549744	0.0250344	0.484114	-0.0117271	0.593898	-0.00634319
pseudo_336	0.252308	-0.0294709	0.627709	-0.0310011	0.199696	-0.0214224	0.586182	-0.0157279	0.535325	-0.0353895	0.589268	0.017088	0.458379	-0.014155	0.160451	-0.0541203	0.144321	-0.0306701	0.315858	0.00191676	0.310954	0.0310499	0.191533	-0.0605948	0.0352949	0.0582008	0.463227	-0.00142581					pseudo_336	0.291987	-0.0245388	0.336521	-0.0166174	0.633703	0.0255716	0.290674	-0.0333694	0.23363	-0.0137352	0.925732	-0.00715225
pseudo_337	0.651427	-0.00637892	0.540697	-0.0453434	0.645605	0.0468096	0.952958	0.0119653	0.892339	-0.0117666	0.76688	-0.0219161	0.795542	0.00798076	0.348784	0.0245618	0.458379	-0.0237303	0.579526	-0.0049733	0.763148	0.0165708	0.038106	0.0472106	0.884068	-0.00179838	0.652312	-0.000783626					pseudo_337	0.809909	-0.0011579	0.626874	-0.00972607	0.571388	-0.0158691	0.57493	0.0298624	0.834962	0.0103443	0.960151	-0.00161146
pseudo_338	0.84781	0.012431	0.372497	-0.059054	0.958851	0.00652176	0.47643	0.0442522	0.514851	0.0222433	0.717224	0.0150014	0.110201	-0.03893	0.437201	-0.0122004	0.473912	-0.0110068	0.663737	-0.00400065	0.590823	0.00666357	0.777164	0.0125295	0.593925	0.012492	0.214443	-0.005671					pseudo_338	0.379933	-0.00992266	0.731782	0.0353568	0.647576	-0.0534128	0.141617	0.059253	0.585155	-0.0137485	0.091491	-0.0626049
pseudo_339	0.9482	0.0152277	0.868565	-0.0519075	0.732555	0.00590994	0.529017	0.0470302	0.969579	-0.00224361	0.524142	0.0155747	0.845125	0.0035272	0.813785	-0.0020449	0.732906	-0.00769504	0.870271	-0.0131785	0.942178	0.0153742	0.457474	0.0352918	0.319602	0.0275389	0.878661	0.00300944					pseudo_339	0.753882	0.00866648	0.956527	0.0118392	0.570375	0.0463964	0.507738	0.046738	0.226936	-0.0252617	0.273196	0.0332093
pseudo_34	0.497155	0.0349995	0.758271	0.0299279	0.99821	0.0153712	0.345609	0.0759955	0.805671	-0.00074354	0.141065	0.0651957	0.373	-0.0210059	0.594961	0.01888	0.35563	-0.0259477	0.191123	0.0362932	0.193989	-0.0263157	0.923258	0.00305402	0.771143	0.00816699	0.683744	0.00311454					pseudo_34	0.0939609	0.0671254	0.737211	0.0332145	0.409922	0.0387853	0.277251	0.0996599	0.133947	-0.0500209	0.945896	0.00183342
pseudo_340	0.702768	0.00133376	0.311724	-0.0591905	0.721328	-0.0327577	0.120546	0.0505794	0.376369	0.0242282	0.179628	0.035615	0.277251	0.0261526	0.136934	0.0491248	0.0650072	0.0689594	0.372051	0.0346251	0.54026	0.040781	0.714993	-0.0131725	0.638109	-0.0205551	0.657689	0.00365521					pseudo_340	0.395481	-0.00783966	0.672	0.0211409	0.324571	0.0303471	0.0741853	0.0694134	0.816353	-0.0142208	0.102595	0.055149
pseudo_341	0.0370007	-0.0329373	0.300401	-0.0631598	0.645605	-0.0300128	0.261076	-0.0358641	0.13654	0.0602816	0.634304	0.0173374	0.395023	-0.00440499	0.136934	0.0410179	0.72505	0.0102968	0.809179	0.000466575	0.937418	0.0194875	0.462918	0.0220032	0.0414345	0.0459633	0.205241	0.01005					pseudo_341	0.683744	0.0239819	0.0141745	-0.0671607	0.252954	-0.0415031	0.441362	-0.032262	0.840797	-0.00404189	0.399828	-0.0149586
pseudo_342	0.456571	-0.0122497	0.449933	0.0127497	0.177107	-0.0397187	0.894847	0.00510761	0.929095	-0.0117988	0.904304	0.00806439	0.861872	0.00449283	0.101037	0.0446117	0.774875	0.0510334	0.964906	-0.00326969	0.995824	0.00834207	0.749832	0.00518572	0.420622	-0.0344194	0.559818	-0.00097006					pseudo_342	0.712401	0.0170538	0.122704	-0.0397183	0.717592	0.0151457	0.854835	-0.0101798	0.495379	0.0182164	0.727648	-0.0012638
pseudo_343	0.957717	0.033003	0.206516	0.0928507	0.764289	0.00721319	0.731782	0.0137453	0.671578	-0.0113971	0.672	-0.0269738	0.678549	0.0223887	0.803356	0.00413067	0.741918	0.0273525	0.547305	0.0152607	0.00294077	-0.0793466	0.00925714	-0.0864754	0.689116	0.0276305	0.911646	-0.00707656					pseudo_343	0.698019	0.0622637	0.638567	0.00941167	0.848015	-0.00907439	0.270052	0.0305987	0.670911	-0.00741435	0.805035	0.0293688
pseudo_344	0.625816	-0.00610378	0.641934	0.0247133	0.752907	0.0151316	0.658976	0.0261282	0.0214835	0.0971324	0.0366051	-0.0933946	0.189006	-0.033348	0.343426	0.0198154	0.871271	0.00932475	0.0330036	0.0907878	0.0290559	0.0757417	0.14026	0.0552912	0.0324068	-0.0597735	0.985146	-0.0107498					pseudo_344	0.835404	0.0129955	0.378635	-0.014496	0.477283	0.0476362	0.922072	0.0108992	0.808244	0.0048051	0.0585024	-0.0613836
pseudo_345	0.510613	0.0201063	0.0936334	-0.11144	0.123282	0.0579495	0.00154048	-0.0808147	0.00261458	0.095624	0.0681068	0.0549044	0.313045	0.0203223	0.268104	-0.0305862	0.660058	0.00208594	0.0733743	-0.0489192	0.49763	-0.0143353	0.0544963	-0.0737884	0.175672	0.0251223	0.476959	-0.0427969					pseudo_345	0.864586	0.00220509	0.218179	0.0336718	0.00554797	-0.101056	0.0126001	-0.0770871	0.269404	0.0298658	0.513109	0.0215974
pseudo_346	0.139459	0.042989	0.65702	-0.0447939	0.678135	0.0228932	0.326851	-0.0379001	0.133804	0.053936	0.209377	0.0630653	0.613175	0.0455157	0.0173766	-0.0559963	0.368211	0.0310914	0.837513	-0.00596393	0.0886314	0.059435	0.776019	0.0152451	0.601191	-0.0207449	0.486236	-0.000904091					pseudo_346	0.217206	0.04989	0.345609	0.0341324	0.0557743	-0.0717198	0.91496	-0.0111312	0.354853	0.0348829	0.572402	0.0282072
pseudo_347	0.034768	0.0862159	0.474552	-0.0472608	0.509076	-0.0257683	0.0833264	0.156324	0.407797	0.0508633	0.960097	0.00396421	0.341046	-0.0226466	0.629859	-0.000895331	0.173413	-0.0282004	0.081635	0.049008	0.0481159	-0.0601234	0.711651	0.0653332	0.471465	0.013632	0.372702	-0.02477					pseudo_347	0.0434953	0.11824	0.0879496	0.0633528	0.241981	0.179683	0.023704	0.143302	0.0423157	-0.0606316	0.51407	0.0129841
pseudo_348	0.562773	0.0045621	0.359004	0.0547586	0.601191	0.048299	0.699447	0.0179687	0.586822	0.00677146	0.784042	0.00686959	0.827972	-0.00101282	0.993437	0.00765863	0.136288	0.0392235	0.603222	0.0237051	0.73143	0.0297609	0.0485919	-0.0708845	0.492902	-0.017927	0.223373	0.00693397					pseudo_348	0.912827	0.00273179	0.808244	0.00767282	0.759228	0.0243271	0.633241	0.00637372	0.572895	-0.0124815	0.784329	0.00930166
pseudo_349	0.297546	-0.0141308	0.757132	0.0106263	0.058015	-0.053683	0.675271	0.00215234	0.180004	0.0322781	0.963668	-0.0172441	0.793238	0.00376348	0.0269227	0.0446713	0.486917	0.0152363	0.8085	-0.00255079	0.929095	8.0319e-05	0.0729831	-0.0559672	0.723569	0.0363877	0.67284	0.00245634					pseudo_349	0.928199	0.0152558	0.162815	-0.0516967	0.675688	0.00745321	0.75891	0.0130486	0.658976	-0.00431885	0.849183	0.011136
pseudo_35	0.432553	0.0177302	0.00553278	0.130832	0.270697	-0.0180027	0.754367	0.031844	0.0528721	-0.0614118	0.59133	-0.0143845	0.891304	0.00385801	0.580538	0.00143311	0.875978	0.0101421	0.207837	-0.0528413	0.720209	0.0377129	0.812875	0.00363769	0.985085	-0.00278408	0.709072	-5.23418e-05					pseudo_35	0.66633	0.00460019	0.278574	0.0380903	0.500697	0.0180499	0.756637	0.0500762	0.431678	-0.0132951	0.354732	0.0211127
pseudo_350	0.456571	-0.0150337	0.00938931	0.112675	0.721328	0.0120705	0.484114	0.0223766	0.00189978	0.080441	0.535882	-0.0231567	0.206144	0.0307977	0.49479	0.0267325	0.0729831	-0.0533904	0.254195	-0.0300981	0.301062	0.0294716	0.36425	0.0223268	0.529434	1.36277e-05	0.0397673	-0.0220283					pseudo_350	0.228511	-0.052904	0.773732	0.0220751	0.675688	0.0180939	0.400022	0.0350041	0.360316	0.0449231	0.236032	0.0314901
pseudo_351	0.486917	0.0166585	0.501799	0.0122858	0.424949	0.0283623	0.704985	0.0716851	0.158676	-0.0558153	0.401696	-0.0288469	0.520258	0.0143594	0.38777	-0.0268976	0.298933	0.0367778	0.380904	0.0342996	0.46779	0.0167674	0.466566	-0.0368904	0.264245	0.0235678	0.786905	-0.00274384					pseudo_351	0.635226	0.014627	0.753232	0.00980914	0.663737	0.0583543	0.12019	0.101193	0.247391	0.0512423	0.558281	-0.0148819
pseudo_352	0.578145	-9.99327e-05	0.840367	0.0105975	0.291381	0.0427844	0.937503	-0.000514902	0.656377	-0.0138688	0.19874	0.0856464	0.755502	-0.0134057	0.519311	-0.018244	0.96843	0.034294	0.370455	-0.0349234	0.0381208	-0.0627415	0.788636	0.00688309	0.491017	-0.0188247	0.855226	-0.00426718					pseudo_352	0.502228	0.0416412	0.670587	-0.00767998	0.857372	-0.0170965	0.913775	0.00286905	0.312329	-0.0393352	0.777459	0.0158239
pseudo_353	0.96843	0.00471459	0.0664645	0.0947975	0.0277592	0.122755	0.617376	-0.0137194	0.277918	-0.0351775	0.611079	-0.0136116	0.0901957	-0.0370446	0.222615	0.0619761	0.696131	-0.0135397	0.542352	-0.0171422	0.795269	-0.00446026	0.0399469	-0.0664092	0.720209	0.0500313	0.648023	-0.0371918					pseudo_353	0.223373	0.0376849	0.308766	-0.0268426	0.558281	-0.021212	0.763461	-0.00689449	0.372199	-0.0309462	0.177809	-0.048269
pseudo_354	0.163265	-0.0241892	0.126444	0.0827161	0.220918	-0.0411191	0.817513	0.00593034	0.312385	0.0323481	0.525115	0.0273955	0.98034	0.000169707	0.510036	-0.0122465	0.709427	-0.00380135	0.267474	-0.0238055	0.303866	-0.0110166	0.879511	-0.0137345	0.101037	0.0487698	0.669582	-0.0114023					pseudo_354	0.921101	-0.00390988	0.0954184	-0.0409414	0.809656	0.00141753	0.739661	0.010355	0.459285	-0.0165532	0.541364	0.0139917
pseudo_355	0.0966112	-0.0322085	0.0748528	0.0848386	0.364386	0.021831	0.214848	0.0644879	0.0681824	0.0384824	0.309477	0.0653273	0.0936512	-0.0221002	0.298274	-0.0203859	0.434307	-0.0524307	0.60843	-0.0112332	0.846433	0.00209452	0.475758	0.0175006	0.0426428	0.0431951	0.861073	-0.0263676					pseudo_355	0.511764	-0.00890596	0.0626543	-0.054444	0.125038	0.0961464	0.490668	0.0310317	0.880689	-0.0102686	0.0613404	-0.0529478
pseudo_356	0.32099	0.0317617	0.464434	-0.0424134	0.574408	0.0239134	0.25169	0.0298154	0.735934	-0.0119412	0.78519	0.0182369	0.214848	0.121481	0.00802948	0.0769926	0.777164	-0.0106491	0.347796	0.0265867	0.787204	0.0162723	0.568836	-0.0206873	0.00973721	-0.0727637	0.399635	0.00634784					pseudo_356	0.551825	0.0245893	0.465653	0.034034	0.0920654	0.041319	0.893666	0.0154916	0.0522835	0.150253	0.703153	0.0927044
pseudo_357	0.0233373	0.0504981	0.715366	0.0189617	0.370747	-0.0211607	0.0460911	-0.0632902	0.0135163	0.0643769	0.175784	0.0405277	0.470231	-0.0124616	0.938608	0.00983509	0.762323	-0.0137468	0.203032	-0.0332369	0.273964	-0.0153105	0.35563	0.0568207	0.346481	0.0384562	0.781182	-0.00160153					pseudo_357	0.312932	0.0302038	0.0233373	0.0598071	0.0647224	-0.0603636	0.0857488	-0.061008	0.589268	0.00689581	0.158929	-0.0357202
pseudo_358	0.830301	0.00196837	0.654856	0.0165711	0.044195	-0.0437674	0.14026	0.0568411	0.396874	0.031906	0.149734	-0.0601922	0.0128677	0.0461309	0.468707	-0.0188069	0.190014	0.0413673	0.886737	0.000202682	0.8022	0.105885	0.228973	-0.0341334	0.431925	0.0164974	0.663085	-0.00289735					pseudo_358	0.0471817	0.0428479	0.292724	-0.044279	0.284565	0.07285	0.143502	0.0597433	0.116321	0.0403074	0.0193172	0.061668
pseudo_359	0.712765	0.00963228	0.0104191	-0.151954	0.104185	0.106121	0.179144	-0.0255059	0.61269	-0.00315629	0.0681068	0.0976572	0.31881	0.00995154	0.90299	0.00120477	0.888943	0.0045545	0.60843	0.0064675	0.035951	-0.0485929	0.747568	0.00275844	0.140926	0.0325827	0.529163	-0.00279241					pseudo_359	0.784615	0.00930382	0.69172	0.0281972	0.0903507	-0.060802	0.879511	-0.00647854	0.947011	0.000361083	0.448208	0.0100368
pseudo_36	0.749832	0.0234031	0.956408	-0.00812484	0.477007	-0.00113761	0.401696	0.0354253	0.0821132	0.0973035	0.71834	0.00039218	0.572895	-0.0127311	0.0847803	-0.0296059	0.449377	0.0237947	0.635829	0.0079574	0.268104	0.0298272	0.551739	-0.0242419	0.190927	-0.0320243	0.847052	-0.000804525					pseudo_36	0.448825	0.0251671	0.693924	0.0130708	0.339437	0.0371275	0.537851	5.64942e-06	0.198219	-0.0356998	0.790066	0.0156784
pseudo_360	0.505826	-0.0220274	0.681011	-0.0171703	0.689116	-0.00109742	0.82332	-0.000729406	0.66179	0.00729794	0.991063	-0.0191857	0.372199	0.0208461	0.0351649	-0.0595955	0.504872	-0.0120978	0.512149	-0.00899911	0.888793	0.0231948	0.977958	-0.00887463	0.751771	-0.0128379	0.707964	0.0049399					pseudo_360	0.955458	-0.00864991	0.258549	-0.0335816	0.889094	-0.0144071	0.669822	0.0221573	0.709427	0.0196696	0.451786	0.0196146
pseudo_361	0.15058	-0.0271476	0.0191316	0.128916	0.513886	0.0161207	0.146385	0.050213	0.681422	0.000871486	0.680738	0.0242744	0.886584	-0.00385254	0.375563	0.0239862	0.86892	0.0087899	0.228453	0.0481868	0.556203	0.0463154	0.402535	-0.0187998	0.952894	0.00248444	0.369515	-0.0473685					pseudo_361	0.0361814	-0.0556223	0.870095	0.0118071	0.269409	0.0360296	0.097816	0.0457693	0.843133	-0.0279154	0.60843	0.0180054
pseudo_362	0.618428	0.0138555	0.740106	-0.0426691	0.448759	0.00934538	0.622645	0.0105779	0.9101	0.00037746	0.827972	-0.0323336	0.23776	-0.020376	0.9101	0.00632016	0.568836	-0.00128679	0.0439871	0.0687625	0.807987	0.00816356	0.922072	-0.00790645	0.124011	-0.0336943	0.329644	0.0116848					pseudo_362	0.799536	-0.00524981	0.501063	0.0228965	0.618906	0.00405427	0.685123	0.00878882	0.360316	-0.0205211	0.567339	-0.0171404
pseudo_363	0.853663	0.00257069	0.80657	-0.0291199	0.26233	0.0374371	0.533916	0.0152991	0.241899	0.033341	0.173886	0.175833	0.478534	0.0114553	0.782605	0.0142727	0.420394	0.0287781	0.480988	-0.0234666	0.569323	0.0125975	0.223246	0.0192896	0.0625068	-0.0449124	0.692515	0.00587758					pseudo_363	0.720188	0.0220783	0.326851	-0.0209159	0.210541	0.0441955	0.731782	-0.00752138	0.867744	-0.0056807	0.310136	0.0268179
pseudo_364	0.735155	0.00211445	0.566765	-0.0272006	0.502383	0.0506874	0.566811	0.026394	0.211477	-0.0447153	0.702768	-0.0131965	0.0927776	0.0852456	0.062087	-0.0342455	0.296854	-0.0439888	0.0424452	0.0592269	0.782605	0.0307247	0.202947	-0.0634205	0.1645	-0.0349588	0.947155	0.00178673					pseudo_364	0.459602	0.0179069	0.973193	-0.0101188	0.503547	0.0279561	0.669822	0.019353	0.00688258	0.100487	0.760364	0.0737313
pseudo_365	0.899574	0.0141659	0.126444	-0.0740894	0.923154	-0.0194472	0.472069	-0.0185272	0.668309	-0.0153686	0.278574	0.0679991	0.0544963	0.0932641	0.100726	0.12185	0.335771	-0.0229457	0.257314	0.0603715	0.0451491	0.0565485	0.610032	0.0665975	0.958851	-0.0067261	0.819158	0.000350932					pseudo_365	0.821475	0.0149566	0.844302	0.00838312	0.541364	-0.019757	0.415244	-0.0185805	0.106265	0.0684031	0.119628	0.104975
pseudo_366	0.00236577	-0.0521178	0.711651	-0.0192661	0.567295	0.00319493	0.713878	0.00256693	0.563249	-0.0225377	0.0227074	0.0849315	0.326114	-0.0209136	0.408645	0.0438934	0.0116274	-0.0669673	0.737752	-0.00755661	0.0158852	0.0806088	0.147217	-0.048389	0.491017	0.015978	0.211162	-0.0170598					pseudo_366	0.757278	-0.00130829	0.000624275	-0.0961623	0.505452	0.01763	0.782894	-0.0239005	0.754367	0.0223667	0.0542636	-0.0527203
pseudo_367	0.631115	-0.0061017	0.632312	0.0129959	0.032894	-0.0471544	0.270052	-0.032803	0.498579	0.0287179	0.346374	0.0376744	0.999404	-0.00556205	0.38123	0.0114838	0.780601	-0.0171897	0.491259	-0.0159875	0.31598	0.0489795	0.575948	-0.0212777	0.966002	0.00456472	0.945969	0.000809509					pseudo_367	0.476959	-0.0128836	0.916145	0.000614796	0.590804	-0.026322	0.180598	-0.0443853	0.91496	-0.00148998	0.97323	-0.000967054
pseudo_368	0.190014	0.025037	0.777719	-0.0176545	0.102601	-0.0578272	0.608986	-0.0098207	0.38777	-0.0178309	0.204008	-0.0372936	0.142279	0.0412151	0.291381	-0.0293454	0.287955	-0.0243353	0.354732	-0.022272	0.67704	0.033475	0.0044086	0.110348	0.976735	0.0181348	0.962579	-0.00337787					pseudo_368	0.645883	0.0510977	0.259179	-0.0120379	0.607387	-0.0208177	0.744176	-0.0143989	0.161469	0.043506	0.758093	0.0292538
pseudo_369	0.894847	0.00523362	0.23294	0.0336168	0.792963	-0.00353971	0.589268	0.0220042	0.0847803	-0.0402745	0.887763	0.00468712	0.00646174	0.0501725	0.918404	0.00303076	0.711651	-0.00785792	0.091491	0.0420654	0.150448	-0.0413437	0.15143	-0.0416665	0.46779	-0.0201418	0.471439	0.00432004					pseudo_369	0.0598503	0.0515462	0.192041	-0.0351356	0.390708	0.0498011	0.93394	0.00256295	0.0135307	0.0634285	0.104493	0.0466779
pseudo_37	0.323912	-0.0254519	0.321128	0.0493766	0.110049	-0.0421867	0.446697	-0.0298887	0.472386	-0.0208986	0.774875	0.0305148	0.49255	0.0254648	0.425817	0.00546207	0.107565	-0.0477808	0.369659	-0.0200534	0.203391	0.0858939	0.434307	0.0446419	0.107085	-0.0278325	0.182274	-0.00880656					pseudo_37	0.116275	-0.0509585	0.493492	-0.0227711	0.306594	-0.0398495	0.223246	-0.0461005	0.305935	-0.0463291	0.143231	0.0439507
pseudo_370	0.834962	0.0439095	0.0350451	-0.0799243	0.980313	-0.00221478	0.308057	-0.0213788	0.11206	0.0313404	0.969621	0.0015283	0.964858	0.0205552	0.590823	0.00390807	0.252308	-0.0445676	0.123214	0.0644817	0.90299	0.0366994	0.309477	0.028527	0.560224	0.0140149	0.0966212	-0.0529164					pseudo_370	0.609961	0.0757938	0.605853	0.0086485	0.187603	-0.041365	0.608986	-0.00457917	0.526089	0.0453931	0.604262	-0.00536516
pseudo_371	0.744176	0.0183486	0.224258	-0.0733617	0.414608	-0.0192038	0.707205	0.00652373	0.887611	0.0120188	0.46474	0.0669827	0.903121	0.0137233	0.0306344	-0.0411664	0.72393	0.0184463	0.763774	0.00417083	0.828907	-0.0180655	0.334273	-0.032872	0.567295	0.00178073	0.862244	-0.000716002					pseudo_371	0.957832	0.00557999	0.423847	0.037025	0.257941	0.033005	0.542791	-0.0146945	0.737407	-0.0317168	0.435811	0.019388
pseudo_372	0.585155	-0.00669228	0.233528	-0.0881531	0.758591	-0.00858827	0.495379	-0.0157945	0.329889	-0.0228188	0.799001	-0.0266946	0.964858	0.00356719	0.649905	0.0200578	0.220421	0.0451246	0.646505	0.0261021	0.106111	0.0570947	0.678549	-0.0305117	0.362018	-0.0184942	0.599566	0.00656873					pseudo_372	0.684838	-0.00222346	0.824482	-0.00654161	0.755824	-0.00808364	0.49255	-0.0279408	0.740789	0.0063955	0.792364	-0.00278675
pseudo_373	0.0378293	-0.0535331	0.365315	-0.0552639	0.273964	0.0563195	0.57493	0.0358917	0.600151	-0.00771533	0.521227	0.0189727	0.774875	-0.0104338	0.377176	-0.0259649	0.884225	-0.010749	0.278567	-0.0263943	0.888793	0.00716901	0.141469	0.0388221	0.527477	0.0500053	0.924649	0.000185662					pseudo_373	0.0771933	-0.0425447	0.0725067	-0.0694656	0.560288	0.0345783	0.512535	0.0292413	0.457474	-0.0256044	0.866749	0.00878606
pseudo_374	0.0841276	0.0954282	0.998208	0.00396109	0.581563	0.0433428	0.687319	0.0221052	0.0777356	0.0422634	0.329807	-0.0249254	0.134724	0.065401	0.357312	-0.02032	0.681833	-0.00993752	0.680055	0.0433625	0.997017	0.0147123	0.381879	0.0340906	0.598072	-0.0153162	0.193253	-0.0111335					pseudo_374	0.067732	0.119766	0.180113	0.0686143	0.650795	0.0125845	0.98034	0.0271945	0.0546842	0.101069	0.648649	0.0314477
pseudo_375	0.106265	-0.0283394	0.58825	-0.0493744	0.140523	0.0506172	0.98034	-0.00132118	0.348784	-0.0340544	0.723	-0.039761	0.351754	0.0197085	0.534341	0.00988066	0.576968	-0.0109284	0.0687096	0.049129	0.251661	0.0372466	0.125627	0.0457371	0.940988	-0.00335782	0.665248	0.00349743					pseudo_375	0.651239	-0.00366202	0.0429262	-0.0385629	0.85386	-0.00949802	0.818674	0.0063574	0.118419	0.0356458	0.818916	-0.00707105
pseudo_376	0.737407	0.0145777	0.502753	0.0155845	0.0358189	-0.0563516	0.666561	0.0385338	0.104185	-0.0408217	0.467481	0.0367179	0.513497	0.0175787	0.391065	0.0235367	0.614224	0.00134938	0.252954	-0.0367476	0.784904	0.00481088	0.955337	-0.00348009	0.866389	0.00289454	0.644814	0.00489929					pseudo_376	0.603714	-0.0107233	0.190014	0.0332797	0.913892	0.0420404	0.512535	0.0285316	0.901938	-0.0140435	0.148605	0.0410992
pseudo_377	0.167361	0.0261455	0.789225	-0.0215494	0.781457	0.0136486	0.490668	0.0500061	0.893957	-0.00424295	0.171067	-0.0690739	0.151697	0.0368326	0.185903	0.0631841	0.343323	-0.0312951	0.277246	0.0394564	0.705712	0.0044427	0.520258	0.0217928	0.790658	0.00783591	0.724651	0.00352671					pseudo_377	0.633104	0.0175413	0.174359	0.0340062	0.837513	0.0292257	0.171534	0.0738791	0.151248	0.0365543	0.0949813	0.0936844
pseudo_378	0.707205	-0.0107275	0.281924	-0.0886816	0.25916	0.0340036	0.989871	0.00876664	0.171887	-0.0322466	0.641772	-0.00735837	0.777164	0.00698938	0.0203238	0.106164	0.158362	0.0340036	0.642226	-0.0114323	0.739319	0.0459821	0.575948	0.120295	0.559217	0.00354675	0.889243	0.000790009					pseudo_378	0.655536	-0.00885175	0.860698	-0.00820568	0.803881	-0.00587306	0.681833	0.0154942	0.285927	0.0344474	0.402338	-0.0110638
pseudo_379	0.689518	0.0201607	0.176516	0.0735633	0.44094	-0.0334167	0.196661	-0.0337322	0.303866	0.0934386	0.628993	-0.0357194	0.0791569	-0.050862	0.405261	0.0154179	0.408437	-0.0287622	0.230767	0.0339118	0.489137	0.0136824	0.570864	0.0159117	0.583615	0.00740211	0.351523	-0.008829					pseudo_379	0.798385	0.0215338	0.560759	0.0219865	0.195721	0.0116917	0.240142	-0.0340021	0.412684	0.018324	0.00823894	-0.0865161
pseudo_38	0.298933	-0.0143772	0.378143	-0.0558523	0.646679	0.00567168	0.66114	-0.00645124	0.440739	-0.0445302	0.206144	0.0352757	0.165531	-0.0209834	0.895887	0.00983876	0.1468	0.0511975	0.185613	0.096368	0.830072	-0.00741076	0.648202	0.0233721	0.937418	0.0117291	0.777754	0.00369315					pseudo_38	0.456894	-0.00784122	0.559753	-0.0171642	0.633703	-0.0233915	0.792087	-0.0233721	0.204008	-0.0289542	0.444645	-0.0267114
pseudo_380	0.434307	-0.00906705	0.775423	0.00765382	0.937418	0.0336425	0.0857488	0.0693131	0.183428	-0.0347499	0.621589	-0.0264203	0.499165	0.0204265	0.118975	-0.027305	0.500113	0.0615805	0.557278	-0.0109896	0.85112	0.0154849	0.252927	-0.0382513	0.416321	0.025878	0.776612	-0.00280237					pseudo_380	0.456894	0.0289611	0.108219	-0.0378928	0.102281	0.0962723	0.134724	0.063487	0.160132	0.0260877	0.903252	0.0056414
pseudo_381	0.535882	-0.00837958	0.101506	0.117945	0.5492	0.0324395	0.296163	0.0288171	0.38777	-0.020619	0.792087	-0.00894739	0.101814	0.031204	0.260425	0.0235598	0.56479	0.00968562	0.923362	-0.0112944	0.87581	0.00326425	0.518321	-0.0201544	0.508117	0.0121563	0.551825	-0.00571627					pseudo_381	0.621486	-0.0118388	0.78519	-0.00669384	0.729889	0.0129546	0.146385	0.0417271	0.985105	0.0131337	0.0383691	0.0575635
pseudo_382	0.793238	-0.0028593	0.146114	-0.0966841	0.140523	-0.0341741	0.0758955	0.103088	0.367558	0.0338575	0.251073	-0.0286163	0.611972	0.0043336	0.842922	0.00797188	0.275933	0.0504153	0.957774	-0.00603271	0.581563	-0.00695703	0.729536	-0.00868404	0.579514	-0.013208	0.174586	0.0110956					pseudo_382	0.75162	0.0131286	0.410132	-0.0172673	0.0738547	0.110586	0.231876	0.0935819	0.170515	0.0259673	0.858543	0.0543604
pseudo_383	0.373802	-0.0121616	0.604868	-0.0492056	0.393861	0.0522331	0.334273	-0.0224467	0.502383	-0.0167161	0.987488	-0.00948921	0.431678	0.0187061	0.364386	-0.00617202	0.913775	0.0103642	0.822396	0.018678	0.965398	0.00591558	0.896028	0.00599133	0.999403	-0.0103383	0.497496	-0.00506576					pseudo_383	0.489038	-0.0147722	0.608986	-0.0181686	0.194179	-0.0405466	0.750965	-0.00653593	0.289312	0.0369621	0.987505	-0.00416943
pseudo_384	0.144321	0.0288578	0.043906	-0.100051	0.195534	-0.0300327	0.240142	-0.0290122	0.148757	0.0426071	0.0134743	0.102546	0.0830607	0.0361777	0.0866886	0.0601964	0.456571	0.0184868	0.60843	-0.0196874	0.0668364	-0.043194	0.753232	0.040374	0.476081	0.0210265	0.244428	-0.00684825					pseudo_384	0.0839016	0.0649382	0.36425	0.0406531	0.313704	-0.0239376	0.244958	-0.0311946	0.787487	0.00675317	0.0297202	0.0627399
pseudo_385	0.972002	0.00203489	0.949251	-0.00166275	0.00427382	-0.0667183	0.925631	0.00149299	0.94813	0.0191531	0.250456	0.0266004	0.771446	-0.019421	0.773431	0.00174165	0.79006	-0.00226425	0.975609	0.00867885	0.0300624	0.0658359	0.682929	-0.010597	0.625344	-0.0110571	0.0568794	0.0142329					pseudo_385	0.162612	0.0433283	0.137075	-0.0390363	0.793514	0.0126129	0.755502	-0.00593305	0.707205	-0.0136683	0.324571	-0.0200818
pseudo_386	0.500113	0.0312294	0.37491	0.0458293	0.407797	0.010231	0.189509	-0.0419614	0.241899	-0.0302525	0.408437	0.0210235	0.837295	-0.00398661	0.188403	0.0418153	0.963668	0.0362124	0.791215	-0.00141423	0.728057	0.0173754	0.143502	-0.0366636	0.102287	0.0486928	0.184728	0.00630491					pseudo_386	0.346923	0.0198951	0.380255	0.036295	0.149867	-0.0400955	0.421255	-0.0321199	0.363461	-0.0229413	0.445534	0.0161541
pseudo_387	0.299629	0.0310416	0.447243	0.041642	0.316702	0.107264	0.363461	-0.0111615	0.150872	0.047997	0.753232	0.0759976	0.518321	0.00250195	0.605362	-0.00286672	0.612127	-0.0118017	0.0897849	0.0570488	0.347248	-0.0207546	0.180598	-0.04407	0.0354253	0.0550213	0.55083	-0.00384148					pseudo_387	0.229664	0.0360475	0.768021	0.0205049	0.342461	0.00141112	0.465653	-0.0134528	0.51446	0.0167475	0.708694	0.00621902
pseudo_388	0.145144	-0.0326342	0.98387	-0.00790443	0.819593	0.00689767	0.24134	-0.0408374	0.918404	0.00303034	0.531954	0.011911	0.322449	0.0204312	0.639178	-0.011407	0.680738	-0.0108203	0.0785478	-0.0500569	0.457766	-0.0103382	0.169206	0.0467336	0.725812	-0.00124425	0.511764	-0.00750913					pseudo_388	0.217206	-0.046179	0.264257	-0.0146503	0.425344	-0.028476	0.211008	-0.0308136	0.244958	0.0425483	0.814283	0.00440508
pseudo_389	0.620535	-0.0160119	0.810051	-0.00808487	0.61374	-0.00569917	0.227244	-0.0288011	0.260425	-0.031291	0.348673	-0.028732	0.836502	0.00353422	0.192454	-0.0510493	0.584128	0.0139849	0.310136	-0.0290827	0.706823	0.00918844	0.860698	0.00510033	0.256644	-0.0318248	0.0747324	-0.0142142					pseudo_389	0.592339	-0.00700677	0.43343	-0.0304028	0.147351	-0.0698457	0.654658	-0.013166	0.666	-0.0022412	0.30308	0.0780312
pseudo_39	0.550741	-0.00911713	0.404619	-0.0671681	0.995824	0.00965296	0.287955	0.0556321	0.887611	0.0252632	0.228973	0.0309825	0.973193	0.0028239	0.599111	0.0313589	0.58721	0.0358537	0.958963	0.00267508	0.35966	0.0466163	0.279901	-0.030489	0.552196	-0.00623186	0.0690872	-0.0124719					pseudo_39	0.0320301	-0.0530587	0.457474	0.0372009	0.251718	0.0733899	0.406745	0.0394568	0.356408	0.0283661	0.53939	-0.0286769
pseudo_390	0.720574	-0.0085642	0.954022	0.021564	0.244314	-0.0335723	0.0933593	0.0630451	0.58567	0.0173783	0.161469	0.0141361	0.660058	0.0341689	0.216438	0.144762	0.80593	0.0234787	0.618906	-0.00469683	0.509076	-0.0101321	0.752099	-0.0168676	0.180004	0.0282693	0.694715	0.00262605					pseudo_390	0.663085	-0.0191886	0.991063	0.00440482	0.14652	0.0616385	0.160577	0.0569184	0.820996	0.0181523	0.665903	0.0415926
pseudo_391	0.907854	0.00166262	0.335252	0.0421041	0.116518	-0.0474601	0.753232	-0.0277961	0.515816	-0.0333035	0.911406	0.000323703	0.909038	0.00299523	0.406951	-0.0100692	0.120354	0.0535405	0.714251	0.0116052	0.606406	0.0228057	0.776019	-0.0102892	0.443403	0.0314095	0.432058	-0.0455942					pseudo_391	0.953086	0.00710778	0.768021	0.00020211	0.753558	-0.0239631	0.561765	-0.056191	0.678549	-0.00796047	0.728769	0.0165409
pseudo_392	0.867744	0.00718716	0.766261	0.0201014	0.310954	-0.0214761	0.707205	-0.0267523	0.0226115	-0.0640032	0.886584	-0.017884	0.71834	-0.0107673	0.649905	-0.01398	0.365832	-0.0344291	0.650795	-0.0123615	0.901805	0.00659186	0.491608	-0.00572305	0.54026	-0.0135848	0.895131	-0.00240695					pseudo_392	0.850553	0.0124223	0.881867	0.00496291	0.830528	-0.00166946	0.49727	-0.0421708	0.447589	-0.0216823	0.939961	0.00234906
pseudo_393	0.861872	0.0122141	0.623811	-0.0402001	0.368354	-0.0150737	0.381067	-0.0269538	0.223182	0.0409006	0.872448	-0.0149665	0.300325	0.0312693	0.457766	0.0294088	0.369007	0.0692523	0.394838	0.0191974	0.671578	-0.0062319	0.583103	0.00925915	0.980313	-0.0137817	0.176009	0.00566901					pseudo_393	0.320854	0.0345782	0.422982	-0.00809973	0.574434	-0.0203125	0.356408	-0.0341628	0.9482	-0.000708918	0.279892	0.0530229
pseudo_394	0.693924	-0.0130133	0.397063	0.0474775	0.50143	0.024762	0.208836	0.0277309	0.18491	0.0743695	0.00314315	-0.106484	0.814034	-0.00120534	0.579514	-0.0128846	0.503918	-0.0258318	0.705368	-0.0104085	0.634907	0.0124708	0.65358	0.056625	0.325454	-0.0257145	0.234904	0.0113517					pseudo_394	0.515604	0.0170059	0.162365	-0.0376992	0.101657	0.0652135	0.75891	0.00617669	0.871271	-0.00551044	0.967284	0.00688221
pseudo_395	0.720574	0.0101058	0.238859	0.0592672	0.227761	-0.0408901	0.961287	0.00109836	0.16541	0.0955959	0.892485	-0.000911444	0.573912	-0.00399533	0.837076	0.0539674	0.760047	-0.00101946	0.177329	-0.0455288	0.0517825	-0.050734	0.0975137	-0.045642	0.550197	0.0243713	0.118718	-0.0376855					pseudo_395	0.932935	0.00260046	0.729536	0.00999753	0.985126	-0.00380774	0.880689	0.00364555	0.539825	0.0111867	0.19163	-0.0307187
pseudo_396	0.486917	0.0177983	0.00606389	0.160296	0.418898	-0.010677	0.444914	-0.0211366	0.0469432	-0.0517489	0.557744	-0.00486352	0.570864	0.0133487	0.0223467	0.0749648	0.93394	0.0336863	0.478208	0.00206884	0.757453	0.00629388	0.189509	-0.038221	0.287297	-0.0371102	0.0711616	-0.0402764					pseudo_396	0.145415	0.0502402	0.484114	-0.0206684	0.193157	-0.0388943	0.942256	0.0150287	0.32318	0.0362108	0.710915	-0.0143594
pseudo_397	0.690619	0.0847662	0.667883	-0.0240723	0.485387	-0.0173455	0.7487	-0.00339024	0.703491	0.0134648	0.84898	-0.00361071	0.222679	-0.0214664	0.76543	-0.00548083	0.943445	0.00596435	0.873795	0.0100381	0.650982	0.0174204	0.999404	-0.000469047	0.65206	-0.0224519	0.903383	-0.00279088					pseudo_397	0.304438	0.0413262	0.264897	0.132654	0.602182	0.00346272	0.875978	-0.0186003	0.717224	-0.0321942	0.326773	-0.0219492
pseudo_398	0.604811	0.00704513	0.260408	-0.0634185	0.386949	0.0631825	0.648202	-0.0187925	0.20499	-0.0311963	0.624758	0.0242591	0.58721	0.0227267	0.493846	-0.0206774	0.387596	-0.0322148	0.979177	0.0169665	0.54026	-0.0241703	0.802464	0.015077	0.56527	-0.00851278	0.553818	-0.00628205					pseudo_398	0.861073	0.0063798	0.453866	0.0213938	0.97323	-0.00457432	0.2819	-0.0381752	0.442249	-0.0205444	0.107066	0.0496579
pseudo_399	0.954147	0.004841	0.0664645	-0.109484	0.396874	-0.0079638	0.477608	0.0246515	0.528455	0.027656	0.490194	-0.0169841	0.539825	-0.0136679	0.285944	-0.0271863	0.38514	0.0185235	0.630792	-0.00733861	0.2579	-0.0334781	0.412684	0.0376407	0.581563	0.00306242	0.0963227	0.00956215					pseudo_399	0.543889	-0.00325201	0.774875	0.0169392	0.74677	0.0104173	0.321719	0.0558246	0.773732	0.0174685	0.228453	-0.0464105
pseudo_4	0.84898	0.00225922	0.417402	0.0279471	0.954085	0.0100014	0.929191	0.0414806	0.500479	0.00839553	0.129735	0.0550901	0.0628174	0.0388548	0.146665	-0.0322968	0.489729	0.142785	0.735502	0.0213603	0.0616694	-0.0405852	0.713878	0.0198646	0.435438	-0.0195539	0.987522	-0.00563689					pseudo_4	0.689221	-0.00246652	0.997021	0.00375501	0.70426	0.0143347	0.516389	0.0522093	0.161369	0.0375856	0.176827	0.0533458
pseudo_40	0.85015	0.00407758	0.164832	0.0637999	0.721328	-0.00615388	0.983914	0.0047036	0.273308	0.0298881	0.460006	0.0371309	0.00800891	-0.0529389	0.841752	0.0096619	0.957717	-0.00744984	0.257314	0.0365068	0.650982	0.012901	0.0184738	0.0540017	0.841752	0.000791612	0.993464	0.00363871					pseudo_40	0.567866	-0.00353199	0.98868	0.0189684	0.821236	0.00975029	0.7487	-0.0156541	0.0198538	-0.061453	0.0303991	-0.0451636
pseudo_400	0.544773	-0.00337276	0.740106	0.0279733	0.391065	-0.0181892	0.0444849	-0.0712273	0.87581	0.00228685	0.831465	0.0304517	0.543782	-0.0110813	0.420622	-0.00970165	0.421255	-0.0214907	0.380904	-0.0171261	0.866389	0.0155266	0.570864	-0.0109072	0.474231	-0.02218	0.13894	-0.0423388					pseudo_400	0.366346	-0.027932	0.721693	0.0225638	0.0712441	-0.0779058	0.0477459	-0.0828608	0.381879	-0.0224414	0.987505	0.00692036
pseudo_401	0.0414139	0.0495365	0.682109	-0.0182873	0.153872	-0.0285524	0.472069	-0.0111843	0.128084	-0.0332082	0.110868	-0.0511168	0.0246427	-0.0385044	0.132644	0.0554365	0.199786	-0.0311856	0.144048	0.0281066	0.444293	0.0330728	0.0768871	-0.0571274	0.351097	0.0302641	0.489038	-0.0062353					pseudo_401	0.31868	-0.0376852	0.0097524	0.0782054	0.852691	-0.0177143	0.256666	-0.0415224	0.0180328	-0.0559235	0.372851	0.0272598
pseudo_402	0.0605768	-0.0294313	0.0277582	0.122175	0.780309	0.0222016	0.72505	0.00581789	0.37315	0.0227783	0.191025	-0.0563373	0.439592	-0.0153662	0.0523249	-0.0382593	0.352527	0.0138358	0.878497	0.0476607	0.485387	-0.00671268	0.76574	0.000420201	0.188403	0.0247477	0.31508	-0.00837089					pseudo_402	0.768634	0.0015279	0.019933	-0.0665764	0.743384	-0.00921958	0.627933	0.0244168	0.283238	-0.0483679	0.7615	0.0140757
pseudo_403	0.677456	-0.0119709	0.720963	-0.0105403	0.178069	-0.039194	0.357187	-0.0142795	0.742708	0.00228219	0.597535	-0.000415663	0.632178	0.00970411	0.347248	0.0349389	0.182061	-0.0438692	0.920994	-0.0045225	0.692424	-0.00194165	0.290674	0.03685	0.524438	-0.0121213	0.799536	-0.00259733					pseudo_403	0.0975213	-0.0405108	0.465653	0.020425	0.285237	-0.0305809	0.613175	-0.0175053	0.341804	0.0206615	0.452683	-0.00524167
pseudo_404	0.204541	0.131598	0.271999	0.0766184	0.734807	0.0245511	0.987488	0.00584549	0.165866	0.054054	0.696131	0.00167929	0.687319	0.00595561	0.826576	-0.00872538	0.905487	0.00406798	0.429687	-0.025009	0.71239	0.0118571	0.247391	-0.0331623	0.476081	0.0728108	0.997029	-0.0065574					pseudo_404	0.0590457	0.146547	0.403375	0.12426	0.968473	-0.00368527	0.903121	0.0124229	0.6375	-0.00114931	0.929287	0.017163
pseudo_405	0.0195396	0.038882	0.959988	-0.0206321	0.493846	0.0573559	0.662223	0.00142523	0.170017	-0.0583294	0.16967	-0.0473581	0.0725067	0.0327489	0.406951	0.0306688	0.9482	-0.000809234	0.582592	0.00892619	0.0943401	-0.0388872	0.401984	0.0300216	0.539271	-0.0112083	0.901024	-0.00336711					pseudo_405	0.255463	0.0301838	0.0228859	0.0551118	0.48006	0.0269879	0.858352	-0.00111495	0.106265	0.0338521	0.277906	0.0270954
pseudo_406	0.552738	-0.00310857	0.155041	0.0583861	0.902696	-0.00477998	0.0601682	0.0532044	0.352644	0.0112472	0.525115	0.0222425	0.325379	0.0181301	0.388592	0.0369806	0.801309	-0.00338582	0.562298	-0.0120878	0.711275	0.00544	0.424713	-0.0111323	0.329147	0.0222359	0.619383	-0.00957673					pseudo_406	0.360058	0.00962239	0.891304	-0.0103024	0.110687	0.07427	0.106265	0.0427519	0.793238	0.0290586	0.425344	0.00312819
pseudo_407	0.720574	-0.0108771	0.718722	-0.0236519	0.656377	-0.00940114	0.102755	-0.0490762	0.141736	0.0489423	0.362673	0.0357254	0.778309	0.00408021	0.950511	0.0348647	0.513497	0.0219567	0.792364	0.0350055	0.496683	-0.0257711	0.128605	0.0388164	0.871097	0.00275487	0.645883	0.00308518					pseudo_407	0.6257	0.0182851	0.204008	-0.0308475	0.123577	-0.0475999	0.230131	-0.0390533	0.181573	-0.037491	0.323839	0.0586866
pseudo_408	0.067209	-0.0382721	0.433931	-0.048364	0.601191	0.0193543	0.490668	-0.0237798	0.464131	0.0273737	0.00266317	-0.10499	0.130493	0.031596	0.488198	0.0145614	0.178661	-0.0366151	0.671333	0.121604	0.215882	-0.0301059	0.0641433	0.145195	0.334362	-0.00420485	0.172702	-0.0210588					pseudo_408	0.0257195	-0.0566092	0.594428	-0.0197949	0.507361	-0.028118	0.509654	-0.0301588	0.598572	0.0154628	0.0540772	0.035563
pseudo_409	0.874801	0.0016517	0.480122	0.0278198	0.919591	0.00813306	0.0575678	-0.0634544	0.36597	0.0846301	0.529017	0.0169241	0.24134	-0.0149778	0.454151	-0.0247483	0.970811	0.00252232	0.0696225	-0.0614355	0.926718	0.0040455	0.942256	0.00260088	0.468707	0.0478702	0.829594	-0.00243841					pseudo_409	0.776612	0.0144521	0.880689	-0.00621895	0.353183	-0.0369864	0.0103599	-0.0834022	0.999404	-0.00345353	0.336429	-0.0378839
pseudo_41	0.979149	0.000367057	0.356655	-0.0468157	0.551196	-0.00937367	0.756637	0.0184819	0.527477	0.0276316	0.294784	-0.0517739	0.824482	-0.00948821	0.733681	0.0105162	0.136681	0.0276376	0.257941	0.0641663	0.0489685	-0.0456448	0.444914	-0.0229777	0.56527	0.00920864	0.413956	0.0048077					pseudo_41	0.695815	-0.00556636	0.877155	0.00834983	0.877321	0.00698748	0.776019	0.0305059	0.252927	0.0258652	0.153701	-0.0405486
pseudo_410	0.390062	0.0215014	0.911165	-0.0158773	0.604318	0.0293812	0.558748	-0.0178663	0.595997	-0.021838	0.797848	-0.00706559	0.143093	0.111349	0.856987	-0.0170549	0.294096	-0.0271102	0.953022	0.00135385	0.862861	0.0144871	0.860698	-0.0160462	0.894704	0.00668579	0.838895	0.00235745					pseudo_410	0.188704	0.041914	0.779455	0.00797258	0.995835	-0.000499774	0.338779	-0.0279595	0.129357	0.139974	0.576468	0.0866685
pseudo_411	0.421255	-0.0218259	0.203306	-0.0755096	0.983892	0.0349829	0.119479	-0.0530466	0.811465	0.00945145	0.75891	0.0156805	0.165531	0.0490982	0.949321	0.016415	0.205074	-0.0424695	0.452683	0.0302791	0.348784	-0.00799781	0.0533803	-0.0414132	0.603275	0.0128251	0.499386	0.00234871					pseudo_411	0.814531	-0.00674704	0.575948	-0.0404774	0.0640768	-0.0547172	0.282569	-0.0406702	0.736281	0.030644	0.15761	0.0641848
pseudo_412	0.634304	0.0123154	0.915712	-0.0111187	0.689116	-0.0018742	0.66114	0.00367767	0.752907	0.0237774	0.337273	0.0347585	0.644984	0.00353598	0.443403	0.0202447	0.491608	0.0186442	0.0892219	-0.0519605	0.746103	0.0236298	0.350982	-0.0203504	0.881707	-0.00427797	0.927016	-0.0362885					pseudo_412	0.628868	-0.00183658	0.20031	0.0393732	0.696525	0.00808264	0.665476	0.0163427	0.325379	0.0331322	0.495966	-0.0169794
pseudo_413	0.676363	0.00702003	0.310293	0.074705	0.0574237	0.0539651	0.524142	0.0202053	0.782605	-0.0188033	0.398351	0.13904	0.722811	-0.0121551	0.2579	0.0283122	0.430804	0.0144008	0.698732	0.106482	0.214223	0.0448859	0.809401	0.00641849	0.0260077	-0.0547255	0.716847	-0.00794227					pseudo_413	0.76068	0.0144697	0.772589	0.010124	0.816599	0.0151309	0.508696	0.0197453	0.326114	-0.0321655	0.84101	0.00496504
pseudo_414	0.506782	-0.00698436	0.316764	-0.0269875	0.49479	0.0429757	0.754367	0.0149709	0.402733	0.0150841	0.0206587	0.103325	0.454766	-0.0153398	0.413753	0.124013	0.602728	0.0509386	0.324571	-0.0496252	0.744971	-0.00490992	0.0678814	-0.0564975	0.401054	0.029778	0.730242	-0.0442527					pseudo_414	0.644814	-0.0255378	0.786338	0.0140883	0.59493	-0.010452	0.963668	0.0472967	0.555739	-0.0248258	0.468088	-0.0128803
pseudo_415	0.367417	0.0306649	0.477333	0.0182511	0.0926224	0.00711492	0.0383844	-0.0712054	0.666134	-0.00621474	0.49727	-0.0367072	0.228973	0.0308682	0.914844	0.0128343	0.962477	-0.000441763	0.276587	0.039753	0.716854	-0.0196015	0.0366051	-0.0675063	0.573389	0.0114608	0.344637	-0.00492327					pseudo_415	0.435558	0.0324477	0.418673	0.00273498	0.166108	-0.0474402	0.0107681	-0.0924392	0.119125	0.0456485	0.857372	0.0164417
pseudo_416	0.602728	0.0175867	0.404619	0.0249202	0.766193	-0.00282214	0.840797	0.00339036	0.0489685	-0.071586	0.367417	0.0279214	0.907854	-0.00478433	0.231239	-0.0388374	0.856007	0.00679929	0.112027	-0.0439232	0.453195	0.0200362	0.141469	-0.0498067	0.97546	0.00469057	0.399635	-0.0397987					pseudo_416	0.962579	0.00638708	0.383507	0.0222535	0.698732	-0.0086983	0.684025	0.0148072	0.580032	-0.0328209	0.714251	0.0182423
pseudo_417	0.359221	-0.0221455	0.761693	-7.33059e-05	0.101973	0.0436139	0.834962	-0.00844308	0.159119	0.042877	0.680738	0.0180585	0.739661	0.00246398	0.412046	0.0260322	0.91259	0.0240708	0.740003	-0.0102673	0.560224	0.0252419	0.343323	-0.0278379	0.478862	0.0137923	0.0666194	-0.0122393					pseudo_417	0.230242	-0.0181686	0.845125	0.00804702	0.911526	-0.00336095	0.454766	-0.0351829	0.627933	-0.00201668	0.966095	0.00503199
pseudo_418	0.800155	-0.00289504	0.512346	0.0279729	0.331375	0.022871	0.0183257	-0.0694291	0.455956	-0.0172809	0.688418	-0.0111012	0.318086	0.0443004	0.298274	0.0265988	0.269404	0.0484771	0.350098	-0.0313087	0.935039	0.0097573	0.458379	-0.0267609	0.183921	0.0240139	0.0728102	-0.0252863					pseudo_418	0.824952	0.0103955	0.557744	-0.00164689	0.0726585	-0.0492639	0.00779888	-0.087316	0.584128	-0.0112695	0.036193	0.0946161
pseudo_419	0.886584	0.00695435	0.223688	-0.0653321	0.151298	-0.0337421	0.67309	-0.0103666	0.66179	0.0113304	0.444025	0.0874475	0.836128	0.0204482	0.0189133	0.0524221	0.878333	-0.0109618	0.509273	0.0182028	0.844092	0.0211486	0.422118	0.0187112	0.697949	0.0129128	0.837731	0.000527224					pseudo_419	0.665248	0.0151145	0.737407	-0.0196209	0.848015	0.00247561	0.37702	-0.0258875	0.267466	0.0198371	0.955398	0.00937948
pseudo_42	0.326114	-0.015643	0.261679	-0.0859669	0.189914	0.0272377	0.321738	0.025239	0.0911808	0.0776762	0.859525	-0.0103696	0.812875	0.012664	0.907729	0.0371225	0.318086	0.0677003	0.838679	0.00901498	0.250426	0.043598	0.530974	0.0175489	0.720209	-0.00559435	0.310794	-0.0288426					pseudo_42	0.601639	0.0188337	0.122704	-0.0504172	0.893001	0.00439002	0.14946	0.0459136	0.96843	0.0152664	0.849183	0.00853121
pseudo_420	0.520258	0.0159495	0.726576	-0.0187649	0.364386	-0.0391698	0.135113	-0.0542292	0.61374	-0.0180271	0.308766	0.0353983	0.586182	0.0128353	0.21923	0.00303539	0.271351	0.12987	0.417591	-0.00890095	0.76543	0.00226738	0.623701	0.00824071	0.332867	0.0821867	0.675015	0.00319034					pseudo_420	0.856394	-0.000123101	0.25981	0.0288778	0.185118	-0.0430519	0.159245	-0.0445032	0.789786	-0.000775968	0.615755	0.0185306
pseudo_421	0.530974	0.0111176	0.469018	0.0071007	0.680326	-0.00138683	0.0220924	-0.0642587	0.227761	-0.0205801	0.605853	0.00681934	0.746437	-0.0113905	0.756578	-0.0084964	0.195627	-0.033046	0.395667	0.0181918	0.694632	0.0483489	0.226097	0.0298819	0.383674	0.0338029	0.973266	-0.0294607					pseudo_421	0.444377	-0.0177101	0.194084	0.0373319	0.0396414	-0.0633315	0.0480828	-0.0638515	0.376214	-0.0216893	0.932844	0.00775124
pseudo_422	0.923258	-0.0041193	0.31244	-0.0600338	0.0047162	-0.0627119	0.633241	0.0831852	0.846433	0.00337374	0.509654	0.146989	0.128605	-0.0348038	0.704601	-0.00823105	0.585155	-0.00350152	0.555277	0.00479987	0.49479	-0.00997385	0.294784	0.0333699	0.491959	0.0206152	0.0476814	0.0200827					pseudo_422	0.756146	0.0148844	0.617376	-0.0263818	0.259829	0.134362	0.926817	0.0305062	0.515424	-0.00735663	0.0245524	-0.0572122
pseudo_423	0.113228	0.0273469	0.51042	0.0274476	0.85112	-0.0179133	0.752099	0.0249074	0.704601	-0.0424961	0.535882	-0.0187901	0.925631	-0.00811116	0.51775	0.0114133	0.345609	-0.0241518	0.924547	0.00774905	0.087517	-0.0451898	0.389239	0.0445739	0.207675	-0.0407381	0.834241	-0.000580164					pseudo_423	0.194786	0.0389297	0.400859	0.0289824	0.727648	0.0121359	0.886584	0.0328591	0.826809	-0.0142655	0.821236	-0.00958429
pseudo_424	0.444914	0.0224926	0.708668	0.00545005	0.173771	0.033956	0.735155	-0.00996165	0.50429	-0.000766478	0.318086	-0.0332586	0.0565929	0.0731907	0.823083	-0.0116588	0.0744276	0.0588633	0.590804	0.00921367	0.270047	0.131884	0.377827	-0.0428794	0.583615	-0.0146103	0.669582	0.00413091					pseudo_424	0.200487	0.0332231	0.995829	0.0110334	0.272656	-0.0328681	0.664391	0.0121767	0.721693	0.046315	0.0264164	0.0976418
pseudo_425	0.517355	0.0247865	0.659413	-0.038102	0.235345	-0.0309566	0.270701	0.034446	0.935039	0.00898573	0.559753	0.0371399	0.306641	-0.0196054	0.776868	-0.0124705	0.706094	-0.0115773	0.464437	0.0219394	0.781457	0.0168006	0.808244	0.0137758	0.393548	0.0779762	0.75049	-0.0401477					pseudo_425	0.0378006	0.05899	0.436065	-0.0244417	0.503547	0.0217054	0.244352	0.0412192	0.0306314	-0.0653915	0.408229	0.00973567
pseudo_426	0.2819	-0.0252678	0.840367	0.0274692	0.145421	0.0512268	0.143093	-0.0572202	0.790658	-0.000490162	0.951768	0.00785467	0.520258	-0.019725	0.655297	0.0147748	0.622645	0.0436588	0.0502842	-0.0597623	0.742708	0.0026638	0.982723	-0.0023969	0.0988779	0.0271834	0.290625	-0.0100061					pseudo_426	0.790345	-0.000997684	0.101814	-0.0674171	0.0991872	-0.0645431	0.330548	-0.0527799	0.148052	-0.0528215	0.809656	0.013209
pseudo_427	0.182551	-0.0183343	0.535753	-0.0604191	0.109054	0.0365545	0.907854	0.0827911	0.338874	-0.0220575	0.474834	0.0162371	0.998213	-0.00548717	0.17095	-0.0285401	0.582078	0.01444	0.478208	0.039263	0.329889	0.0311651	0.306641	-0.0381668	0.36597	0.0828372	0.291987	0.0157736					pseudo_427	0.675015	-0.00193995	0.143911	-0.035743	0.674598	0.107914	0.754367	0.068371	0.979149	-0.0164534	0.88085	0.00410972
pseudo_428	0.75891	0.00619855	0.749171	-0.0367291	0.329147	0.0926732	0.935965	0.00521676	0.880527	0.00303577	0.0761424	0.0672091	0.75891	0.010029	0.90299	0.00983857	0.295473	0.026181	0.980367	-0.00751912	0.602233	0.0830585	0.130873	0.0499787	0.265527	-0.011395	0.77319	0.0014889					pseudo_428	0.613094	0.0235916	0.845471	-0.00154449	0.54316	0.0155157	0.566357	-0.00553278	0.834962	0.000929696	0.63052	0.0134722
pseudo_429	0.267466	-0.0238476	0.855618	0.0116155	0.681422	-0.0239596	0.48225	0.0195009	0.310954	-0.0388359	0.749832	0.0628506	0.400859	-0.0232656	0.277257	0.0396903	0.329066	0.0115444	0.814283	-0.00228239	0.704601	-0.00398427	0.541801	0.0211172	0.129969	-0.0439887	0.531115	3.21112e-05					pseudo_429	0.327432	-0.0307271	0.353301	-0.0258567	0.178771	0.0445067	0.893666	-0.0018832	0.598572	-0.0151785	0.371253	-0.0236067
pseudo_43	0.581054	-0.0167516	0.623811	-0.0136504	0.503083	0.0267552	0.738534	-0.0102722	0.722448	-0.00454322	0.845471	-0.00388806	0.354076	-0.0108682	0.104824	-0.0375247	0.663306	-0.00757194	0.363327	-0.0143214	0.732555	-0.00529198	0.6375	0.0287784	0.752907	-0.0114679	0.994652	-0.00384349					pseudo_43	0.678284	0.0256688	0.164622	-0.0456072	0.944709	-0.014017	0.682929	0.0202223	0.774875	0.00242309	0.351639	-0.0278175
pseudo_430	0.445805	0.0160037	0.920671	-0.0184033	0.417179	0.0407086	0.941068	0.000449806	0.853466	0.013215	0.648202	0.00153516	0.462918	0.0965605	0.311669	-0.016218	0.23363	0.0195906	0.555277	-0.0183005	0.414608	0.0318117	0.986297	0.00306217	0.183921	-0.022355	0.323037	0.0105837					pseudo_430	0.252364	0.0490682	0.546759	-0.0122345	0.689919	0.0152475	0.606897	-0.0143479	0.731782	0.0974878	0.53939	0.0985423
pseudo_431	0.685123	0.0171703	0.670064	-0.0258167	0.319602	0.0286421	0.57901	0.0222251	0.00236841	0.0985086	0.097816	-0.0485518	0.832631	0.0289902	0.253522	0.0206191	0.213196	-0.0312348	0.717592	0.0407321	0.0826411	0.0515994	0.773732	0.0419178	0.361231	0.0241594	0.01437	0.0119522					pseudo_431	0.291987	0.0485713	0.981531	-0.0188322	0.429687	0.0198931	0.792087	0.0216111	0.250456	0.0427367	0.87262	0.0140078
pseudo_432	0.982723	-0.0175675	0.954022	-0.0154535	0.848776	-0.000402022	0.504872	0.0718566	0.0586738	-0.0522529	0.295473	-0.032861	0.961287	-0.00205621	0.342664	-0.0187926	0.422982	-0.0253736	0.192647	0.0391214	0.701272	0.0140346	0.455668	-0.033681	0.831239	-0.00386795	0.954272	0.000220169					pseudo_432	0.276582	-0.0372621	0.679643	0.00726353	0.554277	0.0490409	0.33278	0.0769512	0.524142	0.0129067	0.458087	-0.0131792
pseudo_433	0.161022	-0.0228619	0.150315	-0.142102	0.0943764	-0.0379174	0.781747	0.00253768	0.0648585	-0.0460464	0.699447	0.0137438	0.943445	0.000562352	0.192964	0.039962	0.365832	0.0192828	0.308716	-0.0306584	0.786054	0.00763153	0.392538	0.0174833	0.170017	-0.0392528	0.130782	-0.0108085					pseudo_433	0.113871	-0.027911	0.624758	-0.00594272	0.998215	-0.00128582	0.73403	0.0046085	0.37702	-0.0194503	0.443757	0.0150999
pseudo_434	0.400859	-0.0205078	0.843881	-0.0052593	0.849948	-0.00120186	0.0910498	0.0925618	0.79181	-0.031901	0.174359	-0.0419929	0.644984	0.00819636	0.0769832	-0.0342614	0.801309	-0.00530049	0.281222	0.0244371	0.166324	-0.029479	0.839629	0.00178411	0.516783	0.00797367	0.720188	-0.00125066					pseudo_434	0.804142	-0.0111066	0.14597	-0.0305414	0.118217	0.0789144	0.147634	0.0917486	0.945822	0.00736183	0.593898	0.0107027
pseudo_435	0.67309	-0.0059606	0.80889	0.0266625	0.28527	0.0027239	0.230131	-0.0290743	0.348016	0.0679903	0.16967	0.0447525	0.780601	0.0193148	0.867565	-0.00520769	0.774875	0.00939347	0.887915	0.0207237	0.538283	0.0268336	0.643912	0.0111685	0.944558	-0.00370779	0.205241	0.00504654					pseudo_435	0.796086	0.00614874	0.493492	-0.0211579	0.141607	-0.0381133	0.439592	-0.0249523	0.808244	0.0304705	0.707585	0.0102117
pseudo_436	0.792087	0.00448495	0.654856	0.0101027	0.754042	-0.00331877	0.870095	-0.00272803	0.773431	0.00151531	0.539825	0.0510378	0.345609	0.0140909	0.683617	-0.000901864	0.1553	-0.0405341	0.290649	0.0452193	0.034649	-0.061466	0.943445	0.0148369	0.098268	-0.0438568	0.596464	-0.00300361					pseudo_436	0.479731	0.0272145	0.390062	-0.01714	0.992265	0.0167082	0.713878	0.00712593	0.441362	0.0106222	0.399828	0.0228941
pseudo_437	0.841965	0.0110446	0.465349	0.0207302	0.587729	-0.00588398	0.588238	0.0145982	0.412899	0.0177923	0.511574	0.0152179	0.275933	0.0167957	0.0695506	0.0405748	0.788636	0.0243723	0.662654	0.0123198	0.104185	0.0523221	0.780601	-0.00155759	0.0810656	-0.0596884	0.876313	0.00488592					pseudo_437	0.882186	0.0168296	0.878333	0.0108434	0.571388	0.0128582	0.803619	0.018505	0.377827	0.0283701	0.700941	0.0176696
pseudo_438	0.572895	-0.0122337	0.55868	-0.0408555	0.960042	0.00200379	0.898392	0.0475371	0.149179	-0.0430592	0.667648	0.00413355	0.617376	-0.00517005	0.151725	0.0393062	0.368211	0.0125358	0.744512	-0.00312905	0.0424902	0.065355	0.164169	-0.0351974	0.386949	0.0372432	0.606834	-0.00510286					pseudo_438	0.871618	-0.0180599	0.607941	-0.0120399	0.957774	0.0555258	0.714993	0.0394411	0.553737	-0.0124661	0.943522	0.0151134
pseudo_439	0.345609	0.029562	0.0031534	0.122193	0.442514	0.0387401	0.929191	-0.000386264	0.963618	0.00932702	0.47115	-0.0464723	0.446697	0.0166476	0.958851	-0.0144511	0.523169	-0.00689691	0.508316	-0.031743	0.0103448	-0.06999	0.420394	-0.0239541	0.0759893	-0.0539031	0.139338	-0.0495735					pseudo_439	0.716847	0.0101219	0.139059	0.0364404	0.942335	-0.00621031	0.826809	0.0080286	0.688418	0.0205795	0.532513	0.0150644
pseudo_44	0.817513	-0.00137769	0.385479	-0.0649787	0.195018	0.0948589	0.1553	-0.0548678	0.490076	-0.0157605	0.56479	0.0101664	0.190014	-0.0279172	0.298969	-0.0113183	0.872448	0.0352057	0.752425	0.0512931	0.864036	-0.0018362	0.986297	0.0466365	0.40267	0.0143161	0.974454	0.0034779					pseudo_44	0.619383	0.0335848	0.30523	-0.0196533	0.331207	-0.0347572	0.145556	-0.0511967	0.0595596	-0.048763	0.989885	-0.00107129
pseudo_440	0.0273397	0.0427118	0.867386	0.0181839	0.792963	0.0119385	0.93394	-0.00287848	0.253522	-0.034648	0.997021	-0.0331109	0.961287	0.0102245	0.391065	0.00480406	0.147217	-0.0383484	0.348562	0.129683	0.239501	-0.0123267	0.333526	-0.0102111	0.963618	-0.00694682	0.529163	-0.0088199					pseudo_440	0.14832	0.0268417	0.122704	0.0563897	0.995835	-0.00469554	0.969621	0.00582947	0.903121	0.00868843	0.851521	0.00280343
pseudo_441	0.549744	-0.0235372	0.397063	0.0179994	0.11617	0.0465767	0.0999531	0.0626979	0.0646417	-0.0398272	0.137075	0.0633987	0.536866	-0.00999103	0.293438	0.0356054	0.0713268	-0.0601294	0.168401	0.0353917	0.436319	0.027727	0.387596	-0.0220676	0.222048	-0.0359084	0.572925	-0.00370677					pseudo_441	0.441721	-0.0148203	0.494435	-0.016311	0.286583	-0.0389918	0.0406748	0.0740242	0.557744	0.0132809	0.512149	-0.0029156
pseudo_442	0.1706	0.0740039	0.44278	0.036648	0.272654	-0.0283475	0.572772	0.0147782	0.31815	-0.0347154	0.334273	-0.0593007	0.56479	-0.0156221	0.423215	0.0345677	0.142279	-0.0445252	0.0935142	0.0466194	0.593925	0.0204872	0.320263	-0.0280839	0.0537946	-0.036981	0.788051	-0.00164563					pseudo_442	0.245638	0.0903312	0.175784	0.0530066	0.340191	-0.1014	0.128459	0.0435185	0.326851	-0.0351119	0.923362	0.000171186
pseudo_443	0.561765	-0.00849648	0.045661	0.0886051	0.946939	-0.0117757	0.107238	0.0864058	0.945749	0.00196388	0.452067	-0.0252009	0.214848	-0.0305656	0.155171	-0.0282147	0.711651	-0.0244815	0.897349	-0.00405169	0.943368	0.0148468	0.542088	-0.0204893	0.971964	0.00573581	0.439073	-0.0417627					pseudo_443	0.522361	-0.0124308	0.753232	-0.00510121	0.177329	0.07362	0.129357	0.0897403	0.898392	-0.00822332	0.109029	-0.0549775
pseudo_444	0.138661	-0.0461208	0.512346	-0.0337861	0.58567	0.021582	0.819835	-0.000953089	0.120397	-0.0385295	0.353301	0.0351395	0.552738	-0.0168752	0.176628	-0.0314256	0.0873952	0.0839275	0.33568	0.0183887	0.336613	-0.0228456	0.0522835	-0.0491527	0.13972	0.0542139	0.908104	-0.0239331					pseudo_444	0.156427	-0.0257557	0.0919104	-0.0589709	0.63052	0.0249546	0.886584	0.00317665	0.359532	0.010651	0.0696225	-0.0541555
pseudo_445	0.0722694	-0.0351978	0.0212216	0.125192	0.92553	-0.00115547	0.22667	0.0251274	0.650982	0.0097802	0.1468	-0.0288214	0.557744	0.00613409	0.99821	0.0033849	0.662223	-0.0130791	0.43669	-0.0133283	0.452349	-0.0261642	0.0402367	0.114792	0.771143	-0.00497214	0.213345	-0.0137619					pseudo_445	0.299555	-0.0219183	0.275275	-0.0404367	0.288612	0.0306289	0.338779	0.032177	0.404216	0.000929468	0.944709	0.00205503
pseudo_446	0.51446	-0.0159267	0.574905	0.0280357	0.974349	0.0232423	0.160132	0.0440295	0.626403	-0.016686	0.246173	0.020747	0.2819	-0.0252992	0.546212	0.0107293	0.993446	0.000683979	0.421027	-0.0225657	0.728057	-0.00682018	0.995829	0.00521986	0.895887	-0.00124494	0.699121	-0.0011474					pseudo_446	0.0267239	-0.0465999	0.711651	0.0402118	0.0119926	0.0916094	0.975575	0.00540824	0.357187	-0.0202434	0.507361	-0.0161369
pseudo_447	0.746437	0.0319393	0.178925	-0.107505	0.752907	0.0477772	0.274618	-0.0245585	0.308106	0.0668159	0.610032	0.015112	0.676363	0.00975033	0.29758	-0.0220364	0.30523	-0.0181936	0.752425	0.0103134	0.063995	0.0635421	0.0432342	-0.0823979	0.376369	0.0161743	0.237852	0.00630401					pseudo_447	0.0483545	0.0868742	0.136288	-0.0117527	0.212176	-0.0244108	0.506782	-0.0113635	0.0885069	0.0531369	0.172118	-0.0441241
pseudo_448	0.485982	0.0567048	0.294154	0.0178333	0.215328	0.0597013	0.0907644	-0.0665091	0.0514235	0.0520861	0.729536	0.00337725	0.415244	0.0124366	0.132644	-0.0501938	0.642842	0.0232888	0.0842822	0.0604081	0.131876	0.0530406	0.447589	-0.0168224	0.0330168	-0.0445709	0.428575	0.0036667					pseudo_448	0.00317963	0.0864803	0.340289	0.0180486	0.255439	-0.0455839	0.0560146	-0.0736137	0.157482	0.0321729	0.479134	-0.0109373
pseudo_449	0.638567	0.0740427	0.11498	-0.13943	0.474231	0.0148741	0.138661	0.0836534	0.631713	-0.00896795	0.545766	0.0240658	0.091336	-0.0318193	0.293438	0.0250055	0.657896	-0.00182619	0.162938	0.0416887	0.140121	-0.0413535	0.443136	0.0420739	0.701272	0.0190738	0.191728	-0.0429879					pseudo_449	0.402978	0.0858058	0.712765	0.0229453	0.268763	0.0706356	0.0857488	0.0961433	0.536866	0.0187499	0.0204237	-0.0774271
pseudo_45	0.389239	0.0534634	0.487603	0.0159147	0.283252	-0.00951599	0.0729831	0.0706846	0.213671	-0.0438997	0.1706	0.0669933	0.427211	0.0125827	0.778014	0.0116001	0.0550616	-0.0345514	0.0640768	0.0545588	0.54125	0.0408535	0.522198	0.0255602	0.714621	-0.0149304	0.0337386	0.014498					pseudo_45	0.312932	0.078919	0.568836	0.039961	0.18168	0.0520661	0.0499715	0.0879779	0.148573	0.0317899	0.975527	-0.00642091
pseudo_450	0.613175	0.0451082	0.689817	-0.00267295	0.778014	-0.0108509	0.11391	-0.0466789	0.740448	-0.000343688	0.541801	0.0294994	0.121621	0.0233868	0.340288	-0.0176274	0.68622	0.00674444	0.0280796	0.0627957	0.648829	0.0170065	0.861872	-0.00247936	0.701272	0.000125989	0.595431	-0.0280782					pseudo_450	0.63948	0.0256644	0.350982	0.0479256	0.151988	-0.0532171	0.152712	-0.0491807	0.475758	0.0172519	0.171183	0.0411514
pseudo_451	0.736281	0.0315775	0.599653	0.0254289	0.548203	0.00529685	0.447589	-0.0168858	0.586699	-0.019545	0.0601682	0.0498355	0.102441	-0.0347196	0.19865	-0.0382914	0.124891	0.0525725	0.856201	0.000210329	0.90299	0.00423161	0.656816	-0.0271841	0.442514	-0.0149332	0.109512	0.0092304					pseudo_451	0.140538	0.0492872	0.148891	0.00918025	0.363327	-0.0363661	0.729536	-0.00788187	0.22667	-0.0428981	0.394838	-0.0162094
pseudo_452	0.51446	-0.0215935	0.293466	-0.0619041	0.0426428	0.0538079	0.0609876	0.0546526	0.50143	-0.0193039	0.428187	-0.0151976	0.247391	-0.0319737	0.460488	-0.0198462	0.664391	0.0191312	0.578506	0.000293316	0.842922	0.00307372	0.286602	0.0375678	0.220918	-0.0215692	0.710181	-0.00677688					pseudo_452	0.234904	-0.0302011	0.875978	-0.00370351	0.252336	0.0443532	0.0491054	0.0669299	0.0916228	-0.0494675	0.902071	0.0138389
pseudo_453	0.0639288	0.0251767	0.270694	-0.089359	0.665047	0.00875111	0.0807001	0.0438641	0.961234	-0.00270126	0.824482	0.0165594	0.24194	-0.0300605	0.249195	-0.028868	0.130114	0.145329	0.90089	0.00702234	0.112737	0.0591746	0.313762	-0.00620948	0.395209	0.0124687	0.6257	-0.00516663					pseudo_453	0.337087	0.041383	0.0963119	0.00884589	0.134866	0.0470792	0.177218	0.0353027	0.333526	-0.0274805	0.372051	-0.0230143
pseudo_454	0.0560146	0.0534255	0.724329	-0.0163554	0.813785	0.0172025	0.67309	-0.00246225	0.804513	-0.0161729	0.0451216	0.0686832	0.126737	0.0749903	0.329147	-0.0187705	0.0919104	0.041016	0.674598	-0.0172358	0.262968	0.0538805	0.772589	0.00706034	0.786054	-0.00840118	0.479731	0.00478054					pseudo_454	0.968516	0.00875607	0.0287266	0.0882791	0.674598	-0.00970488	0.920886	-0.00342416	0.0139892	0.135903	0.968473	0.0233243
pseudo_455	0.341046	-0.0170925	0.425185	0.0513512	0.380417	0.0213682	0.478534	-0.0116918	0.649032	-0.00539042	0.448483	-0.0251612	0.907854	-0.0101338	0.794116	0.0219466	0.259179	0.0320936	0.154132	-0.0522867	0.158235	0.0519325	0.180598	0.0354796	0.752981	-0.00726276	0.882186	-0.0187277					pseudo_455	0.175059	-0.0297915	0.713878	-0.0103239	0.521795	-0.0211388	0.639635	-0.0111164	0.684025	0.0199041	0.252336	-0.030578
pseudo_456	0.066321	-0.049418	0.956408	-0.0358434	0.370664	-0.0220737	0.470231	0.0576156	0.854639	0.00836806	0.585155	-0.0256786	0.0242634	-0.0509785	0.539271	-0.00642182	0.295473	-0.0217642	0.827041	0.0348385	0.00618952	-0.0755512	0.924445	0.00243334	0.0695506	-0.0469872	0.563835	0.00756861					pseudo_456	0.371904	-0.0281309	0.104658	-0.0677761	0.541364	0.0331838	0.507738	0.0782991	0.0284013	-0.0690437	0.243787	-0.027088
pseudo_457	0.950579	0.00372167	0.628056	-0.0374817	0.391065	0.0276461	0.12019	0.141479	0.00147558	-0.102405	0.108547	-0.0753476	0.358749	-0.0182468	0.915201	-0.0109851	0.120904	0.0408921	0.241382	-0.0248922	0.828907	-0.00325281	0.431678	-0.0353099	0.49763	0.0255379	0.988711	0.00154574					pseudo_457	0.56283	0.0199571	0.675271	-0.014251	0.0190871	0.173295	0.513497	0.116093	0.67309	-0.0157674	0.509273	-0.0114432
pseudo_458	0.758697	0.00858005	0.554659	-0.0446677	0.766571	0.0732195	0.0294982	-0.07022	0.645605	0.0224737	0.867381	0.0129946	0.393365	-0.0300341	0.837076	0.0176901	0.985105	0.00983516	0.591835	0.022511	0.362018	0.0342252	0.916145	0.0074916	0.0467777	0.0457718	0.961392	0.000298651					pseudo_458	0.824952	0.00761571	0.364196	0.0320799	0.176851	-0.0432832	0.00640354	-0.0864232	0.760047	-0.0202735	0.241382	-0.0267231
pseudo_459	0.308766	-0.0216527	0.660272	0.0504208	0.124377	0.0506388	0.00534932	-0.067383	0.228339	-0.025596	0.214296	-0.068475	0.839629	-0.0086842	0.26875	0.0276519	0.0321602	-0.0754975	0.409922	-0.0212275	0.463218	-0.012789	0.878333	-0.00046151	0.989858	0.00949351	0.629926	-0.00434616					pseudo_459	0.821475	0.00606268	0.103703	-0.051767	0.00106411	-0.156772	0.0522796	-0.0609373	0.722811	-0.0212217	0.96134	-0.00590673
pseudo_46	0.251073	-0.0170355	0.658103	-0.028915	0.254767	0.0407528	0.153571	-0.0366632	0.796423	0.00105627	0.205608	-0.0466513	0.549744	0.0173831	0.547207	-0.00169829	0.576968	-0.013987	0.123941	0.104661	0.00344999	-0.0740553	0.00611959	0.0839743	0.620058	-0.00613263	0.969703	-0.00381411					pseudo_46	0.134619	-0.0348247	0.986297	-0.010236	0.714251	-0.00905201	0.0354149	-0.0633695	0.944634	-0.00022172	0.462618	0.0358789
pseudo_460	0.91496	-0.00231199	0.582073	0.0359848	0.231239	-0.0193877	0.0293869	0.0448424	0.418038	0.0340513	0.461099	-0.0341299	0.426448	0.0151917	0.672669	0.0116064	0.097816	0.0426582	0.545321	-0.0372012	0.975542	-0.0046901	0.665476	-0.0183307	0.227185	0.0795344	0.931751	-0.00359081					pseudo_460	0.311506	-0.0220794	0.472069	0.016201	0.204625	0.0299701	0.0138157	0.0632635	0.505826	0.0203878	0.909161	0.00751237
pseudo_461	0.0876721	0.0384161	0.55868	0.0177096	0.919591	0.0030878	0.590298	0.013307	0.474231	0.0325309	0.569849	-0.0272354	0.555739	-0.017272	0.912472	0.00873195	0.770304	-0.00982287	0.650795	0.0141186	0.911286	0.00596288	0.905487	-0.0103441	0.72469	-0.00701426	0.0525631	-0.0115351					pseudo_461	0.237852	0.047695	0.148471	0.047221	0.395667	0.0321003	0.961287	0.0058955	0.494435	-0.021328	0.936402	0.00383168
pseudo_462	0.972002	-0.00624105	0.279927	-0.0576512	0.519688	0.0270724	0.534899	-0.0081488	0.167241	0.0466459	0.572895	-0.0211906	0.274618	0.022541	0.462307	0.0219777	0.234217	-0.0299124	0.048388	0.0448184	0.183428	0.0454603	0.763461	0.00456745	0.890216	-0.0147053	0.289946	-0.0281792					pseudo_462	0.447934	-0.0387351	0.370601	0.0211363	0.693219	-0.00974139	0.576968	-0.00770888	0.816353	0.0174629	0.235443	0.0257707
pseudo_463	0.313045	-0.0444631	0.563727	-0.0350718	0.629587	-0.00940455	0.507738	0.0127199	0.974349	0.0107914	0.422982	-0.0202654	0.605853	-0.0110175	0.308817	-0.0337606	0.0744276	0.0645361	0.0682568	0.0950286	0.28527	0.0745206	0.708315	0.00903752	0.206598	-0.02903	0.046851	-0.0145574					pseudo_463	0.325962	-0.0452877	0.390062	-0.0476921	0.63052	-0.0151795	0.112889	0.043137	0.941068	0.0107564	0.290649	-0.028564
pseudo_464	0.932753	-0.00979882	0.875642	0.00233472	0.839363	0.0112181	0.831465	0.0566588	0.10676	-0.0666636	0.945822	-0.0183089	0.960097	-0.00863001	0.145008	-0.0308935	0.0809597	-0.0439626	0.330466	0.0224746	0.203391	-0.0286056	0.892485	0.000956393	0.149601	0.0460824	0.329644	0.00655221					pseudo_464	0.0421205	-0.0538057	0.154434	0.0416908	0.619958	0.0388749	0.230712	0.0756077	0.894847	-0.00230464	0.958963	-0.00232026
pseudo_465	0.824482	0.00934752	0.958795	-0.00402322	0.893521	0.0727226	0.180113	-0.0517557	0.534341	0.00889787	0.688418	-0.0136866	0.841965	-0.00556681	0.545217	-0.00783637	0.0791569	0.0707395	0.686625	0.000282624	0.292066	-0.0253709	0.429931	-0.0272343	0.445184	0.00115015	0.63948	-0.00171789					pseudo_465	0.665248	-0.0106719	0.282569	0.0182451	0.271354	-0.0443146	0.165987	-0.0524187	0.815193	-0.0218775	0.852691	0.0135102
pseudo_466	0.377827	0.0478443	0.196995	0.0844213	0.127709	-0.0296747	0.00595472	-0.083312	0.0281858	-0.0683797	0.641772	-0.0313615	0.452966	-0.00799657	0.302462	-0.0131929	0.896028	-0.00571504	0.425344	0.0236477	0.0350353	0.0676267	0.922072	0.0335594	0.569323	-0.0221615	0.291987	-0.0124316					pseudo_466	0.699121	0.015438	0.0427729	0.0780229	0.0360605	-0.080754	0.0038262	-0.102959	0.801309	0.00694267	0.270704	-0.0295934
pseudo_467	0.579222	-0.0240883	0.850919	0.0667287	0.90299	-0.0133779	0.600648	0.0209845	0.507159	0.0169867	0.960097	-0.0125782	0.950579	0.00413577	0.189914	-0.0276345	0.0301737	0.0799619	0.883204	0.0338973	0.607451	-0.011801	0.841965	0.0224845	0.710161	0.00748504	0.447043	-0.056661					pseudo_467	0.353838	-0.0138214	0.679797	0.00123123	0.356285	0.0272329	0.838462	-0.00103882	0.558748	-0.0126123	0.473593	0.00229543
pseudo_468	0.264897	-0.0232613	0.00481458	-0.156403	0.281244	-0.0270166	0.697236	0.00818356	0.301062	-0.0175437	0.920886	-0.00586384	0.427211	0.0350994	0.207136	-0.0321582	0.555739	-0.0116188	0.985126	0.0150915	0.789506	0.00255277	0.383507	-0.0314431	0.10166	-0.045893	0.323766	0.00856663					pseudo_468	0.578004	-0.0108741	0.292039	-0.0385069	0.314421	0.0397165	0.752099	-0.0275094	0.736024	-0.00568048	0.0676592	0.0746339
pseudo_469	0.182061	0.128821	0.533782	-0.0157322	0.763148	0.010156	0.131255	-0.035391	0.870305	0.0184494	0.708315	0.00610881	0.807087	0.00657707	0.499528	0.0359022	0.571879	0.0202659	0.917442	-0.0422002	0.361231	-0.023411	0.544773	-0.0226792	0.399379	-0.00786368	0.284549	-0.00626732					pseudo_469	0.113531	0.134371	0.607941	0.123717	0.189609	-0.0198171	0.149734	-0.0538939	0.0554412	0.0518333	0.368864	-0.0509146
pseudo_47	0.923258	0.0084189	0.767405	0.0117789	0.270697	-0.0442657	0.530974	-0.0305165	0.0142687	-0.0842335	0.165987	-0.0447162	0.0849351	-0.0356877	0.918404	0.00403027	0.76574	0.00378192	0.731039	-0.0112817	0.675947	-0.00762366	0.636496	0.0246253	0.674853	0.00224554	0.458699	-0.0116051					pseudo_47	0.77205	0.0164769	0.859525	0.00019058	0.893809	-0.018333	0.290674	-0.0474751	0.826809	-0.00969714	0.0470471	-0.0691515
pseudo_470	0.432553	0.0163661	0.527892	0.0174216	0.32033	0.0418358	0.304526	0.0591443	0.267458	0.0266452	0.711651	0.0199331	0.36504	0.0189652	0.367302	0.0871991	0.0436997	-0.0504873	0.294754	0.145178	0.0259077	-0.0332195	0.0690143	0.0165238	0.0134599	0.107019	0.861073	0.00143705					pseudo_470	0.692515	0.0228156	0.110534	0.0671461	0.110021	0.104799	0.418673	-0.00649852	0.097816	0.0447458	0.646505	0.000229229
pseudo_471	0.246173	-0.0329892	0.00497417	0.159563	0.670488	-0.00550364	0.72393	-0.00540972	0.817269	-0.00820216	0.745306	-0.000797573	0.252308	-0.02541	0.66179	-0.014874	0.237167	0.0507558	0.869417	-0.00481282	0.358877	0.0255293	0.32318	-0.0370861	0.0431036	-0.0405032	0.617284	-0.047001					pseudo_471	0.389709	-0.0227914	0.205608	-0.0400107	0.534473	0.0124183	0.757773	-0.0251075	0.263619	-0.0328059	0.459896	-0.00904165
pseudo_472	0.73403	0.0231516	0.997013	-0.00431238	0.114787	0.0430707	0.215954	0.0534659	0.685815	0.0378064	0.931565	-0.000939635	0.584128	0.0126809	0.149179	-0.0293816	0.608986	0.0117432	0.294067	0.0679674	0.176149	0.0598108	0.0701628	-0.0510294	0.399379	0.0246869	0.0896578	0.0139425					pseudo_472	0.473275	0.0294194	0.784042	0.0116851	0.26046	0.0744002	0.23776	0.0390544	0.644984	0.0186431	0.754691	0.0132357
pseudo_473	0.47299	-0.0113836	0.980286	-0.00886213	0.528455	-0.0205555	0.639872	-0.0191746	0.788355	0.0119827	0.0308624	0.141038	0.183533	-0.0270843	0.584642	-0.0113335	0.266179	-0.034419	0.89971	-0.00518595	0.991051	0.0139611	0.962477	7.3681e-05	0.546212	0.0260681	0.928199	0.00265345					pseudo_473	0.632044	0.0181389	0.0852057	-0.0435861	0.643144	-0.0279116	0.780371	-0.0128719	0.184026	-0.0328923	0.560288	-0.0136497
pseudo_474	0.826809	0.0053777	0.252873	-0.0821248	0.811465	0.0589188	0.149734	-0.0417383	0.71909	0.0105355	0.179628	0.0336306	0.999404	0.0404572	0.0850508	0.045547	0.721693	-0.00864239	0.645434	0.0139818	0.26233	0.0567868	0.762323	-0.00840759	0.481653	0.0114364	0.0111255	-0.0247429					pseudo_474	0.797235	0.0024084	0.875978	0.00226604	0.549293	-0.0329158	0.0579617	-0.0544123	0.634304	0.0110117	0.196753	0.0527005
pseudo_475	0.0860215	0.0362943	0.783466	-0.0224017	0.385309	0.0295568	0.753232	0.0122274	0.240698	0.0342037	0.665476	0.0984613	0.568836	0.012428	0.171418	-0.0310722	0.429059	0.0607589	0.120296	0.0473011	0.73143	-0.0121553	0.643912	-0.00532309	0.683617	0.01264	0.157737	-0.00580731					pseudo_475	0.367928	0.0270964	0.0966112	0.0546184	0.720939	0.0195767	0.964858	-0.00179657	0.800155	0.00448331	0.684432	0.0194852
pseudo_476	0.422982	0.0209278	0.380579	-0.0539563	0.13707	0.0408252	0.976766	0.00961676	0.878168	0.00521838	0.43343	0.0304623	0.517355	0.0149578	0.401893	-0.017288	0.338779	-0.0299304	0.0569302	0.0953758	0.271348	-0.0288467	0.303823	0.0353849	0.923154	0.0025116	0.942413	0.000476573					pseudo_476	0.850553	0.00357811	0.176739	0.0448869	0.929287	-0.00946524	0.943445	0.00835233	0.181573	-0.0175508	0.22105	0.0480553
pseudo_477	0.494435	0.0161143	0.0632057	-0.112231	0.275278	0.042939	0.899574	-0.00866601	0.539271	0.0211732	0.280567	0.0221334	0.852492	-0.0044684	0.378794	-0.0155697	0.710539	0.026272	0.549293	0.0307726	0.377985	0.0397647	0.461099	0.0275908	0.0493131	-0.0494067	0.881011	-0.00204064					pseudo_477	0.942413	0.00330761	0.395854	0.0288317	0.589775	-0.0192755	0.887763	0.00588307	0.646056	-0.0126453	0.95421	0.0162827
pseudo_478	0.187002	-0.0256657	0.527892	0.0344559	0.864036	-0.0175808	0.275933	0.0269022	0.472386	0.0250393	0.306641	-0.0534838	0.544773	-0.011989	0.0472758	-0.0475834	0.867744	-0.00465486	0.822396	0.03902	0.842922	0.0216134	0.72505	0.000999664	0.609545	-0.00398726	0.703538	-0.00777093					pseudo_478	0.549836	-0.00915495	0.158362	-0.0391632	0.598034	0.0164921	0.213196	0.0489081	0.458379	-0.0134635	0.86323	-0.00632287
pseudo_479	0.717224	-0.00579616	0.235887	0.0484687	0.5552	-0.0171903	0.943445	0.00410286	0.880527	0.00753293	0.702768	-0.0304206	0.346374	0.0437099	0.579514	0.026722	0.502014	0.00970564	0.775174	-0.0192542	0.688015	-0.00651471	0.667648	0.050252	0.463218	0.0244786	0.938858	-0.000276745					pseudo_479	0.646953	-0.00998705	0.993446	-0.000795949	0.744512	0.0228413	0.551739	-0.0215169	0.886584	0.0231037	0.163388	0.066298
pseudo_48	0.938691	-0.00373946	0.315319	0.0331842	0.666134	0.0145905	0.294784	-0.0406829	0.0389628	-0.060414	0.515424	0.0477458	0.730658	-0.00207299	0.418822	0.0307465	0.714993	-0.00650729	0.251718	-0.0402048	0.239501	0.103174	0.187002	-0.0342248	0.531394	0.013592	0.529163	-0.00430694					pseudo_48	0.0648706	-0.0544537	0.165076	0.0617713	0.190618	-0.0568252	0.572895	-0.0209357	0.793238	-0.00587847	0.866749	0.00650372
pseudo_480	0.0356765	0.0895844	0.383842	-0.0585598	0.0314509	-0.0576778	0.0776377	0.0785176	0.911286	0.00652496	0.393365	0.0564332	0.484114	0.0198201	0.446969	0.0195989	0.56479	0.0180793	0.0449347	0.0457803	0.100416	0.0491499	0.414484	0.016161	0.993437	0.0134662	0.721303	0.00378192					pseudo_480	0.0463587	0.119656	0.107238	0.0571796	0.206762	0.0754777	0.054309	0.0550784	0.273308	-0.0398828	0.0593019	0.0835099
pseudo_481	0.137866	-0.0307776	0.0791043	0.100178	0.364386	0.0204089	0.434307	0.0475889	0.874631	-0.0127751	0.422982	-0.02382	0.597535	-0.00700567	0.552196	0.0124596	0.505826	-0.028502	0.784329	0.00684872	0.192454	0.0428681	0.0237965	-0.0630564	0.292066	-0.0252842	0.675015	0.00195606					pseudo_481	0.156862	-0.0351268	0.420394	-0.0232333	0.615755	0.0329461	0.252927	0.0626765	0.811717	-0.00139094	0.649722	-0.00854485
pseudo_482	0.717224	0.013296	0.672248	0.00163351	0.673761	-0.00237503	0.650351	-0.0104326	0.243709	-0.0434603	0.787487	0.02927	0.393365	-0.0176481	0.531394	0.0206421	0.795542	-0.00507971	0.726529	0.0422107	0.564259	-0.0015547	0.400859	-0.0293663	0.912472	0.00500467	0.668497	0.00413106					pseudo_482	0.649094	-0.0173574	0.272655	0.0354526	0.251718	-0.0337699	0.896028	0.0120682	0.203477	-0.0332919	0.791215	-0.00490364
pseudo_483	0.991063	0.0025709	0.668973	-0.0419483	0.935039	0.0132491	0.652503	-0.00826512	0.00361944	-0.0736003	0.0652247	-0.0802128	0.974384	-0.0048979	0.955276	-0.00597987	0.252927	-0.0179478	0.932844	-0.0241731	0.0610474	0.0789364	0.372199	0.045683	0.409494	0.0627191	0.34616	-0.00881772					pseudo_483	0.944784	-0.00298855	0.923258	-0.00603263	0.612611	0.024229	0.235984	-0.0441363	0.727292	0.00594186	0.975609	-0.00134624
pseudo_484	0.0287266	-0.0330617	0.945674	-0.00755151	0.619003	-0.0147027	0.247391	0.136665	0.119329	0.111854	0.468397	-0.051207	0.165531	0.0485694	0.101037	0.059161	0.68622	0.115984	0.330466	-0.0379059	0.975542	0.0103971	0.0741853	0.0567356	0.816107	-0.000291069	0.699121	0.00357452					pseudo_484	0.046851	-0.0600524	0.580032	-0.0382833	0.200399	0.140164	0.291356	0.11865	0.360316	0.0379298	0.183639	0.0634983
pseudo_485	0.757773	-0.00702771	0.454437	-0.0582037	0.803356	-0.00470614	0.930378	0.0089149	0.974349	0.0007156	0.544773	0.0186154	0.885404	0.0156359	0.0958583	-0.013773	0.248614	-0.0312908	0.0447756	0.0613034	0.443403	-0.0372555	0.72393	-0.0260866	0.974202	-0.00483957	0.364767	-0.00409276					pseudo_485	0.499386	-0.0214428	0.840797	0.00733496	0.669159	-0.00239207	0.910222	0.00576872	0.977958	0.0105616	0.564312	0.024699
pseudo_486	0.0876721	-0.0219177	0.458058	-0.0341253	0.417179	-0.0206827	0.196144	-0.0378762	0.243709	0.0424651	0.125259	0.0438733	0.270701	-0.0215994	0.587729	-0.00636867	0.415244	0.0353431	0.684432	0.00707585	0.832405	-0.0136883	0.726171	-0.00678816	0.284596	-0.0106985	0.800687	-0.000846678					pseudo_486	0.447934	-0.01543	0.429059	-0.0279323	0.32165	-0.0360973	0.161917	-0.0497523	0.234217	-0.0402563	0.783183	-0.00552044
pseudo_487	0.157922	0.0338567	0.0994389	0.0770569	0.491017	-0.0207033	0.279237	-0.0279411	0.0690921	-0.0551161	0.884225	-0.00215184	0.416957	-0.0133123	0.809146	-0.00728025	0.262345	-0.0180165	0.903252	0.0335367	0.181955	0.0348769	0.649276	0.010889	0.228917	0.0368606	0.448825	-0.0471985					pseudo_487	0.536992	0.0343744	0.234217	0.0379158	0.19779	-0.028624	0.554738	-0.00848613	0.624758	-0.023883	0.928102	0.00202309
pseudo_488	0.265538	-0.0235446	0.833348	-0.0302915	0.336613	-0.0106489	0.4161	0.0408624	0.61269	0.0108823	0.064574	-0.0704578	0.666561	0.013216	0.401054	0.038883	0.126737	0.0546653	0.0250315	-0.0531293	0.378794	-0.0475042	0.706094	-0.0124772	0.454151	0.117918	0.598531	-0.00590517					pseudo_488	0.668497	-0.0118977	0.170134	-0.0331866	0.707585	0.0330311	0.315199	0.0583892	0.128229	0.0586309	0.233681	-0.0336712
pseudo_49	0.159245	0.0426211	0.227703	-0.0729036	0.619808	0.0195069	0.373802	0.0643175	0.0891929	-0.0282236	0.238949	-0.0457063	0.923258	-0.00384425	0.603275	-0.00745139	0.0315646	0.0629579	0.626286	0.027157	0.0752507	0.0623368	0.58721	0.0278138	0.131492	-0.0318628	0.422519	0.0100756					pseudo_49	0.379126	0.0343231	0.443136	0.0282189	0.22903	0.0753242	0.529995	0.032774	0.819835	0.00698599	0.884382	-0.0182553
pseudo_5	0.200835	0.0423386	0.338214	0.0553867	0.483518	-0.0192942	0.358749	-0.0279836	0.981506	0.0105875	0.546759	0.057205	0.898392	0.0130928	0.608498	0.0287261	0.462008	-0.0260223	0.641158	-0.0116473	0.769999	0.0207542	0.0147028	0.0676646	0.380417	-0.00764831	0.249903	-0.0108924					pseudo_5	0.032753	0.0787265	0.880689	0.00202761	0.643294	-0.0299488	0.297546	-0.0347404	0.698341	0.0267975	0.936402	-0.00131279
pseudo_50	0.286602	0.0228468	0.0355667	-0.11393	0.862861	-0.00542434	0.67309	0.0105657	0.303164	-0.0262284	0.549744	0.0245887	0.896028	-0.00242052	0.27991	0.0378607	0.772589	0.00318292	0.60843	0.050912	0.417179	0.0829634	0.9482	0.0220402	0.379605	-0.0197577	0.872791	0.00407873					pseudo_50	0.463227	0.0153416	0.428187	0.0212423	0.969662	0.0118496	0.612127	0.0105423	0.323912	-0.0288923	0.793514	0.0165337
pseudo_51	0.906671	0.0641548	0.861498	-0.00322166	0.739319	0.00870959	0.561765	-0.0180478	0.450552	-0.0324007	0.0167648	0.0931068	0.373802	-0.0167467	0.110716	-0.033852	0.310188	0.0327867	0.643294	0.0171058	0.18491	-0.0412478	0.713878	-0.0168848	0.519688	-0.0143263	0.248679	-0.0148681					pseudo_51	0.503177	0.087454	0.71834	0.0335664	0.404856	-0.0303133	0.808244	-0.00558912	0.844302	0.00438561	0.273962	-0.0326036
pseudo_52	0.511574	-0.00745125	0.15882	-0.0626327	0.138919	-0.0444307	0.577988	0.0179093	0.0202714	0.0562673	0.0462544	0.109423	0.49255	-0.0118137	0.502383	0.0275147	0.0485919	-0.0483265	0.141607	0.0521869	0.0747615	-0.0462926	0.560759	0.0267097	0.54026	0.0134157	0.643746	-0.0435756					pseudo_52	0.361623	-0.0260184	0.851321	-0.0027537	0.502596	0.00712333	0.910222	0.0175215	0.592362	-0.00564904	0.619958	-0.0188261
pseudo_53	0.187002	-0.0321534	0.415684	-0.0585628	0.839413	0.00609793	0.434307	0.037652	0.626403	0.00419567	0.954147	0.0110952	0.437826	0.0137878	0.379605	-0.0179811	0.740789	-0.0196173	0.115433	0.109407	0.442514	0.00375012	0.612127	-0.018021	0.663961	0.0359006	0.775471	-0.000932609					pseudo_53	0.137357	-0.0473162	0.595463	-0.0195921	0.477283	0.0418957	0.344084	0.0352188	0.901938	-0.000377011	0.279892	0.0217178
pseudo_54	0.843133	-0.0140743	0.0336442	0.126384	0.220354	0.0308901	0.638567	0.0308666	0.471465	0.0503632	0.0739435	-0.0417175	0.654658	-0.000751945	0.73819	0.0161575	0.590298	-0.0258773	0.081374	-0.0355177	0.505246	-0.0120587	0.0556317	0.0485137	0.569323	-0.0270255	0.0590457	-0.0193151					pseudo_54	0.706857	-0.0161599	0.955337	-0.00165082	0.754691	0.0205646	0.704985	0.0268944	0.929191	0.0083942	0.837513	-0.00312797
pseudo_55	0.884225	0.0061779	0.826343	-0.00290945	0.864036	0.00570899	0.465653	-0.0136182	0.329147	0.0400683	0.0449617	0.0988251	0.71834	0.00860588	0.914844	0.014099	0.0296099	0.0657962	0.665903	-0.0226771	0.803356	-0.00550244	0.976766	-0.00578368	0.280576	-0.0158644	0.997029	-0.00126833					pseudo_55	0.84472	-0.00341967	0.65358	0.0242312	0.150289	-0.0536053	0.84898	0.00523234	0.866569	-0.0109304	0.542352	0.0340141
pseudo_56	0.20992	0.0726618	0.152879	-0.0800601	0.264245	0.0268196	0.1706	0.130228	0.206061	-0.03409	0.399186	0.00669515	0.369803	0.0173134	0.399379	0.0201829	0.856007	0.0108953	0.203562	-0.0345321	0.0121672	0.0817236	0.0313291	-0.0615763	0.0143281	0.079	0.0167217	-0.0525929					pseudo_56	0.131542	-0.0323745	0.0530126	0.0832117	0.273308	0.143275	0.0990327	0.109811	0.368211	0.0273417	0.253574	0.0488745
pseudo_57	0.553737	0.0139057	0.59135	-0.0489221	0.292066	-0.0356579	0.153141	0.0327368	0.795269	-0.0021408	0.684025	0.0143604	0.0873952	0.0376305	0.539271	0.0112765	0.860698	-0.00944902	0.737752	0.0473846	0.33963	0.0392462	0.697236	0.0128252	0.812625	0.00204911	0.858733	-0.00365017					pseudo_57	0.953086	2.82718e-05	0.362673	0.0241491	0.259198	0.0134272	0.207218	0.06084	0.160132	0.0380345	0.339437	0.0310025
pseudo_58	0.048252	-0.0218213	0.872102	-0.0338273	0.844092	0.0209213	0.0554412	0.0836465	0.873453	0.00949433	0.428187	0.0251134	0.388417	0.0577817	0.00121396	0.0771796	0.446697	-0.00305271	0.35241	0.047753	0.396041	-0.0254167	0.505826	0.0283112	0.952894	-0.00316727	0.163961	0.00718973					pseudo_58	0.00832675	-0.0638335	0.369007	0.00488726	0.189106	0.0760117	0.0313291	0.0931734	0.36504	0.0405209	0.324571	0.060715
pseudo_59	0.987488	0.0480905	0.332953	0.0405421	0.784904	-0.000265914	0.648202	-0.0240434	0.170017	-0.0312965	0.961287	0.00571453	0.469313	0.0175551	0.438084	-0.0132967	0.277251	0.0391039	0.736627	0.00278258	0.649905	0.0138215	0.86986	0.0333108	0.507159	-0.0232933	0.545868	-0.0403199					pseudo_59	0.49844	0.034893	0.784042	0.0543146	0.300984	-0.0355156	0.983914	-0.00832616	0.799001	0.00628988	0.312274	0.0279528
pseudo_6	0.556741	0.0368069	0.0192086	-0.130489	0.563249	0.00966034	0.300325	-0.0369828	0.992244	0.000335461	0.625816	-0.021834	0.910222	0.00965214	0.700164	0.00754213	0.652503	-0.00353484	0.334932	-0.0232961	0.183428	0.0473837	0.310188	-0.0253526	0.73143	0.0178365	0.662004	-0.00714196					pseudo_6	0.023624	0.0876035	0.51446	-0.0130359	0.469919	-0.03056	0.20668	-0.0405368	0.999404	0.00848218	0.905615	0.000626144
pseudo_60	0.56479	0.0147847	0.045499	-0.122399	0.932661	0.01071	0.233045	0.0287349	0.769999	-0.00718355	0.18551	0.0247864	0.283238	-0.0168526	0.720209	-0.00386452	0.175308	0.0410739	0.611565	0.0337773	0.152152	-0.0383896	0.496324	0.0302449	0.39024	-0.0161161	0.0653042	0.0096714					pseudo_60	0.323037	-0.00311261	0.150156	0.0415886	0.140801	0.0483327	0.562773	0.0155305	0.448483	-0.0264532	0.491259	-0.0133882
pseudo_61	0.909038	0.00258296	0.263593	0.0473532	0.583615	-0.0129268	0.873624	-0.00205269	0.408645	0.0442903	0.426448	0.0399985	0.911406	-0.00576376	0.122194	-0.0298839	0.854835	-0.00109084	0.867923	0.0174673	0.763148	-0.00383178	0.390886	0.0280314	0.752907	-0.00522609	0.713511	0.00210256					pseudo_61	0.510806	0.0152626	0.350982	-0.0136202	0.799269	0.0124168	0.594428	-0.0185997	0.67418	0.0133013	0.415025	-0.0129826
pseudo_62	0.197698	-0.0234367	0.938524	-0.0237752	0.535325	-0.0135462	0.853663	0.031959	0.845262	-0.000599489	0.979149	0.00270955	0.282569	0.0254542	0.794116	-0.00628098	0.193061	0.0546502	0.269409	-0.032037	0.241298	-0.0296663	0.956527	-0.00556169	0.895887	-0.0134035	0.204709	0.00548642					pseudo_62	0.916372	0.0120501	0.0198538	-0.0530566	0.816599	0.0291783	0.583103	0.0326049	0.858352	-0.00220292	0.142417	0.0504738
pseudo_63	0.714993	0.0186144	0.419987	-0.0530346	0.577469	-0.0230305	0.703876	-0.022236	0.603275	0.0231776	0.640703	0.0112853	0.357187	-0.0202143	0.285944	0.0491005	0.998213	0.00589158	0.820076	0.00697518	0.510997	0.0289529	0.298933	-0.0376671	0.455053	0.023064	0.553818	0.00204831					pseudo_63	0.386433	-0.00796618	0.709427	0.0368944	0.374453	-0.0308696	0.96843	-0.0130909	0.491608	-0.0250012	0.294067	-0.0227436
pseudo_64	0.524142	-0.00637041	0.111571	-0.0787153	0.667221	0.0152554	0.870095	0.0260841	0.134192	0.0484667	0.194084	-0.0481084	0.0843961	-0.0391395	0.86038	0.00308388	0.987488	0.023469	0.0435196	0.0742738	0.593925	-0.0244248	0.872448	0.0203655	0.0808054	0.0381172	0.347687	0.00706175					pseudo_64	0.440837	0.0251525	0.117017	-0.0456033	0.877321	0.00688665	0.523169	0.0518893	0.76574	-0.0116647	0.0137153	-0.0574041
pseudo_65	0.2819	-0.0172409	0.852093	-0.0092558	0.935039	0.0266501	0.351754	-0.0266086	0.0872402	-0.0395732	0.532735	-0.0191236	0.109869	-0.0289779	0.313102	0.0242488	0.676363	0.0259992	0.564312	0.00898133	0.414608	0.0287034	0.581054	-0.0143535	0.755179	6.74457e-06	0.616235	-0.00166003					pseudo_65	0.936488	0.0019546	0.452067	-0.0459002	0.726529	-0.020663	0.204541	-0.0345813	0.0552511	-0.0589013	0.518891	-0.0121734
pseudo_66	0.0350255	-0.0555888	0.503708	-0.0459464	0.509076	0.0190262	0.0569812	0.0637534	0.253522	0.0313872	0.239545	0.0555035	0.307349	-0.0225886	0.989858	0.00866875	0.452966	-0.0331676	0.0889415	-0.038139	0.145008	0.0982838	0.129651	-0.0431359	0.358094	0.10201	0.189708	0.0113819					pseudo_66	0.597497	-0.0104748	0.0098372	-0.082716	0.0465523	0.0800387	0.161917	0.0551897	0.907854	-0.00359878	0.0743377	-0.0497067
pseudo_67	0.947011	0.0403909	0.529851	0.0341045	0.463218	-0.0254898	0.25169	-0.0501963	0.415464	0.0259701	0.900756	-0.00709633	0.270052	0.0551843	0.888793	-0.000839273	0.285253	0.0311074	0.234855	-0.0422713	0.783754	0.00949445	0.552738	-0.0153089	0.792963	0.0403622	0.710181	-0.00358493					pseudo_67	0.187206	0.094054	0.377827	-0.0121949	0.8085	-0.0401055	0.0783943	-0.0730253	0.143502	0.0638767	0.611565	0.0482449
pseudo_68	0.0118265	0.067054	0.859145	0.0167692	0.595997	0.0209229	0.290674	0.0378182	0.976735	0.0132715	0.880689	0.002524	0.0969113	-0.0307803	0.207675	-0.0326762	0.76688	0.0116246	0.583616	-0.0171744	0.706823	0.0693756	0.0340051	0.075516	0.561231	-0.0226773	0.714622	0.00190751					pseudo_68	0.506984	0.0181538	0.00314315	0.109688	0.0651558	0.0612194	0.861872	0.00627928	0.26171	-0.0308098	0.180221	-0.0385333
pseudo_69	0.483182	-0.0142872	0.0325339	-0.114405	0.171887	-0.0218564	0.0263125	-0.0685232	0.153872	-0.0489295	0.273308	-0.0403689	0.342563	-0.0232517	0.926718	0.000919174	0.706094	-0.00768444	0.41588	0.0393457	0.471465	-0.00852862	0.583103	0.0149629	0.171418	0.0871058	0.0179834	0.0143038					pseudo_69	0.0690872	-0.0461303	0.738534	0.0207027	0.0405093	-0.0675243	0.0879496	-0.0551265	0.970811	-0.00612992	0.12177	-0.0469062
pseudo_7	0.123066	0.025531	0.234873	-0.0696493	0.582589	0.00548956	0.84898	0.012785	0.491017	0.0189795	0.665476	-0.0168557	0.00890056	0.0930703	0.674853	-0.0105403	0.745306	0.0158521	0.118217	0.0542914	0.226605	-0.0283154	0.417814	0.0276554	0.406105	0.0171011	0.628868	-0.0400191					pseudo_7	0.289946	0.0256495	0.336521	0.0366768	0.431432	0.0424298	0.726171	0.000918721	0.91733	0.0572557	0.000476304	0.1182
pseudo_70	0.346374	0.0250992	0.715366	-0.00564075	0.126591	0.190079	0.807087	0.00415616	0.273308	0.0252032	0.502966	-0.0423975	0.809401	0.0103837	0.776868	-0.0308383	0.340289	0.0326318	0.289969	-0.00583816	0.194503	-0.0260276	0.0827957	-0.0490892	0.839413	-0.0170008	0.678284	0.00291288					pseudo_70	0.0241803	0.0574104	0.467481	-0.00615481	0.857372	0.000608344	0.861872	-0.000534042	0.732906	0.0050748	0.678962	0.0116982
pseudo_71	0.623068	0.0236647	0.310293	-0.018582	0.767713	0.00691068	0.275275	0.0283977	0.247357	0.039367	0.529017	0.0156766	0.612127	-0.0197595	0.406951	0.100118	0.726171	0.00896022	0.35241	0.00810496	0.152581	-0.0347209	0.910222	0.0487139	0.12622	-0.0269256	0.986334	-0.0493322					pseudo_71	0.745975	0.0250342	0.313349	0.039504	0.283894	0.0713944	0.437826	0.0193392	0.719457	-0.0217103	0.580547	-0.0169346
pseudo_72	0.449377	0.0200603	0.931379	-0.0291199	0.852293	0.089283	0.687895	0.0113886	0.86992	0.0201397	0.243144	-0.0559072	0.646056	-0.00770396	0.0500083	0.0447555	0.678549	-0.0109992	0.296131	0.0210359	0.551196	-0.0110936	0.0541222	0.081592	0.00715138	0.0621584	0.192235	-0.0123354					pseudo_72	0.403816	0.0255101	0.257921	0.0261645	0.985126	-0.0623664	0.998743	-0.00151819	0.907854	-0.00227362	0.598034	-0.00961483
pseudo_73	0.608986	0.0157368	0.192357	-0.0494548	0.169552	-0.0319435	0.1706	0.0682723	0.094651	-0.0435367	0.183533	-0.0085536	0.0577645	0.077524	0.508117	0.0164197	0.740789	-0.00151969	0.93403	0.00355104	0.341145	0.0292206	0.24194	0.0502834	0.264886	-0.00475281	0.1953	0.00915508					pseudo_73	0.244428	0.0299221	0.720574	0.00212114	0.334932	0.0480285	0.188002	0.0851843	0.0385243	0.132197	0.483778	0.0374716
pseudo_74	0.795542	-0.014283	0.0272321	0.10966	0.991051	0.0190256	0.32318	0.0330543	0.73143	0.0125758	0.628993	0.000831658	0.362673	0.0182957	0.0233505	-0.0524815	0.69172	0.0074214	0.920994	0.0386912	0.243105	0.020359	0.413536	0.0317868	0.856987	-0.000951675	0.535029	-0.0299676					pseudo_74	0.474194	-0.0198489	0.774875	-0.0112428	0.372851	0.0385997	0.282569	0.0226469	0.431678	0.0239572	0.655098	0.00919141
[truncated: 27 more rows]

## Sheet: Rich_media
All scores are calculated from two technical replicates. All p-values were determined using a Mann-Whitney test of sgRNA enrichments compared to all NTC sgRNAs. See Methods
[truncated: 982 more rows]

## Sheet: Mouse_subcutaneous
In vivo scores determined without any correction for the number of population doublings. All p-values were determined using a Mann-Whitney test of sgRNA enrichments compared to all NTC sgRNAs. See Methods
[truncated: 982 more rows]
