# Supplementary material for: A CRISPRi/a screening platform to study cellular nutrient transport in diverse microenvironments
Source: Nat Cell Biol. 2024 Apr 11;26(5):825–38. doi: 10.1038/s41556-024-01402-1 (PMC11098743; doi:10.1038/s41556-024-01402-1)
Supplement: Supplementary file 8 — CRISPRa screen scores. [file 41556_2024_1402_MOESM8_ESM.xlsx]

## Sheet: low_amino_acid
All p-values were determined using a Mann-Whitney test of sgRNA enrichments compared to all NTC sgRNAs. See Methods
K562 CRISPRa	low Arg		low Cystine		low Gln		low His		low Ile		low Leu		low Lys		low Met		low Phe		low Thr		low Ser		low Trp		low Tyr		low Val		RPMI rich						K562 CRISPRa	low Arg	replicate#1	low Arg	replicate#2	low His	replicate#1	low His	replicate#2	low Lys	replicate#1	low Lys	replicate#2
	vs RPMI rich		vs RPMI rich		vs RPMI rich		vs RPMI rich		vs RPMI rich		vs RPMI rich		vs RPMI rich		vs RPMI rich		vs RPMI rich		vs RPMI rich		vs RPMI rich		vs RPMI rich		vs RPMI rich		vs RPMI rich		vs T0							vs RPMI rich		vs RPMI rich		vs RPMI rich		vs RPMI rich		vs RPMI rich		vs RPMI rich
Gene	p_value	Phenotype	p_value	Phenotype	p_value	Phenotype	p_value	Phenotype	p_value	Phenotype	p_value	Phenotype	p_value	Phenotype	p_value	Phenotype	p_value	Phenotype	p_value	Phenotype	p_value	Phenotype	p_value	Phenotype	p_value	Phenotype	p_value	Phenotype	p_value	Phenotype					Gene	p_value	Phenotype	p_value	Phenotype	p_value	Phenotype	p_value	Phenotype	p_value	Phenotype	p_value	Phenotype
ABCA1	0.316041	0.00426218	0.362018	0.0206588	0.593925	0.0326757	0.562716	-0.0167612	0.271346	-0.0240097	0.129445	-0.0389473	0.679499	0.0124906	0.0347868	-0.0389183	0.958907	0.0110404	0.43105	-0.00651256	0.750636	-0.0176022	0.103395	-0.0350663	0.178925	-0.0332432	0.652695	0.0316036	0.654021	-0.013765					ABCA1	0.360445	-0.0298742	0.744971	0.0377186	0.672	0.000530911	0.201802	-0.0243409	0.727292	-0.0175386	0.945674	0.0473332
ABCA10	0.117767	-0.0281285	0.265527	-0.0662835	0.118269	-0.0318235	0.621694	-0.00950833	0.668973	0.0164975	0.402091	-0.0113824	0.216295	-0.013105	0.209219	-0.0123205	0.125259	-0.0233891	0.0507118	-0.0366626	0.337366	0.0345915	0.615361	-0.0136138	0.90523	0.0122483	0.142003	-0.0310962	0.842177	-0.000208868					ABCA10	0.861685	0.000394006	0.0451491	-0.0522724	0.979149	-0.00118163	0.290015	-0.0155053	0.580032	-0.00069922	0.186798	-0.0173987
ABCA12	0.582073	0.058808	0.162691	0.0624399	0.916031	0.0211677	0.814697	0.022388	0.840367	0.0241519	0.219724	-0.0186028	0.512734	0.0558454	0.410555	0.0164526	0.991063	0.0146613	0.73819	0.0157306	0.950511	-0.0103176	0.998208	0.0307475	0.936142	0.0270532	0.63872	0.0495602	0.487511	-0.0222533					ABCA12	0.370747	0.068914	0.603275	0.0463882	0.966049	0.0251829	0.963618	0.0228798	0.212647	0.0832257	0.981481	0.0403847
ABCA13	0.914728	0.0145704	0.442514	-0.023197	0.328406	0.0542504	0.147783	-0.0428204	0.849745	0.0168126	0.8993	0.00589696	0.857777	0.0356072	0.666794	0.0139716	0.904304	0.00432797	0.516783	0.0351077	0.12004	0.0945146	0.33897	-0.0231229	0.859145	0.00850779	0.731077	0.00446896	0.742257	-0.0228958					ABCA13	0.99821	0.00337418	0.891156	0.0221517	0.128605	-0.0396313	0.180977	-0.0290737	0.52804	-0.0098613	0.40041	0.065656
ABCA2	0.394563	0.073042	0.905359	-0.00447495	0.885249	0.0115357	0.517178	0.0145059	0.870922	0.0220136	0.65702	0.0125895	0.75567	0.0278234	0.559688	0.0102647	0.231294	-0.0218736	0.980313	-0.00100479	0.790658	0.0187259	0.80657	-0.0021392	0.728825	-0.00125011	0.283266	0.06891	0.12213	0.0116418					ABCA2	0.31815	0.128534	0.956468	0.0233044	0.507738	0.0227331	0.65854	0.00565311	0.739661	0.00687837	0.429545	0.0745691
ABCA3	0.157227	0.113344	0.716854	0.017504	0.401054	0.0107254	0.0484893	0.0559552	0.0066405	0.0767979	0.705328	0.00872356	0.523415	0.0379771	0.106932	-0.023857	0.2819	0.0142116	0.206061	0.0247834	0.696843	0.0168639	0.571846	-0.019984	0.869743	0.00404161	0.512346	0.0532871	0.408229	0.00417469					ABCA3	0.28527	0.100338	0.132644	0.120249	0.0972121	0.0497899	0.0600223	0.0706374	0.583103	-0.0151459	0.464434	0.113618
ABCA4	0.511382	0.0152178	0.792963	-0.0120234	0.155606	-0.0296521	0.828676	0.017642	0.649459	0.0110576	0.360575	0.0413116	0.805149	0.0212101	0.900486	0.0173369	0.230131	0.0355758	0.415464	0.0182724	0.315259	-0.0389961	0.19338	0.0302483	0.778867	0.0249385	0.962375	0.0293454	0.542352	-0.0133744					ABCA4	0.428429	0.00683222	0.954085	0.0335497	0.512535	-0.00876083	0.639178	0.0280738	0.613175	-0.00507117	0.449035	0.0593531
ABCA5	0.63979	0.0858833	0.988664	0.000497587	0.310954	0.0216399	0.115326	0.0529953	0.356655	0.0414742	0.84271	0.0300215	0.807472	0.0309901	0.765118	0.00735481	0.168744	0.0445641	0.295504	0.0425542	0.550197	0.0142302	0.617469	0.0406056	0.875642	0.0327638	0.126444	0.129944	0.964906	-0.00807022					ABCA5	0.159562	0.159761	0.446076	0.0286985	0.00371847	0.071119	0.856987	0.0279449	0.70166	0.0504395	0.732203	0.0176847
ABCA6	0.0592686	0.110026	0.150448	0.0569711	0.15301	0.0508146	0.934951	0.0103225	0.394563	0.0238014	0.210853	0.0326411	0.028401	0.177654	0.709783	0.027384	0.647128	0.0259036	0.235345	0.0377815	0.0378437	0.146529	0.710898	0.00874796	0.573885	0.0223738	0.0873617	-0.022336	0.610519	-0.0263413					ABCA6	0.106435	0.117711	0.0574238	0.114531	0.234217	-0.0234649	0.301761	0.0436124	0.15617	0.0940407	0.0110178	0.232122
ABCA7	0.616414	0.00589374	0.407797	-0.0337614	0.21093	-0.0230156	0.0930487	0.0409439	0.51621	0.0253534	0.694236	0.00267094	0.514668	0.05022	0.0722026	-0.0240992	0.223246	0.0321557	0.330632	0.0945586	0.510036	0.039293	0.60696	0.0428277	0.393732	0.0396234	0.21804	0.00338055	0.318745	-0.00881071					ABCA7	0.117917	0.0342358	0.299666	0.113139	0.295473	0.0272083	0.0721176	0.0389942	0.789786	0.0378459	0.69313	-0.000179468
ABCA8	0.582073	0.0648792	0.86992	-0.0110733	0.410343	0.0145437	0.311008	-0.0105336	0.130204	0.0481064	0.476405	-0.0100321	0.0157938	0.150909	0.490425	-0.00498289	0.185014	-0.0194022	0.138123	0.0373789	0.528455	0.024026	0.506579	-0.00901258	0.502753	0.00310307	0.241858	0.0667143	0.36807	-0.00174988					ABCA8	0.233579	0.12547	0.734807	0.000866249	0.28458	-0.0226595	0.498579	0.00206619	0.010585	0.176803	0.286639	0.0888858
ABCA9	0.166203	0.0806409	0.861685	-0.00442772	0.510036	-0.00310811	0.236479	-0.0196565	0.688714	0.016163	0.318941	-0.021068	0.660922	0.0359704	0.664617	-0.0103249	0.454766	-0.015596	0.945749	0.00241834	0.424949	-0.0273831	0.698665	0.00127433	0.471781	-0.00687439	0.459875	-0.00108363	0.545321	0.00188457					ABCA9	0.71909	0.070229	0.26875	0.0880998	0.158803	-0.0348867	0.357312	-0.0276957	0.768021	0.0721111	0.494201	-0.0216927
ABCB1	0.620636	0.0331728	0.48726	0.0267099	0.605362	-0.00915293	0.614308	0.0161571	0.366109	0.0422877	0.498942	-0.002455	0.748839	-0.00960813	0.888642	0.00218151	0.754367	0.00638162	0.532375	0.00395311	0.650982	0.0121226	0.583101	0.0247022	0.930188	0.0171014	0.856793	0.0274686	0.208915	0.00740862					ABCB1	0.715737	0.0269764	0.742708	0.0393692	0.854835	0.00460956	0.452349	0.0199821	0.449377	0.0358683	0.248549	-0.0492766
ABCB10	0.00568753	0.171727	0.503336	-0.0283126	0.0145678	0.0688147	0.00237106	0.0720733	0.124964	0.11728	0.758271	0.00588385	0.193798	0.174015	0.0219034	0.0407223	0.292039	0.0327558	0.551196	0.0140054	0.211477	0.0497651	0.918293	0.0363299	0.346589	0.0478921	0.986259	0.0581432	0.0385088	-0.041587					ABCB10	0.0041742	0.202705	0.132259	0.148266	0.00326699	0.0639619	0.0172361	0.0780911	0.0418627	0.159591	0.946867	0.195717
ABCB11	0.735587	0.0635139	0.212572	0.0799839	0.828907	0.00714979	0.519118	0.0190825	0.397898	0.0552851	0.282594	0.0385602	0.882569	0.0264649	0.398735	0.0157509	0.753232	0.0306341	0.12548	0.070867	0.546212	-0.0135226	0.301801	0.063076	0.689817	0.0467556	0.11918	0.0746922	0.501646	-0.0377827					ABCB11	0.414608	0.0879558	0.821919	0.0435399	0.657896	0.020406	0.416321	0.0297543	0.52804	0.0124649	0.866208	0.052985
ABCB4	0.113265	-0.0111015	0.0530555	0.0738801	0.938608	-0.00188044	0.939715	0.0213135	0.287995	0.0466038	0.567779	-0.00642399	0.415905	-0.00630539	0.277262	0.0287476	0.523169	0.0217867	0.382858	0.0422952	0.551196	-0.00956856	0.80657	0.027252	0.321859	0.0231311	0.63979	0.0225811	0.439332	-0.00442998					ABCB4	0.160006	-0.0343293	0.409494	0.0128359	0.860698	0.0275611	0.918404	0.0128177	0.402535	0.00153899	0.487603	-0.0142331
ABCB5	0.778867	0.0746148	0.616896	0.0694315	0.683617	-0.00416125	0.600694	0.00891621	0.735587	0.0298788	0.919482	0.00873526	0.161095	0.106591	0.436575	-0.0303023	0.72393	0.0088379	0.391066	0.0418279	0.131493	-0.0588588	0.893377	0.00545146	0.443671	-0.00731196	0.0768297	0.0744539	0.195206	-0.0327376					ABCB5	0.326928	0.0866881	0.65854	0.0682654	0.175308	0.0305764	0.597034	-0.00979508	0.067209	0.177552	0.704216	0.0617049
ABCB6	0.672248	0.0843946	0.283252	0.0439673	0.110716	0.0408943	0.750307	0.0131056	0.654856	0.00787038	0.923049	0.0172736	0.353658	-0.0132226	0.178925	0.0466746	0.0168331	0.0515903	0.336613	0.0201563	0.438968	0.0288493	0.757132	0.00975751	0.474552	-0.00762453	0.292092	0.0863011	0.346267	-0.0184451					ABCB6	0.627464	0.126248	0.220354	0.0507792	0.991063	0.0087221	0.591857	0.0134063	0.808244	-0.000297556	0.261043	-0.0377122
ABCB7	0.272653	-0.0157081	0.5552	0.0225256	0.633842	-0.00689764	0.327006	0.0225892	0.416542	0.0243046	0.738975	-0.00446574	0.473948	-0.00509735	0.882729	0.00804107	0.792087	-0.0131327	0.203923	-0.0240813	0.434559	0.0234728	0.547656	-0.0412096	0.891009	0.000688007	0.835686	0.0237926	0.859714	-0.000152919					ABCB7	0.807987	0.0192024	0.117917	-0.0394191	0.167821	0.0363351	0.665047	0.00830526	0.827972	0.0259064	0.162567	-0.0448949
ABCB8	0.692025	0.0521503	0.726934	-0.00382586	0.0991841	0.077958	0.784617	-0.01606	0.902858	0.0368469	0.741237	0.0231251	0.345929	0.0570845	0.918293	-0.00291837	0.498217	0.00522314	0.94813	0.0117935	0.235935	0.0552156	0.819351	0.00988324	0.543674	-0.0104799	0.105958	0.101093	0.0447756	-0.0352916					ABCB8	0.551196	0.054429	0.827741	0.0342105	0.46474	-0.0415511	0.853466	0.0295886	0.904304	0.0359196	0.456245	0.0626953
ABCB9	0.0177204	0.191939	0.00715138	0.0844463	0.0278653	0.111712	0.0437493	0.100111	0.0119479	0.115807	0.0788489	0.035517	0.165624	0.16992	0.231185	0.0415888	0.0954184	0.0586346	0.00482746	0.125856	0.533358	0.0619021	0.0227825	0.066176	0.0488315	0.0924177	0.285286	0.0948685	0.0563498	-0.0536383					ABCB9	0.0225229	0.165829	0.0318065	0.226624	0.0517422	0.099082	0.0386804	0.0867988	0.0567868	0.232501	0.204906	0.111775
ABCC1	0.0205583	0.130475	0.157794	-0.0667444	0.0110329	-0.0513024	0.0514633	0.0428088	0.251632	0.046179	0.0448561	0.0688335	0.0658725	0.107763	0.684308	-0.0104283	0.606897	0.001735	0.00605024	0.0789582	0.0602262	-0.0729841	0.00623195	0.0637476	0.0262057	0.0689294	0.210307	0.0945043	0.00891566	0.0159179					ABCC1	0.0572278	0.108697	0.0404011	0.152796	0.0460911	0.0541401	0.0914677	0.0518861	0.0134743	0.154842	0.524959	0.058025
ABCC10	0.89693	0.0259753	0.311669	-0.0718542	0.639178	-0.0101915	0.0755892	0.0367817	0.0884761	-0.0576631	0.19544	-0.0254916	0.0237788	-0.0442408	0.672248	-0.00771546	0.128605	0.0301686	0.61374	0.0263775	0.122918	0.0790048	0.523983	0.0139882	0.79962	-0.00197986	0.423448	-0.0297006	0.561292	-0.00754848					ABCC10	0.139319	-0.037309	0.240099	0.085528	0.365832	0.0184727	0.0370224	0.0432518	0.0236119	-0.0760894	0.329971	-0.0210203
ABCC11	0.582073	0.0247868	0.610592	0.0392973	0.124011	-0.0250835	0.427798	0.0510469	0.260408	-0.0253726	0.348896	-0.00870268	0.121896	0.0919586	0.449035	-0.013729	0.717224	0.00608852	0.323985	-0.00826404	0.725812	0.0107316	0.223688	-0.0159079	0.351987	0.0216231	0.242461	-0.00526306	0.299592	-0.00618635					ABCC11	0.566282	0.0660162	0.164046	-0.0292557	0.289992	0.0490449	0.446969	0.00667768	0.0331332	0.163603	0.647305	0.0567158
ABCC12	0.629119	0.0888695	0.536311	0.0123869	0.54026	0.0123797	0.866208	0.00833428	0.915916	0.0375606	0.955215	0.0183907	0.820274	0.0774814	0.02651	0.0476438	0.183042	0.0147053	0.0530555	0.0812625	0.830072	0.0318803	0.250396	0.0609512	0.185302	0.0590312	0.767405	0.04642	0.712026	-0.0202855					ABCC12	0.955276	0.0490886	0.1874	0.129603	0.96843	0.0124488	0.781457	-0.00710359	0.964858	0.0934625	0.700884	0.0561449
ABCC2	0.78692	0.0584148	0.533358	0.0143993	0.0767338	-0.0146163	0.132886	0.0406816	0.942099	0.055705	0.707554	0.0474924	0.793565	0.0320164	0.097506	-0.0481635	0.887763	0.0260388	0.614791	0.00975315	0.131876	-0.0515973	0.270694	0.0443116	0.238859	0.0199628	0.90523	0.0258324	0.503547	-0.00836795					ABCC2	0.409494	0.0652284	0.918404	0.0649067	0.0871191	0.045366	0.243709	0.0475748	0.307349	0.0816453	0.349667	-0.0572114
ABCC3	0.565751	0.00544073	0.85112	0.0257657	0.00792346	0.0883532	0.182338	0.0362028	0.92186	0.0130002	0.716484	0.000315826	0.417626	0.0657554	0.0990291	0.0408231	0.853663	0.00223395	0.412899	0.0450687	0.0409889	0.0957289	0.273308	0.0294955	0.907603	0.00585342	0.113607	0.0656137	0.0506355	-0.0452924					ABCC3	0.491959	-0.0234288	0.737062	0.0417018	0.381067	0.0237526	0.241298	0.0340799	0.875978	-0.00174906	0.126816	0.126127
ABCC4	0.23002	-0.0102804	0.691321	0.00966886	0.0672826	0.0804538	0.883911	-0.0206351	0.640862	0.0191217	0.0933407	-0.0235295	0.27069	0.0274359	0.00313718	0.0532128	0.810559	0.00741777	0.0477784	0.0798159	0.0572278	0.100334	0.396228	-0.0207091	0.831012	-0.00376258	0.287316	-0.0145828	0.101969	-0.0380268					ABCC4	0.0818503	-0.0447368	0.797578	0.0478245	0.534899	-0.0395506	0.931472	-0.0148413	0.160799	0.0102063	0.998208	0.0256671
ABCC5	0.885093	0.0169032	0.602233	-0.0384659	0.0296115	-0.0496075	0.0459863	0.0662205	0.144459	0.0465341	0.437458	0.0341852	0.768241	0.0247477	0.476405	-0.00666907	0.290674	-0.0160559	0.67923	0.036123	0.246746	-0.0483201	0.393732	0.018711	0.622752	0.0422985	0.819351	0.00645403	0.24439	-0.0116196					ABCC5	0.826576	-0.00912896	0.772287	0.0462149	0.0957155	0.0385551	0.0543546	0.0950339	0.502966	0.0065441	0.518148	0.0515694
ABCC6	0.129824	0.115607	0.159562	-0.0686092	0.445184	-0.00897797	0.628056	0.00760628	0.852093	0.00259305	0.120248	0.0359689	0.358346	0.0421941	0.977897	0.0032627	0.618428	0.0191511	0.859335	-0.000621689	0.740448	0.0202942	0.840367	0.000145419	0.214149	0.0271436	0.292778	0.0557774	0.559284	0.000210462					ABCC6	0.564259	0.0615882	0.0610474	0.183242	0.841965	0.000644653	0.440739	0.0134831	0.887763	0.0145124	0.152021	0.0752924
ABCC8	0.295535	0.000795316	0.5492	0.0239571	0.379605	0.0513551	0.745768	0.0286856	0.0104191	0.0571195	0.254742	-0.0271295	0.886121	-0.00221862	0.0355667	0.0521906	0.381067	0.0202482	0.577469	0.0359945	0.233579	0.0742456	0.846226	-0.00233342	0.590316	0.0414865	0.219724	0.0631918	0.987505	-0.00861778					ABCC8	0.403575	0.0343473	0.163142	-0.0369495	0.67418	0.0134811	0.699056	0.0253534	0.146385	-0.04924	0.77313	0.0455035
ABCC9	0.614308	0.00264764	0.654217	-0.00497331	0.477007	0.0180822	0.719843	0.00538223	0.831012	-0.00985369	0.717603	0.00221059	0.388944	-0.000183201	0.300401	0.0328276	0.962477	0.00240472	0.564259	0.00220573	0.764289	-0.0127481	0.692025	0.00394633	0.596533	-0.00965322	0.0359623	-0.0428804	0.3073	-0.0174116					ABCC9	0.684716	-8.4683e-06	0.75973	0.000206197	0.592362	-0.00134535	0.9101	0.0169776	0.303823	-0.0280993	0.471781	0.0360573
ABCD1	0.762268	0.0961758	0.837076	-9.46783e-05	0.625942	0.0067707	0.160326	0.123676	0.0414552	0.162547	0.246101	0.172587	0.326344	0.197732	0.444562	0.0665525	0.0477459	0.0835121	0.0274429	0.17125	0.322619	0.102329	0.703105	0.102006	0.0226043	0.164025	0.0666866	0.217241	0.186109	-0.0675963					ABCD1	0.260693	0.134636	0.636036	0.0696565	0.296163	0.100783	0.13654	0.142355	0.234217	0.183826	0.240056	0.195377
ABCD2	0.395395	0.149717	0.574408	0.0336014	0.669398	0.0161366	0.0114013	0.110034	0.019441	0.124385	0.0395501	0.0936965	0.306074	0.139934	0.0139027	0.0373312	0.268757	0.0441553	0.225464	0.076427	0.308106	0.0625258	0.625932	0.0715892	0.25851	0.0653765	0.2766	0.106833	0.243184	-0.0326012					ABCD2	0.438084	0.173949	0.52163	0.125744	0.00424591	0.119906	0.0592126	0.10958	0.580032	0.0835	0.177476	0.18063
ABCD3	0.0126237	0.190964	0.397708	0.0662558	0.00106989	0.088193	0.0588663	0.0792805	0.140787	0.0776577	0.0106458	0.0578493	0.0683345	0.108418	0.00330877	0.0472065	0.000907323	0.0590386	0.32033	0.0439713	0.0111754	0.142236	0.113949	0.0493263	0.41226	0.0104739	0.534768	0.0134766	0.000780811	-0.0398068					ABCD3	0.0395328	0.158598	0.014934	0.189609	0.0485919	0.0673445	0.0551088	0.0829432	0.0321602	0.112722	0.32553	0.108887
ABCD4	0.466265	0.0825628	0.260425	0.0199157	0.880527	0.0204606	0.1858	0.0629867	0.111571	0.0491623	0.0474747	0.0497796	0.384829	0.0834506	0.0910254	0.0547851	0.731782	0.00379746	0.00166455	0.0791956	0.812625	0.00840718	0.483855	0.0142386	0.763976	-0.00967487	0.393732	0.0675781	0.124306	-0.0445749					ABCD4	0.227761	0.0680949	0.908914	0.0907502	0.423847	0.0357535	0.13972	0.0911236	0.175308	-0.0356026	0.0516429	0.191761
ABCE1	0.0664645	-0.0394871	0.645606	0.0161887	0.1869	-0.0251793	0.402091	-0.0384055	0.942099	0.0134008	0.207594	-0.0230517	0.946794	0.00853786	0.338214	-0.00291868	0.382693	0.0118837	0.814946	-0.00316307	0.373953	0.0479567	0.755993	0.00814674	0.672248	0.00797797	0.0703238	0.0601315	0.423614	-0.0199045					ABCE1	0.11206	-0.0556646	0.141736	-0.0216051	0.324645	-0.0361292	0.463218	-0.0280111	0.649276	-0.009861	0.716484	0.0306439
ABCF1	0.129824	-0.0431522	0.411194	0.0520981	0.188906	-0.013425	0.144459	-0.0296186	0.0596732	-0.0325171	0.277262	-0.0105188	0.654414	0.00134004	0.0120497	-0.0420937	0.108547	-0.0145661	0.824247	0.0111608	0.428429	0.0497288	0.353538	-0.00774992	0.130204	-0.0238839	0.443671	0.0159965	0.503547	-0.000740009					ABCF1	0.188403	-0.048463	0.13733	-0.0294268	0.193061	-0.026752	0.142141	-0.0351555	0.385957	0.163945	0.584129	0.0158543
ABCF2	0.785768	0.0115964	0.251043	0.0602682	0.303867	-0.0179011	0.487603	0.0161606	0.18283	-0.0195637	0.924239	0.00257271	0.556128	-0.00110504	0.251013	0.034997	0.804774	0.0016695	0.911286	-0.00516353	0.999403	-0.00423411	0.803093	-0.000594164	0.862675	0.00546397	0.887459	0.0202523	0.788917	-0.0177463					ABCF2	0.816107	0.0183197	0.412899	-0.00475189	0.519289	0.0202184	0.563754	0.0139882	0.347139	-0.0369821	0.988649	0.0219732
ABCF3	0.41226	0.0779522	0.674853	-0.0157464	0.2529	0.0505361	0.652695	0.0233376	0.223119	0.0524656	0.530833	0.0049619	0.0450434	0.169262	0.889825	-0.00684535	0.56479	0.00806461	0.228339	0.0600236	0.261059	0.0438839	0.825176	-0.00888037	0.413115	0.015947	0.326267	0.0643973	0.0468817	-0.0403604					ABCF3	0.232407	0.0961135	0.819593	0.0484273	0.755502	0.0223115	0.550197	0.0292369	0.0690144	0.145289	0.200658	0.195012
ABCG1	0.26616	-0.0100295	0.635974	-0.0154798	0.209298	0.0282282	0.279253	-0.0273661	0.97312	0.0397643	0.728825	-0.00312997	0.835465	0.0065326	0.30958	-0.0126406	0.906671	-0.00409102	0.397708	-0.0178533	0.340387	0.0411937	0.36294	-0.0238365	0.240655	-0.0308158	0.165288	-0.0223943	0.288612	0.00508847					ABCG1	0.787204	0.0158033	0.074518	-0.0444113	0.10562	-0.0428361	0.580538	-0.0115561	0.970811	0.0577976	0.179895	-0.017865
ABCG2	0.762834	0.0282338	0.427557	-0.050461	0.00216519	0.116683	0.067581	0.0598309	0.101506	0.059506	0.846226	0.0128799	0.289379	0.0534452	0.095108	0.0400375	0.0042061	0.0670791	0.0657315	0.0624634	0.120755	0.103316	0.259774	0.0267614	0.974314	0.0153293	0.86503	0.0254889	0.0684829	-0.0549859					ABCG2	0.804513	0.0192907	0.653138	0.0395394	0.25981	0.0476525	0.0175892	0.0802617	0.0739436	0.111866	0.912352	-0.000563865
ABCG4	0.190321	0.0616907	0.0551088	0.0677238	0.265527	-0.0115505	0.466265	-0.0182353	0.976703	-0.00073763	0.785768	0.0132931	0.116914	-0.0322085	0.8993	0.00369428	0.283909	0.0244044	0.520659	0.0430555	0.54224	-0.0193194	0.262954	0.0252189	0.927808	-0.00592358	0.951637	0.0164568	0.719823	-0.021049					ABCG4	0.179034	0.0644272	0.338874	0.0552466	0.424713	-0.0404103	0.603275	-0.0147194	0.449377	-0.0282752	0.152021	-0.050647
ABCG5	0.175559	0.0666684	0.122556	-0.0466271	0.838244	0.00644826	0.402091	-0.0315506	0.900486	0.0228135	0.0277582	-0.061146	0.979063	0.0600816	0.0907393	-0.0215212	0.217622	-0.016027	0.782605	0.00553006	0.406951	-0.0304507	0.361363	-0.0223009	0.0927575	-0.0285381	0.292092	-0.0270941	0.816599	-0.00839648					ABCG5	0.098878	0.13371	0.982699	0.0312819	0.697236	-0.0271206	0.234755	-0.0339653	0.985105	0.0424405	0.878003	0.0727345
ABCG8	0.274622	0.090326	0.776868	-0.0259375	0.224321	0.0369943	0.00540674	0.0973813	0.121324	0.0639742	0.390418	0.0432093	0.519518	0.0722425	0.852093	0.00277483	0.495379	0.0361645	0.246137	0.0650477	0.446969	0.033171	0.112585	0.0551971	0.178925	0.0765349	0.293466	0.0965187	0.135255	-0.0149738					ABCG8	0.332867	0.116216	0.615843	0.0675829	0.0224421	0.0806073	0.00210109	0.104608	0.831465	0.0621818	0.377333	0.0861412
ANKH	0.673771	0.0174152	0.169442	0.0700332	0.0514235	-0.0215515	0.0212216	-0.070061	0.064493	-0.0290888	0.131611	0.0408928	0.499398	0.00319824	0.452632	0.0172853	0.546759	0.0187076	0.819593	0.0392472	0.409494	0.0851323	0.894561	0.0211481	0.0966011	0.0432392	0.612661	0.0761703	0.0790557	-0.0767211					ANKH	0.42658	0.0126412	0.406951	0.0287106	0.0275492	-0.033195	0.0102118	-0.0828971	0.808923	0.0456403	0.113949	-0.0668572
CFTR	0.0876393	-0.026149	0.283923	-0.0752091	0.988664	0.0265216	0.122045	-0.0538033	0.0835503	-0.0416034	0.278589	-0.037706	0.63826	0.029804	0.106282	-0.0458024	0.292724	-0.0251172	0.461397	0.0372544	0.763148	-0.000384751	0.108241	-0.0387363	0.305321	-0.0433737	0.212496	-0.00347864	0.697628	-0.00489756					CFTR	0.505246	-0.00160743	0.0290559	-0.0592084	0.0706265	-0.0558926	0.221482	-0.0520439	0.937503	0.0164138	0.664617	0.0281817
CLN3	0.313158	-0.0238916	0.0850508	-0.0871193	0.435439	-0.00999306	0.298309	-0.019831	0.863852	-0.00930566	0.176037	-0.0734874	0.186695	-0.0295398	0.616414	-0.0433503	0.176261	-0.020123	0.755179	-0.000888617	0.615843	-0.0909065	0.548654	-0.0236937	0.0154214	-0.0446813	0.0289466	-0.0626766	0.409075	-0.0127593					CLN3	0.0612542	-0.0511229	0.573389	0.0168844	0.125627	-0.0503797	0.310954	-0.00151303	0.803619	-0.0117685	0.186298	-0.0718777
CTNS	0.612205	0.0348996	0.230076	-0.0576375	0.61374	0.0189495	0.565751	-0.0156937	0.0783401	0.0643742	0.0204767	0.0394485	0.087762	0.120806	0.564738	0.00751553	0.339533	0.0184936	0.188906	0.0409318	0.820756	0.0246976	0.643006	0.0077973	0.00243068	0.0842322	0.402091	-0.0257948	0.530556	-0.0173161					CTNS	0.450552	0.0462544	0.940988	0.0153257	0.943445	-0.0209041	0.419759	-0.0104833	0.0768871	0.129361	0.244276	0.107321
DIRC2	0.0478109	0.108983	0.899437	0.0127455	0.705712	0.00485558	0.0868088	0.0478969	0.137982	0.0478059	0.0609008	0.0568904	0.0732448	0.0725106	0.89693	0.0198845	0.531954	0.00488836	0.784904	0.0100556	0.867565	-0.0111029	0.2766	0.0241399	0.15988	0.0734015	0.344292	0.0924447	0.696525	-0.0371145					DIRC2	0.0429495	0.136403	0.0997985	0.0845872	0.123066	0.0575419	0.205525	0.0328719	0.143911	0.108423	0.259774	0.0347898
FLVCR1	0.759411	0.067021	0.746103	-0.0105728	0.342664	0.0156368	0.0939269	0.0507804	0.121324	0.0521614	0.820515	0.00119138	0.613823	-0.0174242	0.0498703	0.0357893	0.559753	-0.00249503	0.143774	0.0427958	0.384491	-0.00840724	0.0996437	0.0474757	0.0272321	0.0945003	0.197515	0.0606891	0.56633	-0.0196659					FLVCR1	0.358877	0.0751863	0.939798	0.0588197	0.0190001	0.0629559	0.351097	0.0422788	0.891304	0.0115359	0.271999	-0.0345139
FLVCR2	0.880365	0.0289402	0.428429	0.044678	0.572371	-0.00879077	0.190829	-0.0571556	0.132116	-0.0391292	0.332206	-0.0068289	0.388119	0.0748128	0.23002	-0.0156075	0.25169	-0.0185565	0.0614615	-0.0205849	0.458672	0.0321254	0.202244	-0.0295131	0.0305222	-0.0529498	0.446348	-0.0219435	0.26427	-0.00785876					FLVCR2	0.50429	0.0552834	0.61374	0.00747005	0.160132	-0.0610939	0.287297	-0.0597099	0.620535	0.0545219	0.190321	0.0915557
HIAT1	0.279919	-0.000872176	0.424949	-0.0851616	0.755179	0.00792304	0.3863	0.0144957	0.81586	-0.00312067	0.749171	0.00717173	0.07768	-0.0469841	0.888642	0.00275129	0.655737	0.0128879	0.0212302	-0.0564966	0.109716	-0.0339468	0.347357	-0.0132172	0.382208	-0.021588	0.622752	0.0362387	0.000201237	0.0150549					HIAT1	0.329889	0.0132915	0.291381	-0.0187318	0.757773	0.00516555	0.251661	0.023675	0.135504	-0.0357759	0.105958	-0.0447999
HIATL1	0.0158939	-0.0601922	0.377021	-0.0315794	0.656425	-0.00647152	0.462607	0.0327815	0.399572	0.03572	0.658103	0.0507764	0.000990024	-0.117119	0.0331581	-0.017201	0.322894	0.00302284	0.656377	0.0635215	0.136446	-0.0511752	0.352762	0.0219018	0.227183	0.00720481	0.554131	0.069844	0.0272371	-0.0259791					HIATL1	0.202331	-0.000358778	0.0404457	-0.0579287	0.628993	0.0266856	0.446076	0.0360157	0.0128941	-0.105505	0.00214017	-0.129665
KIAA1919	0.820515	0.0401827	0.600151	0.025956	0.294814	0.0266678	0.422581	0.000296635	0.956408	0.0265795	0.942099	0.0249803	0.762519	0.0487422	0.396228	0.00521002	0.926817	0.0235671	0.894704	0.0428828	0.310954	0.0498719	0.868565	0.00168288	0.456245	0.0361874	0.175082	0.00729394	0.386605	-0.00523083					KIAA1919	0.852293	0.0510409	0.706823	0.031595	0.33278	0.00396452	0.657459	0.00315072	0.57493	0.0654357	0.898115	0.0450946
LETM1	0.00155017	0.23653	0.2579	0.0996761	0.33963	-0.0150619	0.00430197	0.106761	0.0801328	0.115718	0.004084	0.106711	0.0163213	0.200723	0.254742	0.0204307	0.533916	0.0353795	0.155606	0.096512	0.624285	-0.00831346	0.245492	0.0538236	0.220287	0.0947667	0.298309	0.133821	0.78777	-0.0242798					LETM1	0.00982201	0.238414	0.00532115	0.247358	0.018773	0.0896402	0.00674552	0.119304	0.0234285	0.233048	0.0318113	0.181874
LETM2	0.818187	0.0728536	0.314539	0.0421157	0.574408	0.0474806	0.433931	0.050435	0.137188	0.0570456	0.120606	0.0590739	0.682798	0.047556	0.0405665	-0.0279449	0.589268	0.0123682	0.675947	-0.0127251	0.121833	0.0470991	0.0574759	0.0598952	0.0604893	0.080976	0.133661	0.111712	0.291331	-0.0128117					LETM2	0.358094	-0.0305841	0.477934	0.0644722	0.301721	0.0465926	0.584642	0.0465483	0.252308	0.0815428	0.587219	0.0255751
LETMD1	0.928883	0.0267097	0.898325	0.0121982	0.403114	0.0144083	0.0682583	0.0775227	0.0604893	0.0731563	0.361363	0.0441344	0.873067	0.0176969	0.160932	0.0288514	0.305476	0.0151379	0.385601	0.0142886	0.592808	0.0247484	0.216366	0.0586176	0.950247	0.00463297	0.780391	0.021989	0.0900675	-0.0439875					LETMD1	0.660992	-0.0101111	0.997483	0.0675903	0.136288	0.0766002	0.0754962	0.0710347	0.937844	0.0167607	0.893813	0.0175773
MFSD1	0.328486	-0.00516447	0.391892	0.039307	0.626404	-0.00241081	0.548654	-0.00739945	0.849745	0.001249	0.632312	-0.0150974	0.674014	0.0309918	0.213597	-0.0301086	0.782894	0.000461093	0.823083	0.00898645	0.621114	-0.037684	0.156788	-0.0345039	0.907603	-0.0106691	0.626993	0.00309187	0.0886618	0.0082878					MFSD1	0.263606	-0.0244164	0.758591	0.00866915	0.67418	-0.00148173	0.638109	-0.00701783	0.929191	-0.00279566	0.631247	0.0507484
MFSD10	0.364972	0.0699998	0.13111	0.0728632	0.572371	0.00257193	0.0052833	0.104854	0.0069157	0.146488	0.173657	0.0596695	0.141458	0.127323	0.0809112	0.0458432	0.0104944	0.061059	0.0234222	0.103382	0.00754535	0.135126	0.000482843	0.117863	0.0431273	0.10741	0.043906	0.158612	0.19883	-0.0508896					MFSD10	0.819012	0.0162571	0.17945	0.0883905	0.0432342	0.0734983	0.00365423	0.128835	0.428187	0.106216	0.096902	0.148429
MFSD11	0.0461498	-0.00638419	0.0845105	0.103455	0.918404	0.0215197	0.0437493	-0.0747566	0.340485	-0.0100587	0.0765803	-0.0347094	0.0694784	-0.0669521	0.209762	0.0278349	0.00545869	-0.0575267	0.674853	-0.0139629	0.085322	-0.0801291	0.261679	-0.0449077	0.0127844	-0.0473326	0.838026	0.033781	0.857372	-0.0237639					MFSD11	0.199696	0.0304695	0.118445	-0.0568155	0.00412749	-0.11386	0.401893	-0.0354635	0.00818779	-0.1305	0.408005	-0.00566827
MFSD12	0.00977963	0.153164	0.511671	0.0195864	0.0127991	0.0861755	0.107298	0.0870935	0.00322974	0.153044	0.0004769	0.102891	0.0118469	0.167092	0.0990291	0.0538597	0.0217624	0.0671231	0.00505714	0.197577	0.35774	0.0927478	0.0284011	0.0984059	0.0365574	0.0740889	0.121798	0.159664	0.00943483	-0.0882617					MFSD12	0.0657315	0.144825	0.00994806	0.155615	0.140662	0.0562261	0.273612	0.0836291	0.0537502	0.142825	0.0229712	0.17684
MFSD2A	0.429481	-0.0150577	0.0316048	-0.089928	0.0975713	-0.0418972	0.34821	0.0226682	0.302878	0.0346311	0.192771	-0.0155526	0.548584	-0.00743854	0.049512	-0.0471914	0.488709	0.00880092	0.543889	-0.0018322	0.483487	-0.0120197	0.738306	0.0228693	0.0202335	0.0893005	0.0828366	0.0883869	0.204625	-0.138164					MFSD2A	0.404858	-0.0323872	0.564071	-0.00167663	0.900334	0.0162092	0.647004	0.0199665	0.864579	0.0222754	0.552271	-0.010143
MFSD2B	0.703105	0.0877307	0.256644	0.0467499	0.0428155	0.0490294	0.597572	0.0691641	0.230602	0.0674311	0.86503	0.0373485	0.438286	-0.00714461	0.190321	0.0517889	0.384323	0.0448402	0.463232	0.00385839	0.706823	0.0826367	0.40114	0.0551057	0.829844	0.0383109	0.099336	0.101024	0.0958703	-0.0671801					MFSD2B	0.246746	0.144339	0.938608	0.0424909	0.880689	0.0745207	0.228917	0.0602276	0.275999	-0.0236777	0.862675	0.0302245
MFSD3	0.559688	0.0602773	0.981506	-0.0164628	0.461397	-0.0163476	0.376525	0.0438253	0.962375	0.0293878	0.40631	0.0460927	0.0481824	0.124777	0.152021	0.0229104	0.172002	0.0528076	0.919592	0.0343808	0.744971	0.0250632	0.952829	0.0255076	0.949251	0.0309428	0.707554	0.0107666	0.523735	-0.00169217					MFSD3	0.653138	0.0721861	0.423215	0.0723637	0.892485	0.0232102	0.142548	0.058237	0.49255	0.0807185	0.0130015	0.168571
MFSD4	0.820515	0.0175102	0.0363496	0.0992172	0.218669	0.0411515	0.530833	-0.00713492	0.137585	0.0671788	0.982675	-0.0108885	0.128544	0.0807158	0.681011	0.00275362	0.173413	0.0466329	0.0298362	0.0330411	0.046284	0.0793214	0.999403	-0.0336958	0.911165	0.0498433	0.336706	0.0786507	0.00364217	-0.056501					MFSD4	0.735934	0.028656	0.879348	0.00407688	0.891304	0.000781655	0.43368	-0.0356912	0.478534	0.0674337	0.348896	0.0957066
MFSD5	0.834517	0.074417	0.147499	-0.0648672	0.215882	-0.00498845	0.116367	-0.0630723	0.683208	-0.00456426	0.26616	-0.0544202	0.336045	0.0800544	0.00183506	-0.0939444	0.757773	-0.0087325	0.259792	0.0471309	0.00554635	0.0902033	0.208676	-0.0218636	0.976703	-0.0173851	0.141597	-0.0562967	0.715364	9.3815e-05					MFSD5	0.921966	0.0306564	0.581563	0.120951	0.0972121	-0.0722711	0.167702	-0.0538065	0.503918	0.0507619	0.244276	0.100002
MFSD6	0.600694	0.0582523	0.438084	0.0253438	0.602233	0.0139027	0.879184	-0.00626716	0.411407	0.0280375	0.352762	-0.014294	0.590842	-0.000912835	0.181358	-0.0380482	0.809401	0.00384191	0.543232	0.0367939	0.341145	-0.0245302	0.320398	-0.0183592	0.919482	-0.0097803	0.633378	0.0149983	0.831691	0.00540682					MFSD6	0.821919	0.00144424	0.469625	0.127078	0.926817	-0.00823606	0.750636	-0.00994834	0.224383	-0.0575747	0.810051	0.0562116
MFSD6L	0.294155	0.077131	0.722448	-0.0344368	0.474231	-0.0114689	0.357437	0.017115	0.957601	0.00701821	0.455341	0.000564234	0.434183	0.0439326	0.746902	-0.0149056	0.400859	0.00491373	0.298969	0.0449506	0.20286	-0.0638307	0.580021	0.025614	0.944482	0.0194846	0.464434	0.0376783	0.856201	-0.00946965					MFSD6L	0.0195293	0.122134	0.360445	0.0356699	0.145144	0.0232155	0.610592	0.0144792	0.80593	0.0352773	0.294844	0.100272
MFSD7	0.152449	0.124218	0.595997	0.0319829	0.23712	0.03531	0.952829	0.0383753	0.999403	0.0393608	0.335202	0.0617874	0.588773	0.00797199	0.622752	-0.0029674	0.337273	0.0229296	0.537297	0.0358758	0.725812	0.0254441	0.883911	0.0359064	0.942099	0.0418408	0.511382	0.0653762	0.857372	-0.0205382					MFSD7	0.571354	0.0944405	0.0821132	0.161156	0.695028	0.0238063	0.550197	0.0506839	0.483182	-0.0239376	0.898115	0.0277385
MFSD8	0.370893	0.0812232	0.131493	-0.091367	0.0961569	0.0512868	0.38466	0.0154039	0.288675	0.0324604	0.351987	-0.0128012	0.482321	0.0276961	0.971926	0.00315916	0.331291	0.038437	0.342664	0.0298135	0.723569	-0.00632331	0.582073	-0.0134082	0.681011	0.0247624	0.1858	0.0605185	0.0316784	-0.0364177					MFSD8	0.236527	0.0885704	0.371547	0.084745	0.906671	0.00461165	0.220354	0.0271991	0.554738	0.00548772	0.889825	0.0553441
MFSD9	0.109232	0.236277	0.574408	-0.0381046	0.177107	0.0473001	0.0578704	0.0442722	0.0473074	0.0578019	0.0326557	0.0558215	0.115868	0.0978837	0.081172	0.0519001	0.0111904	0.0530411	0.197087	0.0398938	0.144595	0.115102	0.0714933	0.056636	0.408005	0.0229822	0.270694	0.0511144	0.031797	-0.0393702					MFSD9	0.0284012	0.288366	0.498579	0.193033	0.223246	0.0333433	0.0408413	0.0559778	0.24194	0.089419	0.163924	0.138552
MPC1	0.016201	0.150274	0.160451	0.0762072	0.26875	0.0431278	0.225976	0.0515515	0.849745	0.0385866	0.612205	0.0415959	0.0706379	0.151579	0.372497	0.0282828	0.710539	0.0305118	0.106111	0.0545565	0.0181673	0.105498	0.90523	0.0133994	0.829844	0.0192499	0.923049	0.0314445	0.782037	-0.012876					MPC1	0.0142095	0.20316	0.362807	0.0929687	0.285927	0.0435424	0.173771	0.0547233	0.0639288	0.177937	0.131731	0.138199
MPC2	0.804252	0.051155	0.456861	0.0442608	0.383674	0.0274316	0.847399	0.00390284	0.699774	0.00988742	0.436575	0.0340096	0.108088	0.0815017	0.470859	-0.00376521	0.560759	0.0129261	0.470544	0.0381849	0.360445	0.056318	0.523008	0.0217066	0.159436	0.0392731	0.417402	0.0121716	0.51696	-0.012447					MPC2	0.424081	0.0634981	0.744971	0.0422815	0.727292	-0.000352601	0.961234	0.0240084	0.378636	0.0593536	0.158549	0.0805043
MPDU1	0.923049	0.0595357	0.326191	0.0417486	0.345716	-0.00707336	0.704216	0.0331298	0.213046	0.0625893	0.917105	0.0317443	0.254718	0.0163865	0.145284	0.0237448	0.0115782	0.0568215	0.357312	0.0565695	0.477007	0.0411053	0.699774	0.0234579	0.155042	0.0585314	0.113607	0.0942889	0.775174	-0.0154815					MPDU1	0.422349	-0.0213901	0.122194	0.135482	0.736281	0.00604492	0.25853	0.0541003	0.477608	-0.000425234	0.479191	0.00128173
MTCH1	0.621694	0.0785393	0.865212	-0.0130222	0.126591	0.0361981	0.664617	0.0119072	0.35822	0.037103	0.794995	0.0213174	0.482321	0.0709433	0.216366	0.00614656	0.515424	0.0266931	0.33812	0.0259978	0.781457	-0.00808454	0.378954	0.0232654	0.00104198	0.13865	0.192357	0.129289	0.189609	-0.0168572					MTCH1	0.878168	0.0500334	0.493846	0.10695	0.575948	0.0133407	0.783754	0.00981368	0.308057	0.121471	0.870922	0.00703391
MTCH2	0.0148587	0.152492	0.65206	0.00431608	0.000149489	0.134639	7.43761e-05	0.139443	0.00492809	0.174537	9.08127e-05	0.12855	0.00616141	0.16233	6.04176e-06	0.102067	0.000193767	0.125663	0.000346159	0.128688	0.122556	0.0666565	0.00132021	0.11206	0.00287381	0.124724	0.000626874	0.185979	0.000183055	-0.0663017					MTCH2	0.00467235	0.193626	0.0872402	0.135526	0.000139446	0.148358	0.00023346	0.135571	0.00113367	0.186562	0.0999521	0.12793
NIPA1	0.552017	0.0418175	0.714381	0.0409608	0.229343	0.0480655	0.500846	0.045309	0.194923	0.0915668	0.30391	0.0748861	0.375064	0.12316	0.247935	0.0450997	0.219859	0.0695511	0.0759893	0.0957842	0.231823	0.159015	0.22597	0.0800583	0.997013	0.0593419	0.0838213	0.142462	0.539391	-0.0514102					NIPA1	0.657566	0.0172211	0.925846	0.0512082	0.947011	0.0355403	0.21093	0.0604677	0.294096	0.113043	0.378954	0.13825
NIPA2	0.931379	0.0388692	0.735934	-0.0347185	0.183428	-0.0326337	0.453534	0.0222359	0.843881	0.0144614	0.461695	-0.0220438	0.975475	0.0457596	0.82401	0.00970881	0.79439	0.0245089	0.87581	0.0395866	0.45145	0.0218206	0.346589	0.054713	0.268097	-0.0122204	0.746902	-0.00859036	0.471754	-0.0105927					NIPA2	0.717972	0.0509574	0.841752	0.0158561	0.941068	0.0168231	0.127336	0.0234174	0.75891	0.00596411	0.762834	0.0464534
NPC1	0.102227	0.0898166	0.473878	0.028678	0.240532	0.0270346	0.00297276	0.117906	0.160932	0.0304439	0.130402	0.0352545	0.550944	-0.0141973	0.455434	0.0156024	0.240227	-0.013966	0.198012	0.0200172	0.466122	0.040168	0.0243351	0.0510928	0.019055	0.108628	0.0835389	0.0980168	0.24439	-0.0416029					NPC1	0.0401383	0.148068	0.538407	0.0620289	0.00579403	0.1067	0.00381425	0.129112	0.641772	0.0655704	0.606024	-0.0107994
NPC1L1	0.128313	-0.0133896	0.988664	0.0214145	0.995824	0.0042817	0.0726786	-0.0369851	0.278589	-0.0229984	0.454437	-0.0226188	0.274624	-0.0242482	0.249779	-0.0240449	0.627933	-0.0134658	0.889974	0.0119002	0.0861399	-0.0712485	0.172241	-0.0335228	0.0609008	-0.0439804	0.0128384	-0.0728813	0.344741	0.0030333					NPC1L1	0.180977	-0.0137158	0.25228	-0.0193243	0.207218	-0.0328405	0.0570324	-0.0343009	0.10088	-0.0523915	0.791532	-0.000571122
PQLC1	0.831012	0.0411448	0.151298	-0.0523425	0.629587	0.0627549	0.712014	0.0147708	0.0198338	0.0818384	0.064277	0.0639618	0.636119	0.0433373	0.171301	0.027528	0.181085	0.046903	0.856987	0.0217873	0.83474	0.0314574	0.432173	-0.0100734	0.460785	0.0319722	0.491367	0.0575266	0.12213	-0.0341546					PQLC1	0.529434	0.0380383	0.844092	0.0234001	0.998213	0.00849185	0.435438	0.0343501	0.599609	0.045496	0.96715	0.029774
PQLC2	0.470859	0.0207746	0.981506	-0.0090689	0.298274	0.039804	0.75258	0.0127369	0.111571	0.0813186	0.33746	-0.008547	0.922944	0.0218288	0.433052	0.0226692	0.677456	0.0276119	0.502383	0.0327359	0.364386	0.035479	0.79384	0.00664957	0.255368	0.0457939	0.634445	0.0282374	0.703153	-0.0180723					PQLC2	0.763148	0.064639	0.227185	-0.0216992	0.658977	0.0225384	0.854639	0.00540126	0.663306	0.0378646	0.980286	0.00424073
PQLC3	0.524959	0.0660339	0.907729	-0.0238933	0.219792	0.0293422	0.611154	-0.0503856	0.145284	0.0373839	0.314598	0.0130214	0.609616	0.0593018	0.698665	-0.0290153	0.6375	-0.00476159	0.196568	0.0783067	0.195534	-0.0984723	0.0293895	-0.0490522	0.534768	-0.0127839	0.504664	0.01176	0.697628	-0.00770859					PQLC3	0.966002	0.0725329	0.414608	0.0721975	0.249227	-0.0721533	0.75973	-0.0334825	0.434307	0.016721	0.118825	0.111697
RHAG	0.454437	0.0456589	0.256644	-0.062978	0.299666	-0.00242872	0.856793	-0.00356465	0.480122	-0.00545591	0.324058	0.0295764	0.725092	0.0571097	0.175082	-0.0115755	0.502966	0.0105915	0.079003	-0.0317188	0.477934	0.0282246	0.268744	0.0325202	0.919482	0.0190278	0.860321	0.0057128	0.607387	-0.0142657					RHAG	0.86992	0.0100772	0.308817	0.0797557	0.829136	-0.00538923	0.760869	5.9406e-05	0.198219	0.0936657	0.554659	-0.0116604
RHBG	0.22886	0.0692618	0.491959	0.0189053	0.130729	0.0324286	0.438343	0.00412382	0.321859	0.0302346	0.834517	0.00225353	0.708288	-0.0113241	0.189815	0.0218917	0.566811	-0.00952691	0.803356	0.00156041	0.246746	-0.0456094	0.759411	-0.00883625	0.143637	0.0534227	0.744634	0.0336917	0.126513	-0.0175512					RHBG	0.28662	0.102733	0.782605	0.0627839	0.438709	0.007234	0.848776	-0.00146351	0.714993	-0.00891009	0.542681	0.00673244
RHCG	0.172241	0.120538	0.32252	0.0451254	0.439853	-0.0149038	0.924239	-0.00137768	0.30391	-0.0273418	0.748036	-0.0237474	0.56117	0.100696	0.370893	0.0155755	0.244352	-0.0244644	0.348016	0.0179963	0.425817	-0.0285538	0.205442	-0.0186646	0.708668	0.0278157	0.408854	-0.0315973	0.316578	-0.00531559					RHCG	0.172356	0.103555	0.338874	0.153807	0.78519	0.00745159	0.670488	-0.00489572	0.48225	0.117533	0.481986	0.0795504
SFXN1	0.0062889	-0.0690867	0.329147	-0.0593064	6.02677e-05	0.194093	0.952829	0.00455187	0.907603	0.00234826	0.328486	-0.0276854	0.374257	0.0641565	0.351212	0.0161257	0.165076	-0.0239683	0.675947	0.0332582	0.00385104	0.135502	0.621694	-0.0305938	0.320398	-0.0116847	0.137585	-0.040366	0.12177	-0.0248302					SFXN1	0.0131258	-0.0789321	0.0704752	-0.0534558	0.600648	-0.0173184	0.853466	0.0226522	0.593395	0.00872657	0.0862587	0.127966
SFXN2	0.804252	0.0124579	0.0750058	0.0734557	0.65854	0.00310935	0.724329	-0.0121545	0.875642	0.00277296	0.449035	-0.0213484	0.889675	0.0164478	0.593421	0.00132067	0.459285	-0.00948622	0.185903	-0.000987339	0.144595	-0.0773148	0.251632	-0.0153645	0.640862	0.00533172	0.728825	0.0501673	0.531534	-0.00989256					SFXN2	0.627464	-0.00821156	0.911286	0.0442902	0.507738	-0.0226213	0.881707	-0.00381356	0.651427	0.0355147	0.487603	0.00611195
SFXN3	0.0391212	0.10766	0.389416	0.0482236	0.382858	0.0254977	0.181848	0.0535022	0.335202	0.0867946	0.138779	0.0420104	0.0718133	0.118069	0.0606948	0.040394	0.0879497	0.0602793	0.0795146	0.06332	0.070708	0.0873432	0.287316	0.0722822	0.129445	0.0611283	0.152449	-0.0234229	0.248035	-0.0190376					SFXN3	0.0204048	0.164547	0.362018	0.130957	0.0654427	-0.0585599	0.101037	0.0523643	0.0694719	0.177944	0.196995	0.0549655
SFXN4	0.230602	0.0791073	0.438968	-0.0314541	0.179034	0.0314059	0.647305	-0.00186332	0.301801	0.0484472	0.051823	0.0514757	0.867206	0.0501027	0.706441	-0.0108944	0.852492	0.00723541	0.446969	0.0139631	0.763148	-0.0106191	0.613256	0.0119925	0.835686	-0.00255809	0.216366	-0.0217467	0.174472	0.00692763					SFXN4	0.199696	0.0859597	0.293438	0.0806967	0.651427	-0.0156794	0.496683	0.0168775	0.892485	0.0320301	0.79384	0.05924
SFXN5	0.125333	0.103751	0.930283	-0.00549449	0.900621	0.0113623	0.0105093	0.0656297	0.366109	0.0330059	0.287995	0.0241986	0.575404	0.00131126	0.63979	0.00782623	0.648202	0.00585973	0.463218	0.0303638	0.510036	0.0193633	0.940907	-0.00329246	0.763976	0.0153265	0.40041	0.0650793	0.842177	-0.00671508					SFXN5	0.52455	0.0866386	0.249195	0.140366	0.037145	0.0598413	0.010256	0.0774965	0.85015	0.0164434	0.395395	-0.00478007
SLC10A1	0.976686	0.0574342	0.0139202	-0.118819	0.109691	-0.032177	0.0174735	-0.0369093	0.304898	0.00855102	0.118781	-0.0329778	0.714813	0.00931776	0.192868	0.0436301	0.0127238	-0.033694	0.587365	0.023876	0.0548815	-0.112264	0.244021	-0.0608329	0.71224	0.00587837	0.911326	0.00470293	0.00180314	-0.0739227					SLC10A1	0.570104	0.115423	0.614809	0.00843595	0.177246	-0.0268522	0.00565871	-0.0492685	0.866761	0.0136518	0.574411	-0.00401801
SLC10A2	0.834517	0.00712921	0.73143	-0.0150386	0.000759393	-0.0535501	0.0653632	-0.0368924	0.10467	-0.0320157	0.330715	-0.0223897	0.046839	-0.0433236	0.00102551	-0.0550769	0.220421	-0.0162881	0.0263096	-0.0410441	0.0677313	-0.0716209	0.234705	-0.0224397	0.00340593	-0.0597498	0.00993523	-0.0510157	0.0122485	0.011777					SLC10A2	0.733681	0.017413	0.318876	0.00975608	0.134724	-0.0327942	0.0711753	-0.0421177	0.0264137	-0.0726249	0.280586	-0.0363025
SLC10A3	0.456245	0.0321953	0.462307	0.0327973	0.0118115	-0.055011	0.912352	-0.00495766	0.502753	0.0142702	0.489483	0.0106033	0.869567	0.0325688	0.655938	0.0132157	0.589268	-0.0149675	0.368354	-0.0127051	0.462307	-0.0165169	0.417402	0.0224583	0.850919	0.00543448	0.594457	0.0308265	0.48471	-0.00224819					SLC10A3	0.874631	0.0219876	0.561231	0.0444266	0.693924	-0.000866959	0.90299	-0.00652004	0.96843	0.0379996	0.866208	0.0334411
SLC10A4	0.555663	0.0543081	0.38123	-0.0327814	0.0446699	0.0517723	0.952829	0.0347659	0.355095	0.0403006	0.675529	0.00766907	0.163801	0.141703	0.980286	-0.00352115	0.689518	0.00527405	0.00850375	0.087569	0.96481	0.0025309	0.892192	0.00928174	0.345822	0.0441394	0.754855	0.00895158	0.149025	-0.0234854					SLC10A4	0.386949	-0.0110874	0.917217	0.0861157	0.919701	0.029941	0.954085	0.0318272	0.233045	0.103883	0.252252	0.180711
SLC10A5	0.0052833	-0.0636444	0.914844	-0.00934598	0.54224	-0.0051314	0.0753431	-0.0504392	0.0478109	-0.0339938	0.187799	-0.0316468	0.856599	0.0233796	0.548654	0.00331008	0.0485919	-0.0350292	0.0327717	-0.0389679	0.0072806	-0.100733	0.249163	-0.0305616	0.0175773	-0.0493959	0.296227	-0.0102126	0.0700827	0.00956836					SLC10A5	0.124011	-0.0519242	0.00456434	-0.0621731	0.0860215	-0.052562	0.0880728	-0.0457916	0.508696	0.0441913	0.885093	0.00558968
SLC10A6	0.343529	-0.018984	0.27462	-0.0500401	0.561231	-0.0140856	0.643006	-0.0129455	0.148203	-0.0426106	0.551652	-0.0137042	0.862489	0.000246124	0.377333	-0.0311524	0.287278	-0.0162824	0.702381	0.00733277	0.170483	-0.0404669	0.0741222	-0.0488153	0.141192	-0.0270097	0.0496959	-0.0640596	0.213271	-0.0160433					SLC10A6	0.938608	-0.0163326	0.363596	-0.0212412	0.400859	-0.0211221	0.97912	0.002419	0.922072	0.0240275	0.690921	-0.0118058
SLC10A7	0.538717	0.0485257	0.950511	0.0384235	0.842922	0.0138855	0.705328	0.0266058	0.595495	0.0554828	0.113265	0.0631307	0.277931	0.0934559	0.654856	0.00963623	0.390062	0.0422544	0.595997	0.0220194	0.756316	0.0537462	0.681011	0.029074	0.78692	0.0453098	0.80541	0.0928099	0.182657	-0.049779					SLC10A7	0.323985	0.018213	0.906544	0.0762967	0.337273	0.0121058	0.566282	0.0406158	0.329066	0.101163	0.840367	0.0841767
SLC11A1	0.117415	0.0899415	0.733681	0.0298843	0.0872402	0.0433614	0.00261784	0.11315	0.273964	0.0729585	0.264874	0.0958452	0.574382	0.126519	0.004084	0.0573642	0.164169	0.070173	0.0282933	0.0528716	0.783754	-0.0130032	0.180382	0.0535961	0.051823	0.097823	0.720963	0.0876477	0.000723832	-0.0563115					SLC11A1	0.26233	0.0604096	0.0668364	0.120516	0.000700257	0.126463	0.0219979	0.0930492	0.363461	0.112514	0.885093	0.113772
SLC11A2	0.0069469	0.150767	0.198562	-0.0656305	0.0516028	0.0471697	0.839146	-0.00240392	0.0861081	0.0544681	0.396228	0.0100844	0.124081	0.127168	0.767089	0.00265791	0.298833	0.0247969	0.71239	0.00974472	0.267458	0.0451865	0.774276	-0.0088448	0.44278	0.0201297	0.191337	0.100049	0.147351	-0.0131603					SLC11A2	0.000606919	0.238904	0.12585	0.0908097	0.785817	0.0110139	0.275936	-0.0213937	0.171067	0.0947026	0.168043	0.133731
SLC12A1	0.366109	0.128282	0.415464	0.0152381	0.379605	-0.0158602	0.689817	-0.0127693	0.0544003	-0.0445544	0.144459	-0.0361	0.348236	0.0680513	0.238859	-0.015379	0.209377	-0.0189847	0.177107	0.0376523	0.716854	-0.0154397	0.559688	0.00016539	0.332206	-0.0217725	0.17177	-0.0178172	0.590804	-0.00503829					SLC12A1	0.737062	-0.0078137	0.207136	0.186827	0.573912	0.0205301	0.220354	-0.0210625	0.485048	-0.0169636	0.392073	0.131429
SLC12A2	0.807187	0.11963	0.932616	0.0223694	0.0949669	0.128652	0.701671	0.0815379	0.223119	0.142697	0.0366299	0.19841	0.292873	0.111043	0.689994	0.0352479	0.107914	0.10221	0.00203873	0.219426	0.768877	0.0218446	0.0666866	0.131841	0.10467	0.114556	0.315441	0.159125	0.258569	-0.0998298					SLC12A2	0.927906	0.139149	0.735676	0.126558	0.521927	0.0751774	0.701474	0.0968468	0.316002	0.116611	0.0665399	0.186263
SLC12A3	0.88757	0.0531705	0.631541	0.0245014	0.745208	0.0187793	0.402027	0.0098809	0.0377061	0.0501843	0.247233	0.0252662	0.874313	0.00646841	0.85399	0.00701346	0.0247383	0.0544854	0.0911239	0.0392987	0.726185	0.0131956	0.192232	0.0274982	0.128406	0.0333355	0.549907	0.0255905	0.380904	-0.0363346					SLC12A3	0.213121	0.0166187	0.558379	0.0788484	0.693924	-0.020019	0.197463	0.0262795	0.903121	0.0154114	0.925118	-0.00392182
SLC12A4	0.256621	-0.00792478	0.0914677	0.0612009	0.807987	0.0414017	0.00716888	-0.0781644	0.448139	-0.0176691	0.162567	-0.0354526	0.0361065	0.185075	0.359789	0.0130264	0.0820047	-0.0465006	0.0489685	0.0666547	0.12622	0.0464318	0.00414243	-0.0673259	0.0910254	-0.0292631	0.10435	-0.0478815	0.398994	-0.0175808					SLC12A4	0.281912	-0.0275343	0.461397	0.0761194	0.00162149	-0.106471	0.108066	-0.049222	0.0343848	0.19035	0.081172	0.18986
SLC12A5	0.653775	0.0651764	0.183428	-0.0567226	0.225464	0.0278501	0.700884	0.0141306	0.168969	0.0454134	0.117415	0.0681362	0.826109	0.0410983	0.252873	0.0392152	0.0546842	0.0300722	0.0316876	0.10498	0.672669	0.045943	0.0525487	0.0714241	0.0893194	0.0524019	0.866208	0.00239867	0.913892	-0.0224634					SLC12A5	0.134971	0.0589156	0.819593	0.0427518	0.56479	0.00393209	0.590823	0.00558365	0.38514	0.060331	0.342005	0.069438
SLC12A6	0.499893	0.0418885	0.305981	-0.0367081	0.339091	0.0180875	0.0816957	-0.0394817	0.153741	-0.0278216	0.113265	-0.0531289	0.0708501	-0.0405013	0.488511	0.0173992	0.686157	0.000346371	0.0889119	0.0811168	0.120755	-0.0738133	0.0879175	-0.0361922	0.0553464	-0.0526914	0.0119987	-0.0634025	0.382528	-0.0332225					SLC12A6	0.385601	0.0811741	0.382858	0.000964465	0.166902	-0.032308	0.0690921	-0.0361718	0.163265	0.0809671	0.354316	0.041603
SLC12A7	0.792686	0.0336633	0.230657	0.0568941	0.35966	0.0264422	0.154607	0.0624412	0.836856	0.021828	0.480122	0.0424944	0.67511	-0.00334086	0.0619397	0.0371025	0.181573	0.0362616	0.516783	-0.00589824	0.633842	0.0412289	0.507537	0.034047	0.381393	0.0330015	0.209219	0.0789251	0.429687	-0.0201166					SLC12A7	0.699056	0.0629499	0.201802	0.0093151	0.529017	0.046242	0.0560637	0.0764337	0.804774	0.00938825	0.668973	-0.0224592
SLC12A8	0.456245	0.0878639	0.153872	0.0530953	0.130729	0.0343482	0.477333	-0.00786436	0.427798	-0.0196008	0.395395	0.020626	0.238814	0.12263	0.590316	0.00902834	0.167361	-0.0226771	0.820756	0.00341906	0.775722	0.00582326	0.122045	-0.0270422	0.0698604	-0.0317706	0.169434	-0.0267475	0.430559	-0.0221761					SLC12A8	0.243105	0.0815793	0.486323	0.00362739	0.259179	-0.0207324	0.729181	-0.000545742	0.189006	0.113304	0.670064	0.0968647
SLC12A9	0.0405665	-0.0480263	0.0138014	-0.113212	0.0826411	0.0484727	0.037308	-0.128528	0.690921	0.00437494	0.270694	0.0285936	0.535195	0.00205094	0.105635	0.0300883	0.411832	-0.0364752	0.558211	-0.00974837	0.278581	-0.00542304	0.131731	-0.0240892	0.0366299	-0.0780458	0.0999521	-0.0604626	0.00630266	-0.0551563					SLC12A9	0.195534	0.0857227	0.00340058	-0.0708036	0.0945315	0.0524583	0.0131258	-0.139356	0.338025	0.101056	0.666794	-0.0230487
SLC13A1	0.0192086	0.184031	0.59289	0.0326717	0.805671	0.0216075	0.183816	0.0479123	0.321859	0.0667838	0.0142546	0.0880162	0.290062	0.0823614	0.663529	0.024204	0.693924	0.0102077	0.027548	0.076173	0.310241	0.0374078	0.0147361	0.0795816	0.326267	0.0593278	0.874461	0.0432637	0.114403	-0.0548586					SLC13A1	0.03314	0.193285	0.0967563	0.165806	0.14597	0.0618236	0.432802	0.0395967	0.315199	0.0941568	0.343529	0.0622435
SLC13A2	0.392902	0.124144	0.980313	-0.0229497	0.556203	0.0179496	0.0568885	-0.0225869	0.405464	-0.0137464	0.687611	-0.00251408	0.660922	0.029218	0.924239	0.00272419	0.709427	0.0137793	0.450552	0.016567	0.975542	0.0212883	0.968344	0.000630085	0.382208	-0.0271718	0.0395501	-0.0507646	0.713138	-0.00618809					SLC13A2	0.179519	0.112491	0.583615	0.146284	0.0581595	-0.0224117	0.150872	-0.0244927	0.32318	0.0998621	0.348896	-0.0355904
SLC13A3	0.344292	0.11453	0.200221	0.0476236	0.010661	0.0652301	0.722085	0.00331691	0.144047	0.0515898	0.382208	0.0449058	0.00970678	0.147043	0.00492809	0.0592919	0.174833	0.0304914	0.00469423	0.0825125	0.0767338	0.0780578	0.164378	0.0401456	0.697557	0.0229254	0.0391212	0.0783065	0.0522422	-0.0259636					SLC13A3	0.319602	0.137329	0.410343	0.0945326	0.667648	0.0100716	0.876989	0.0012462	0.043544	0.153797	0.0801328	0.144664
SLC13A4	0.765118	0.0220222	0.15301	0.0559854	0.0302901	0.0606577	0.650537	0.0258608	0.00162353	0.100522	0.205442	0.0396925	0.0299533	0.123825	0.058267	0.0470512	0.172942	0.0373017	0.0235139	0.045726	0.0273382	0.0807481	0.0664645	0.0482372	0.959988	0.0257571	0.00257939	0.118461	0.00296127	-0.0363058					SLC13A4	0.893521	0.0140476	0.590823	-0.00535837	0.754367	0.00271036	0.301761	0.0468257	0.626874	0.0651147	0.0196758	0.184839
SLC13A5	0.0619397	0.104657	0.455956	0.0187324	0.591857	0.0158299	0.313158	-0.00507417	0.147364	0.0284986	0.016201	0.0619323	0.0502581	0.123328	0.150315	-0.0121145	0.730658	0.020177	0.352644	0.037341	0.354973	0.0816734	0.838026	-0.00272565	0.760552	0.00121001	0.257879	-0.0222153	0.74113	-0.0114506					SLC13A5	0.277918	0.0711008	0.156479	0.156827	0.384323	-0.0122973	0.311669	-0.00261509	0.165531	0.100224	0.039694	0.134893
SLC14A1	0.389592	0.0706591	0.0991841	0.10121	0.391066	0.0136255	0.0151065	0.0996304	0.0901692	0.0957333	0.321128	0.0623123	0.303953	0.0685405	0.077834	0.0375503	0.0927776	0.0540063	0.244921	0.100791	0.373953	0.0331106	0.00241864	0.0800596	0.208676	0.0603405	0.573885	0.0757558	0.0432103	-0.0356364					SLC14A1	0.270697	0.0589224	0.430175	0.0845311	0.00697591	0.0880242	0.0541674	0.11678	0.259179	0.0793863	0.376525	0.060969
SLC14A2	0.512346	0.0337833	0.864036	0.00104367	0.246746	0.0372004	0.284612	-0.0164205	0.141192	-0.0175468	0.0178645	-0.0599543	0.26615	0.0569187	0.573885	0.00198403	0.249227	-0.0155735	0.284596	0.0325309	0.59289	0.00949498	0.366903	-0.00663153	0.141597	-0.0373653	0.0450161	-0.0503992	0.0662497	-0.0177468					SLC14A2	0.412899	0.0863024	0.750636	0.00669652	0.853663	-0.0138968	0.0622966	-0.0269115	0.936315	0.0121592	0.161668	0.107474
SLC15A1	0.324058	0.104718	0.397708	0.0291641	0.240099	0.0234232	0.419124	-0.02816	0.907603	0.0124268	0.200132	-0.0436626	0.785482	0.0104125	0.818187	-0.0128772	0.550741	-0.00441587	0.341145	0.027761	0.788355	0.0172842	0.224259	-0.0322963	0.757132	0.0183702	0.178925	-0.0333094	0.178289	-0.0212834					SLC15A1	0.858161	0.0686941	0.168625	0.147025	0.2121	-0.0387683	0.749502	-0.014411	0.840797	0.0229216	0.770838	-0.00189093
SLC15A2	0.625932	0.154792	0.668309	-0.00616642	0.022879	-0.0266316	0.477333	0.0641457	0.335953	0.0576032	0.394563	0.0390403	0.455629	0.0947394	0.408854	-0.0542482	0.799001	0.0202842	0.847605	0.0362141	0.833572	0.0067855	0.840367	0.0205554	0.964762	0.0451869	0.870922	0.0499667	0.795814	-0.0177486					SLC15A2	0.769999	0.165071	0.239501	0.153333	0.467481	0.0704879	0.411194	0.0520382	0.784042	0.125321	0.405464	0.0667313
SLC15A3	0.0481491	0.16344	0.103233	-0.0956684	0.637041	-0.00876044	0.946867	-0.00844059	0.818187	0.0468949	0.189815	0.0441769	0.281936	0.113812	0.107585	-0.0234626	0.322449	-0.00905385	0.230657	0.045203	0.126963	-0.0583917	0.919482	0.0156298	0.201714	0.0645687	0.612205	0.00423338	0.289969	-0.00846662					SLC15A3	0.00636047	0.232286	0.4537	0.116905	0.560759	-0.00772328	0.672669	-0.0220354	0.427317	0.104242	0.283266	0.123381
SLC15A4	0.127189	0.104846	0.563249	0.0331673	0.832405	-0.000485287	0.103713	0.0365435	0.0843555	0.0537549	0.666794	-0.0109907	0.748839	0.0160197	0.710898	0.0123706	0.957717	0.00521008	0.684716	0.00949008	0.880527	-0.00550081	0.686509	0.0123078	0.0627813	0.0696833	0.110563	0.0679771	0.622064	-0.00975427					SLC15A4	0.0608413	0.133984	0.372348	0.0804423	0.0221794	0.0640036	0.614791	0.0171146	0.836128	0.0382842	0.190321	-0.00718593
SLC15A5	0.419987	0.0561421	0.00336801	-0.117026	0.0536091	-0.0331656	0.456245	-0.0216292	0.603824	-0.0100603	0.0773305	-0.0500543	0.593953	0.0345071	0.0199928	-0.0557095	0.0214919	-0.0384426	0.0233309	-0.0397652	0.0514235	-0.0635505	0.21581	-0.0404303	0.964762	-0.00763487	0.549652	0.0158237	0.0212475	0.0143868					SLC15A5	0.145421	0.0947178	0.326191	0.0107201	0.534899	-0.0190807	0.465044	-0.0266625	0.779455	0.0638916	0.965956	0.014943
SLC16A1	0.0767824	0.0655196	0.00171232	0.167905	0.00027172	0.16651	0.0193632	-0.0608113	0.0564997	-0.0372572	0.0596732	-0.0390233	0.000957119	0.179672	0.00438381	-0.0407532	0.015906	-0.0577208	0.00638937	-0.0586373	1.26247e-05	0.29525	0.00214575	-0.0670423	0.0121523	-0.0604891	0.00279061	-0.0883743	2.66101e-05	-0.147127					SLC16A1	0.0424929	0.114971	0.31382	0.00188623	0.0343848	-0.0526041	0.0285094	-0.0573465	0.336176	0.0447364	0.00133404	0.299985
SLC16A10	0.00125338	0.195752	0.0890292	0.0678793	0.0512017	-0.0416874	9.15293e-05	-0.256062	0.00635549	-0.108317	0.0013171	-0.307495	0.142124	0.11729	0.0400957	-0.0502819	4.33599e-05	-0.150146	0.354451	0.0473435	1.06866e-05	0.21384	0.0013835	0.270793	9.25182e-05	0.168409	0.000452129	-0.2132	1.92179e-06	-0.129676					SLC16A10	0.00135582	0.255629	0.167491	0.142134	0.000354139	-0.223742	2.10024e-06	-0.246474	0.248525	0.117439	0.144617	0.0907616
SLC16A11	0.395395	0.00231915	0.358094	-0.0390625	0.409494	0.0190893	0.934951	-0.00142104	0.742369	0.00885406	0.666794	0.00177804	0.499307	-0.0144202	0.425185	-0.0131432	0.454766	0.0102867	0.386949	0.0468723	0.803356	0.00532875	0.868565	-0.00142675	0.940907	-0.00991826	0.594457	-0.0155324	0.714251	-0.00983086					SLC16A11	0.86051	0.00655159	0.632777	0.000290656	0.780601	-0.00837101	0.854639	0.000547938	0.181085	-0.0476938	0.872102	0.0166411
SLC16A12	0.117767	0.0997473	0.0964562	0.0771601	0.000555558	0.108942	0.625932	0.0404011	0.277262	0.0613482	0.553656	0.00119989	0.0123974	0.193681	0.286639	0.0261685	0.15058	0.0431443	0.0655124	0.0879608	0.0494861	0.14069	0.501799	0.0200866	0.646229	0.0150269	0.587219	0.0690992	0.000189684	-0.0554058					SLC16A12	0.18941	0.139931	0.460488	0.0598064	0.69172	0.0398096	0.43105	0.038637	0.0080444	0.246583	0.19544	0.134229
SLC16A13	0.928998	0.0318023	0.00407669	-0.138491	0.111051	0.0463868	0.402932	-0.0309379	0.251013	-0.019504	0.562716	-0.0234692	0.856599	0.0238627	0.703105	0.00790073	0.874801	0.0205343	0.842922	0.0137093	0.326928	0.0470344	0.452632	-0.0110591	0.530833	0.0137771	0.930188	0.0157356	0.832855	-0.00676779					SLC16A13	0.275278	0.0838664	0.071881	-0.00362382	0.762323	-0.0170314	0.180004	-0.034252	0.874801	0.0511731	0.603824	-0.0166109
SLC16A14	0.374105	-0.00784005	0.86992	-0.00821527	0.930283	-0.00102747	0.697557	-0.00538962	0.249779	-0.027169	0.780016	-0.0147167	0.901538	0.00416111	0.883911	0.00403787	0.184026	-0.0237502	0.763148	0.00617583	0.449655	-0.014694	0.80889	-0.0143753	0.0305222	-0.0463483	0.789225	0.0339777	0.74677	-0.000772792					SLC16A14	0.827741	0.0163098	0.0979642	-0.0275336	0.983914	-0.0038766	0.580538	-0.00847676	0.624758	0.0276674	0.792686	0.00503467
SLC16A2	0.113607	0.00191431	0.0562563	0.0747071	0.000360283	0.095994	0.00159873	-0.12325	0.0435931	-0.0718701	0.036228	-0.0993224	0.379114	-0.0119025	0.004084	0.0444324	0.781747	-0.00668025	0.841752	0.00452015	0.00040826	0.179871	2.48209e-05	-0.140533	0.770838	-0.0132937	0.0803915	-0.0781435	5.02208e-07	-0.101394					SLC16A2	0.0149958	-0.0732698	0.583615	0.0721368	0.00161321	-0.120781	0.00630302	-0.100041	0.134724	-0.0789645	0.351987	0.0449867
SLC16A3	0.0893194	-0.0202502	0.279245	0.0421433	0.0157554	0.0601482	0.868565	0.00986066	0.226551	-0.0237708	0.754855	-0.00717691	0.270038	-0.0163957	0.523008	0.00438911	0.520258	-0.00947092	0.513886	0.0395159	0.074518	0.0821999	0.64408	-0.0152004	0.945674	-0.00536809	0.160326	-0.0235845	0.114403	-0.0392132					SLC16A3	0.485387	0.0127429	0.0209796	-0.0479366	0.735155	-0.0102657	0.449655	0.0178712	0.0300602	-0.0759655	0.595495	0.0416398
SLC16A4	0.0698604	0.102117	0.426687	-0.0367161	0.794116	0.0121049	0.471781	-0.0143709	0.427798	-0.0168277	0.91354	7.80491e-05	0.346697	0.0521715	0.651616	0.0172153	0.919701	-0.00682174	0.682519	0.0122507	0.0622966	0.0900631	0.0862587	0.037603	0.296227	-0.0399308	0.18283	0.0694499	0.141204	-0.0179593					SLC16A4	0.960042	0.0156944	0.00965307	0.188465	0.713879	-0.0200914	0.507159	-0.0150089	0.274618	-0.0367964	0.0337696	0.144646
SLC16A5	0.826343	0.0288356	0.188403	-0.0457296	0.710161	0.0272059	0.0824864	-0.0452813	0.994623	0.00979884	0.228281	-0.0259714	0.192771	0.0846562	0.272653	0.0300768	0.153141	-0.0334955	0.352644	-0.0140863	0.397708	-0.0478399	0.0598764	-0.0378772	0.355095	-0.0115239	0.561705	-0.000376012	0.49032	-0.0196952					SLC16A5	0.976735	0.0336563	0.88643	0.045788	0.023704	-0.062836	0.450552	-0.0330309	0.148052	0.0820986	0.355874	0.0924387
SLC16A6	0.220851	0.105748	0.0484554	0.10774	0.00059368	0.103201	0.883911	0.000786715	0.310293	-0.0214903	0.537728	-0.0132755	0.95157	0.0391303	0.453534	0.0258259	0.662223	0.0100266	0.958851	-0.00355115	0.0614615	0.0610116	0.483855	0.0236554	0.416542	-0.020459	0.997013	0.00655844	0.0187839	-0.0483976					SLC16A6	0.0415839	0.131296	0.919591	0.0643357	0.91733	0.000755823	0.685815	0.00549909	0.3714	-0.00716895	0.35822	0.0717026
SLC16A7	0.0243473	0.148866	0.568308	-0.0276698	0.0304045	0.0596865	0.279253	0.0342233	0.0318113	0.0713872	0.107585	0.0610964	0.160647	0.0887864	0.372497	0.0196146	0.382693	0.0211894	0.477007	0.0543494	0.0150579	0.118126	0.0186757	0.0483424	0.44189	0.036352	0.437458	0.0528844	0.141607	-0.0308035					SLC16A7	0.132644	0.107736	0.119684	0.167455	0.374605	0.0252279	0.33963	0.0313506	0.159688	0.0889338	0.170833	0.107193
SLC16A8	0.480122	0.00538714	0.864036	0.0094822	0.503336	0.0100953	0.0604893	-0.0500992	0.659187	0.0143198	0.342766	-0.0329701	0.667456	0.0413778	0.120606	0.00941575	0.47115	-0.0228246	0.573389	-0.000312156	0.122194	-0.0761703	0.699774	0.00485474	0.8993	-0.00886991	0.475478	0.0510985	0.0818967	-0.0244705					SLC16A8	0.1874	0.0209277	0.263606	-0.0125271	0.138263	-0.0308561	0.0272338	-0.0518976	0.380255	0.101885	0.35822	-0.00799233
SLC16A9	0.80773	0.0530482	0.532375	0.0236648	0.374757	0.0310302	0.874461	-0.00207075	0.304615	0.0525528	0.190829	-0.00151743	0.830784	0.0481101	0.408854	0.0131622	0.262345	0.0332792	0.491959	0.018851	0.67704	-0.0159996	0.812373	0.0219585	0.713131	0.00644941	0.722085	0.0478222	0.142417	-0.0303348					SLC16A9	0.675947	0.0807366	0.480722	0.0462966	0.722811	-0.00714092	0.985085	0.0117134	0.735155	0.00166621	0.970732	0.0960234
SLC17A1	0.653775	0.0290764	0.695737	-0.0388148	0.361231	-0.0115068	0.182338	0.0273317	0.653775	0.00531656	0.398735	-0.0101067	0.215183	0.101014	0.738975	-0.0183632	0.931565	-0.00861174	0.336613	-0.0127783	0.371547	-0.0301011	0.262316	-0.0207644	0.643006	0.0180065	0.0416049	-0.0542434	0.293382	-0.0184577					SLC17A1	0.213121	-0.0307102	0.690218	0.081829	0.498217	0.0189934	0.0721176	0.036281	0.215954	0.106891	0.262316	0.09337
SLC17A2	0.473627	0.00113194	0.0923326	0.0637587	0.556203	-0.00282628	0.90879	0.0278489	0.58825	0.0242984	0.123134	0.0462812	0.321197	0.107036	0.763976	0.00237555	0.0643584	-0.0248564	0.567295	0.0165381	0.532375	-0.0221904	0.925428	0.000732353	0.371695	0.00585883	0.63872	-0.00192526	0.867923	-0.0187264					SLC17A2	0.30457	-0.0373329	0.779161	0.0470101	0.693924	0.0247866	0.757453	0.0308042	0.472069	0.09573	0.321859	0.12215
SLC17A3	0.624871	0.0375645	0.590823	-0.0493102	0.839413	0.0339991	0.887459	-0.00543998	0.894561	0.0579848	0.200658	0.040479	0.797035	0.000860244	0.847399	0.000164413	0.890123	0.00552327	0.0740327	0.0390228	0.638109	0.0619536	0.488543	-0.0182959	0.761693	0.0138737	0.413115	0.0372263	0.0334972	-0.0357862					SLC17A3	0.473308	0.0641696	0.812625	0.0182631	0.687319	-0.0140809	0.916031	-0.00777468	0.73403	0.00334841	0.838026	0.013651
SLC17A4	0.902858	0.0416871	0.525525	-0.0416221	0.809146	0.00735912	0.262954	0.0374619	0.175559	0.0458822	0.25725	0.0382861	0.613823	0.0796117	0.887459	-0.00216149	0.233045	0.0291165	0.906544	0.0218794	0.940988	0.0133891	0.568795	0.0139476	0.490425	0.0271723	0.374105	0.0412573	0.698732	-0.0114247					SLC17A4	0.827741	0.0595078	0.648829	0.0234495	0.248614	0.027215	0.309528	0.0430214	0.148471	0.0922411	0.900486	0.0592845
SLC17A5	0.22255	0.0630126	0.701272	-0.018835	0.109385	0.0411111	0.96715	0.0150994	0.0229619	0.05223	0.0232334	0.0646877	0.0792061	0.132042	0.585158	0.0158789	0.362673	0.0228592	0.0269227	0.0731005	0.296887	0.07525	0.181358	0.0514872	0.0134454	0.0545594	0.13838	0.0701565	0.786622	-0.00775957					SLC17A5	0.114443	0.0574001	0.347248	0.0679411	0.802464	0.0135511	0.879348	-0.000840676	0.512535	0.0804131	0.0346582	0.180049
SLC17A6	0.729951	0.0267344	0.332867	0.0282565	0.99821	0.00736555	0.420851	0.0372803	0.988649	0.0140088	0.318941	0.0395671	0.902725	0.0137892	0.902858	-0.00366643	0.341804	-0.0120331	0.968387	0.00616829	0.029056	0.111956	0.290722	0.0215316	0.523008	0.0478053	0.200132	-0.0327488	0.0488991	-0.0162416					SLC17A6	0.916031	0.0150956	0.94813	0.0554511	0.799001	0.0321637	0.234167	0.0549291	0.681833	-0.0143834	0.339727	0.0386777
SLC17A7	0.624871	0.0210755	0.650982	0.00155303	0.327667	0.0233588	0.697557	0.0238736	0.690921	-0.00103235	0.204906	0.0331609	0.813284	0.0418297	0.344292	0.0460722	0.778309	0.0227488	0.961234	0.0383741	0.882888	0.0422248	0.690921	0.0153106	0.571846	0.010603	0.700884	0.0151079	0.548298	-0.0418444					SLC17A7	0.564259	0.0325162	0.283252	0.0230506	0.789786	0.0228197	0.623227	0.0249275	0.743047	0.00710356	0.989844	0.0561284
SLC17A8	0.441002	0.00455093	0.966002	0.00548038	0.0388214	-0.0256674	0.0286182	-0.0356339	0.849745	-0.00452168	0.586188	-0.0107387	0.208054	0.0691483	0.235887	-0.0122791	0.0563996	-0.0322551	0.00385104	-0.0562936	0.722448	0.0169895	0.540697	-0.00957993	0.360575	-0.0152628	0.181848	-0.0326891	0.134089	0.00405641					SLC17A8	0.917217	0.00386185	0.259792	-0.0167833	0.102127	-0.0359958	0.022879	-0.049198	0.201889	0.118605	0.91354	0.0297871
SLC17A9	0.207054	0.0811232	0.176628	0.0626654	0.94813	0.030438	0.887459	0.00523913	0.308867	0.0464765	0.0707897	0.050185	0.0654328	0.112301	0.122407	0.0323493	0.746437	0.0226964	0.85112	0.0253202	0.0952633	-0.100654	0.015169	0.0543814	0.00993523	0.0792927	0.765118	0.0173608	0.520826	-0.0198623					SLC17A9	0.930283	0.00425839	0.0663926	0.151919	0.735155	0.00307479	0.678135	0.0172842	0.155735	0.125073	0.327006	0.110035
SLC18A1	0.725452	0.0980365	0.859335	-0.0163961	0.111386	-0.0280138	0.869743	0.00124561	0.318215	-0.0278803	0.376525	-0.00979075	0.21242	0.0963266	0.0105093	-0.0387313	0.31881	-0.0157723	0.508117	-0.00775229	0.892339	-0.0029411	0.64408	-0.00471562	0.737845	-0.00163536	0.317489	-0.0253565	0.138007	0.00977259					SLC18A1	0.716854	0.123229	0.599111	0.0592729	0.800155	-0.00877436	0.632777	0.00313021	0.127109	0.13131	0.546659	0.0763189
SLC18A2	0.794995	0.0697286	0.879348	0.00889018	0.0839729	0.0542192	0.689817	0.0572627	0.122045	0.091388	0.770838	0.0546274	0.919372	0.098937	0.540697	0.0488339	0.157482	0.073164	0.251043	0.0587707	0.117917	0.0748996	0.269393	0.0703533	0.610105	0.0796158	0.554659	0.0869513	0.188103	-0.031747					SLC18A2	0.819593	0.041689	0.598072	0.0829482	0.686221	0.0288972	0.539271	0.0819522	0.954147	0.0979554	0.722085	0.0993154
SLC18A3	0.719317	0.0432749	0.602664	0.0104986	0.287676	0.0417973	0.0706198	-0.0496212	0.405585	-0.012632	0.43565	0.0146484	0.437352	0.00286026	0.513636	0.0108178	0.951768	0.030241	0.0982868	-0.0252813	0.609275	-0.00344066	0.633885	-0.0106291	0.244021	-0.027073	0.265088	-0.0152603	0.34398	-0.0371841					SLC18A3	0.679384	0.0240517	0.641673	0.0619543	0.0518036	-0.0585789	0.140223	-0.0293927	0.229063	-0.0356196	0.925118	0.0396006
SLC18B1	0.594457	0.0494658	0.354973	-0.0550799	0.0997985	0.0465802	0.467181	-0.015547	0.819351	0.0069511	0.29692	0.0102662	0.176403	0.0731728	0.270043	-0.0165132	0.29341	0.0167405	0.0721176	0.0362325	0.0633537	-0.0993223	0.976703	0.00657657	0.468099	0.0167902	0.454437	0.0540253	0.136429	-0.0170415					SLC18B1	0.414608	0.0968357	0.518719	0.0305763	0.630054	-0.0143516	0.305981	-0.0203011	0.49255	0.0530422	0.190829	0.0939304
SLC19A1	0.259774	0.00753778	0.707935	-0.0229808	0.00270613	0.12733	0.928998	0.040715	0.311008	0.0820506	0.587219	0.0719541	0.783177	0.038726	0.0219034	0.0662961	0.0359397	0.0838548	0.974349	0.0543442	0.0679566	0.0910749	0.387944	0.0502503	0.820515	0.0560536	0.646229	0.0965309	0.0710106	-0.0599356					SLC19A1	0.813785	0.0567726	0.0976611	-0.0596115	0.180113	0.0884787	0.551196	-0.00452781	0.510613	0.0364442	0.659187	0.0332341
SLC19A2	0.481054	-0.00987411	0.185406	-0.0660059	0.0118618	0.0972629	0.120248	-0.00730522	0.0755892	-0.0351384	0.0538392	-0.0196036	0.790098	0.0235467	0.347357	-0.0158968	0.268757	-0.0047695	0.0877946	0.0648695	0.67704	0.0638393	0.446348	-0.00316046	0.556668	-0.0109113	0.067581	-0.0769932	0.165197	-0.0347778					SLC19A2	0.400216	-0.0122495	0.606406	0.0053504	0.148471	-0.00467701	0.207136	-0.0123532	0.45117	0.0602524	0.774276	-0.00983292
SLC19A3	0.760552	0.044962	0.133804	-0.0614965	0.968387	0.00153248	0.89693	-0.00598678	0.329228	0.0291462	0.90523	0.000998457	0.375064	0.0869131	0.598612	-0.00760945	0.607941	-0.0103227	0.980313	-0.0173026	0.611641	-0.0229434	0.97312	0.0134809	0.127563	0.0372577	0.565751	0.0115766	0.615755	-0.00483181					SLC19A3	0.684716	-0.00971608	0.493846	0.110494	0.711651	-0.0224407	0.853466	-0.00696565	0.819835	0.0432813	0.163019	0.132448
SLC1A1	0.32553	0.0518118	0.811465	0.00564173	0.637041	0.00796444	0.771984	0.0305385	0.221417	0.0617229	0.164378	0.0348845	0.120456	0.110893	0.0312197	0.0618616	0.240142	0.0517643	0.0190657	0.0772801	0.069321	0.142564	0.285962	0.0348351	0.000133687	0.132896	0.00563552	0.128452	0.000254389	-0.0589909					SLC1A1	0.13303	0.0661391	0.640247	0.032941	0.363461	0.0427602	0.769999	0.0183168	0.151856	0.0903416	0.201186	0.11855
SLC1A2	0.651996	0.00531214	0.929607	0.00207427	1.00817e-05	0.304909	0.375092	-0.0208113	0.122179	0.0440033	0.0653776	-0.0493225	0.149574	-0.0540321	0.493483	-0.00383495	0.426752	0.0224023	0.44422	-0.0185782	0.222691	0.0634911	0.219972	-0.0159549	0.752655	0.0288518	0.621559	-0.000365111	0.163388	-0.0517792					SLC1A2	0.339091	-0.0259046	0.642803	0.0486183	0.0813129	-0.0384024	0.657566	0.00323393	0.167829	-0.0479641	0.288091	-0.0582107
SLC1A3	0.0044088	-0.0846383	0.0122976	-0.135513	5.42114e-07	0.764161	0.00534088	-0.106856	0.251632	-0.0155206	0.00371931	-0.111905	0.243695	-0.0228263	0.295535	0.0366772	0.130873	-0.0215246	0.102863	-0.0386797	0.026717	0.223039	0.0507908	-0.0405899	0.022872	-0.0517492	0.262954	-0.0684647	0.00452566	-0.0835179					SLC1A3	0.0406001	-0.0589657	0.00367174	-0.102771	0.00785141	-0.111369	0.00423371	-0.10448	0.42558	-0.024681	0.163019	-0.0573713
SLC1A4	0.635512	0.069411	0.16541	0.0593933	0.428429	0.0431908	0.743501	-0.0148253	0.854443	0.000479458	0.424316	-0.00796509	0.751114	0.0469052	0.617469	0.0109749	0.386776	0.0203174	1.20506e-05	0.361266	0.000192161	0.252051	0.00863954	-0.0841419	0.0407135	-0.0464993	0.27528	0.119539	0.182657	-0.0010931					SLC1A4	0.367558	0.0690584	0.899437	0.0763643	0.93988	-0.00585337	0.667221	-0.0199161	0.650351	0.0526174	0.590316	0.0301051
SLC1A5	0.0121523	-0.032753	0.028727	0.0856504	3.01503e-06	0.201003	0.000374416	-0.105434	0.211947	-0.0461217	0.0268175	-0.0789555	0.00505435	-0.0921265	0.126073	0.0242467	0.0105396	-0.0635021	7.88669e-08	0.680234	2.84542e-07	0.327587	2.71669e-06	-0.1433	5.49012e-05	-0.125563	0.379766	0.041714	0.46626	-0.00825597					SLC1A5	0.00813677	-0.0661751	0.0523249	-0.0188813	0.000240897	-0.103233	0.00242788	-0.101363	0.0288358	-0.130939	0.00883148	0.168604
SLC1A6	0.0232334	0.119737	0.775722	-0.0120578	0.246746	-0.0197895	0.835686	0.00403137	0.172712	0.0919936	0.297614	0.0581702	0.611718	-0.00788176	0.246101	0.0275746	0.809401	0.035465	0.414608	0.0436632	0.668309	0.00877475	0.480122	0.0295952	0.108901	0.0641532	0.199607	0.088414	0.482847	-0.0408848					SLC1A6	0.438084	0.116101	0.0204048	0.138035	0.612127	-0.00955358	0.884068	0.0176163	0.144321	-0.0637673	0.841538	0.0357293
SLC1A7	0.812373	0.0666359	0.358877	0.027037	0.963618	0.0102172	0.613256	-0.00708346	0.251013	-0.0173446	0.314598	-0.0194601	0.435064	0.0868392	0.100571	-0.0121592	0.234217	-0.0361444	0.26233	-0.0137203	0.43105	-0.0255409	0.303206	-0.0192373	0.477333	0.0117976	0.277925	-0.0113627	0.975609	-0.0116829					SLC1A7	0.645606	-0.00738179	0.921966	0.129969	0.491608	-0.0202198	0.885249	0.0092931	0.681833	0.00566549	0.25851	0.152691
SLC20A1	0.503506	0.0556384	0.509643	0.0442366	0.0905214	0.0438103	0.00102595	0.0821895	0.00705788	0.13198	0.00279438	0.0745084	0.53061	0.0350962	0.0282821	0.0680888	0.00849807	0.0573933	0.00518477	0.149679	0.0472758	0.166021	0.0196818	0.0584208	0.0014378	0.110321	0.0743006	0.0921757	0.00176289	-0.0680798					SLC20A1	0.625942	0.0427495	0.331181	0.071496	0.00211008	0.0740569	0.0134383	0.0963255	0.850678	0.0238145	0.12897	0.070962
SLC20A2	0.159436	0.083169	0.190927	-0.0727187	0.479791	-0.00686431	0.279253	0.0287208	0.117767	0.0561589	0.132116	0.04298	0.0218954	0.146364	0.951637	-0.0166773	0.7487	0.00755176	0.816107	-0.0092281	0.465958	0.0413295	0.89693	-0.00487344	0.121324	0.0415741	0.814697	0.00820848	0.228453	-0.0158087					SLC20A2	0.219792	0.0850706	0.157355	0.0741376	0.374605	0.0253062	0.261059	0.0334071	0.642842	0.0510414	0.00391317	0.230581
SLC22A1	0.269393	0.0191117	0.361231	-0.0289785	0.786054	0.0121149	0.213597	-0.0366784	0.0698604	-0.0333653	0.274622	-0.0108038	0.27069	-0.0280019	0.520089	-0.0135782	0.569849	0.0115762	0.344188	0.0285937	0.268104	-0.0441871	0.895745	-0.00170655	0.388768	-0.017027	0.426055	-0.00677075	0.287934	-0.0165052					SLC22A1	0.28662	0.0106234	0.39024	0.016457	0.307349	-0.0249945	0.216438	-0.0293252	0.0448023	-0.0657134	0.822845	0.0108422
SLC22A10	0.458058	0.0812814	0.776868	-0.022924	0.672669	-0.00708791	0.923049	-0.00722807	0.783466	-0.00389807	0.151166	-0.0382527	0.998205	0.0387104	0.0131664	-0.0456616	0.00150138	-0.0687208	0.0182407	-0.0365607	0.227185	-0.0550814	0.569811	-0.0204671	0.103713	-0.0276489	0.277925	-0.0214826	0.16794	0.00774755					SLC22A10	0.782605	0.069369	0.236527	0.093029	0.913775	-0.0110827	0.943368	-0.0130719	0.554738	-0.0162806	0.586188	0.0648318
SLC22A11	0.00389459	-0.0897583	0.823083	0.0180527	0.100107	0.0466266	0.0037132	-0.0891642	0.0540257	-0.0518613	0.191846	-0.0682186	0.210775	-0.0269624	0.179895	0.0210217	5.13049e-05	-0.0829222	0.799888	-0.0014075	0.885249	-0.000479359	0.000485556	-0.146501	0.137982	-0.041599	0.426055	-0.00487271	0.00154753	-0.0727344					SLC22A11	0.00865463	-0.0574108	0.0484554	-0.0619222	0.0113828	-0.0999709	0.00403826	-0.0858302	0.277912	-0.00712684	0.318215	-0.0420921
SLC22A12	0.0282931	0.14009	0.0232399	0.0683996	0.418898	0.0327722	0.067581	0.0549817	0.791532	0.0699493	0.332206	0.0774746	0.664186	0.0943152	0.614308	-0.00300194	0.0817425	0.0554659	0.0402553	0.083992	0.200747	0.0473413	0.611154	0.0314114	0.19544	0.076277	0.595495	0.0963295	0.652945	-0.0165615					SLC22A12	0.0345211	0.144569	0.162241	0.15653	0.00783354	0.0733902	0.804513	0.0349401	0.036072	0.198754	0.13522	-0.00752451
SLC22A13	0.934951	0.0757137	0.957659	0.00264411	0.317426	0.043218	0.977897	0.00804488	0.804252	-0.0202064	0.924239	-0.00473154	0.611718	0.0479249	0.342766	-0.0163901	0.257293	-0.0139343	0.930283	0.0258229	0.589791	0.0450097	0.415684	-0.0205126	0.716484	0.00074316	0.273308	0.00261539	0.571388	-0.0223549					SLC22A13	0.424081	0.0958589	0.792963	0.0687251	0.962477	0.00736867	0.894704	0.00856187	0.809401	0.042017	0.377333	0.0784687
SLC22A14	0.108571	0.111417	0.468707	0.0293916	0.00677599	0.0730473	0.0913123	0.0465973	0.318215	0.0422537	0.0132218	0.0581614	0.819108	0.0626153	0.686509	0.00296524	0.365832	0.0270894	0.31815	0.0507568	0.0195293	0.0593947	0.151593	0.0412773	0.387944	0.0332413	0.33746	0.0314951	0.00919195	-0.0454357					SLC22A14	0.222048	0.17172	0.446969	0.0549517	0.330549	0.0302215	0.013744	0.072527	0.997021	0.037766	0.574905	0.0737643
SLC22A15	0.975509	0.0520365	0.219792	-0.0563389	0.856987	0.0067688	0.352762	0.0169081	0.2114	0.0520253	0.376525	0.0233386	0.636119	0.0877288	0.918293	0.0107587	0.994638	-0.00208993	0.31598	-0.0185795	0.707935	0.0151432	0.211947	-0.0253689	0.3733	0.0233114	0.361363	0.0525886	0.194692	0.00619783					SLC22A15	0.510036	0.0966974	0.295504	-0.000379408	0.655737	0.00750303	0.305275	0.0246185	0.98868	0.138539	0.582073	0.0365863
SLC22A16	0.838026	0.0179514	0.776868	-0.00583695	0.0574238	0.048744	0.0410088	-0.0397389	0.648382	0.0509083	0.313158	-0.0266346	0.198992	-0.0250018	0.538717	0.0106378	0.416957	0.00311859	0.36597	0.0427515	0.395209	0.0452127	0.139179	0.0300381	0.294844	-0.0317107	0.952829	0.00375294	0.0430564	-0.0347814					SLC22A16	0.515816	0.0229262	0.647754	0.00183992	0.0652247	-0.0476603	0.0801579	-0.0391885	0.191025	-0.0593229	0.681011	-0.0141785
SLC22A17	0.919482	0.0123079	0.391066	-0.0219849	0.412899	0.0237135	0.447243	0.00043467	0.505621	0.068155	0.826343	-0.00142334	0.535195	0.0358702	0.172712	-0.0148228	0.0667638	0.024489	0.717972	-0.0152827	0.0737911	0.0602963	0.60696	0.00913297	0.817023	0.014378	0.392902	-0.0134171	0.102909	-0.0323686					SLC22A17	0.927906	0.0015012	0.920779	0.0231146	0.2819	-0.00384364	0.907729	0.0032806	0.429931	0.0645073	0.825176	0.0192383
SLC22A18	0.210853	0.0910537	0.412046	-0.0284234	0.0103894	0.0704057	0.640862	0.0368312	0.640862	0.0140068	0.103078	0.0394805	0.0481824	0.114018	0.127189	0.0332326	0.292039	-0.00260716	0.0154985	0.0689489	0.394378	0.042308	0.387121	-0.025772	0.389592	-0.0128777	0.0666866	0.0937333	0.000357248	-0.0581211					SLC22A18	0.108394	0.0733557	0.160451	-0.0361403	0.682929	0.0217751	0.552196	0.0509771	0.0497973	0.146204	0.0933407	0.123479
SLC22A18AS	0.438343	0.0881737	0.575428	0.0296078	0.000143309	0.101962	0.0183031	0.0853553	0.00661054	0.123303	0.00129972	0.0874849	0.00289186	0.227999	0.0179369	0.0602336	0.0011218	0.132842	0.00398125	0.140139	0.0285094	0.143094	0.0488315	0.0838667	0.000818885	0.137573	0.0156775	0.186387	0.000463173	-0.0632911					SLC22A18AS	0.206598	0.149719	0.937418	0.0261338	0.0441694	0.0852781	0.0136867	0.0866198	0.00449205	0.262301	0.00673112	0.19384
SLC22A2	0.447243	0.00479064	0.45145	-0.0342941	0.605362	0.0275686	0.915916	-0.0100528	0.819351	0.0505252	0.769693	0.00637099	0.70383	0.0308242	0.471781	-0.015795	0.57901	-0.0106473	0.510997	0.0106316	0.603275	0.0238601	0.950444	-0.00590509	0.856793	0.0109189	0.965956	0.0404377	0.821236	-0.00656677					SLC22A2	0.253522	0.0120357	0.257271	0.0127766	0.727292	-0.0210291	0.985085	0.00790857	0.476682	0.020226	0.729951	0.0755497
SLC22A23	0.812373	0.00519142	0.0900406	0.0789674	0.247969	0.023059	0.195957	-0.0263038	0.587219	0.0321182	0.103395	-0.0422645	0.707173	-0.00832101	0.0893194	-0.0314313	0.363461	-0.0126183	0.403575	-0.0201778	0.364386	-0.000307654	0.82168	0.00305935	0.157667	-0.0328147	0.165288	-0.0345991	0.0909194	-0.0326643					SLC22A23	0.303164	-0.0371085	0.529434	0.0484473	0.20031	-0.0353033	0.403575	-0.0164747	0.235394	-0.0338479	0.797307	0.0174382
SLC22A24	0.998208	0.0273525	0.292066	-0.0345369	0.0288363	-0.0530557	0.0822221	-0.0311025	0.35822	-0.0126048	0.3733	-0.0248378	0.534208	0.0250348	0.0255072	-0.0424447	0.187502	-0.0187681	0.018537	-0.0568466	0.12622	-0.0731704	0.136793	-0.0268634	0.111908	-0.0155133	0.40631	-0.00683899	0.116124	0.00784241					SLC22A24	0.56527	0.0835519	0.246746	-0.0234173	0.0667638	-0.0531879	0.277257	-0.0310675	0.667648	0.0069878	0.803093	0.0180884
SLC22A25	0.939715	0.045211	0.697949	0.00662629	0.389416	-0.0190582	0.869743	0.0121145	0.497043	-0.0121298	0.841538	0.0172019	0.125555	-0.0355003	0.0918882	-0.0223096	0.49727	-0.00618121	0.185406	-0.0257694	0.773431	-0.00896473	0.519118	0.0191726	0.0896019	-0.0422552	0.439228	0.0057703	0.104493	0.0104886					SLC22A25	0.354973	0.0455488	0.293438	0.048929	0.657896	0.00164966	0.832405	0.0205296	0.177218	-0.0403017	0.387944	-0.0310075
SLC22A3	0.0563061	0.160613	0.412899	0.0316411	0.068636	0.0649273	0.285962	0.074928	0.86503	0.0171876	0.717603	-6.67184e-06	0.1602	0.090369	0.429545	-0.0163533	0.651427	0.013801	0.840582	0.00727474	0.905359	0.00984651	0.0948116	0.0581294	0.894561	0.0128861	0.976703	0.0265237	0.131399	-0.0426831					SLC22A3	0.0590116	0.235186	0.291381	0.0717974	0.431678	0.0652535	0.150448	0.0846025	0.0924878	0.0828978	0.524959	0.0500023
SLC22A31	0.672248	0.0860381	0.0401099	0.0985735	0.663961	0.0101402	0.817023	-0.000916453	0.421715	0.0294638	0.826343	-0.0132352	0.75567	0.118765	0.733331	-0.0103798	0.656816	0.0119342	0.456861	0.0111171	0.247969	-0.0264407	0.907603	-0.0161889	0.728825	0.00383203	0.449035	0.00452926	0.0494147	-0.0366235					SLC22A31	0.789506	0.104375	0.507159	0.0723931	0.82332	0.00624638	0.94813	0.00279447	0.642842	0.139746	0.979092	0.051548
SLC22A4	0.902564	0.0350385	0.500571	0.0249088	0.120979	0.0319115	0.411407	0.0384484	0.122045	0.1074	0.702842	-0.0140917	0.218452	0.106468	0.96535	0.000514576	0.805263	-0.00432568	0.869684	-0.00823324	0.476805	-0.0177977	0.591756	-0.0200014	0.476691	0.0283582	0.592848	0.0181616	0.0191635	-0.0510291					SLC22A4	0.236136	0.0734773	0.291989	0.00510521	0.662223	0.0498677	0.507159	0.0334446	0.389279	0.114311	0.108901	0.159369
SLC22A5	0.41397	0.00714386	0.419759	-0.027909	0.0677313	0.0511646	0.942099	-0.00242474	0.363731	-0.0178042	0.313878	0.0232461	0.88849	0.0501467	0.00237106	0.0540249	0.390887	0.0341108	0.396874	0.0341274	0.600151	-0.00677838	0.89693	0.0144411	0.51042	0.0244929	0.0521848	0.0882662	0.175421	-0.0253394					SLC22A5	0.586699	-0.0159417	0.49479	0.0311994	0.782894	-0.00861934	0.86992	0.00193416	0.511574	0.00345483	0.537728	0.0920571
SLC22A6	0.737845	0.0186175	0.779161	-0.0122972	0.340387	-0.0115769	0.881547	0.0429247	0.555663	0.125488	0.750307	0.0219608	0.971887	0.000453479	0.938524	0.0277746	0.920886	0.00902435	0.769999	-0.002369	0.307397	-0.0445526	0.636581	0.0357205	0.667883	0.0507866	0.166203	0.149766	0.841011	-0.00734659					SLC22A6	0.986278	0.0312321	0.649906	-0.00508422	0.994638	0.0339244	0.983892	0.047825	0.201362	0.0978866	0.108241	-0.0667785
SLC22A7	0.416542	0.0919511	0.24981	-0.0434129	0.779161	0.0126823	0.174606	-0.0317182	0.254742	0.0643359	0.045499	-0.0368656	0.359918	0.0704856	0.199607	-0.0216649	0.994638	0.0146811	0.911286	0.0391999	0.666134	-0.0211971	0.330715	-0.0136813	0.0796172	-0.0209012	0.742369	0.0591258	0.723173	-0.0343474					SLC22A7	0.755179	0.108998	0.403575	0.0888447	0.205608	-0.0277405	0.20499	-0.0366816	0.25981	0.0809617	0.409704	0.0774575
SLC22A8	0.518148	0.0911343	0.0530555	-0.089423	0.721328	0.000487099	0.959988	0.0224285	0.504664	0.0237827	0.228281	0.0434991	0.440377	0.022251	0.0459863	0.0433054	0.589268	0.0247476	0.66179	0.0278843	0.284596	0.0849923	0.0632057	0.0516465	0.0710236	0.0690921	0.449933	0.0736748	0.353957	-0.020366					SLC22A8	0.45145	0.0747575	0.781457	0.119593	0.958907	0.0212544	0.76543	0.0328439	0.929191	0.056593	0.187298	-0.012462
SLC22A9	0.51621	0.0052952	0.568308	0.00800458	0.0165485	-0.0383747	0.392073	-0.0315476	0.182338	-0.0244718	0.946867	0.000817018	0.0976538	-0.0547839	0.46352	-0.0092395	0.1553	-0.0185978	0.150872	0.0291399	0.190927	-0.0467646	0.78692	-0.0132218	0.719843	0.0108789	0.661357	-0.00980161	0.0107372	0.0150502					SLC22A9	0.779161	0.0116787	0.538283	-0.00857056	0.343323	-0.0194265	0.463218	-0.0263735	0.1468	-0.0587993	0.296227	-0.039871
SLC23A1	0.172712	0.081286	0.463218	0.0186245	0.0481159	0.0457633	0.697557	0.00433021	0.881547	0.00124202	0.630182	0.00727984	0.749977	0.0285644	0.791532	0.0118681	0.357188	0.0106135	0.0421863	0.0587958	0.10676	0.0743029	0.83218	0.00323329	0.27528	0.0470747	0.247323	0.0589987	0.249872	-0.0209356					SLC23A1	0.139319	0.12709	0.412046	0.0432205	0.788636	-0.019334	0.344951	0.0301745	0.349442	0.00364441	0.533782	0.0652244
SLC23A2	0.241858	0.058937	0.0672826	0.105172	0.550197	0.0379443	0.692025	0.00753976	0.361363	0.0293403	0.873281	0.0132994	0.526347	-0.0223846	0.868565	-0.000125075	0.102127	-0.0117042	0.924342	-0.00246197	0.867565	0.0189583	0.123498	-0.0491915	0.713131	-0.0130717	0.854443	0.0417208	0.261726	-0.0371866					SLC23A2	0.475156	0.0448234	0.463218	0.108303	0.682929	-0.00513944	0.726934	0.0250875	0.0179602	-0.097597	0.29692	0.0687946
SLC23A3	0.421715	-0.0131171	0.66179	-0.00985648	0.21811	-0.0272644	0.255994	-0.0454047	0.169899	-0.0394066	0.316041	-0.0650752	0.437716	0.0616373	0.585158	-0.0306151	0.0635016	-0.033247	0.0494861	-0.0455546	0.401054	-0.0227771	0.308867	-0.0415268	0.166662	-0.036401	0.51042	-0.0311099	0.236032	-0.00455976					SLC23A3	0.29758	-0.053337	0.963618	0.0518364	0.305935	-0.0440688	0.214223	-0.0436621	0.717224	0.0716125	0.559688	0.0559407
SLC24A1	0.290722	-0.00451009	0.543232	-0.0162878	0.0405474	-0.037605	0.483855	0.021951	0.311724	-0.00873828	0.530833	-0.016375	0.0420786	0.115965	0.599653	-0.0164108	0.819835	-0.00641841	0.571354	0.0159409	0.568308	0.0157829	0.210853	-0.0173056	0.749171	0.0291335	0.683208	0.0479358	0.0416916	0.0123821					SLC24A1	0.519688	-0.0141234	0.327667	0.011093	0.789786	-0.00884646	0.377176	0.0236802	0.0449617	-0.0521323	0.0238777	0.171722
SLC24A2	0.948059	0.0688698	0.639178	-0.0354396	0.673761	0.0167283	0.0290568	-0.0442849	0.79384	-0.00318809	0.3733	-0.0348432	0.809796	0.00856757	0.0655822	-0.0319541	0.0768871	-0.0330418	0.827741	0.00279015	0.966002	0.00123074	0.0106001	-0.0537766	0.504664	-0.0224537	0.149467	0.00548423	0.404016	0.00249234					SLC24A2	0.700718	0.0561022	0.86051	0.0876345	0.0168331	-0.0511367	0.103867	-0.0413618	0.72505	-0.00897426	0.649459	0.0257311
SLC24A3	0.30391	0.0345978	0.710161	0.0383583	0.658707	-0.00426415	0.0479798	0.101051	0.411407	0.0602007	0.620636	0.0361527	0.214337	-0.0236647	0.216923	-0.0165014	0.23246	0.0624799	0.179034	0.0774719	0.397708	0.0459386	0.378143	0.0140554	0.124596	0.0787374	0.845054	0.0355889	0.722056	-0.0430186					SLC24A3	0.284596	0.059154	0.479791	0.00930934	0.0432342	0.0903832	0.0564495	0.110905	0.137866	-0.0104677	0.984246	0.0172943
SLC24A4	0.254742	0.134743	0.326928	-0.0552637	0.0388214	0.0510286	0.51042	-0.0235755	0.774276	0.0161936	0.848572	-0.0365729	0.446621	0.0847895	0.84271	-0.00827539	0.535882	-0.0157468	0.241298	0.0248028	0.0412855	0.0912148	0.834517	-0.00554581	0.224259	-0.0277912	0.746902	0.0164354	0.0108294	-0.0374516					SLC24A4	0.0517825	0.136401	0.949321	0.147395	0.84664	-0.0286329	0.25853	-0.0186245	0.688418	0.0117345	0.170366	0.115182
SLC24A5	0.650537	0.0157797	0.956468	-0.0128666	0.292066	-0.025671	0.706441	0.00150222	0.971926	0.0141758	0.90523	-0.000833766	0.928901	0.0302078	0.660272	0.0171776	0.366624	0.0171999	0.717972	0.00341771	0.811465	-0.011383	0.667883	0.00967549	0.313158	0.0143434	0.849745	0.0112407	0.633703	-0.00996382					SLC24A5	0.348016	-0.0241077	0.684716	0.060297	0.658977	-0.0134215	0.290698	0.0186218	0.391712	-0.0148121	0.556668	0.0763855
SLC25A1	0.422581	0.105834	0.796423	0.00312292	0.778014	0.00892386	0.699774	0.0741888	0.283266	0.0714503	0.667883	0.0367602	0.457443	0.0825018	0.00746362	0.0735647	0.101502	0.0701199	0.178551	0.0612438	0.383674	0.0240412	0.520089	0.0109579	0.975509	0.0293006	0.351987	0.0995625	0.030285	-0.0474725					SLC25A1	0.826576	0.0731693	0.0396764	0.167351	0.929191	0.0538142	0.228339	0.107505	0.432553	0.00554107	0.0788489	0.159182
SLC25A10	0.679913	0.0442005	0.960042	0.00395925	0.547207	0.0182678	0.35822	0.0212642	0.0450161	0.0557337	0.0578704	0.0587196	0.170248	-0.0296092	0.0724403	0.0357831	0.112212	0.0253966	0.277257	0.033302	0.144595	0.0713214	0.0544003	0.0565331	0.0801328	0.0511387	0.0170843	0.082554	0.0315602	-0.0390785					SLC25A10	0.846433	0.0243759	0.688015	0.0657184	0.516389	0.0138734	0.400216	0.0247144	0.176261	-0.0462245	0.495147	-0.0159027
SLC25A11	0.274622	-0.00413195	0.634908	0.0229258	0.510997	0.0229862	0.227126	-0.0356459	0.096902	-0.0418668	0.250396	-0.0259562	0.0172117	-0.0760397	0.130204	-0.0113946	0.800155	0.00907506	0.604318	0.0371501	0.199696	-0.0492409	0.937333	-0.000959926	0.433052	-0.0208025	0.301801	-0.0317177	0.108372	-0.0301403					SLC25A11	0.0532395	-0.0414738	0.858161	0.0450091	0.0301737	-0.0613347	0.606406	-0.0236025	0.0035281	-0.0995351	0.413115	-0.0430099
SLC25A12	0.274622	0.00114122	0.66179	-0.0177415	0.975542	0.00189346	0.262954	-0.0337101	0.209762	-0.0295349	0.158108	-0.0388238	0.080237	-0.0433335	0.759411	-0.0137756	0.508696	-0.0128824	0.878168	0.00155863	0.602233	0.0288595	0.067581	-0.0497646	0.0354357	-0.0426044	0.141597	-0.035775	0.89971	-0.00992939					SLC25A12	0.649906	0.0139467	0.2579	-0.0158247	0.212647	-0.0327914	0.409494	-0.0205119	0.196144	-0.0353207	0.0930487	-0.0557956
SLC25A13	0.0843555	0.115387	0.881707	-0.0142942	0.49479	0.0171297	0.233528	-0.0485861	0.0401282	-0.0833034	0.0336442	-0.0693779	0.857777	0.0185361	0.499893	-0.0524894	0.283909	-0.0259485	0.778014	0.00147724	0.840582	-0.0233904	0.0640615	-0.0668006	0.149045	-0.0525978	0.576949	0.0029294	0.619958	-0.0260014					SLC25A13	0.590823	0.09667	0.071881	0.126238	0.160577	-0.0567577	0.344188	-0.0359234	0.69172	-0.00481304	0.608008	0.0239245
SLC25A14	0.692025	0.0324572	0.803356	0.00732924	0.740448	-0.00511653	0.0326557	0.0675313	0.0234159	0.0830875	0.423448	0.0248672	0.289379	0.0762234	0.433052	-0.0157811	0.0402367	0.0435616	0.048797	0.0545311	0.197607	0.0736928	0.803093	0.0354591	0.282594	0.0384183	0.977897	0.0557647	0.492198	-0.0208489					SLC25A14	0.814946	0.0233049	0.681422	0.0414891	0.0522835	0.0654286	0.0769833	0.0612249	0.405901	0.0922589	0.291406	0.0541749
SLC25A15	0.142003	-0.0402218	0.597034	0.0318742	0.12004	0.0424566	0.404619	0.0312158	0.850919	-0.00148446	0.231769	-0.0239584	0.16471	-0.0854471	0.354316	0.0294275	0.736281	0.00928299	0.257271	-0.0155288	0.261059	0.0421857	0.300401	0.0341372	0.405464	0.0376769	0.498942	0.05217	0.56835	-0.0261753					SLC25A15	0.594961	-0.0171325	0.157355	-0.0879902	0.410132	0.0463125	0.394378	0.0240795	0.120546	-0.102241	0.247935	-0.075916
SLC25A16	0.617469	0.0362218	0.471465	-0.0340811	0.321789	0.0417213	0.601737	0.0205083	0.724329	0.0389969	0.979092	0.0105024	0.933669	0.0529994	0.926618	-0.00548192	0.599609	0.0174999	0.1869	0.0671114	0.0772334	0.00987951	0.938524	-0.0258808	0.817023	0.0358669	0.481986	0.0336784	0.0952769	-0.0334798					SLC25A16	0.774576	0.0234247	0.846433	0.0484295	0.193061	0.0500129	0.993437	-0.00295938	0.52804	0.020177	0.59135	0.0952673
SLC25A17	0.965956	0.0298766	0.441626	0.0235909	0.303164	0.0346116	0.570828	0.0103634	0.835686	0.018335	0.340485	0.0411596	0.854246	0.0508946	0.744634	-0.00561656	0.905487	0.00601583	0.424949	0.0596601	0.168163	-0.0621379	0.603824	0.00926741	0.698665	0.0327743	0.104991	-0.013542	0.771748	-0.00220726					SLC25A17	0.130349	-0.0392799	0.314539	0.0876487	0.801309	0.00187901	0.52455	0.0170452	0.79439	0.0129597	0.416542	0.0885692
SLC25A18	0.0832833	0.185106	0.568308	-0.00574896	0.985085	-0.00725352	0.170366	-0.015028	0.763976	0.0275521	0.448139	-0.0060224	0.27069	0.0711835	0.993428	-0.00718086	0.78519	0.0106041	0.956468	0.00156413	0.282581	-0.0258794	0.876822	0.0243417	0.927808	0.0168517	0.845054	0.0350263	0.603222	-0.0257075					SLC25A18	0.0943764	0.103967	0.113758	0.248505	0.125259	-0.0338153	0.18941	-0.00388511	0.824482	0.0797002	0.249163	0.0674184
SLC25A19	0.0491758	0.112714	0.884068	-0.00304926	0.536311	-0.0122221	0.556668	0.0166286	0.18283	0.0364746	0.0469742	0.0464174	0.0934778	0.109442	0.41226	0.028569	0.00357912	0.0485381	0.0503591	0.0447876	0.691321	-0.0224586	0.485727	0.0135451	0.15988	0.0354558	0.48479	0.0249831	0.69432	-0.00519968					SLC25A19	0.131876	0.0909217	0.0145075	0.123087	0.713879	-0.00529885	0.140926	0.0430261	0.498217	0.0725002	0.0230521	0.134275
SLC25A2	0.330715	0.000706744	0.970772	0.00138872	0.607451	0.0244229	0.472704	0.0187328	0.82401	0.0483812	0.23002	0.0313934	0.61277	0.00965659	0.200132	0.0372836	0.885404	0.0371558	0.571354	0.0625741	0.960042	0.0826822	0.520089	0.0328867	0.623811	0.0523529	0.199082	0.0731078	0.482847	-0.0275011					SLC25A2	0.828907	0.04881	0.0926224	-0.01099	0.760047	0.00648081	0.421485	0.0100505	0.804774	0.0070826	0.75258	0.00659368
SLC25A20	0.647305	0.0261833	0.574408	0.0072038	0.983892	0.0012711	0.924239	0.0045498	0.241858	0.0188156	0.703105	-0.0024081	0.603328	0.0385227	0.395395	0.00206078	0.317363	0.0247972	0.919592	-0.00484445	0.28527	-0.0452578	0.0862587	-0.0331581	0.164378	-0.0296228	0.664617	-0.00622351	0.206226	0.0023955					SLC25A20	0.238308	0.00722213	0.853466	0.0462575	0.966049	0.00454738	0.987471	0.0127739	0.375409	0.0606765	0.936142	0.00651836
SLC25A21	0.706441	0.0285531	0.899437	-0.0244245	0.878168	-0.000523149	0.0302927	-0.0861535	0.374105	-0.0337481	0.0930487	-0.0655471	0.0163884	-0.0904919	0.0266122	-0.0563607	0.31881	-0.0256	0.19865	-0.0276076	0.0307499	-0.153424	0.187298	-0.0338494	0.0907393	-0.0506408	0.636581	0.0249251	0.458991	-0.0144676					SLC25A21	0.310954	-0.0301248	0.670488	0.104887	0.00497713	-0.111106	0.132644	-0.0581062	0.00225108	-0.132735	0.367699	-0.032175
SLC25A22	0.179409	0.00364693	0.308817	0.0528087	0.754042	-0.000663575	0.00518638	-0.101229	0.0104191	-0.0770368	0.106932	-0.0704146	0.647933	0.0100953	0.93376	-0.0629234	0.522198	-0.0363206	0.0434131	-0.0521927	0.101037	-0.0589587	0.0257051	-0.0694909	0.120606	-0.0569178	0.820515	-0.00174811	0.139199	-0.0226564					SLC25A22	0.277918	0.034025	0.195534	-0.0192585	0.00214151	-0.107776	0.0250227	-0.0996613	0.830301	0.0283586	0.404619	0.0229533
SLC25A23	0.181358	-0.00889738	0.486323	0.0130445	0.740448	0.0221979	0.831012	0.0137357	0.535753	0.0291254	0.387944	0.00419519	0.484193	-0.0148988	0.349667	0.0212945	0.779455	-0.0032788	0.296887	0.0200245	0.821919	0.0204503	0.854443	0.0104852	0.601737	0.0174503	0.371695	0.0575218	0.43669	-0.000767568					SLC25A23	0.234755	-0.000531847	0.155171	-0.0136135	0.807087	0.00172361	0.61374	0.0272491	0.86422	0.0211651	0.142818	-0.0271437
SLC25A24	0.239457	0.126265	0.598072	0.0164547	0.606406	0.0344506	0.354316	0.0334433	0.586188	0.0532993	0.603824	0.00627346	0.345929	0.0190069	0.0102851	0.0715186	0.138661	0.0633518	0.645606	0.0166909	0.426687	0.0548499	0.574905	0.00319213	0.254118	-0.0025336	0.788072	0.0107874	0.615755	-0.0103222					SLC25A24	0.701272	0.0538946	0.0795146	0.207647	0.386776	0.0290881	0.509076	0.0380912	0.731782	0.00751016	0.332953	0.0290074
SLC25A25	0.0591741	0.132922	0.358877	0.0799843	0.000188769	0.216624	0.000454821	0.16511	0.00187372	0.138414	2.14374e-05	0.16553	6.53109e-05	0.251285	8.8036e-05	0.161746	0.00183793	0.129635	0.0347989	0.10591	0.0224347	0.13484	0.00197983	0.13068	0.000418461	0.131741	0.000199778	0.233427	0.000355219	-0.0901605					SLC25A25	0.0433033	0.117624	0.0994909	0.156726	0.000669054	0.173879	0.00465056	0.137342	1.46847e-05	0.282624	0.00492809	0.230743
SLC25A26	0.130204	-0.0172036	0.827741	1.65886e-05	0.214775	-0.0195375	0.0840864	-0.034588	0.822845	-0.00902807	0.936142	0.00417035	0.579503	-0.0192855	0.421715	-0.0215398	0.0993388	-0.0323391	0.0754962	-0.0355985	0.153872	-0.0723887	0.92186	-0.00444637	0.365315	-0.0205034	0.299006	-0.0262939	0.0743377	0.00937626					SLC25A26	0.0198438	-0.0310176	0.346481	-0.00260444	0.0605768	-0.0284881	0.218669	-0.0226468	0.253548	-0.0477219	0.753717	-0.011867
SLC25A27	0.24367	0.123496	0.688015	0.0294839	0.692424	0.0245711	0.311008	0.038294	0.942099	0.0859101	0.239457	0.0940967	0.438602	0.12336	0.214701	-0.00381469	0.446697	0.0591685	0.532375	0.0512029	0.188403	0.0476161	0.745768	0.0620817	0.581047	0.0951125	0.687611	0.0962136	0.576468	-0.0214678					SLC25A27	0.0199231	0.18869	0.488198	0.0723267	0.784042	0.0549455	0.15301	0.0219469	0.15143	0.154589	0.901672	0.0968302
SLC25A28	0.420004	-0.00114764	0.477934	0.0318543	0.534341	0.0450345	0.53317	-0.0124632	0.546749	0.0142851	0.796151	-0.0129931	0.109421	-0.0426042	0.0184513	0.0382786	0.692822	0.0360821	0.723819	0.0113628	0.426687	0.0795067	0.767405	0.016472	0.860321	0.00669724	0.712014	0.0363204	0.364904	-0.0364192					SLC25A28	0.0341396	-0.0810517	0.703814	0.0308097	0.175308	-0.0286682	0.938387	-0.00708982	0.0930681	-0.0517877	0.121038	-0.0510581
SLC25A29	0.249163	-0.0135423	0.12585	0.0481441	0.00089272	0.0874368	0.333702	0.0193944	0.593421	0.00177995	0.566765	-0.00697518	0.687206	0.0086781	0.833348	0.00911925	0.738534	0.00708761	0.31815	0.0200332	0.65854	0.00797414	0.898115	0.00110001	0.554659	-0.0166296	0.329228	0.0493744	0.190618	-0.00243105					SLC25A29	0.0850508	-0.0564267	0.760869	0.0309293	0.43343	0.0172421	0.32252	0.0145328	0.405058	-0.0243693	0.975509	0.0633989
SLC25A3	0.881547	0.0274951	0.140523	-0.0818953	0.136146	0.0468837	0.505621	-0.0162032	0.360575	0.0416998	0.096902	0.0414967	0.141865	0.0700666	0.308156	0.0181806	0.15143	0.0295984	0.00956957	0.0625407	0.561231	0.0518612	0.524959	0.0100926	0.530833	0.0072925	0.335202	0.0585526	0.992265	-0.0124845					SLC25A3	0.789506	0.067411	0.203391	-0.021737	0.411832	-0.0198371	0.64346	-0.0151188	0.134335	0.109827	0.458058	0.0595896
SLC25A30	0.494201	0.0779934	0.456861	0.0424975	0.482585	-0.00622238	0.577972	-0.00882348	0.537728	0.0190533	0.77313	0.0162224	0.909855	0.0286617	0.431296	-0.00262171	0.741918	0.00131046	0.137726	0.0640314	0.0650758	-0.0931663	0.718722	-0.0104706	0.932569	-0.0104942	0.166203	-0.00698498	0.591835	-0.00618035					SLC25A30	0.360445	0.0805391	0.667221	0.0608027	0.344084	-0.0217128	0.956468	0.00552242	0.67418	0.0143176	0.698665	0.045264
SLC25A31	0.515243	-0.00602888	0.427557	-0.0318835	0.72469	-0.0117321	0.180382	-0.0219188	0.755993	-0.00117094	0.861498	-0.0207686	0.851893	0.0167981	0.945674	-0.0166272	0.572895	0.0138929	0.138521	-0.0413054	0.292066	-0.0139742	0.397898	-0.0174786	0.797307	-0.0181201	0.187298	-0.0183161	0.655098	0.00299567					SLC25A31	0.859335	0.00483302	0.525525	0.0146545	0.141469	-0.0385721	0.220354	-0.0206359	0.696131	0.00577929	0.82168	0.0169313
SLC25A32	0.546659	0.070165	0.788355	0.00462085	0.888793	0.0170179	0.268744	0.0448475	0.00589993	0.0744645	0.128313	0.0469151	0.997009	0.0255893	0.432173	0.00405187	0.0156397	0.0505384	0.447864	0.031744	0.867565	0.0437336	0.449035	0.0194176	0.259141	0.0474284	0.265517	0.112487	0.77289	-0.0177776					SLC25A32	0.671578	0.0309018	0.831239	0.115631	0.19874	0.0489698	0.440739	0.0417115	0.181573	-0.0454579	0.625932	0.101861
SLC25A33	0.35822	0.10152	0.438084	-0.00320627	0.026717	0.128204	0.0137871	0.117595	0.0500453	0.149262	0.00611946	0.0801741	0.193284	0.0913893	0.0262057	0.0887394	0.0350255	0.0885965	0.00916167	0.0900492	0.693528	0.0549192	0.00359083	0.122744	0.0545885	0.133168	0.0121523	0.20178	0.0943923	-0.0478262					SLC25A33	0.388592	0.105707	0.277918	0.0875544	0.00707037	0.115085	0.0576203	0.121337	0.0776377	0.139965	0.686509	0.0620883
SLC25A34	0.604868	0.0723282	0.796423	0.0114869	0.175195	0.0447916	0.0233245	-0.0579951	0.792686	0.0444773	0.194408	0.0263678	0.46749	0.0605293	0.589283	-0.00540422	0.678549	0.00193982	0.614791	0.0380667	0.861685	0.00904182	0.93376	-0.015818	0.263593	0.0267135	0.794995	0.00733357	0.658332	-0.0194405					SLC25A34	0.518719	0.0518707	0.538283	0.0959661	0.108547	-0.0573424	0.00636047	-0.0630381	0.573912	0.046175	0.648382	0.084479
SLC25A35	0.109032	0.0770763	0.947175	-0.0198804	0.447043	0.074903	0.496478	0.053994	0.185324	0.045613	0.878003	0.018394	0.911833	0.0814495	0.0793604	0.0995721	0.970469	0.0430023	0.726934	0.061084	0.467088	0.0225277	0.989287	0.019157	0.996849	0.0304556	0.763472	0.043976	0.154132	-0.0960128					SLC25A35	0.05064	0.138556	0.90832	0.0222319	0.644951	0.0526706	0.305932	0.0537522	0.929076	0.0781306	0.576566	0.0835108
SLC25A36	0.465349	0.0597094	0.438084	0.0558153	0.011514	0.0735899	0.0231426	0.0885206	0.0408609	0.064943	0.00141986	0.0862155	0.0272305	0.142138	0.293466	0.0222701	0.0424677	0.0489022	0.0858666	0.0706646	0.0588111	0.0885077	0.0486602	0.0762748	0.0144936	0.0669085	0.167582	0.101268	0.00185871	-0.0361633					SLC25A36	0.600151	0.0330394	0.232407	0.0954524	0.0203334	0.0788303	0.0356873	0.0937567	0.0213229	0.217432	0.266804	0.0668435
SLC25A37	0.203306	0.131577	0.0584119	0.122861	0.00058071	0.135721	0.00523464	0.173225	0.0314552	0.112925	0.0184513	0.126564	0.00751579	0.201246	0.0152318	0.111339	0.000998645	0.135484	0.00248871	0.134067	0.00126583	0.18141	0.0132774	0.148531	0.198037	0.0796559	0.068032	0.140142	0.000628131	-0.0843053					SLC25A37	0.300363	0.140126	0.0631411	0.133965	0.00837023	0.173167	0.00248871	0.171213	0.0440124	0.271831	0.0112561	0.152814
SLC25A38	0.306028	-0.0139831	0.858161	-0.00047411	0.71239	-0.00829338	0.173657	-0.0289314	0.120964	-0.0249393	0.0425128	-0.0450572	0.248516	0.000819824	0.856793	-0.00307972	0.0503216	-0.0342966	0.0150579	-0.0372189	0.427557	-0.023052	0.0275467	-0.0545045	0.116716	-0.0237241	0.262316	-0.0232133	0.409922	-0.00108064					SLC25A38	0.259792	0.0114051	0.197087	-0.0346159	0.225525	-0.0264306	0.270697	-0.0365334	0.67309	0.0100937	0.209219	0.00863958
SLC25A39	0.00815784	0.123382	0.598072	0.00237854	0.272001	0.046886	0.0209707	0.0501347	0.0100652	0.106689	0.0024549	0.0825179	0.00300713	0.171122	0.0862587	-0.0274612	0.00925715	0.0434681	0.275936	0.0206869	0.241899	-0.0499648	0.175559	0.0509688	0.0255072	0.0575763	0.230602	0.0812919	0.103857	-0.0208523					SLC25A39	0.0618779	0.145587	0.0115631	0.115142	0.0378293	0.0372112	0.0291663	0.0636527	0.038245	0.115357	0.00269633	0.1957
SLC25A4	0.375092	0.0523016	0.0914263	-0.0973989	0.795859	-0.00263936	0.598322	0.0277887	0.900062	-0.00389621	0.137368	0.0331912	0.335383	-0.00740161	0.886323	-0.0113524	0.6375	0.0159953	0.846151	-0.00253008	0.164119	0.0480213	0.629119	0.0438311	0.615361	0.0471024	0.0873617	0.124146	0.0755564	-0.0518824					SLC25A4	0.228733	0.00376665	0.796423	0.145823	0.67461	0.0193754	0.433957	0.0331626	0.285128	-0.0238424	0.876351	0.00874392
SLC25A40	0.738975	0.0367018	0.803356	-0.0263025	0.199696	0.0183457	0.0098068	-0.119173	0.00148753	-0.110058	0.0282931	-0.0687655	0.0575283	-0.0864299	0.690921	0.014236	0.159245	-0.0280698	0.662875	0.028004	0.64346	-0.0228853	0.113949	-0.0268156	0.00543174	-0.0720164	0.00214575	-0.148091	0.153271	-0.00449788					SLC25A40	0.605362	0.0857988	0.38123	-0.0280248	0.0132508	-0.130491	0.00624604	-0.106944	0.0389465	-0.103874	0.225976	-0.0702722
SLC25A41	0.262316	0.119463	0.939798	0.00162526	0.150872	-0.020517	0.272653	0.0346005	0.30119	-0.00573529	0.0619907	-0.0317528	0.752927	0.0477184	0.0576729	-0.0322179	0.354853	0.0296285	0.798295	0.0119967	0.0772334	0.141051	0.617103	0.00986223	0.583053	0.0219227	0.269173	0.0675299	0.848015	-0.0356351					SLC25A41	0.511959	0.0653707	0.162241	0.1848	0.183533	0.0433021	0.644532	0.0259161	0.577607	0.0856875	0.867386	0.0152528
SLC25A42	0.811212	0.0260035	0.927906	-0.0246908	0.667221	0.00901302	0.924239	0.00759555	0.411407	0.0615755	0.551652	0.0116191	0.535195	-0.00619817	0.829844	-0.00130297	0.152284	-0.0231372	0.0199231	-0.03414	0.332867	-0.0399646	0.0363616	-0.0447811	0.00819403	-0.0344961	0.297614	0.0538021	0.491259	-0.0174943					SLC25A42	0.283252	-0.00752264	0.446076	0.0894195	0.829136	0.0162785	0.957659	-0.00286116	0.721693	0.041806	0.29692	-0.0331897
SLC25A43	0.0545885	-0.0197881	0.0443529	0.0827953	0.776868	0.00621309	0.674434	0.0430738	0.753717	0.0212727	0.734459	-0.020511	0.82144	0.045865	0.881547	0.00559736	0.605854	-0.00191028	0.892339	0.00534308	0.536311	-0.0283357	0.783466	0.00803135	0.848572	0.00289263	0.825176	0.0223989	0.17165	0.00107105					SLC25A43	0.16541	-0.0407013	0.150024	-0.0192494	0.508696	0.0499344	0.963618	0.0412472	0.896028	0.0369465	0.726576	0.0786616
SLC25A44	0.40041	0.00913607	0.401054	-0.0346519	0.755179	-0.00892006	0.523983	0.0136762	0.577972	0.0311599	0.956408	0.00813243	0.34978	0.0625221	0.689817	-0.00267715	0.0862949	0.044688	0.0917553	0.0617871	0.976735	-0.00493291	0.434811	-0.00952356	0.414826	0.0178151	0.918293	0.00596999	0.431432	-0.00105051					SLC25A44	0.533358	0.00272949	0.662875	0.0168724	0.617376	-0.0151142	0.134581	0.0380488	0.187002	0.0887856	0.596533	0.0572321
SLC25A45	0.466962	0.00439932	0.619252	0.00893382	0.0964562	0.0816124	0.214673	-0.033869	0.830513	0.00828959	0.263061	0.0475583	0.635111	0.0122007	0.616414	0.0161092	0.851913	0.00400075	0.515738	0.012339	0.240698	0.0714334	0.155806	-0.0318128	0.935162	0.00791214	0.338032	0.0311171	0.12177	-0.0430527					SLC25A45	0.677074	-0.00658961	0.579783	0.00899978	0.0728883	-0.0476809	0.692141	-0.00134965	0.467213	-0.0132296	0.517178	0.0636881
SLC25A46	0.397063	-0.010089	0.332121	-0.0622174	0.0401099	0.068105	0.286639	0.0143941	0.701994	0.0171178	0.0534679	-0.0342802	0.515636	-0.0139069	0.0367646	0.0445854	0.116668	0.0386797	0.842922	0.00701978	0.085322	0.0978661	0.918293	0.0225199	0.496094	-0.0319151	0.746902	0.0176892	0.204625	-0.0228174					SLC25A46	0.794116	-0.0169282	0.593925	-0.00801804	0.476682	0.00892801	0.377176	0.0197225	0.893666	0.00394437	0.470859	-0.0405752
SLC25A47	0.21804	0.0427811	0.901805	-0.0107756	0.623227	0.0259706	0.469018	0.00966706	0.893377	0.056675	0.111908	-0.0243576	0.510804	0.0344078	0.885093	0.0193172	0.287278	0.00553461	0.397708	0.0606538	0.244921	-0.0463438	0.518148	0.00623419	0.672248	0.0204434	0.283266	0.0323804	0.419307	-0.0417174					SLC25A47	0.492902	0.0353018	0.296195	0.01647	0.515424	0.00346894	0.548203	0.00980204	0.249841	0.0149107	0.82401	0.0667429
SLC25A48	0.687611	0.0669575	0.954085	-0.0118278	0.845262	0.00204158	0.725452	-0.0120695	0.336706	-0.0330794	0.368496	-0.0358012	0.102292	-0.0250493	0.487603	-0.0128091	0.678549	0.00787251	0.277918	-0.0220429	0.944558	0.00448393	0.931379	-0.00289006	0.100261	-0.0462131	0.682109	0.0186257	0.12213	-0.0337476					SLC25A48	0.797578	-0.00445859	0.35966	0.119833	0.861872	-0.00134766	0.348016	-0.019184	0.416957	-0.0174696	0.0660221	-0.0263596
SLC25A5	0.00848869	0.190594	0.00014505	0.16155	0.0562563	0.0923958	0.00332479	0.125924	0.0101526	0.126936	0.000676955	0.133505	0.003684	0.183002	0.00130652	0.0983191	0.000131259	0.149109	0.000552486	0.135934	0.00411544	0.162421	0.000640819	0.14243	0.000203417	0.136475	0.216923	0.118335	0.00404303	-0.0545907					SLC25A5	0.0144475	0.176121	0.0239767	0.184445	0.0189242	0.118699	0.000767671	0.134265	0.109207	0.155882	0.000707217	0.200819
SLC25A51	0.0208049	0.136694	0.128084	0.0686648	0.0408413	0.0775315	0.0176237	0.0722718	0.0366299	0.0750143	0.00457314	0.0908048	0.00748226	0.136692	0.00150297	0.103207	0.00169773	0.0724631	0.0477784	0.0594833	0.00452177	0.150161	0.00055509	0.0906876	0.0181558	0.0992211	0.147783	0.0815993	0.00985237	-0.0585666					SLC25A51	0.172827	0.123213	0.0144475	0.149783	0.0382314	0.0625519	0.103233	0.0360866	0.0427729	0.173955	0.0290568	0.111934
SLC25A52	0.611154	0.00735082	0.809146	-0.0128875	0.380417	-0.0159843	0.0132218	-0.0512246	0.732203	-0.0102271	0.0336442	-0.055502	0.14268	-0.0299321	0.245492	-0.0197615	0.518321	-0.013891	0.989858	0.00294094	0.844092	-0.00630441	0.00374885	-0.0845167	0.00165715	-0.0685453	0.394563	-0.00931716	0.728769	-0.0293461					SLC25A52	0.554197	-0.00480093	0.817269	0.0217966	0.00590066	-0.0769479	0.116866	-0.0424455	0.0603722	-0.0629665	0.489483	-0.00317959
SLC25A53	0.605914	0.0598174	0.730305	0.0179977	0.510997	0.00970678	0.254742	0.0691468	0.55868	0.0126824	0.696449	0.000253687	0.147229	0.0498775	0.108241	0.0244636	0.187502	-0.010816	0.840582	-0.0156351	0.775722	-0.0101539	0.620636	0.0128051	0.0287273	-0.041808	0.834517	0.0190894	0.882027	0.00292259					SLC25A53	0.665047	0.0227597	0.971964	0.102236	0.417814	0.0502805	0.160006	0.0761273	0.31664	0.0627699	0.174131	0.0235582
SLC25A6	0.0930487	0.188728	0.142548	0.0715095	0.223182	0.0439753	0.454437	0.0642559	0.397898	0.102585	0.264233	0.088059	0.0656524	0.160684	0.0374449	0.0383596	0.0676567	0.069311	0.551196	0.0603975	0.169088	-0.0686267	0.346589	0.0745932	0.572865	0.0862068	0.334451	-0.0166714	0.0867237	-0.0354951					SLC25A6	0.508117	0.207499	0.0202431	0.160264	0.363461	0.0699133	0.35342	-0.0158779	0.038106	0.200038	0.329971	0.118707
SLC26A1	0.321128	-0.0090045	0.721328	0.00530491	0.19605	-0.0202297	0.324058	-0.0184349	0.312441	-0.0175462	0.0119987	-0.0664426	0.539152	-0.0125613	0.706441	0.00629404	0.562773	-0.0102598	0.691321	-0.00367312	0.49763	-0.0264267	0.7277	0.00551136	0.84271	0.00927447	0.861498	0.00408828	0.292013	0.00416592					SLC26A1	0.266813	-0.0346101	0.519688	0.0223459	0.253548	-0.0201556	0.491959	-0.00951246	0.164622	-0.0384066	0.841538	0.0264605
SLC26A10	0.370893	0.0954108	0.160897	0.110954	0.0541674	0.0589545	0.132116	0.0487738	0.0678062	0.0912548	0.133273	0.0836537	0.905101	0.0381134	0.255994	0.00198781	0.130493	0.0319875	0.290015	0.0610578	0.0155624	0.0939541	0.0671326	0.0689273	0.616414	0.0340317	0.893377	0.0467071	0.0169141	-0.0249716					SLC26A10	0.865212	0.0266317	0.0604306	0.175138	0.361101	0.0361264	0.143364	0.0659095	0.699447	0.0323621	0.609056	0.0476921
SLC26A11	0.206516	0.0974665	0.079003	0.129285	0.358094	0.0400955	0.577972	0.0073188	0.11498	0.0446686	0.204372	0.0436601	0.0900136	0.118857	0.866208	0.0226878	0.448483	0.0256493	0.346481	0.0404878	0.0566433	0.0734582	0.683208	0.0348972	0.733331	0.009718	0.605914	0.0242924	0.262995	-0.0449296					SLC26A11	0.36915	0.0772052	0.133804	0.123759	0.502966	0.0261783	0.662875	0.0041831	0.402535	0.130098	0.235295	0.0946449
SLC26A2	0.317489	0.0655036	0.193476	0.0779438	0.0198438	0.0894368	0.170366	-0.0141998	0.367699	-0.0165442	0.866208	-0.00232043	0.792409	0.0109045	0.250396	0.012598	0.707205	-0.00365529	0.567295	0.0226475	0.430175	0.0447732	0.706441	0.00128817	0.96715	0.0066302	0.18931	0.0261275	0.394838	-0.0295151					SLC26A2	0.5265	0.0928366	0.982699	0.0400256	0.0809597	-0.0327341	0.807987	0.00222219	0.535882	-0.00533581	0.893377	0.0178695
SLC26A3	0.713131	0.0800858	0.0147499	0.113107	0.086964	0.0414093	0.623811	-0.00969666	0.742369	-0.0115821	0.447243	0.0167732	0.411621	0.0541984	0.822845	0.00316637	0.536866	-0.00620492	0.0797714	0.0397518	0.0315691	0.0841418	0.202774	0.0326247	0.0879175	0.0713566	0.198037	0.0713217	0.00421825	-0.0439108					SLC26A3	0.326191	0.105972	0.805671	0.0498247	0.991063	0.0035401	0.406951	-0.0164491	0.308766	0.104112	0.932569	0.0105538
SLC26A4	0.97312	0.0663871	0.956468	-0.0222914	0.689116	0.0299449	0.557674	0.0482614	0.165288	0.0559681	0.599653	0.0280736	0.164255	0.126348	0.0748528	-0.024745	0.788636	0.0283941	0.0752507	0.0754923	0.99821	0.0556004	0.660272	-0.0183868	0.641934	0.0419901	0.959988	0.0243372	0.427078	-0.0373095					SLC26A4	0.382858	0.0707793	0.503336	0.0612591	0.357188	0.0483359	0.859335	0.0275503	0.0827957	0.139402	0.383024	0.117002
SLC26A5	0.819351	0.0143479	0.210385	0.0398548	0.116518	-0.0354411	0.316765	-0.0175367	0.503708	0.0470871	0.543674	0.0171423	0.33304	0.0516237	0.303206	0.0232559	0.695028	0.00477128	0.235345	0.0209188	0.566282	0.0242254	0.804252	0.00752148	0.869743	0.0197589	0.854443	0.0466193	0.383341	-0.00350219					SLC26A5	0.88643	-0.00221732	0.926718	0.0240493	0.774875	-0.00366469	0.130729	-0.0320434	0.904304	0.0426037	0.423448	0.068579
SLC26A6	0.595495	0.0639488	0.0221717	0.174157	0.23712	0.0568066	0.843881	0.00524339	0.812373	-0.0170918	0.737845	0.0084953	0.728469	0.0224568	0.51621	0.0139674	0.443136	-0.000946177	0.456861	-0.010076	0.67704	0.0329725	0.64408	-0.0305272	0.994623	0.00366794	0.235295	-0.0381495	0.360187	-0.0329838					SLC26A6	0.741578	0.047161	0.567295	0.0723013	0.952958	0.00348128	0.853466	0.0184755	0.961882	0.0343637	0.977897	0.0212014
SLC26A7	0.534768	0.0561764	0.811465	-0.00665976	0.0842414	-0.0328558	0.155913	-0.0376689	0.264874	-0.0257356	0.00906682	-0.0627888	0.253469	0.0736587	0.122045	-0.0250711	0.0071981	-0.0433871	0.074275	-0.0319434	0.39024	-0.0573804	0.103713	-0.0300196	0.0710236	-0.0372983	0.682109	0.00177702	0.305889	0.00629926					SLC26A7	0.855813	0.0319044	0.564259	0.0917559	0.400022	-0.0354247	0.0545423	-0.0435082	0.140662	0.144155	0.879184	0.00761112
SLC26A8	0.121798	0.116261	0.530413	0.033753	0.112398	0.0236272	0.039694	0.11116	0.0814335	0.119042	0.211947	0.0956012	0.202889	0.10756	0.0655822	0.0711599	0.00377199	0.115663	0.00141189	0.216922	0.227761	0.141321	0.0137871	0.126367	0.0746086	0.108752	0.0589619	0.107423	0.326773	-0.0181583					SLC26A8	0.226302	0.0871467	0.0174472	0.215955	0.0563996	0.0839808	0.0312158	0.134774	0.336176	0.100548	0.140743	0.107257
SLC26A9	0.508497	0.212943	0.0179486	0.143336	0.0175152	-0.100177	0.447838	-0.0346162	0.546749	0.0022434	0.915916	0.0627901	0.166541	0.189927	0.891315	0.0114532	0.251118	0.0242376	0.56527	0.0652389	0.463218	0.161031	0.0496786	-0.0994157	0.614308	0.0806466	0.271999	0.12123	7.38436e-05	-0.115266					SLC26A9	0.538283	0.159969	0.238904	0.240954	0.399776	-0.0311321	0.406673	-0.0381729	0.0348966	0.209551	0.330715	0.170062
SLC27A1	0.622752	0.0624314	0.370747	0.0252133	0.445184	0.0171275	0.785768	0.0274663	0.887459	0.0120371	0.448139	0.013607	0.501213	0.0535636	0.999403	0.000301278	0.49255	0.00449859	0.693528	0.016708	0.72469	-0.0242781	0.590316	0.00798136	0.593421	-0.00475188	0.628056	-0.00503444	0.570375	-0.00176671					SLC27A1	0.0661717	0.127359	0.169088	0.0154786	0.534899	0.0500827	0.944558	0.00363524	0.279901	0.0836875	0.734459	0.0354914
SLC27A2	0.821901	0.0246064	0.0486244	-0.114651	0.393423	-0.0170019	0.171565	0.0361509	0.382794	0.0300871	0.352564	0.0254216	0.929414	0.013404	0.923863	-0.000931713	0.815033	0.00116069	0.637161	0.00103923	0.795859	-0.0114672	0.204915	0.0306724	0.567969	0.0143333	0.689994	0.0109861	0.238399	-0.0123941					SLC27A2	0.904174	0.00634681	0.889593	0.019599	0.749832	-0.00381522	0.0890292	0.0474402	0.437826	-0.0435736	0.922608	0.0483348
SLC27A3	0.241256	0.0923967	0.475156	-0.0308095	0.473308	0.0202661	0.476405	0.0223561	0.859145	0.0189135	0.137982	-0.0417521	0.84367	0.0177521	0.928998	0.0118661	0.94939	-0.00239724	0.118269	0.0537469	0.199172	-0.0310943	0.998208	0.0153391	0.200658	0.0308476	0.969538	0.0330194	0.301681	-0.0316037					SLC27A3	0.334362	0.0787613	0.374757	0.0998149	0.236575	0.0459437	0.792963	0.0133533	0.373802	0.0581526	0.620636	-0.021715
SLC27A4	0.699774	0.062628	0.818431	0.0360284	0.0309821	0.0558972	0.0493486	-0.0608295	0.667883	0.0219223	0.00640419	0.0604198	0.438602	0.0554382	0.305321	0.014889	0.140662	0.0141305	0.783754	0.0135758	0.94813	0.00815842	0.045499	0.0498859	0.419124	0.0346288	0.0879175	0.0652776	0.0557743	-0.0225299					SLC27A4	0.584642	0.0428676	0.394378	0.0763306	0.00606419	-0.0829846	0.310954	-0.0349752	0.886584	0.0345471	0.190321	0.0627366
SLC27A5	0.650537	-0.00261987	0.799888	-0.0278468	0.442514	0.0166852	0.13522	0.0324332	0.867386	0.0061251	0.971926	0.00689694	0.314657	0.0549442	0.231185	0.0187834	0.272655	0.0191263	0.519688	-0.0109833	0.689116	-0.0257523	0.883911	-0.00105238	0.63872	-0.00393509	0.611154	-0.00410348	0.248035	-0.00938704					SLC27A5	0.561231	-0.0135398	0.826576	0.0115028	0.283909	0.0210747	0.19042	0.0359999	0.38514	0.0907442	0.63979	0.0374358
SLC27A6	0.00117041	0.212902	0.670488	0.00396063	0.00285592	0.119622	0.791532	0.0308836	0.104991	0.0951963	0.0367646	0.0600414	0.167001	0.127848	0.166662	0.0081529	0.134335	0.0431879	0.00854125	0.094103	0.089193	0.126407	0.998208	0.046468	0.0355667	0.074552	0.102132	0.109836	0.000751821	-0.0650284					SLC27A6	0.00156529	0.274271	0.0215685	0.18568	0.447589	0.0617127	0.67704	-0.00938918	0.0939439	0.140262	0.352762	0.121072
SLC28A1	0.0146144	-0.0598042	0.345716	-0.0529681	0.325454	0.0455478	0.00922681	-0.0505212	0.273308	-0.0245097	0.242461	-0.0321594	0.0118318	-0.0842283	0.210853	0.023128	0.442249	0.0156329	0.238308	0.0458646	0.558211	-0.0233914	0.770838	0.00979173	0.383842	0.0138925	0.615361	0.0754539	0.666988	-0.0221308					SLC28A1	0.00557189	-0.0643147	0.156479	-0.0258121	0.0095019	-0.0546556	0.0549194	-0.0518517	0.0262116	-0.103718	0.104031	-0.0680571
SLC28A2	0.595495	0.113463	0.823083	-0.00856488	0.491017	-0.00268314	0.869743	-0.00402119	0.502753	-0.0141576	0.979092	-0.00838925	0.492664	0.0404121	0.200132	-0.0366495	0.225525	0.017125	0.292066	0.0258256	0.894704	0.00703521	0.994623	0.00532109	0.673341	0.0124137	0.489483	-0.0200892	0.123577	0.0063175					SLC28A2	0.386128	0.00807954	0.1869	0.211379	0.681833	0.00722262	0.756316	-0.009008	0.923258	0.0519667	0.625932	0.0480906
SLC28A3	0.655938	0.00599774	0.841752	-0.0167907	0.906544	0.00569695	0.33897	-0.0366336	0.130584	-0.0171766	0.0832833	-0.0514547	0.479521	0.0608721	0.523008	-0.00622226	0.194598	-0.021001	0.00647679	-0.0450942	0.254767	-0.0552318	0.0344023	-0.0393412	0.00193045	-0.0709501	0.101819	-0.0238036	0.963717	-0.00430994					SLC28A3	0.795269	0.0116597	0.554197	0.00805737	0.344846	-0.0317991	0.439853	-0.0400218	0.262345	0.114344	0.744634	0.0170987
SLC29A1	0.0012335	0.266631	0.471465	0.0364895	0.180004	0.065752	0.10435	0.0702077	0.0673565	0.114013	0.0322915	0.108838	0.0147835	0.208727	0.144871	0.0215129	0.0011823	0.123291	0.0880728	0.0767296	0.0129616	0.155515	0.0271279	0.104793	0.0306375	0.128194	0.214701	0.22361	0.137611	-0.0745095					SLC29A1	0.00292647	0.262772	0.00575371	0.27049	0.104339	0.075916	0.122918	0.0994239	0.0138733	0.235307	0.0388375	0.188747
SLC29A2	0.00186321	0.204867	0.630649	0.0276201	0.000620432	0.109286	0.0503967	0.0750426	0.133273	0.128605	0.198037	0.0599853	0.00551921	0.210244	0.213597	0.00939728	0.00848143	0.062145	0.00888545	0.136413	2.81135e-05	0.190388	0.0927575	0.0584277	0.000616601	0.152059	0.00137633	0.222347	0.00052651	-0.0750228					SLC29A2	0.00916167	0.212885	0.00299861	0.193602	0.0496236	0.0887459	0.110382	0.079824	0.0226187	0.186228	0.00315244	0.242108
SLC29A3	0.186798	0.112445	0.21811	0.0495354	0.642388	-0.00833866	0.098723	0.0672192	0.271999	0.0875272	0.376525	0.0668577	0.0410288	0.112219	0.582073	0.0103413	0.567823	0.0106893	0.424081	0.042123	0.827741	-0.00933855	0.0255072	0.0704524	0.0401282	0.0844926	0.329971	0.0846979	0.489383	-0.0166778					SLC29A3	0.33812	0.0778178	0.231239	0.119947	0.111203	0.0700143	0.199696	0.0622784	0.00691357	0.160661	0.470859	0.0815886
SLC29A4	0.592385	0.106429	0.0750058	0.0942413	0.294814	-0.0418516	0.0247288	-0.0948815	0.0498703	-0.0207744	0.0773305	-0.0324729	0.183216	0.082629	0.0115974	-0.074115	0.271351	-0.0360989	0.447864	-0.0178012	0.00131289	-0.165496	0.728825	0.0119851	0.236479	-0.00246139	0.271346	-0.00667397	0.106742	-0.0413857					SLC29A4	0.76543	0.0617119	0.650982	0.146762	0.0729831	-0.101255	0.0105244	-0.0825497	0.0589562	0.0964934	0.48292	0.0576672
SLC2A1	0.380216	0.0613288	0.761982	-0.0306553	0.00447403	0.078764	0.011883	0.0614577	0.0556519	0.0809711	0.11953	0.0526749	0.137039	0.0839694	0.0168838	-0.0451036	0.112477	0.0340266	0.625942	0.0107746	0.854806	0.0110899	0.125262	0.0358409	0.0896326	0.0501962	0.203788	0.0859129	0.000837422	-0.0698393					SLC2A1	0.107262	0.0621815	0.615843	0.123934	0.00447319	0.0654074	0.0970098	0.0672479	0.0379387	0.132809	0.898812	0.0271473
SLC2A10	0.511382	0.0552233	0.0784941	0.0733871	0.0371582	0.0748639	0.748036	-0.00475809	0.379766	0.0392951	0.714248	-0.00243711	0.714993	0.0281698	0.203306	0.0268253	0.763461	0.00298854	0.52163	-0.00108548	0.104824	0.0797834	0.435692	0.0487721	0.176037	-0.0264757	0.581047	-0.0132956	0.0540772	-0.0456516					SLC2A10	0.999403	0.0404233	0.391065	0.0653693	0.235394	-0.0312987	0.607451	0.0189731	0.127109	-0.0392678	0.2114	0.104375
SLC2A11	0.24367	-0.0239182	0.90299	-0.0103114	0.238904	0.0170715	0.461695	0.0139381	0.445455	0.0416913	0.395395	-0.0168637	0.525369	0.0411762	0.98387	0.00892635	0.923258	0.0121702	0.496683	0.0213174	0.662875	0.0235268	0.755993	-0.0124728	0.332953	0.0178259	0.311008	-0.00744241	0.16204	-0.0222945					SLC2A11	0.264886	-0.0291513	0.33812	0.010422	0.790936	-0.000624505	0.357312	0.0299146	0.141874	-0.057405	0.160326	0.140595
SLC2A12	0.580021	0.0873842	0.383674	0.0397344	0.625344	-0.0106445	0.287316	-0.0271231	0.604868	-0.00778595	0.979092	0.00278957	0.897976	0.0511999	0.0939269	-0.0260172	0.558748	-0.00876253	0.515816	0.0168265	0.244921	-0.0569754	0.17177	-0.0216138	0.939715	-0.00796012	0.0458234	-0.0255327	0.234855	-0.0154096					SLC2A12	0.503336	-0.0273087	0.490076	0.204138	0.289312	-0.0244754	0.280577	-0.0233856	0.389239	0.0653935	0.875642	0.0633634
SLC2A13	0.365315	0.0983457	0.966002	-0.00241127	0.496683	-0.0147184	0.0933407	0.0605029	0.282594	0.0737248	0.220851	-0.00782938	0.0329069	0.141066	0.241256	-0.0323629	0.216509	0.0401346	0.0594142	0.0435974	0.960042	0.00520602	0.334451	0.0477056	0.198037	0.0711132	0.826343	0.0222252	0.611565	-0.0126064					SLC2A13	0.691321	0.080548	0.33963	0.12301	0.187502	0.0505589	0.0560637	0.067981	0.67418	0.0590339	0.0139608	0.20797
SLC2A14	0.195957	0.00390226	0.408645	0.0235831	0.732555	0.0455423	0.623811	-0.00410451	0.944482	0.0245142	0.509458	0.0087833	0.849542	0.0284248	0.783466	0.00963201	0.78519	0.0152926	0.696843	0.0328944	0.256017	-0.00275152	0.687611	0.00683759	0.924239	0.00539618	0.271346	0.0109719	0.538405	-0.0234697					SLC2A14	0.48726	0.0145379	0.312385	-0.00313657	0.913775	-0.00338011	0.599111	-0.00461838	0.796695	0.0442934	0.757132	0.017923
SLC2A2	0.0318761	0.117002	0.719095	0.00700622	0.00427382	0.0816329	0.0335193	0.053051	0.0144335	0.0788821	0.0862587	0.0694392	0.0681076	0.152799	0.691159	0.0102198	0.0678814	0.056738	0.0190657	0.0707618	0.0572278	0.0967449	0.127563	0.0344081	0.41397	0.0622276	0.363731	0.0539966	0.00907262	-0.0371643					SLC2A2	0.0115631	0.169622	0.0794003	0.118175	0.0885069	0.0496723	0.0454709	0.0633255	0.279901	0.116597	0.0168768	0.195762
SLC2A3	0.46352	0.0695314	0.32252	-0.0565237	0.0454709	-0.0334874	0.146947	-0.0292642	0.481054	-0.0204123	0.604868	0.0112379	0.366248	0.091789	0.00129295	-0.0966898	0.912591	-0.00570102	0.940988	-0.00280813	0.0151826	-0.113704	0.0870849	0.037111	0.630182	-0.00443661	0.507537	-0.0068229	0.500697	0.00477478					SLC2A3	0.0637807	0.132078	0.758591	0.0367942	0.280567	-0.0288967	0.102917	-0.0365065	0.0754036	0.114488	0.900486	0.0766049
SLC2A4	0.193894	0.15119	0.282581	-0.0529829	0.666134	0.0189768	0.399572	0.0237455	0.41226	-0.00815392	0.986259	-0.00875332	0.261663	0.08986	0.585158	-0.0059673	0.630054	0.000353831	0.992244	0.00954314	0.859335	0.0342709	0.417402	0.0138921	0.846226	-0.00160897	0.383024	-0.00841917	0.0628016	0.00908421					SLC2A4	0.349554	0.13797	0.0839729	0.166883	0.508696	0.018128	0.358094	0.0368129	0.703876	0.0770489	0.129824	0.101028
SLC2A4RG	0.92186	0.0219783	0.72469	0.00538353	0.396041	-0.018551	0.520089	-0.0259957	0.686509	0.00520527	0.103078	-0.0319546	0.198468	-0.0383197	0.295535	-0.0213081	0.642842	-0.00261356	0.367558	0.00961253	0.520659	0.0571947	0.21581	-0.0252826	0.134829	-0.0267213	0.127563	-0.0514554	0.0444588	-0.0371161					SLC2A4RG	0.516783	0.100002	0.0800289	-0.0497364	0.531954	-0.0313378	0.522602	-0.0295889	0.0706265	-0.0898412	0.599653	0.00166998
SLC2A5	0.790378	0.0428249	0.386949	0.0391007	0.0985726	0.0486428	0.323324	0.0300933	0.226551	0.0511198	0.812373	0.00284435	0.610666	0.0385783	0.594457	0.00460872	0.809401	-0.00366764	0.445184	0.0293415	0.316702	0.0571168	0.91354	0.00799647	0.736716	0.0073074	0.767405	0.0123428	0.444645	-0.010196					SLC2A5	0.50143	-0.0046466	0.240099	0.0884195	0.807087	0.0102185	0.169088	0.0459204	0.360316	-0.0136786	0.158108	0.103986
SLC2A6	0.408005	0.136767	0.491586	0.0365299	0.636036	0.0219311	0.733331	0.051445	0.566899	0.0014413	0.726576	0.0439699	0.911833	0.032241	0.34203	0.0239589	0.0462544	0.062762	0.294125	0.0867204	0.89707	0.0907349	0.51621	0.0315153	0.979092	0.0476963	0.194408	0.139875	0.125038	-0.0697208					SLC2A6	0.366763	0.140615	0.33963	0.129523	0.966049	0.00960686	0.182936	0.0879236	0.935128	0.0627712	0.138626	0.0905446
SLC2A7	0.169434	0.192019	0.748369	0.00935064	0.303867	0.0537417	0.0320506	0.0718974	0.0428191	0.0921372	0.0073972	0.0779918	0.544117	0.0604964	0.435692	0.0279857	0.12019	0.0596351	0.388592	0.0349685	0.0328941	0.146167	0.141192	0.0327296	0.500846	0.0455292	0.00934845	0.147881	0.355508	-0.0447092					SLC2A7	0.212024	0.212412	0.296195	0.183358	0.0288358	0.0779295	0.0866886	0.0658654	0.120546	0.125885	0.429545	-0.0224794
SLC2A8	0.346589	0.0700664	0.71909	-0.0133794	0.906544	0.024769	0.731077	0.0453051	0.437458	0.0471589	0.647305	0.0134807	0.294184	0.0668094	0.259774	0.0245392	0.0960133	0.0407098	0.669398	0.0286129	0.705712	0.0135312	0.717603	0.0178277	0.273308	0.0495813	0.720963	0.0643607	0.372051	-0.0424602					SLC2A8	0.327667	0.0654261	0.488198	0.0804022	0.227244	0.05668	0.67923	0.0414917	0.109207	0.076742	0.753717	0.0575374
SLC2A9	0.573885	0.0373648	0.744971	-0.00643429	0.296887	0.0462424	0.89693	2.6439e-05	0.094221	-0.0399618	0.615361	-0.00534548	0.189715	-0.0185548	0.668973	0.00535396	0.992255	0.00151729	0.0572278	-0.0458523	0.089193	-0.0546097	0.700884	0.0277519	0.748036	-0.035099	0.136398	0.0594368	0.521795	-0.0189813					SLC2A9	0.955276	0.0217378	0.762008	0.0549635	0.422982	-0.0215673	0.683617	0.0131381	0.213746	-0.029382	0.60278	0.000625919
SLC30A1	0.581047	0.0558645	0.0248296	0.107528	0.682519	-0.005286	0.98387	-0.000404629	0.645154	0.0251997	0.504664	-0.0103703	0.914612	0.0568345	0.948059	-0.00546022	0.713879	0.0115896	0.146665	0.0506028	0.576448	-0.0377632	0.381393	-0.0133099	0.692025	-0.00118537	0.231185	-0.0102311	0.105452	-0.00323038					SLC30A1	0.58876	0.0578021	0.579515	0.0494712	0.762323	0.0171712	0.682519	-0.00483439	0.884225	0.0633452	0.593421	0.0332416
SLC30A10	0.00161522	0.160457	0.855813	0.0194056	0.00144141	0.139103	0.0157421	0.111254	0.0282931	0.0967831	0.000376556	0.125891	0.000252378	0.165044	0.000951802	0.0754045	0.00217386	0.104123	0.053424	0.0610359	0.0588111	0.0982235	0.00324541	0.125509	0.000315273	0.121512	0.00250402	0.181527	0.00090263	-0.0908302					SLC30A10	0.00570122	0.183642	0.00572741	0.160192	0.0528296	0.102695	0.0124796	0.126506	0.0061196	0.158394	0.0050675	0.205049
SLC30A2	0.512346	0.0489855	0.354973	0.0469189	0.5492	0.0247342	0.123498	-0.029759	0.814697	0.0149857	0.297614	-0.0179025	0.982652	0.0248565	0.931379	0.0206883	0.380255	-0.0133659	0.45325	0.0238562	0.599111	0.0619884	0.682109	-0.0195685	0.655938	-0.00499478	0.949251	0.0407267	0.31947	-0.0293108					SLC30A2	0.980313	0.05635	0.366763	0.0174384	0.139859	-0.0354369	0.160006	-0.0263887	0.78519	-0.00596074	0.738975	0.0716696
SLC30A3	0.82401	0.0322922	0.689116	-0.0196464	0.855813	0.0032661	0.268097	-0.0152014	0.78692	0.0326909	0.636581	0.0122369	0.610666	0.000870545	0.43042	-0.015558	0.863046	0.0153721	0.787204	0.0257859	0.378795	0.0184117	0.110563	-0.0254683	0.611154	-0.020637	0.15988	-0.032843	0.0583039	0.00129891					SLC30A3	0.762008	0.0254684	0.680326	0.047546	0.665476	-0.00985224	0.153441	-0.0178782	0.986297	0.0128055	0.311724	-0.0222464
SLC30A4	0.0161347	0.234313	0.962426	0.00371308	0.858161	0.0079273	0.0479798	-0.0354725	0.418263	-0.0248148	0.27528	-0.0216088	0.147229	0.14795	0.134049	-0.0280956	0.621589	-0.0039871	0.00445859	-0.0612406	0.848776	-0.0112157	0.398735	-0.0203628	0.239457	-0.0245955	0.474552	0.0240685	0.179737	0.00510965					SLC30A4	0.00580663	0.29569	0.140121	0.188593	0.0768871	-0.0396626	0.0737911	-0.0361549	0.861285	0.0800067	0.00841415	0.229268
SLC30A5	0.481986	0.106134	0.635974	0.0308213	0.19042	0.0472417	0.252252	0.0743838	0.667883	0.0636437	0.0126771	0.11528	0.433302	0.11028	0.105958	0.0557934	0.58721	0.0383683	0.153441	0.0737696	0.868742	0.027288	0.246101	0.0761164	0.478261	0.0741401	0.286639	0.100562	0.406541	-0.0280396					SLC30A5	0.145835	0.131419	0.919591	0.0729533	0.1706	0.0657545	0.405261	0.0848442	0.218179	0.121442	0.623811	0.0863905
SLC30A6	0.188302	-0.0156998	0.125112	0.0890913	0.475156	0.0311935	0.949251	-0.00015083	0.166203	0.0421906	0.380579	0.0337301	0.270038	0.0765702	0.0134454	0.0585884	0.700553	0.0195767	0.587729	0.00994493	0.335862	0.0452736	0.0157421	0.0546359	0.698665	0.00887809	0.566765	0.04728	0.455381	-0.0153063					SLC30A6	0.654217	-0.0251346	0.129969	-0.0133959	0.307349	0.0256928	0.255392	-0.0255864	0.0408217	0.167206	0.523008	0.00687104
SLC30A7	0.955215	0.0411023	0.932661	-0.0127962	0.916031	0.00992585	0.0125176	-0.0618544	0.131731	-0.0276582	0.160772	-0.0287579	0.189715	0.0853477	0.653775	0.0153491	0.84781	-0.00569826	0.882888	0.00815371	0.746103	-0.0162735	0.179409	-0.0297824	0.734459	0.00190637	0.741237	0.0113442	0.179253	-0.0119741					SLC30A7	0.8022	0.0643762	0.763148	0.0123421	0.0284013	-0.0649354	0.0188375	-0.0504573	0.732906	0.00150076	0.0698604	0.160294
SLC30A8	0.270043	0.0909169	0.769999	-0.00182612	0.170017	-0.044495	0.460785	0.028501	0.0379967	0.0784467	0.225403	0.0575018	0.284627	0.116534	0.977897	-0.00471493	0.581055	0.00471411	0.366763	-0.0138707	0.645606	-0.0157436	0.783466	0.0222668	0.0921772	0.0614573	0.417402	0.0842152	0.687722	-0.00162807					SLC30A8	0.786054	0.116386	0.361231	0.0684692	0.347906	0.029103	0.638109	0.0296509	0.213746	0.135792	0.785768	0.0682
SLC30A9	0.416542	0.0156348	0.00638937	0.121918	0.917217	0.00116196	0.141597	0.0422519	0.485727	0.068986	0.715366	0.0322083	0.607517	0.10364	0.201186	0.0255366	0.69172	0.0390839	0.180004	0.113842	0.216994	0.078285	0.277925	0.0334653	0.938524	0.0384062	0.0698852	0.0773032	0.00360758	-0.0659688					SLC30A9	0.566282	-0.00609161	0.45325	0.0284398	0.351432	0.0123655	0.309528	0.0635694	0.807087	0.117127	0.999403	0.0803106
SLC31A1	0.485727	0.0727854	0.868742	-0.0124366	0.582589	0.0320836	0.14241	0.0370717	0.0268175	0.0727576	0.142003	0.0480326	0.117616	0.0986027	0.125333	0.0373761	0.0071981	0.0486159	0.024926	0.0675046	0.963618	0.0146822	0.257879	0.0291833	0.0152318	0.056784	0.620636	0.0312958	0.19779	-0.0300336					SLC31A1	0.926718	0.0542851	0.245528	0.0866739	0.248002	0.0225813	0.178069	0.0519241	0.325379	0.129769	0.152879	0.101339
SLC31A2	0.882729	0.0301668	0.180004	0.0425981	0.352644	0.0163621	0.133273	0.0468574	0.231769	0.064146	0.00879279	0.0731183	0.456535	0.0841879	0.729951	0.013451	0.731782	0.0265057	0.949321	2.2492e-05	0.0281858	-0.110997	0.471781	0.029658	0.458966	0.0295894	0.480122	0.0811428	0.640091	-0.0246422					SLC31A2	0.681422	0.000584601	0.325454	0.0672328	0.496324	0.0277895	0.0382601	0.062347	0.217065	0.0966541	0.778867	0.0366584
SLC32A1	0.425488	0.0374683	0.369401	0.0314497	0.242502	0.092574	0.376795	0.0166193	0.644046	-0.00920126	0.145053	-0.0280384	0.861865	0.0188305	0.304615	0.0368211	0.935338	-0.00298712	0.214775	0.0739387	0.402227	-0.0186749	0.418186	-0.0184573	0.287375	0.0238439	0.227183	-0.0191708	0.579526	-0.0624787					SLC32A1	0.605362	0.163413	0.349554	0.0223627	0.325988	0.0229293	0.768	0.00784774	0.65358	0.0990277	0.852751	-0.000538295
SLC33A1	0.315319	-0.0170479	0.410343	0.0375555	0.513886	0.0145183	0.904044	0.0014999	0.392073	0.026062	0.751443	-0.00765943	0.0448831	-0.0611895	0.508497	0.0191103	0.235394	0.0191738	0.24981	0.0271831	0.0810656	0.107528	0.511382	0.00731185	0.574905	-0.0074019	0.2766	-0.0226454	0.48006	-0.0370138					SLC33A1	0.623756	-0.0107039	0.431925	-0.0250545	0.458379	0.0180807	0.396874	-0.0168523	0.157922	-0.0536959	0.0647097	-0.0785263
SLC34A1	0.283266	0.0837067	0.438968	0.0539474	0.00281433	0.0816772	0.0743651	-0.0634309	0.477333	0.0328502	0.522034	0.00867221	0.59603	0.0530741	0.321128	-0.0398351	0.569849	-0.00583871	0.00904236	0.0605963	0.0171662	0.127241	0.00997838	-0.0701871	0.654856	0.0227197	0.63765	0.0514401	0.00421825	-0.0425175					SLC34A1	0.26617	0.130548	0.115132	-0.0112676	0.37702	-0.0432591	0.0234222	-0.0801453	0.544773	0.0509367	0.273308	-0.0321614
SLC34A2	0.359004	0.111874	0.58567	-0.0417729	0.316702	-0.00768939	0.0598764	0.0754281	0.0293895	0.100952	0.481986	0.0420361	0.276605	0.118889	0.375717	-0.00427824	0.943445	0.0136992	0.172827	0.0642155	0.968387	0.0266057	0.713131	0.00547526	0.302503	0.0738099	0.585158	0.00189293	0.156299	-0.01979					SLC34A2	0.396041	0.135294	0.464131	0.0990495	0.254792	0.0617646	0.0391046	0.0886998	0.357188	0.140624	0.255994	0.0987981
SLC34A3	0.100571	0.146071	0.07307	-0.0766337	0.316702	0.0319317	0.604868	0.0369927	0.651616	0.0636639	0.770838	0.0387229	0.0533266	0.130935	0.620636	0.0433666	0.418673	-0.000357207	0.490076	0.0391899	0.261059	-0.0673098	0.169899	-0.00418569	0.100882	0.000570882	0.839196	0.112637	0.612611	-0.0277908					SLC34A3	0.419759	0.100699	0.0711753	0.194011	0.36425	0.0249268	0.873453	0.0484549	0.0379674	0.149368	0.268097	0.121191
SLC35A1	0.798463	0.0463162	0.0138014	0.107644	0.789506	0.00370402	0.277262	-0.0207175	0.316041	-0.0128428	0.311724	-0.0109862	0.903913	0.0356671	0.157227	-0.0429381	0.20031	-0.0283747	0.812625	0.00980154	0.0251197	-0.108371	0.155913	-0.0365176	0.132886	-0.0322985	0.0580684	-0.0546504	0.217135	-0.00421403					SLC35A1	0.232407	0.0870006	0.32033	0.00192801	0.418673	-0.0213743	0.239501	-0.0247425	0.776019	0.0332367	0.853268	0.032336
SLC35A2	0.0386963	0.1038	0.988664	0.00109604	0.155606	0.0339651	0.205978	0.0342552	0.33897	0.0341351	0.518148	0.00830332	0.670732	0.0338742	0.75258	0.0092709	0.0667638	0.0314761	0.022259	0.066369	0.567295	0.0353507	0.546659	0.0219727	0.0254088	0.0616247	0.0402739	0.0844532	0.558281	-0.0162153					SLC35A2	0.156042	0.0627599	0.0310987	0.150678	0.35875	0.0236548	0.155171	0.0346888	0.858352	0.0161583	0.327006	0.0589072
SLC35A3	0.759411	0.0327259	0.781457	-0.0137743	0.305275	0.0337362	0.225976	0.0393167	0.359789	0.050357	0.1858	-0.00261498	0.547108	0.0476548	0.523983	-0.00534197	0.812875	0.0128062	0.99821	0.0275615	0.529434	-0.0332559	0.515243	-0.0012246	0.158549	0.0527327	0.655938	0.0440985	0.419307	-0.0162354					SLC35A3	0.775722	0.0711984	0.448759	0.0133231	0.168744	0.0480765	0.473308	0.0309003	0.338025	0.0908611	0.785768	0.0121444
SLC35A4	0.84271	0.0355044	0.728057	-0.0221868	0.00480502	0.103061	0.207594	0.0460512	0.705328	0.0253699	0.742369	0.0333334	0.713874	0.0651563	0.348126	0.0199449	0.438709	0.0103785	0.177587	0.0374538	0.074518	0.126766	0.614308	0.0191956	0.312441	-0.0116132	0.249779	0.0571205	0.159814	-0.0386376					SLC35A4	0.458672	0.0914968	0.72469	-0.00785173	0.107238	0.0616375	0.455956	0.0299672	0.427317	0.136653	0.490425	0.0105058
SLC35A5	0.0417551	0.166552	0.444293	0.0406589	0.61269	0.0143129	0.438343	0.051333	0.274622	0.0799831	0.10467	0.0707797	0.927709	0.0710904	0.234705	0.0170306	0.0512056	0.0604788	0.122556	0.085826	0.706157	0.00583201	0.654856	0.03774	0.00233594	0.111415	0.40125	0.0907508	0.614706	-0.0173128					SLC35A5	0.0784941	0.155806	0.0234222	0.176393	0.625816	0.0503239	0.292751	0.0500631	0.91496	0.0586402	0.458058	0.0747432
SLC35B1	0.0760834	-0.0404568	0.810305	0.00509576	0.205525	0.032296	0.342766	-0.0341056	0.659187	0.0109437	0.313878	0.0289405	0.0634841	-0.0389446	0.741237	0.00973205	0.702768	-0.0105181	0.9101	0.0146719	0.287297	0.0205191	0.44278	-0.019666	0.476405	0.0114029	0.762834	-0.00359309	0.624174	0.00407144					SLC35B1	0.111723	-0.0487516	0.156042	-0.0347622	0.112889	-0.0495451	0.838244	0.00161875	0.0652247	-0.0424328	0.210853	-0.0438651
SLC35B2	0.585158	0.0799683	0.155171	-0.0556379	0.364386	0.0470606	0.164378	-0.0422105	0.0563061	-0.0264596	0.238263	-0.0360154	0.227645	0.0688328	0.632312	0.00131026	0.409284	-0.0359404	0.331376	-0.0253345	0.971964	0.0113985	0.204372	-0.0203983	0.432173	-0.0169678	0.231769	-0.034208	0.235443	-0.0306941					SLC35B2	0.492902	0.0619341	0.779161	0.0772389	0.0443269	-0.0749724	0.283252	-0.0126867	0.772589	0.0329632	0.199607	0.103137
SLC35B3	0.268097	0.0158122	0.295504	-0.0685785	0.160897	0.0234647	0.846226	-0.0204911	0.433052	-0.0137482	0.470859	0.0386648	0.416765	0.0314468	0.51621	-0.0115092	0.936315	0.00543153	0.125112	0.0871106	0.151298	0.063629	0.15331	-0.036996	0.234705	-0.0220834	0.0159374	-0.0424323	0.767189	-0.00785841					SLC35B3	0.435439	0.0328804	0.426687	0.0159116	0.228973	-0.0360007	0.739319	0.00707459	0.396685	0.0160271	0.713131	0.0237347
SLC35B4	0.572865	0.0542026	0.663961	0.00810869	0.583615	0.0415355	0.610105	0.0183177	0.201714	0.0606901	0.635512	0.0403562	0.913422	0.0215188	0.227126	0.0274184	0.0299471	0.0421291	0.0350353	0.0500266	0.161344	0.0575012	0.379766	0.035488	0.214149	0.035813	0.441002	-0.0169639	0.147768	-0.031322					SLC35B4	0.377985	0.0674504	0.995824	0.0473429	0.970811	0.0121735	0.39024	0.0250311	0.106589	-0.0527633	0.365315	0.0792833
SLC35C1	0.0606948	0.151761	0.0144475	0.138743	0.000561749	0.123461	0.0476426	0.114365	0.00598141	0.15543	0.00362541	0.134384	0.151033	0.142347	0.00894846	0.127584	0.00263714	0.12365	0.00547034	0.124757	0.0532395	0.124332	0.0516429	0.109318	0.00307682	0.136447	0.0130563	0.222096	0.0104646	-0.0756109					SLC35C1	0.0132919	0.187807	0.178551	0.121584	0.045766	0.132837	0.117917	0.0888926	0.420394	0.130244	0.0542128	0.163659
SLC35C2	0.564738	0.0662765	0.35966	-0.0424166	0.0545423	0.0466033	0.0278645	0.0416068	0.80889	0.0179021	0.202244	0.0448029	0.227645	0.0618827	0.841538	0.003256	0.906671	0.0195518	0.168625	0.0353127	0.341145	0.0580517	0.653775	0.0377463	0.780016	0.0298232	0.954022	0.0406895	0.313704	-0.0256994					SLC35C2	0.296887	0.0255596	0.334362	0.118086	0.196144	0.032257	0.020814	0.0686415	0.563781	0.0616891	0.340485	0.0653013
SLC35D1	0.853268	0.0393241	0.993437	-0.000257273	0.118269	0.0582286	0.247935	-0.0110955	0.878003	-0.00607542	0.108901	-0.0557099	0.911044	0.0135333	0.253495	-0.0417169	0.84898	-0.0152761	0.43105	0.0265234	0.276596	0.0705086	0.420851	-0.0107829	0.653775	0.0164055	0.471781	-0.00595287	0.0457375	-0.0328068					SLC35D1	0.530413	0.0365777	0.583615	0.0275042	0.341804	0.00760071	0.228917	-0.0164746	0.695028	0.0263829	0.985065	0.0382149
SLC35D2	0.392902	0.0541725	0.673761	-0.0102093	0.127709	0.0476792	0.205978	-0.0191933	0.318941	-0.0302017	0.239457	-0.0217254	0.920563	0.021263	0.244276	0.0269486	0.75891	0.00788926	0.729181	0.00595755	0.856987	-0.0048739	0.958795	0.00390226	0.568795	-0.00580119	0.725452	0.0100448	0.735502	-0.0139681					SLC35D2	0.755179	-0.0122449	0.087517	0.114478	0.119834	-0.0251786	0.496683	-0.00478969	0.825645	-0.00634695	0.671156	0.0324361
SLC35D3	0.304615	0.105144	0.620058	0.0310764	0.709678	0.00661154	0.704216	0.037636	0.765118	0.0352437	0.277925	0.0439011	0.219093	0.0918375	0.183235	-0.0266561	0.12343	0.0751266	0.611641	0.0346563	0.318775	0.0398226	0.60696	0.0416978	0.701994	0.0263936	0.971926	0.05875	0.562298	-0.0379701					SLC35D3	0.465958	0.100525	0.655297	0.13632	0.79439	0.0196993	0.743839	0.0589715	0.36504	0.0925933	0.696449	0.122402
SLC35E1	0.0783401	-0.0198388	0.993437	-0.0450222	0.803356	0.0134701	0.356655	-0.0253725	0.0765803	-0.0499764	0.813535	-0.00125381	0.0106765	-0.0126221	0.327006	0.00491063	0.397518	-0.012732	0.285944	-0.016951	0.827741	0.0167602	0.33746	-0.0196072	0.958795	-0.00252277	0.00170878	-0.0944947	0.779747	-0.0140518					SLC35E1	0.0552987	-0.0599602	0.423215	0.00817591	0.0930681	-0.0484592	0.819593	-0.00518964	0.0240757	-0.0559651	0.142818	0.00621513
SLC35E2	0.0355667	0.106029	0.940988	0.0179008	0.0356873	0.0866829	0.145284	0.0570792	0.459875	0.0354148	0.241256	0.0557915	0.215183	0.0881717	0.911165	0.00980922	0.0286178	0.0355697	0.272001	0.0576956	0.786054	-0.0015349	0.551652	0.00538479	0.860321	0.0361583	0.120964	0.129846	0.0201021	-0.0511903					SLC35E2	0.016347	0.167038	0.382043	0.0596722	0.145557	0.0709168	0.242502	0.0388549	0.391712	0.0674977	0.184806	0.107124
SLC35E2B	0.0655822	0.0984821	0.242502	0.0629393	0.171887	0.0511968	0.457151	-0.0167969	0.623811	0.014071	0.247323	0.0397043	0.666365	0.0191345	0.349667	-0.00901769	0.719457	-0.00621986	0.406951	0.0555655	0.403575	0.0473189	0.211947	-0.0221361	0.408005	-0.0156744	0.154607	0.0907487	0.0475462	-0.0411381					SLC35E2B	0.0338873	0.126323	0.154304	0.0823825	0.228396	-0.0322685	0.729181	-0.00646807	0.612127	-0.00333757	0.334451	0.0761449
SLC35E3	0.63979	0.0896482	0.99463	-0.000514982	0.656377	0.0262748	0.261043	0.0948386	0.888642	0.0387419	0.800777	0.0207329	0.620158	0.0468067	0.81586	0.0162968	0.350212	0.0452037	0.566282	0.0227477	0.207675	-0.0303164	0.86503	0.0115462	0.860321	0.0429236	0.513311	0.0244091	0.976798	-0.012209					SLC35E3	0.508117	0.10165	0.86051	0.0831747	0.0751587	0.0995345	0.400216	0.086164	0.601688	-0.0236876	0.543674	0.133176
SLC35E4	0.64408	0.0396942	0.0659513	0.0990574	0.500479	0.0243253	0.256621	0.0381568	0.0313372	0.0638082	0.00353952	0.0732187	0.610666	0.0218105	0.204906	0.0299492	0.204008	0.0354521	0.420622	0.04814	0.625344	-0.0300104	0.25725	0.0344268	0.0796172	0.0439625	0.798463	0.0154861	0.193668	-0.0350992					SLC35E4	0.772287	0.0263062	0.773431	0.0450177	0.233045	0.0351623	0.406105	0.0433562	0.844302	0.0176048	0.670064	0.0324543
SLC35F1	0.328486	-0.0124299	0.662875	0.0259676	0.640247	0.00537248	0.435692	-0.0293261	0.803093	-0.0203573	0.0507501	-0.0473975	0.274624	-0.0201563	0.715366	0.000897172	0.0022736	-0.0552734	0.768856	0.0262583	0.572371	-0.0281611	0.69313	-0.0143587	0.724329	-0.0169451	0.792686	0.0112872	0.780892	-0.0103023					SLC35F1	0.683617	-0.0170403	0.254767	-0.0186467	0.375409	-0.0316571	0.587729	-0.030364	0.476682	0.0097042	0.0921772	-0.0571208
SLC35F2	0.367486	0.0575896	0.256702	0.0583003	0.994965	0.027467	0.728791	0.0190658	0.450678	0.0765387	0.837912	0.0162734	0.800198	0.0352521	0.30639	0.0182367	0.0508623	0.0521368	0.209802	0.0391011	0.0562917	0.0962442	0.126434	0.04408	0.100907	0.0577297	0.967869	0.0322485	0.0770403	-0.0347371					SLC35F2	0.619003	0.0714015	0.8871	0.0267928	0.698341	-0.0183482	0.954713	0.0150874	0.877155	0.0409731	0.515674	-0.00274434
SLC35F3	0.124596	0.140748	0.223182	0.0338726	0.124011	0.0353929	0.80773	-0.00943446	0.354316	-0.0152656	0.370893	-0.0152625	0.0595272	0.130992	0.783466	0.00717791	0.593395	0.0121307	0.372348	0.0551357	0.1645	-0.0371409	0.345822	0.013491	0.039983	0.05353	0.153741	-0.0350357	0.0504596	-0.0500562					SLC35F3	0.148337	0.12437	0.1874	0.159072	0.729536	-0.0161654	0.855813	0.00301853	0.0756492	0.119731	0.0775819	0.156937
SLC35F4	0.436575	0.0525849	0.301062	-0.0633865	0.997017	0.00167389	0.549652	-0.00306355	0.540697	0.049865	0.268097	0.0533039	0.336799	0.0685472	0.610105	0.00801569	0.405901	0.0369852	0.657459	0.0642923	0.182936	0.0470705	0.383024	-0.016096	0.2114	0.0405148	0.950444	0.040545	0.594931	-0.00206215					SLC35F4	0.438968	0.0776625	0.977927	0.0430841	0.685123	0.00930948	0.484452	-0.0137397	0.146385	0.0887828	0.856793	0.0297288
SLC35F5	0.561705	0.0632438	0.117566	-0.0536536	0.167702	-0.0262914	0.244883	-0.0179643	0.662443	0.0108345	0.348126	-0.0242159	0.880203	0.0153373	0.672248	-0.00510642	0.630054	0.000508483	0.554197	0.00521209	0.168625	-0.0575642	0.413115	-0.0208356	0.405464	-0.0153778	0.955215	0.0185589	0.0102863	0.0135963					SLC35F5	0.746103	0.0727891	0.502383	0.0323492	0.230712	-0.0231628	0.224321	-0.0247705	0.549744	0.0321181	0.875642	0.0301096
SLC35F6	0.610105	0.0372206	0.461397	0.0519271	0.0594142	0.0791133	0.561705	0.00138489	0.36294	0.0509618	0.0814335	0.052959	0.0422304	0.113889	0.675529	0.0122547	0.0436997	0.0198763	0.532375	0.0126164	0.769999	0.0120262	0.0606948	0.061063	0.648382	0.02243	0.873281	0.0326719	0.103225	-0.0320797					SLC35F6	0.264886	0.0578923	0.962426	0.0174503	0.861872	-0.0144457	0.22661	0.0178543	0.249841	0.0636525	0.0491758	0.177871
SLC35G1	0.833348	0.0261704	0.881707	0.0102668	0.511959	0.0124564	0.743501	0.00340528	0.238263	0.0410465	0.907603	0.00388469	0.412475	0.0422751	0.519118	-0.0113301	0.399186	0.0156449	0.45145	0.0232083	0.803356	-0.0208208	0.434811	0.0258712	0.186298	0.0322905	0.532798	0.0312288	0.158929	-0.0187486					SLC35G1	0.29758	0.0482568	0.726934	0.0215131	0.991063	0.0123882	0.575428	0.00196124	0.42558	-0.0110262	0.113265	0.102595
SLC35G2	0.901672	0.121439	0.723569	0.001275	0.0906093	-0.0492365	0.414826	-0.0335612	0.274622	-0.044574	0.399572	-0.0445736	0.435064	0.0197702	0.0700918	-0.0448454	0.78519	-0.00138963	0.873453	-0.00430472	0.644532	-0.0246151	0.848572	-0.000230164	0.227703	-0.0413351	0.167121	-0.0575472	0.203562	-0.0291956					SLC35G2	0.639178	0.176719	0.847605	0.0659063	0.400022	-0.0211761	0.386128	-0.0313455	0.191533	0.0638972	0.867386	0.0149045
SLC36A1	0.198037	-0.0239609	0.641317	-0.0139555	0.209841	-0.0210614	0.260408	-0.0336458	0.0666866	0.0518269	0.0636324	-0.0408836	0.751114	0.0448212	0.527892	-0.00724889	0.0620249	-0.0305911	0.0469432	-0.0381826	0.0845105	-0.0707846	0.00327695	-0.0608889	0.264233	-0.0127455	0.574905	0.0577447	0.0323955	0.0108802					SLC36A1	0.459579	-0.0235127	0.257271	-0.0236021	0.181085	-0.0376949	0.419759	-0.0270005	0.641772	0.0393695	0.470859	0.0570774
SLC36A2	0.78692	0.026383	0.66179	0.0642189	0.936229	0.0034773	0.75258	0.0255361	0.428671	0.0194308	0.651616	0.012537	0.867206	0.0461544	0.292778	-0.0225128	0.294096	-0.0132366	0.52163	0.0276458	0.746103	0.00813067	0.14653	-0.0296111	0.282594	-0.0187432	0.0159374	-0.0653231	0.528602	-0.0122406					SLC36A2	0.805671	0.0291473	0.752907	0.026549	0.510613	0.0322168	0.935039	0.0244431	0.7487	0.0511007	0.662443	0.0547915
SLC36A3	0.281255	0.0891739	0.317426	0.0476464	0.26617	0.0659096	0.408854	-0.0151854	0.628056	-0.0290154	0.238263	-0.0182238	0.397252	0.051066	0.623811	0.00170329	0.872448	-0.00448434	0.981506	-0.0105325	0.254767	-0.0510783	0.670064	0.000888148	0.241858	-0.0265744	0.959988	0.00740976	0.640091	-0.0154303					SLC36A3	0.152152	0.130077	0.483518	0.0574525	0.568836	-0.00491434	0.363596	-0.0254564	0.506782	0.0409181	0.370893	0.0599192
SLC36A4	0.960553	0.0401262	0.054089	0.0945391	0.0866829	0.0623423	0.220663	0.0574165	0.0846357	0.0846964	0.180098	0.0807147	0.29519	0.00827691	0.319701	0.0187766	0.0300471	0.0767029	0.0284415	0.103344	0.847386	0.0192263	0.729176	0.0135327	0.0327471	0.077109	0.745616	0.0695992	0.00104739	-0.10368					SLC36A4	0.972619	0.0352691	0.801952	0.0334688	0.189617	0.0713476	0.539449	0.0150635	0.299503	0.0203682	0.905066	0.0354829
SLC37A1	0.0803915	0.0841199	0.382043	0.0333849	0.997017	0.0314691	0.0918882	0.0222544	0.775423	0.0416361	0.892192	-0.0107985	0.0429965	0.0991781	0.839196	-0.00233232	0.386776	-0.0105649	0.458672	0.0539666	0.151298	0.0815906	0.477333	0.0173452	0.105312	-0.0262469	0.376525	-0.0173292	0.56532	-0.0275821					SLC37A1	0.145421	0.0712887	0.0772334	0.0902433	0.0699319	0.0283824	0.181955	0.0179492	0.16967	0.128672	0.107585	0.0789655
SLC37A2	0.664617	0.044728	0.544224	-0.0341018	0.241298	-0.0195917	0.246101	0.0248127	0.626993	0.00141095	0.818187	0.0119111	0.197423	0.0707532	0.93376	-0.00738313	0.992255	0.00614363	0.667221	0.00483604	0.755179	0.00908981	0.200658	-0.0225224	0.829844	0.0164515	0.571846	-0.0027739	0.941148	-0.00721706					SLC37A2	0.278581	0.0621245	0.725812	0.0473017	0.214296	0.0241548	0.418898	0.0243295	0.810559	0.0354166	0.327745	0.118411
SLC37A3	0.214701	-0.0117218	0.766571	0.000725709	0.701272	-0.00178461	0.133273	0.0392039	0.251013	-0.0142946	0.740106	0.0302022	0.913422	0.0235841	0.492311	0.0172152	0.500113	0.013491	0.197087	0.0442846	0.923154	-0.00422122	0.729951	0.0210414	0.369294	-0.00853399	0.705328	0.0229682	0.910344	-0.0111508					SLC37A3	0.0805459	-0.0318035	0.842922	0.00504833	0.602728	0.0200008	0.0302901	0.062823	0.911406	0.0306848	0.708668	0.02414
SLC37A4	0.930188	0.0334572	0.799888	0.02333	0.635974	0.0325383	0.16122	0.0544262	0.782316	0.0112347	0.603824	0.0505813	0.75681	-0.002571	0.528871	0.0411581	0.121981	0.0632993	0.200221	0.0347709	0.0985726	0.10777	0.22255	0.0416001	0.710898	0.00173781	0.0731572	0.121588	0.0192402	-0.0517526					SLC37A4	0.646679	0.0339994	0.786054	0.0391413	0.118067	0.0688047	0.283923	0.0353891	0.517355	0.00245941	0.872102	0.0221715
SLC38A1	0.426926	-0.0091658	0.556203	0.0307451	9.93678e-06	0.191174	0.188302	0.0516647	0.281255	0.000567751	0.083017	0.0674959	0.246676	0.0019146	0.126816	-0.0449436	0.0204143	0.0758375	0.864036	0.0394486	0.00828183	0.128557	0.107585	-0.016068	0.578996	0.0101899	0.532798	0.0346692	0.00907262	0.025238					SLC38A1	0.193476	-0.0537764	0.310954	0.0635923	0.353301	0.0351604	0.143364	0.0627377	0.0499716	-0.0930706	0.397063	0.1087
SLC38A10	0.741237	0.0143434	0.680326	-0.0159997	0.402734	-0.00464628	0.611154	0.00432609	0.870922	-0.00689931	0.801935	-0.00126774	0.111418	-0.0291169	0.474552	0.0143637	0.505826	0.0160096	0.825411	0.00514419	0.255392	0.0476222	0.327006	-0.0220029	0.701994	0.00113649	0.283938	0.0907206	0.462618	0.00171062					SLC38A10	0.916031	0.0326003	0.443403	-0.0113542	0.340289	-0.036152	0.918404	0.0135712	0.508696	-0.0126887	0.101819	-0.043933
SLC38A11	0.868565	0.0278098	0.605362	0.0255349	0.629587	0.0373109	0.364522	-0.041341	0.417402	-0.0250821	0.112246	-0.027341	0.922944	0.0313106	0.647305	0.00705065	0.235394	0.0432832	0.45145	0.0263561	0.391066	0.0419335	0.139179	0.0401992	0.158108	-0.0106034	0.82682	0.0314766	0.492198	-0.0343001					SLC38A11	0.813785	0.0682442	0.510997	-0.00394628	0.530974	-0.0264	0.132259	-0.0348487	0.898392	0.080442	0.715366	-0.0263357
SLC38A2	0.0584662	-0.0450373	0.162241	0.0579191	0.00299861	0.189008	0.950444	-0.00464728	0.745768	0.0145496	0.670064	0.0223108	0.0269185	-0.120553	0.075836	-0.0257602	0.0236119	0.0511449	0.0782406	0.0568829	0.00585999	0.125376	0.0798746	-0.0267041	0.720963	0.00589408	0.568795	0.0358381	0.0390716	0.00904962					SLC38A2	0.0409889	-0.0266588	0.0525068	-0.0174205	0.543782	-0.013355	0.665047	0.0125049	0.00168051	-0.170636	0.249163	-0.0222535
SLC38A3	0.749171	0.107332	0.00078448	-0.2127	0.169552	-0.019654	1.64905e-05	0.430192	0.068032	0.0516845	0.00898776	0.0869224	0.306074	-0.0411272	0.000317094	-0.10576	4.52327e-06	0.122383	0.00761287	0.0693714	0.168163	0.0618336	0.542681	-0.0134649	0.0414552	0.0539911	0.198037	0.0378115	0.000685525	0.0255379					SLC38A3	0.726934	0.0586122	0.775722	0.156569	2.68154e-05	0.440816	1.07953e-05	0.419569	0.175308	0.00061289	0.359789	-0.0436777
SLC38A4	0.0803915	0.0965371	0.000396859	0.137008	0.354196	0.0506002	0.185302	-0.0256401	0.243065	-0.0203994	0.00756426	-0.0575602	0.0711062	0.0681119	0.0108304	-0.0463777	0.0519221	-0.0383004	0.253522	-0.0227499	0.577469	-0.0321186	0.280586	-0.0249561	0.332206	-0.0128945	0.977897	0.0132364	0.614706	-0.0284287					SLC38A4	0.014811	0.169619	0.644532	-0.00102068	0.199262	-0.025895	0.23712	-0.0297082	0.508696	0.0471822	0.220851	0.099444
SLC38A5	0.67772	0.0803863	0.507159	-0.0299569	0.011514	-0.091459	6.07813e-05	0.129632	0.00595414	0.114828	0.0318113	0.0614317	0.759092	0.0304412	0.733331	-0.00433509	0.000354692	0.0745453	0.002345	0.133786	0.0069302	0.135792	0.623811	0.0212905	0.00398827	0.0724601	0.504664	0.0779058	0.902071	0.00633682					SLC38A5	0.37315	0.0590684	0.892339	0.0750415	5.36459e-05	0.131593	0.000150392	0.12973	0.871271	0.0423442	0.527892	0.0136934
SLC38A6	0.515243	0.0506869	0.048797	0.08321	0.0226115	0.0639012	0.426055	-0.0177976	0.21581	-0.0365425	0.250396	-0.012737	0.507917	0.0387465	0.919482	0.00187926	0.649276	0.00642825	0.363596	0.0158826	0.217552	0.0724066	0.620636	0.0141628	0.259774	-0.0284875	0.461695	0.00472395	0.813125	-0.0158165					SLC38A6	0.938608	0.00805394	0.515816	0.078105	0.421255	-0.026332	0.385309	-0.0166391	0.999404	0.0192202	0.814697	0.0551208
SLC38A7	0.457151	0.10064	0.403575	-0.0369767	0.0858666	0.0421972	0.202774	0.0361224	0.0972036	0.0388865	0.863852	0.00593212	0.969496	0.0473253	0.0651447	0.0261104	0.0871191	0.0266151	0.657459	0.0312594	0.514851	0.0535116	0.918293	0.00557704	0.0440632	0.0389219	0.462607	0.0473296	0.409075	-0.00679229					SLC38A7	0.598072	0.0762698	0.318876	0.120987	0.151856	0.030257	0.410343	0.0236713	0.713879	0.0875997	0.555663	-0.0139838
SLC38A8	0.0230521	0.168866	0.132259	0.0568744	0.75973	0.019213	0.52593	0.00645448	0.0901692	0.089002	0.997013	0.0325551	0.301842	0.0889337	0.769502	0.000210459	0.601688	0.0416829	0.570338	0.0326349	0.145821	0.0738616	0.0182293	0.0790938	0.0253107	0.0743711	0.600694	0.0645355	0.218249	-0.0465095					SLC38A8	0.109054	0.141002	0.0530555	0.180823	0.774936	-0.00899507	0.149795	0.0185627	0.545766	0.0818871	0.193894	0.102266
SLC38A9	0.788072	0.032667	0.668309	0.0325643	0.519688	0.0110368	0.560696	-0.00335248	0.371695	0.0338458	0.777719	-0.00710204	0.569283	0.00157399	0.303206	-0.034656	0.395023	0.01203	0.54125	0.00735669	0.885249	0.0166667	0.48479	-0.00689567	0.560696	0.0177086	0.294155	-0.0293278	0.51407	-0.0146183					SLC38A9	0.491959	0.0490875	0.754042	0.00505194	0.566811	-0.00543971	0.561231	-0.00487797	0.361101	0.0272901	0.24367	-0.0259215
SLC39A1	0.988649	0.0370197	0.635974	-0.0124705	0.00747836	0.0471703	0.0134454	0.083858	0.717603	0.0350158	0.0707897	0.0619788	0.288016	0.0642481	0.0538392	0.0478142	0.0595597	0.0491362	0.949321	0.0142081	0.335862	-0.00118537	0.390418	0.0264799	0.213597	0.0453752	0.241256	0.120804	0.333439	-0.0271341					SLC39A1	0.771143	0.0215353	0.887611	0.0552176	0.0179602	0.0938534	0.0235139	0.0818126	0.380255	0.0582112	0.658103	0.0815526
SLC39A10	0.0188266	0.129987	0.49479	0.0237814	0.0666142	0.0575792	0.19338	0.0501759	0.398735	0.0339882	0.0978091	0.0315874	0.128544	0.0995501	0.0242527	0.0460717	0.343323	0.0305511	0.340387	0.0239808	0.21093	0.00705727	0.732203	-0.00291853	0.0386963	0.0614822	0.160772	-0.0107861	0.251102	-0.0323026					SLC39A10	0.0198438	0.0870015	0.106111	0.155625	0.154002	0.0656693	0.262968	0.0399368	0.369803	0.0870549	0.120248	0.0946741
SLC39A11	0.810859	0.0427003	0.106234	0.0637598	0.00956957	0.0639091	0.0219467	0.0482597	0.426926	0.0441208	0.272611	0.0227574	0.289227	0.0411887	0.831745	-0.0175959	0.0899127	0.0425489	0.609545	0.024966	0.747597	0.00308567	0.423656	-0.0167463	0.392339	0.0133448	0.445008	0.0310198	0.061134	-0.0499612					SLC39A11	0.95974	0.0189078	0.385601	0.0707479	0.164456	0.0226318	0.00283928	0.0685047	0.377827	0.0621158	0.207181	0.0528351
SLC39A12	0.214701	-0.0132519	0.147918	-0.0464867	0.0173062	-0.061779	0.257879	-0.016119	0.636581	-0.00816874	0.707554	0.00890058	0.0299533	-0.0704995	0.064493	-0.0361648	0.446697	-0.00226861	0.0525068	-0.0538955	0.153441	-0.0480519	0.143227	-0.0288573	0.17177	-0.0308135	0.0634188	-0.0131201	0.0281865	0.0133944					SLC39A12	0.00665485	-0.0723129	0.25853	-0.0310098	0.342563	-0.0117783	0.261694	-0.0221237	0.101815	-0.0453143	0.0741222	-0.0555136
SLC39A13	0.000116199	0.261307	0.664425	0.00943497	0.00240453	0.104114	4.13844e-05	0.188473	2.50617e-06	0.240902	5.39696e-07	0.242252	2.21843e-05	0.32008	0.279253	0.0284323	2.1981e-05	0.122351	0.00125267	0.149073	0.611486	-0.0257529	0.0311025	0.0736558	4.70931e-06	0.174587	8.88964e-06	0.318714	2.64354e-05	-0.09164					SLC39A13	0.000192161	0.269469	0.000246092	0.253145	0.000711787	0.189885	2.15635e-05	0.190434	5.16332e-05	0.333571	6.15569e-05	0.310768
SLC39A14	0.0526908	0.126798	0.0176273	-0.121107	0.0465028	0.0888813	0.0932723	0.0782962	0.206613	0.0815694	0.526961	0.059332	0.0388375	0.104255	0.95528	0.0136831	0.0527593	0.0563659	0.0571109	0.107187	0.0101774	0.207493	0.124486	0.0574548	0.0961041	-0.0195839	0.494467	0.0748284	0.25602	-0.0545663					SLC39A14	0.140523	0.131042	0.437673	0.0935564	0.361101	0.0151246	0.101538	0.0562098	0.223622	0.0734927	0.00900251	0.16628
SLC39A2	0.700884	0.103539	0.508117	-0.0030054	0.210385	-0.0357834	0.664617	0.0021026	0.862675	0.016907	0.486665	0.00606659	0.586707	-0.00673063	0.543674	-0.0115524	0.535882	0.0202675	0.452349	0.0380696	0.624285	-0.00775586	0.798463	-0.000985986	0.353538	0.0179564	0.632312	0.0214882	0.412469	-0.013493					SLC39A2	0.689116	0.119539	0.929095	0.0826507	0.699447	0.000612903	0.826576	0.00271772	0.647128	0.0417413	0.0398383	-0.0592794
SLC39A3	0.217481	0.104546	0.317426	-0.0633624	0.1141	0.0611674	0.567779	-0.0102742	0.716484	0.0147769	0.357437	-0.015394	0.0256023	0.147718	0.327745	-0.00594952	0.375409	-0.00693457	0.981506	0.0274106	0.0590116	0.102652	0.628056	-0.0229546	0.533782	0.0246951	0.486665	0.0536214	0.144048	-0.0338847					SLC39A3	0.389416	0.0949094	0.272654	0.142774	0.610032	-0.0182195	0.633842	0.000383905	0.0148861	0.14767	0.077834	0.143401
SLC39A4	0.532798	-0.0107921	0.0147499	0.111194	0.124744	0.037281	0.622752	0.0125258	0.458966	0.0359853	0.0131664	0.0629322	0.745432	0.0432735	0.89693	0.00431956	0.0508504	0.0404855	0.465044	0.0279984	0.647754	0.0483728	0.107585	0.039475	0.305321	0.0312108	0.333702	0.0689516	0.811968	-0.0255272					SLC39A4	0.674853	-0.00940616	0.384491	0.00711081	0.814034	-0.00524539	0.427557	0.0156912	0.732906	0.037888	0.944482	0.00215696
SLC39A5	0.737845	-0.00147744	0.689116	-0.00840733	0.999403	-0.00435435	0.0327779	-0.0642052	0.710898	-0.00348333	0.308156	-0.0221215	0.447518	-0.00463695	0.465349	-0.0103801	0.504872	-0.00716108	0.912472	-0.0170587	0.644532	0.0122955	0.738975	0.0092574	0.790378	-0.00420178	0.173657	-0.0419634	0.495023	0.00368435					SLC39A5	0.513886	0.0106821	0.362807	-0.0205545	0.0519221	-0.0626329	0.0308658	-0.0657541	0.450273	0.000241509	0.440114	-0.018625
SLC39A6	0.909978	0.0773293	0.358877	-0.0334737	0.706823	0.0339372	0.370893	0.0512921	0.750307	0.0369474	0.429545	-0.0245229	0.114829	-0.0025361	0.18431	-0.0215543	0.96843	0.0138027	0.932661	0.0338937	0.881707	0.00567539	0.561705	0.00610598	0.345822	0.0629664	0.504664	0.0541256	0.358623	-0.0316382					SLC39A6	0.804513	0.0533695	0.970772	0.0917863	0.522198	0.033207	0.298969	0.0585477	0.0814809	0.0175479	0.414826	-0.0404655
SLC39A7	0.867386	0.0559078	0.817269	-0.00983126	0.409494	0.00563369	0.0491758	-0.0357316	0.240655	-0.0223499	0.0854388	-0.042842	0.140244	-0.0181714	0.704216	0.0138278	0.892485	-0.00834034	0.471465	-0.00788533	0.401054	-0.0184969	0.97312	-0.0108934	0.942099	-0.0096974	0.0881965	-0.0593155	0.36254	-0.0352458					SLC39A7	0.694632	0.0839318	0.960042	0.0499293	0.0180328	-0.0501151	0.311669	-0.0213695	0.25169	-0.0110781	0.436575	-0.0274884
SLC39A8	0.15331	-0.0359201	0.746103	0.025976	0.0203238	0.0631726	0.33746	-0.039572	0.286639	0.0276249	0.260408	0.00390927	0.889675	0.00573308	0.635512	-0.0239083	0.590298	-0.00351552	0.153441	0.0210533	0.605362	0.0189076	0.620636	0.00631837	0.767405	0.0194274	0.0251154	0.115016	3.61829e-05	-0.0543923					SLC39A8	0.503336	-0.0195269	0.0539808	-0.059725	0.711651	-0.00172695	0.129212	-0.0625687	0.650351	0.0326552	0.825176	0.000914391
SLC39A9	0.873281	0.0454296	0.236527	0.0113644	0.229496	0.0580163	0.388768	-0.0397379	0.0615224	-0.0458945	0.904044	-0.0155232	0.0931851	0.0792435	0.999403	0.00539746	0.476682	-0.00144155	0.547207	0.00806963	0.261059	-0.058893	0.608008	-0.0110484	0.79384	0.0108837	0.187799	-0.050222	0.883204	-0.0284503					SLC39A9	0.64346	0.00651013	0.988664	0.0660924	0.567823	-0.0235343	0.176149	-0.0507701	0.144732	0.1012	0.608008	0.0697222
SLC3A1	0.44973	0.0387812	0.422918	-0.0525346	0.160797	-0.0250517	0.974314	0.0130175	0.247323	0.0546746	0.840367	0.00642206	0.428074	0.0653994	0.901672	0.0146246	0.059231	-0.0352633	0.849948	0.0261588	0.0686934	-0.0744773	0.181848	-0.0118876	0.481054	0.0236641	0.303206	0.089792	0.993455	-0.0301741					SLC3A1	0.830126	0.0239104	0.932661	0.0925183	0.563781	0.0273833	0.539271	0.00416596	0.711816	0.0327712	0.144459	0.179126
SLC3A2	0.141597	0.193096	0.0608413	0.103424	0.0230588	0.119126	0.0125176	0.10711	0.543674	0.0794417	0.7277	0.0341138	0.863668	0.0544634	0.0682583	0.0517187	0.82332	0.0432374	0.11206	0.071387	0.00398125	0.114785	0.0788489	0.0873206	0.0783401	0.0836179	0.829844	0.0753253	0.0958703	-0.0540518					SLC3A2	0.179034	0.170577	0.237713	0.203486	0.0412651	0.0864849	0.00659501	0.115839	0.983914	0.0154907	0.740106	0.0747657
SLC40A1	0.184806	0.00552378	0.190927	0.0573726	0.110049	0.0527117	0.247935	-0.0180613	0.455341	0.0347973	0.879184	0.00658737	0.0300669	-0.0767931	0.546659	-0.00242759	0.0512056	0.0400031	0.326191	0.0574651	0.124377	0.0927903	0.55868	-0.00661686	0.359004	0.00249852	0.763976	-0.00655236	0.00883809	-0.0552239					SLC40A1	0.0614615	-0.0697225	0.393548	0.0445109	0.0492777	-0.0616276	0.273308	-0.0349995	0.0124419	-0.119179	0.171301	-0.0564068
SLC41A1	0.902858	0.0200127	0.792963	-0.0368067	0.0493131	0.0470704	0.429545	0.0147788	0.855618	0.0361771	0.320398	0.0333592	0.952765	0.0679653	0.634445	0.0177615	0.0972121	0.0346634	0.206061	0.0330731	0.99463	-0.00803406	0.544668	-0.0073924	0.408854	0.0257817	0.251013	0.079086	0.62946	-0.00546103					SLC41A1	0.633842	-0.012581	0.647754	0.0497511	0.680738	0.00831722	0.32033	0.0241137	0.687319	0.0511652	0.661357	0.0970593
SLC41A2	0.408854	0.126282	0.419759	0.103014	0.00641237	0.0932379	0.00428172	0.129843	0.240056	0.107536	0.0263068	0.0959418	0.192972	0.0853235	0.00682718	0.0505197	0.0121164	0.047533	0.0143281	0.138388	0.0325567	0.101396	0.0112081	0.118038	0.167121	0.083913	0.918293	0.0808969	0.00872287	-0.0781553					SLC41A2	0.616896	0.138666	0.175195	0.121823	0.0722695	0.108531	0.00123318	0.14817	0.732906	0.07946	0.0328982	0.190286
SLC41A3	0.249174	0.089876	0.915827	-0.00355937	0.559217	0.0466548	0.17177	0.0844794	0.0286182	0.130277	0.136793	0.0892736	0.00280807	0.207767	0.505621	0.0292321	0.740789	0.0591865	0.341145	0.114959	0.480722	0.0390997	0.605914	0.0563237	0.241256	0.0649197	0.346589	0.108518	0.72989	-0.0473524					SLC41A3	0.604864	0.0563936	0.218669	0.0941123	0.444914	0.0902279	0.152152	0.0764145	0.0235201	0.285801	0.0398383	0.139555
SLC43A1	0.00598141	0.137476	0.0199231	0.0826471	0.0404011	-0.0738073	1.84958e-05	-0.23155	0.00352256	0.103777	7.58546e-07	-0.172561	0.00498428	0.19086	0.67772	0.0153932	2.39642e-05	-0.186436	0.00952807	0.0484735	0.108394	0.0657001	0.110229	-0.0446092	0.0215602	-0.0586045	3.47236e-05	0.361248	9.5379e-06	-0.105321					SLC43A1	0.0496597	0.0991572	0.00447956	0.17696	2.02898e-05	-0.243903	3.24817e-05	-0.223589	0.0183258	0.158036	0.0042415	0.17933
SLC43A2	0.35822	0.0725036	0.713505	0.018171	0.377176	-0.0652935	0.00205092	-0.158642	0.273308	0.0313823	0.00322974	-0.153498	0.00315711	0.201876	0.234116	0.0224257	0.00533451	-0.101659	0.155606	0.0377392	0.0578173	0.0743324	0.930188	0.00223496	0.208676	-0.0378433	0.376525	0.117303	0.00179403	-0.0414538					SLC43A2	0.474231	0.0486943	0.391892	0.0849145	0.00194669	-0.156737	0.00223108	-0.160547	0.0243578	0.158466	0.00459462	0.239021
SLC43A3	0.443671	0.0177806	0.193989	-0.0679289	0.484452	0.0154219	0.0092672	-0.0850389	0.250396	-0.0210592	0.00105309	-0.0809797	0.613823	0.0578835	0.00540674	-0.0734132	0.956527	-0.00454467	0.595997	0.039102	0.222615	0.0475653	0.363731	-0.0260497	0.951637	-0.0200172	0.480122	-0.0228084	0.318745	-0.0148129					SLC43A3	0.234167	-0.027076	0.858161	0.0362372	0.00212019	-0.104951	0.0382601	-0.0627822	0.635369	0.0269826	0.716484	0.0679833
SLC44A1	0.136398	0.187679	0.336613	0.0411971	0.898254	0.00154162	0.127938	0.0825397	0.0298381	0.0985893	0.123134	0.0741028	0.553113	0.0377782	0.0893194	0.0650849	0.410132	0.0466653	0.750636	0.0388407	0.605362	0.0218587	0.83218	0.0309144	0.193894	0.0913134	0.207594	0.154147	0.633703	-0.0225677					SLC44A1	0.127709	0.125704	0.121833	0.243943	0.511574	0.0636832	0.0355561	0.115185	0.781747	0.00842971	0.326267	0.0718533
SLC44A2	0.579805	0.0276302	0.587365	-0.029027	0.0354253	0.069259	0.522842	-0.0174297	0.0375608	0.0491606	0.490425	0.0660165	0.0737271	0.0900845	0.0316922	-0.0240475	0.0799255	0.0392083	0.758378	0.00768988	0.00397034	0.118676	0.196475	-0.00230285	0.121684	0.0561252	0.170085	0.0771802	0.151988	-0.04675					SLC44A2	0.116866	0.0783341	0.552196	0.0368649	0.734243	-0.0131039	0.438605	-0.0223362	0.315243	0.0717248	0.0627813	0.194211
SLC44A3	0.321859	0.0660444	0.00123964	0.18252	0.131493	0.0679442	0.136005	0.0494865	0.391245	0.0725862	0.707554	0.015586	0.471174	0.0523619	0.14653	0.0351507	0.233045	0.0521253	0.799888	0.101742	0.13733	0.10307	0.046478	0.0572993	0.776571	0.052589	0.952829	0.0394197	0.206226	-0.0433654					SLC44A3	0.861685	0.0213708	0.062087	0.119049	0.502014	0.0364716	0.126963	0.062984	0.128229	-0.0212226	0.0783401	0.10158
SLC44A4	0.140318	0.0751494	0.934623	0.011458	0.103549	0.0415845	0.0103742	0.157043	0.0331581	0.127488	0.280278	0.0612806	0.150919	0.105815	0.872102	0.0443877	0.0741555	0.0595185	0.179962	0.0512387	0.442514	0.0625331	0.00195007	0.0800587	0.168969	0.0823779	0.0429365	0.201664	0.387423	-0.0272216					SLC44A4	0.233031	0.073604	0.595997	0.0443624	0.00449205	0.186019	0.0321655	0.128066	0.947874	0.00731133	0.254118	0.176657
SLC44A5	0.0443789	0.187739	0.256644	0.0694596	0.00973722	0.124668	0.504664	0.0766213	0.435692	0.0914737	0.168506	0.0930477	0.421946	0.122866	0.0999521	0.0701731	0.0512056	0.108311	0.600151	0.122129	0.079003	0.163093	0.155042	0.0893284	0.12277	0.10486	0.0235076	0.161694	0.0038561	-0.0815647					SLC44A5	0.24981	0.147698	0.00850375	0.205888	0.369803	0.0616507	0.591857	0.0903488	0.597535	0.066092	0.256621	0.15131
SLC45A1	0.512346	0.0772281	0.999403	0.00139253	0.211477	0.0344975	0.205978	0.0651766	0.872102	0.0191983	0.198037	-0.0232457	0.131971	-0.000234504	0.201714	0.0187553	0.454766	0.0362825	0.229496	0.0853769	0.401054	0.0612113	0.435692	0.0701033	0.660272	0.00765613	0.822845	0.03607	0.00989502	-0.0511591					SLC45A1	0.534341	0.0468768	0.5265	0.102099	0.142279	0.065812	0.404417	0.0685389	0.248614	-0.0126524	0.264233	-0.0110867
SLC45A2	0.509458	0.0793957	0.685815	-0.0145824	0.769999	0.0172522	0.930188	0.0275148	0.0216455	0.0866016	0.238859	0.0624656	0.682798	0.0389927	0.374105	0.0254436	0.192041	0.0480873	0.068636	0.107244	0.383674	0.067184	0.0933407	0.0747213	0.395395	0.0529169	0.574905	0.0807914	0.134089	-0.029979					SLC45A2	0.812625	0.0519666	0.185406	0.105173	0.66114	0.0125104	0.54224	0.0486527	0.326851	-0.021283	0.122045	0.109468
SLC45A3	0.390593	-0.0153093	0.209802	0.0528409	0.614809	0.0219757	0.242108	-0.0203604	0.759861	-4.38771e-05	0.890067	0.00838274	0.977285	0.0572332	0.00632512	-0.0608375	0.962934	-0.00111467	0.897077	0.010733	0.311933	-0.0443904	0.283103	-0.0465134	0.238943	-0.0165892	0.787675	0.00445602	0.401742	-0.0311782					SLC45A3	0.362709	-0.0263451	0.516758	-0.00742476	0.160194	-0.0311467	0.484658	-0.0144349	0.0699192	-0.0266151	0.310894	0.126494
SLC45A4	0.015169	-0.072773	0.892339	0.00349526	0.597034	0.0124692	0.633378	-0.0203337	0.744634	-0.0146725	0.0827513	-0.0423427	0.342868	-0.0264182	0.845054	-0.020753	0.82332	-0.00426503	0.430175	-0.0436453	0.809146	-0.00900076	0.525935	-0.01976	0.724329	-0.00896055	0.428671	-0.0133257	0.0513444	-0.0204795					SLC45A4	0.31598	-0.0302809	0.000469997	-0.10092	0.910222	-0.0127921	0.21093	-0.0364697	0.427317	-0.00633756	0.205978	-0.0120283
SLC46A1	0.36294	0.0018071	0.713505	0.0584673	0.957659	0.014786	0.950444	0.00610178	0.753717	0.0143596	0.273308	0.0317426	0.147648	0.0729895	0.0274415	0.0459495	0.33278	0.0319975	0.715737	-0.000316677	0.86051	0.018929	0.792686	0.038109	0.225403	0.0352157	0.135612	0.0389932	0.809656	-0.0193078					SLC46A1	0.123646	-0.0276325	0.957659	0.0173671	0.624758	-0.0181684	0.432802	0.0338226	0.859525	0.0298312	0.0621492	0.181764
SLC46A2	0.249779	0.122904	0.713505	0.00152232	0.346481	0.0304011	0.869743	0.0170959	0.110563	0.0921098	0.0538392	0.0714682	0.405667	0.0869613	0.212496	0.0253096	0.687319	0.0208859	0.380417	0.0761972	0.872275	0.0128121	0.624871	0.0483963	0.387944	0.0509656	0.84271	0.0678582	0.391532	-0.00271556					SLC46A2	0.25853	0.126734	0.452349	0.127039	0.744176	0.00932681	0.94813	0.0248651	0.532935	0.0889236	0.2766	0.0834747
SLC46A3	0.192868	-0.0153213	0.775722	0.026619	0.675947	0.0193905	0.783466	0.0162417	0.0458234	-0.0288522	0.796151	-0.00406687	0.930093	0.0268592	0.136793	-0.0359622	0.391712	0.00890227	0.855813	0.0194124	0.457766	0.0318536	0.901672	0.0153573	0.0939269	-0.023723	0.733331	0.00907428	0.885559	-0.0191965					SLC46A3	0.394378	-0.0094378	0.227185	-0.0201559	0.930378	-0.0139469	0.608498	0.0330748	0.667648	-0.00705659	0.440114	0.0728033
SLC47A1	0.797307	0.040737	0.538283	0.0223979	0.518719	0.0197366	0.108241	-0.047551	0.708668	-0.00363963	0.214149	0.0261374	0.918182	0.0369147	0.833348	0.00958484	0.84664	-0.015256	0.430175	-0.000125939	0.995824	-0.00386922	0.208676	-0.0186506	0.940907	0.0143917	0.299703	0.0468924	0.393183	-0.0343827					SLC47A1	0.435439	0.109541	0.0805459	-0.0305342	0.0665421	-0.0536199	0.220918	-0.0312499	0.272655	0.0192439	0.434811	0.0869664
SLC47A2	0.822845	0.0183964	0.178069	0.0513638	0.193989	0.0616264	0.605914	0.0242436	0.294844	0.0359914	0.226551	0.0411272	0.00162455	0.193828	0.0191316	0.0296198	0.00272928	0.045252	0.669398	0.00507566	0.561231	0.0592209	0.690921	0.0178352	0.507537	0.0213978	0.827509	0.0142151	0.0293856	-0.0493307					SLC47A2	0.714621	0.0121022	0.867565	0.0233139	0.707205	0.0252627	0.674853	0.0178723	0.0067599	0.163732	0.00984945	0.245608
SLC48A1	0.123498	-0.00606843	0.384491	0.050881	0.523575	-0.0109605	0.0798746	-0.0341258	0.170366	-0.0316431	0.63872	-0.013455	0.0119329	-0.0803573	0.535753	-0.00140271	0.311614	-0.0109255	0.483518	-0.0325609	0.12548	0.0736588	0.0145539	-0.0673156	0.628056	-0.023617	0.0262057	-0.0792282	0.166108	-0.0291624					SLC48A1	0.0747616	-0.0500498	0.316702	0.00413524	0.0330102	-0.050249	0.26617	-0.022247	0.0225302	-0.0686474	0.121324	-0.0678749
SLC4A1	0.598449	-0.00838402	0.156161	0.114489	0.804045	-0.000451864	0.124166	0.0227053	0.171466	0.0264374	0.0865466	-0.014109	0.894876	0.00960755	0.776319	0.0174751	0.63423	-0.0146662	0.130787	0.0779532	0.0815858	0.129865	0.688727	0.0211674	0.945976	-0.0178201	0.657464	-0.0207208	1.00205e-06	-0.177211					SLC4A1	0.980111	0.00551782	0.279475	-0.0222859	0.314605	0.0372653	0.287681	0.00814522	0.73694	0.0602491	0.876245	0.075282
SLC4A10	0.0247288	0.15626	0.17472	-0.0730445	0.49479	0.0268824	0.00504402	0.116156	0.0840864	0.0847184	0.00852618	0.084482	0.306783	0.10894	0.294155	0.00448989	0.0389465	0.0605123	0.100416	0.10978	0.141736	0.0797139	0.0509276	0.0714359	0.243065	0.085208	0.110563	0.130791	0.464437	-0.0289606					SLC4A10	0.0153083	0.185422	0.112737	0.169618	0.0024251	0.109176	0.0166162	0.115184	0.0744277	0.103373	0.753717	0.126815
SLC4A11	0.0596732	4.15165e-05	0.523575	-0.00915094	0.583615	0.0271882	0.914728	0.0707658	0.10435	0.0892374	0.634445	0.0379482	0.567249	0.0639997	0.923049	0.0318351	0.456571	0.00526197	0.607451	0.00321952	0.0172361	0.179001	0.65702	0.00717753	0.433931	0.0412302	0.835686	0.103111	0.279229	-0.0481142					SLC4A11	0.0431036	-0.0377365	0.235345	0.0282281	0.896028	0.0548319	0.814946	0.0858554	0.974384	0.0461005	0.707554	0.0635959
SLC4A1AP	0.0493486	-0.0373052	0.173771	-0.0595553	0.548203	-0.00399413	0.994623	0.014742	0.163924	-0.0164063	0.548654	-0.010144	0.194313	-0.0323123	0.502753	-0.015167	0.757773	-0.0023282	0.671578	-0.0116637	0.569323	0.0180594	0.94329	-0.00243409	0.859145	0.00401878	0.628056	0.0145983	0.448208	-0.00942946					SLC4A1AP	0.0440377	-0.0719508	0.357312	-0.0164876	0.989871	0.010989	0.975542	0.0229933	0.544773	0.000875671	0.196475	-0.0554555
SLC4A2	0.144891	-0.0194297	0.00105304	0.197297	0.0263096	0.0810565	0.0096106	-0.0881139	0.316041	0.00175235	0.0623837	-0.0617144	0.318224	-0.0395822	0.0392649	-0.0611092	0.00656981	-0.0705816	0.00122806	-0.0989624	0.244314	0.132062	0.56904	-0.0111442	0.235541	0.0398441	0.210718	-0.0100767	0.031325	-0.130194					SLC4A2	0.108298	-0.0654979	0.189012	-0.0133766	0.00456242	-0.125893	0.00401061	-0.0944919	0.217685	-0.0587699	0.0314023	-0.0816157
SLC4A3	0.859145	0.0700617	0.0967563	0.0790603	0.531394	0.0210987	0.615361	0.0533538	0.235295	0.0567284	0.247323	0.0486819	0.717233	0.0327538	0.836856	0.0338465	0.0107681	0.0625548	0.706823	0.0170877	0.367558	0.113564	0.686509	0.0204566	0.768549	0.037342	0.670064	0.065919	0.649722	-0.0164522					SLC4A3	0.715737	-0.0153461	0.2579	0.121769	0.651427	0.0595893	0.553196	0.0473242	0.553737	0.0208884	0.414826	0.0479946
SLC4A4	0.665705	0.0774836	0.22661	0.0738246	0.348016	0.0515892	0.428671	0.0191992	0.447243	0.0887872	0.322591	0.0648249	0.906289	0.0866637	0.724329	0.0274288	0.781747	0.045493	0.326191	0.0775414	0.483518	0.0681822	0.942099	0.0766467	0.763976	0.0509779	0.336706	0.0859571	0.372851	-0.0627629					SLC4A4	0.666134	0.11718	0.217552	0.0285967	0.502966	0.0287005	0.480722	0.0242996	0.545766	0.0691224	0.696449	0.119817
SLC4A5	0.117065	0.14562	0.61374	0.00843397	0.164046	0.0368539	0.569811	-0.0157277	0.205978	0.0417146	0.461695	0.0184726	0.243025	0.0669264	0.198559	0.0311243	0.31881	0.00813198	0.196568	0.0679283	0.693528	-0.0235795	0.452632	0.0475354	0.671156	0.020706	0.354316	-0.0175159	0.200923	-0.0234561					SLC4A5	0.063995	0.212011	0.247357	-0.0170925	0.669822	-0.0184908	0.817269	-0.00699714	0.0485919	0.140203	0.768549	-0.0060409
SLC4A7	0.0212268	0.12761	0.0103643	-0.137831	0.107606	0.0282211	9.39545e-05	0.142876	0.000866273	0.0996743	0.000138641	0.12789	0.0108246	0.139939	0.708711	0.00603291	7.35583e-05	0.108061	0.00311426	0.0980161	0.0682147	0.124561	0.00129554	0.064146	0.000536886	0.163388	0.0243473	0.143044	0.114746	-0.0489646					SLC4A7	0.0130289	0.144437	0.0713759	0.107068	0.000211873	0.142486	7.26598e-05	0.143267	0.0131243	0.144459	0.0368417	0.136191
SLC4A8	0.564738	0.0818721	0.906544	-0.0101022	0.124011	0.0624416	0.985065	0.0187707	0.834517	-0.00705365	0.350439	0.03025	0.416765	0.0714621	0.298309	0.0441507	0.399186	0.00877101	0.916031	0.0107979	0.150024	0.0563551	0.742369	0.0143562	0.800777	0.0131496	0.48479	0.0292145	0.0693934	-0.0323317					SLC4A8	0.581563	0.0611082	0.469625	0.0779162	0.797848	0.012114	0.722448	0.0344202	0.696131	-0.00919679	0.0483189	0.148308
SLC4A9	0.458966	0.053135	0.769999	0.00595381	0.233579	-0.0255143	0.683208	-0.00173199	0.969538	-0.00137324	0.176516	-0.0309486	0.211871	0.000409844	0.15635	-0.0256832	0.103071	-0.0227625	0.414608	-0.0205364	0.377985	-0.0365477	0.137188	-0.019721	0.0512842	-0.0339292	0.00794374	-0.0559817	0.0154616	0.0164771					SLC4A9	0.818431	0.0551876	0.288654	0.0225271	0.727292	0.00445609	0.298274	-0.0224849	0.797848	0.0820372	0.0326557	-0.0533071
SLC50A1	0.315441	-0.0212707	0.143774	0.0988497	0.16604	-0.0262673	0.930138	-0.00461243	0.985065	0.0434545	0.635011	-0.0259184	0.418003	-0.0162484	0.673771	-0.0120922	0.925321	0.00964297	0.536326	0.0343818	0.330397	-0.04503	0.879184	0.0299814	0.937675	0.00580765	0.571186	-0.0198832	0.196237	-0.0405617					SLC50A1	0.231797	-0.0352693	0.263377	0.000881056	0.495659	-0.00966181	0.702644	0.00213126	0.947874	0.0437118	0.259707	-0.0696356
SLC51A	0.405464	0.0340487	0.51775	0.00600382	0.301761	0.0230233	0.494201	-0.033636	0.507537	0.0240537	0.201186	-0.0313278	0.540143	-0.0461436	0.407157	-0.0262987	0.31881	0.0290724	0.700164	0.00594513	0.491959	-0.0194753	0.767405	-0.0127738	0.839196	0.00837052	0.907603	-0.0042406	0.0785479	-0.0176361					SLC51A	0.214499	-0.0427219	0.92553	0.0980492	0.419533	-0.041022	0.638109	-0.0207343	0.19874	-0.078109	0.812373	0.00174479
SLC51B	0.120606	0.152243	0.25853	0.0610836	0.104504	0.0341125	0.429545	0.020645	0.210307	0.0475329	0.066243	0.0439947	0.125186	0.0815539	0.0527315	0.0469097	0.0385243	0.0416719	0.0305193	0.0550242	0.0406941	0.0976339	0.143227	0.0407695	0.023971	0.0471683	0.330715	0.0362691	0.017613	-0.0268621					SLC51B	0.0985726	0.166108	0.342664	0.140948	0.73403	0.00799953	0.380417	0.0305904	0.0537502	0.0933237	0.419987	0.0712189
SLC52A1	0.125652	0.0871258	0.75358	0.00470881	0.0325281	0.0999605	0.716484	0.0142103	0.254118	0.0343263	0.203306	-0.0240548	0.550944	0.0618843	0.804252	0.00665663	0.572236	0.0128205	0.269398	0.0712125	0.0543546	0.150741	0.518148	-0.0207396	0.888642	0.0286077	0.735587	0.0629544	0.0490705	-0.0715277					SLC52A1	0.286248	0.0399635	0.238308	0.0969696	0.615274	0.012621	0.776868	0.0129365	0.535325	0.0716584	0.940907	0.0294968
SLC52A2	0.287995	0.0236149	0.187901	0.0492049	0.604318	0.00627151	0.704216	0.0328625	0.509458	0.00394785	0.729951	0.0263126	0.465655	0.00745923	0.993428	0.000502521	0.650351	0.00166715	0.108724	0.0770471	0.183428	0.0563774	0.462607	-0.00405198	0.177476	0.0364748	0.887459	-0.0148673	0.583616	-0.00977845					SLC52A2	0.308817	-0.00530408	0.397708	0.0847463	0.603769	0.0303148	0.794116	0.0374006	0.329807	0.0587943	0.053283	-0.0718771
SLC52A3	0.696449	0.0577058	0.511959	-0.0251269	0.881707	0.0561104	0.483855	0.0101943	0.409704	0.0152821	0.119891	-0.0324298	0.89679	-0.0150402	0.543674	0.0284377	0.888943	0.00720056	0.666134	0.0750808	0.262968	-0.0509633	0.521061	0.0227179	0.392902	0.0270413	0.906417	0.0144707	0.581569	-0.0343405					SLC52A3	0.999403	0.0747399	0.821919	0.0287863	0.610032	0.0162365	0.39024	0.0109635	0.485982	-0.0327279	0.726576	-0.0121821
SLC5A1	0.0698604	0.142393	0.655297	0.0308217	0.00857889	-0.0585519	0.481054	0.041135	0.427798	0.0759929	0.328486	0.0330603	0.170716	0.104059	0.393732	0.0189549	0.386776	0.027549	0.700164	0.0239037	0.85112	0.0420096	0.396228	-0.0129539	0.895745	0.00519789	0.841538	0.0407483	0.817757	-0.017164					SLC5A1	0.0771082	0.191902	0.405261	0.0951488	0.323912	0.0509337	0.600151	0.0177193	0.165531	0.120792	0.29692	0.0848256
SLC5A10	0.350439	0.0434418	0.794116	0.0315125	0.447864	0.0114719	0.299703	-0.0136023	0.158108	-0.00481242	0.141192	-0.0311217	0.360706	0.00737156	0.848572	0.00686531	0.153141	-0.0108815	0.64346	0.0403374	0.918404	-0.00647219	0.165288	-0.0311472	0.544668	0.00481764	0.38466	-0.0244915	0.407385	-0.0316383					SLC5A10	0.548203	0.070921	0.351097	0.0241674	0.254792	-0.0237424	0.348016	0.00168637	0.392125	-0.0267877	0.565751	0.024045
SLC5A11	0.0451766	0.125068	0.816107	-0.00797346	0.906544	0.00407455	0.324793	0.0111797	0.343529	0.0941455	0.264233	0.0352698	0.105804	0.118607	0.758271	0.0115225	0.272655	0.0286202	0.0564495	0.0520858	0.0114651	0.121121	0.650537	0.0147096	0.335953	0.0287485	0.199607	0.0645166	0.218807	-0.00904178					SLC5A11	0.0140042	0.141224	0.476081	0.0919823	0.28458	0.00943923	0.5492	0.0162831	0.249841	0.0794194	0.136793	0.152518
SLC5A12	0.676624	0.0397319	0.113077	0.0996577	0.273964	-0.0227321	0.121324	-0.0468824	0.82168	0.0038678	0.456245	-0.0297595	0.303248	0.0711087	0.40041	-0.0155442	0.126367	-0.0376015	0.90299	-0.00768456	0.982699	0.00854112	0.900486	-0.00492214	0.0651447	-0.0222552	0.17177	-0.0366733	0.931658	-0.0128447					SLC5A12	0.389416	0.0156222	0.143774	0.0782461	0.383507	-0.0358896	0.0333875	-0.0626207	0.0300602	0.121936	0.712014	-0.0149322
SLC5A2	0.0175061	-0.0464781	0.550197	-0.0437577	0.482585	-0.00423955	0.178441	-0.0354811	0.177958	-0.037183	0.443671	-0.0140711	0.0401466	-0.0591002	0.281924	-0.0298665	0.00523701	-0.0311687	0.23712	-0.0280876	0.214223	-0.0320946	0.172241	-0.0267293	0.152449	0.038936	0.426926	0.0340736	0.0350158	-0.000372008					SLC5A2	0.0697809	-0.0525079	0.0402553	-0.0231224	0.114252	-0.050071	0.401893	-0.0210993	0.0537502	-0.0591375	0.0954051	-0.0516701
SLC5A3	0.398735	0.0950945	0.00671517	-0.113184	0.0823768	-0.0334361	0.875642	0.0295694	0.0557286	0.0527467	0.0873617	0.0691812	0.824941	0.0534174	0.0984176	0.0533731	0.375409	-0.0304654	0.752907	-0.00282359	0.268104	-0.0300851	0.0636324	0.0541111	0.2766	0.0338929	0.794995	0.00255124	0.00734254	-0.0514731					SLC5A3	0.690218	0.0907002	0.117566	0.114151	0.880689	0.0231833	0.51775	0.0441023	0.999404	0.0267677	0.545663	0.0718004
SLC5A4	0.578996	0.0049964	0.216438	-0.0653864	0.0750058	-0.0313981	0.155042	0.0365716	0.860321	-0.00283787	0.532798	0.00891908	0.510804	0.0428307	0.262954	-0.0268516	0.0266171	-0.0441378	0.50143	-0.0104045	0.496683	-0.0191918	0.825176	0.00484875	0.249163	-0.0240323	0.342005	-0.0203931	0.0433647	0.0112737					SLC5A4	0.642388	-0.00716124	0.699056	0.0464057	0.431678	0.0265631	0.115823	0.0480252	0.929191	0.0361047	0.374105	0.0672426
SLC5A5	0.19544	0.103455	0.0443529	0.0938307	0.050889	0.0541599	0.614308	-0.0161658	0.975509	0.0104649	0.0200728	-0.0533871	0.681698	0.0135247	0.69313	0.0157289	0.0462544	-0.0238424	0.31598	-0.0301791	0.79181	-0.0092114	0.399572	-0.0279391	0.96715	-0.00573014	0.0073972	-0.0724571	0.525679	-0.014432					SLC5A5	0.362018	0.124222	0.771143	0.0814706	0.826227	-0.00707103	0.440739	-0.0244962	0.700553	0.049754	0.340485	-0.0188931
SLC5A6	0.427798	0.0704714	0.085594	0.048499	0.12622	0.0427751	0.464434	-0.0225857	0.893377	0.0163477	0.655938	0.00789631	0.192259	-0.0428716	0.906417	-0.00398552	0.776019	-0.00410632	0.508117	0.0272454	0.423215	-0.0390606	0.992233	0.00980874	0.682109	0.00569616	0.0843555	-0.0325674	0.215473	-0.0221412					SLC5A6	0.874631	0.0606333	0.401054	0.0862758	0.166902	-0.0421771	0.97912	-0.0151211	0.0304018	-0.0676311	0.673341	0.0212252
SLC5A7	0.287995	0.116488	0.0894748	-0.0573598	0.153872	0.0320239	0.16122	0.0515766	0.132886	0.0770448	0.378143	0.0474499	0.633981	0.0409557	0.268744	-0.0123195	0.384323	0.0202204	0.446969	0.0511355	0.201802	0.0711381	0.881547	-0.00513032	0.0890376	0.0685389	0.869743	0.0110488	0.922178	-0.0158803					SLC5A7	0.318876	0.0724528	0.293438	0.164236	0.0676567	0.0597562	0.348784	0.0368508	0.28458	0.102226	0.710898	-0.00332385
SLC5A8	0.136793	-0.00599208	0.65206	0.0144198	0.626404	0.0105152	0.149045	0.0368628	0.904044	0.00224485	0.335953	0.0174068	0.355997	0.0369494	0.409704	0.0198294	0.622645	0.00682482	0.438084	0.0149856	0.79181	-0.00201013	0.200132	-0.0325751	0.348896	-0.00137867	0.97312	0.0105321	0.395667	0.00210501					SLC5A8	0.332867	-0.0110548	0.249195	0.0112879	0.110534	0.0325471	0.325454	0.037636	0.947011	0.0711161	0.335202	-0.0179954
SLC5A9	0.791532	0.0192644	0.0588111	0.0487409	0.465044	-0.00085113	0.525935	-0.0102695	0.532798	0.00755565	0.348896	-0.00888362	0.470252	0.00567716	0.046478	-0.0422112	0.357968	-0.00704746	0.803356	0.0170168	0.632777	0.00239633	0.712014	0.0241861	0.493255	0.0299569	0.464434	-0.000339321	0.502596	-0.00215258					SLC5A9	0.83474	0.0168799	0.932661	0.0220233	0.394194	-0.0201612	0.703491	-0.0090173	0.929191	0.0274836	0.334451	0.00970222
SLC6A1	0.736716	0.0408898	0.807987	-0.0135021	0.0456326	0.071556	0.612205	-0.0106873	0.201186	0.0587205	0.689817	0.00600263	0.797035	0.0103314	0.577972	-0.00102923	0.171067	0.0348017	0.64346	-0.0126635	0.927906	0.025496	0.926618	0.00379864	0.78692	0.0168103	0.584129	0.00238014	0.320195	-0.0300627					SLC6A1	0.846433	0.028259	0.729181	0.0529319	0.463828	-0.0159737	0.75973	-0.00775729	0.36504	-0.0219365	0.907603	0.0773205
SLC6A11	0.471781	0.0093312	0.746103	-0.0344085	0.862861	0.00297619	0.0862587	-0.0387435	0.130966	-0.0239229	0.213597	-0.0284459	0.305366	-0.00486209	0.168506	-0.0315536	0.717224	-0.0023477	0.109054	-0.0358456	0.24981	-0.0344023	0.675529	-0.012001	0.914728	0.00345533	0.291406	-0.0242321	0.125038	-0.011399					SLC6A11	0.174245	-0.0388459	0.87581	0.0634772	0.0868436	-0.0464191	0.121833	-0.0343913	0.177218	-0.0347904	0.574905	0.00161971
SLC6A12	0.521061	0.136476	0.333614	-0.0430112	0.956468	0.013529	0.999403	-0.0126476	0.452632	-0.00991724	0.517178	-0.0282902	0.856599	0.022787	0.893377	-0.00179943	0.248614	-0.0222297	0.939798	-0.00638474	0.0952633	-0.0616969	0.210307	-0.0312503	0.294844	-0.022993	0.576949	0.0277319	0.281888	-0.0275935					SLC6A12	0.796423	0.0523246	0.153441	0.220628	0.82332	-0.0258804	0.758591	0.000585103	0.610032	0.0329632	0.80715	-0.00312537
SLC6A13	0.237073	0.0979211	0.147082	-0.0830982	0.48726	0.0174439	0.986259	0.0122991	0.334451	0.0689663	0.0476426	0.0839257	0.394749	0.0948633	0.0140777	0.0530553	0.089067	0.0552025	0.138919	0.0733618	0.150024	0.056326	0.519118	0.0359311	0.0022112	0.121582	0.561705	0.0707594	0.0567362	-0.0329271					SLC6A13	0.443403	0.0946318	0.2579	0.0790141	0.770304	0.00427072	0.861685	0.0181696	0.688418	0.0899079	0.30391	0.116787
SLC6A14	0.0257051	0.185119	0.624285	-0.0197349	0.566282	0.00144636	0.518148	0.0334724	0.343529	0.0250093	0.0939269	0.085384	0.00250701	0.234946	0.175082	0.0113172	0.409284	0.0400679	0.283923	0.0546195	0.0461204	0.108902	0.514276	-0.000316314	0.734459	-0.000218752	0.0580684	0.139007	0.00360758	-0.0423204					SLC6A14	0.110716	0.145654	0.0309821	0.215203	0.729536	0.0294735	0.291381	0.0421791	0.0412651	0.14904	0.000662279	0.305046
SLC6A15	0.0887565	-0.0132889	0.805671	-0.00654995	0.277918	0.0314331	0.928998	0.00242477	0.142003	0.0370156	0.334451	-0.0371687	0.250984	0.0678645	0.279919	0.0286774	0.339533	-0.0175584	0.0203238	-0.0418325	0.488198	0.0389182	0.348126	-0.0216478	0.366903	0.0250618	0.0287273	0.119005	0.883204	-0.00841707					SLC6A15	0.120755	-0.0242293	0.397708	-0.00561531	0.266822	-0.0219846	0.21923	0.0250795	0.698341	-0.00579328	0.0870849	0.160552
SLC6A16	0.788072	0.0480326	0.662875	-0.0278911	0.18491	0.0446246	0.383024	0.0283497	0.173657	0.0521474	0.154174	0.0590851	0.618043	0.0364595	0.868565	0.00879477	0.708315	0.0160052	0.355752	0.0393041	0.932661	-0.00295818	0.377333	0.0153176	0.989844	0.0113005	0.374105	0.0593496	0.660492	-0.00962793					SLC6A16	0.832405	0.0292297	0.425817	0.0654432	0.604811	0.0115312	0.25916	0.0353785	0.913775	0.0233332	0.350439	-0.000648766
SLC6A17	0.667883	0.0595393	0.116866	0.0647017	0.00842919	0.0612576	0.0450161	0.06243	0.147364	0.0676056	0.341245	0.0392263	0.858954	0.0360247	0.209762	0.0239847	0.0860215	0.0396467	0.0784941	0.0718358	0.641317	0.0253258	0.244883	0.0373444	0.019519	0.0924266	0.280586	0.151309	0.427078	-0.0178008					SLC6A17	0.326191	0.0746759	0.966002	0.0513273	0.0144017	0.0687988	0.166324	0.0461602	0.58721	0.0432124	0.918293	0.0210118
SLC6A18	0.348896	0.0897323	0.25228	-0.040868	0.528455	-0.0166838	0.213597	0.0186581	0.8993	-0.0040515	0.771984	0.00202707	0.0475067	0.109851	0.0355667	0.0471347	0.931565	-0.00148403	0.409494	-0.0221949	0.639178	0.0179972	0.493255	0.0165468	0.471781	0.0291673	0.912352	0.0603358	0.957774	-0.00169306					SLC6A18	0.627464	0.060027	0.177107	0.136244	0.795542	0.000439566	0.0560637	0.0329803	0.543782	0.0440963	0.0209707	0.171649
SLC6A19	0.39409	0.00404462	0.099902	0.126843	0.410343	0.0628155	0.235295	0.00730676	0.604868	0.0819938	0.689817	0.0204621	0.840152	0.0553438	0.0507501	0.0755758	0.24788	-0.00996295	0.822754	0.0576593	0.955969	0.0229477	0.819351	0.0574503	0.0411571	0.0872959	0.785768	0.0436201	0.136429	-0.0914983					SLC6A19	0.590823	0.0338843	0.977347	0.0123274	0.158362	-0.0147704	0.43105	0.0290766	0.585155	0.00515679	0.243065	0.105064
SLC6A2	0.892192	0.0123382	0.0967563	0.0868067	0.234755	0.034496	0.692025	0.0206137	0.238263	0.0394526	0.264874	-0.0199178	0.94202	0.041717	0.965956	-0.0139752	0.857179	0.00121067	0.952894	0.0253526	0.814946	0.0176261	0.919482	-0.0196703	0.713131	0.00807528	0.962375	0.018506	0.995835	-0.0233124					SLC6A2	0.587729	0.0142197	0.907729	0.0515939	0.860698	0.0139121	0.477934	0.0284769	0.899574	0.0442877	0.771984	0.0496806
SLC6A20	0.525935	0.0934798	0.986155	-0.0221392	0.204688	-0.022915	0.436575	0.0408847	0.44189	0.0720694	0.383024	0.0330995	0.484193	0.0296067	0.096301	0.0382872	0.0155757	0.0453551	0.180004	0.0521847	0.925846	0.0243048	0.570828	0.00473657	0.924239	-0.00679022	0.443671	0.0191592	0.389064	-0.0284664					SLC6A20	0.600151	0.0933344	0.752907	0.117433	0.323912	0.0480938	0.688015	0.0407631	0.52804	0.093377	0.234116	-0.013107
SLC6A3	0.064493	0.111878	0.20286	0.0397339	0.116518	0.0323063	0.361363	0.0127972	0.554659	0.0166251	0.528871	0.0114726	0.963519	0.0153583	0.241858	0.0198604	0.10562	0.0229008	0.272654	0.0527966	0.0759893	0.078284	0.187799	0.0314527	0.319669	0.0208102	0.722085	0.0372947	0.925732	-0.00160297					SLC6A3	0.170483	0.116451	0.182936	0.10313	0.610032	0.00809492	0.376369	0.0181132	0.905487	0.0173877	0.915916	0.0144237
SLC6A4	0.0705564	0.115301	8.47782e-07	0.396247	0.995824	-0.00243948	0.204372	0.0650835	0.0180097	0.136977	0.239457	0.0447112	0.473948	0.107532	0.934951	-0.000756149	0.116321	0.0605451	0.00196813	0.132715	0.572371	0.0403589	0.121324	0.0666652	0.0471405	0.124709	0.0139608	0.160745	0.178771	-0.0202176					SLC6A4	0.0472758	0.108171	0.0566433	0.118309	0.0754036	0.0761695	0.475156	0.0601845	0.339533	0.166743	0.997013	0.035313
SLC6A5	0.704216	0.0235929	0.416321	0.0338233	0.634908	-0.00478471	0.726576	0.00463632	0.372497	-0.00857495	0.023692	-0.0509427	0.709404	-0.00919357	0.00436322	-0.0467695	0.974384	-0.000833403	0.319602	0.0183667	0.160006	-0.0569419	0.641934	-0.0127412	0.306736	-0.0196124	0.104031	-0.05183	0.51407	-0.00643112					SLC6A5	0.0134037	-0.0681782	0.240698	0.113067	0.735155	0.012771	0.847605	0.00679371	0.749832	0.00314985	0.640862	-0.0192676
SLC6A6	0.209219	0.0625468	0.0523249	0.072749	0.231823	0.0234903	0.324058	0.00492089	0.80657	0.0121688	0.892192	0.0110824	0.0366423	0.0956194	0.611154	0.0122352	0.699447	0.0217898	0.439853	0.0225619	0.445184	-0.00598645	0.681011	0.0125258	0.361363	0.0175019	0.470859	0.0711462	0.87262	-0.0298594					SLC6A6	0.210385	0.0704974	0.730305	0.0511956	0.376214	-0.00657468	0.45325	0.0181547	0.0433889	0.0909547	0.0887565	0.0978788
SLC6A7	0.381393	0.0148137	0.589791	-0.0347066	0.942178	0.00497319	0.0520037	-0.0412817	0.131348	-0.0288295	0.345822	-0.0178721	0.369438	-0.0359403	0.0336442	-0.0434401	0.558748	0.0142967	0.823083	0.0167759	0.891156	0.011358	0.0445375	-0.0541762	0.569811	-0.0139948	0.043906	-0.046174	0.391532	-0.00572648					SLC6A7	0.183428	0.0447722	0.200747	-0.00858336	0.013644	-0.0599324	0.277257	-0.0262394	0.132019	-0.0743844	0.873871	0.00689118
SLC6A8	0.648382	0.0732905	0.0861399	-0.115295	0.807987	0.0185457	0.968344	-0.00119178	0.132886	0.0327991	0.641934	-0.00911261	0.915802	0.0396679	0.0157421	0.0522614	0.777164	0.0025188	0.685815	-0.00245817	0.315259	0.0880098	0.620636	0.0194713	0.889825	0.00811645	0.169899	0.0859073	0.951834	-0.0123223					SLC6A8	0.52163	0.0283214	0.45325	0.0821863	0.840797	-0.00237661	0.880527	0.0113826	0.777164	-0.00603836	0.560696	0.0936761
SLC6A9	0.697557	0.0325511	0.50143	-0.0295048	0.20286	-0.0357059	0.0123077	0.0749168	0.0125176	0.0595679	0.453534	0.0189272	0.605421	-0.0107697	0.898115	-0.00166703	0.875978	-0.0117661	0.135754	0.0390915	1.13355e-07	-1.57636	0.0052833	0.0797825	0.599653	0.0108264	0.535753	0.0440251	0.0224494	-0.0389946					SLC6A9	0.150872	0.103072	0.259792	-0.027259	0.0340051	0.0736008	0.0127454	0.0712806	0.535882	-0.0174065	0.82401	0.00718589
SLC7A1	1.2995e-05	0.761081	0.445184	-0.0482909	0.326191	0.0236895	0.570828	0.00812981	0.97312	0.00365633	0.843881	-0.00241077	6.47902e-06	0.906806	0.82168	-0.012277	0.0241694	-0.0314146	0.812625	-0.0108572	0.667221	0.0121386	0.154607	-0.0379668	0.828676	0.00470088	0.371695	0.0609798	0.209456	0.0032434					SLC7A1	0.000194455	0.750501	3.03705e-06	0.77166	0.975575	-0.00181644	0.380417	0.0042848	5.25348e-06	0.933685	2.01839e-05	0.879927
SLC7A10	0.519118	0.0110741	0.373953	-0.0511538	0.574408	0.0245144	0.262316	-0.00338036	0.546659	0.00954444	0.0500453	-0.058228	0.540143	-0.00114805	0.545663	0.00472273	0.130873	-0.0286292	0.963618	0.00110049	0.0121672	0.148869	0.0374449	-0.0559064	0.21581	-0.0244318	0.942099	0.0444366	0.357843	-0.000309791					SLC7A10	0.309528	0.00864988	0.747235	0.00720938	0.15617	-0.0175973	0.462307	0.00100718	0.93988	0.0158899	0.492311	-0.0264703
SLC7A11	0.635512	0.00607289	0.000206313	0.464646	4.42601e-07	-0.219536	0.149045	0.0269657	0.926618	-0.00401353	0.208676	0.0276192	0.624397	0.0526701	0.887459	0.00456432	0.0754036	0.0450225	0.954085	-0.00551652	0.0105698	-0.158004	0.714248	0.00946159	0.241256	0.0384051	0.664617	0.0508722	0.821236	-0.00238489					SLC7A11	0.686915	-0.00170327	0.702381	0.012504	0.144321	0.0317263	0.51775	0.0132375	0.592362	0.0467898	0.849745	0.078673
SLC7A13	0.0242527	0.139662	0.0147499	0.12306	0.255382	-0.0196898	0.147783	0.0606846	0.0136724	0.105708	0.0337696	0.0509483	0.0248202	0.145509	0.90879	0.00185933	0.714993	0.0212206	0.289827	-0.0286832	0.567963	0.0260125	0.339727	0.0496778	0.06257	0.0715112	0.254742	0.100401	0.735502	-0.0213519					SLC7A13	0.0505352	0.147612	0.124011	0.130078	0.133947	0.0675498	0.212572	0.0522287	0.0521025	0.148454	0.0948116	0.110659
SLC7A14	0.133661	0.140735	0.222048	0.0530051	0.13303	0.0420864	0.741237	-0.002153	0.43042	0.0316325	0.813535	-0.0152251	0.515636	0.0438711	0.0183031	0.0563023	0.244958	0.0447492	0.0140919	0.092949	0.018537	0.12091	0.852093	-2.6365e-05	0.48479	0.0427913	0.469938	0.051023	0.00586082	-0.0442429					SLC7A14	0.141331	0.125789	0.167702	0.143764	0.969621	-0.00809819	0.486323	-0.0074953	0.557744	0.0926018	0.694236	0.00764377
SLC7A2	4.00874e-07	0.810958	0.72469	0.00876642	0.102917	0.0437851	0.714248	0.0142297	0.530833	0.0438925	0.451732	-0.0110459	7.96551e-08	1.03269	0.368496	-0.00530142	0.329807	0.0460873	0.500479	-0.00719565	0.865212	-0.000770042	0.17177	-0.0341439	0.364522	-0.0204173	0.23002	0.0667113	0.374453	-0.0148327					SLC7A2	5.05445e-07	0.837843	3.91293e-06	0.803821	0.80593	0.00926295	0.590823	0.0262429	1.18903e-07	1.05094	8.50484e-08	1.01443
SLC7A3	1.73415e-07	1.29366	0.000321293	-0.227599	0.216994	0.0661679	0.0615224	-0.0441781	0.0183031	-0.0542026	0.000227555	-0.0962112	4.77791e-05	1.18897	8.16955e-05	-0.110448	0.138263	-0.00136503	0.355752	-0.014456	0.0276534	0.116622	0.0304072	-0.0586341	0.0112081	-0.0588037	0.00117041	-0.106698	0.49691	-0.0202534					SLC7A3	2.52495e-07	1.28452	2.44556e-07	1.3028	0.0296099	-0.0536477	0.20286	-0.0333732	4.8128e-05	1.21303	4.1653e-05	1.16491
SLC7A4	0.0326557	0.123069	0.0108456	-0.159844	0.00952807	0.0949329	0.0177923	-0.0480861	0.951637	-0.0011908	0.246101	-0.00955818	0.00665622	0.179427	0.690921	0.00738954	0.177698	-0.0147657	0.240698	0.0687372	0.270047	0.0374771	0.0116966	-0.0588887	0.0714933	-0.0392084	0.292092	0.0258317	0.614706	-0.0101047					SLC7A4	0.089193	0.0969551	0.0787482	0.164503	0.0127601	-0.0574238	0.0543546	-0.03605	0.0484217	0.146244	0.00291625	0.194459
SLC7A5	0.785768	0.0204402	0.647754	-0.0425138	0.280577	-0.0191569	1.97339e-07	0.845679	1.7063e-07	0.798312	2.08782e-07	0.528919	0.233476	0.112396	6.79491e-08	0.712591	3.48657e-07	0.4193	0.703491	0.0344459	0.704601	0.0103853	3.29081e-07	0.576843	1.22194e-07	0.693441	1.06282e-07	1.20102	0.0441438	-0.0465725					SLC7A5	0.943368	0.0340633	0.438084	0.00820879	1.85779e-07	0.848464	2.60683e-07	0.842893	0.420394	0.078483	0.0893194	0.147418
SLC7A6	1.56203e-05	0.306418	0.532375	0.0392731	0.730305	0.0240767	0.883911	0.024249	0.819351	0.064234	0.355874	0.0426073	8.09901e-08	0.620614	0.00984945	0.0404804	0.790936	0.0330994	0.478862	0.0713269	0.13111	0.0684762	0.938524	0.0478178	0.853268	0.0395458	0.961181	0.0503105	0.190113	-0.0438755					SLC7A6	2.18532e-05	0.360538	8.19997e-05	0.264801	0.887763	0.0285046	0.599111	0.0284406	9.29577e-08	0.659697	1.4505e-07	0.594122
SLC7A7	0.876351	0.0202779	0.393423	-0.0297376	0.998741	0.00287134	0.00318315	0.111043	0.0684853	0.0809805	0.00387209	0.126042	4.78026e-07	0.89472	7.26907e-05	0.152407	0.23336	0.0267198	0.07307	0.0577106	0.50258	0.00563265	0.408266	0.0356136	0.00824248	0.0790961	0.0199322	0.107253	0.0494147	-0.0427512					SLC7A7	0.55626	0.00224832	0.776449	0.0414963	0.138263	0.0867852	0.000205097	0.123628	1.15109e-06	0.881057	1.20208e-07	0.908383
SLC7A8	0.22255	0.0663725	0.682519	-0.00593344	0.440739	0.0137704	0.115326	0.0313204	0.396228	0.134637	0.979092	0.0103495	0.0900136	0.0852185	0.689817	0.0205056	0.885404	0.0225599	0.853466	0.0501407	0.156479	0.0809164	0.726576	0.0359774	0.641934	0.0397379	0.766261	0.146354	0.48471	-0.010195					SLC7A8	0.787204	0.0391384	0.313102	0.102303	0.402535	0.0314934	0.0604306	0.0218764	0.0215768	0.171044	0.744634	0.00513198
SLC7A9	0.41397	0.0607682	0.608498	0.0100139	0.882888	0.0138215	0.643006	0.000725344	0.378954	0.0501623	0.523008	-0.00842627	0.708288	0.0622249	0.332206	0.0030283	0.475758	0.0157913	0.452349	0.0323064	0.036887	0.0808706	0.392902	-0.0119672	0.249163	0.0222945	0.746902	0.0607513	0.267474	-0.0247857					SLC7A9	0.923154	0.00864973	0.138919	0.113622	0.559753	-0.014607	0.899437	0.00721255	0.761185	0.0389068	0.426055	0.0668964
SLC8A1	0.12869	0.0757211	0.305275	0.064948	0.0596163	0.0716099	0.039694	0.0501437	0.0157421	0.0891188	0.126073	-0.0337036	0.244846	-0.0133606	0.203306	-0.0212275	0.117366	0.0292238	0.00764683	0.0861601	0.856987	0.0196793	0.365315	0.0257118	0.0509276	0.0698309	0.128313	-0.0384039	0.0917779	-0.0276755					SLC8A1	0.0834381	0.108122	0.290698	0.0572439	0.0278661	0.0522911	0.0932041	0.0403261	0.228973	0.0869885	0.0174352	-0.0497185
SLC8A2	0.37491	0.0474303	0.278581	-0.0417062	0.127336	0.0351916	0.187799	0.0743588	0.191337	0.0611272	0.0835503	0.0464563	0.615932	0.0478798	0.15988	0.0482911	0.632178	0.0179077	0.600151	0.0164474	0.556203	0.0138378	0.581047	-0.012402	0.0927575	0.0581439	0.456245	0.0869612	0.389064	-0.0385241					SLC8A2	0.769999	0.0147663	0.098878	0.0799464	0.327588	0.0515236	0.0937888	0.0871614	0.647128	-0.00615445	0.383024	0.0886769
SLC8A3	0.433052	0.0980258	0.172356	0.0493332	0.0586112	0.0474631	0.227126	-0.0283255	0.845054	-0.00503148	0.685408	-0.000128239	0.882569	0.00759146	0.199082	0.0148144	0.0131404	0.0322293	0.490076	0.0155436	0.825411	0.0192556	0.635512	0.0155396	0.671156	-0.0172889	0.426926	-0.0299797	0.12988	-0.0197585					SLC8A3	0.280577	0.0863001	0.603275	0.115592	0.422118	-0.0193476	0.227185	-0.0312998	0.666561	0.0553278	0.162117	-0.0237524
SLC8B1	0.156788	0.104326	0.0417338	0.0841836	0.477007	-0.00764616	0.0816957	0.0501515	0.30958	0.0385666	0.481054	0.0390428	0.0318161	0.114822	0.423448	0.0318471	0.662223	0.0367173	0.620058	0.0088444	0.689116	0.0169246	0.238263	0.0487114	0.268744	0.0661132	0.26616	0.0813553	0.521795	-0.0107605					SLC8B1	0.0198438	-0.0467095	0.292751	0.126455	0.0778893	0.0697957	0.232993	0.0510798	0.0210717	0.150356	0.370093	0.0780714
SLC9A1	0.992233	0.067509	0.729181	0.00840354	0.781457	0.012604	0.00759807	-0.10846	0.00943034	-0.0751838	0.79384	-0.0325125	0.26615	0.12644	0.415684	-0.00503963	0.217065	-0.0100781	0.982699	-0.00567166	0.445184	0.0284238	0.0563061	-0.0539084	0.151593	0.0381029	0.377333	-0.0270166	0.528602	-0.0227304					SLC9A1	0.821919	0.0640892	0.97912	0.0953854	0.0182521	-0.112873	0.00607787	-0.0971892	0.93394	0.0589689	0.0245374	0.193953
SLC9A2	0.505621	0.0294752	0.385309	0.0454066	0.000780246	0.0759889	0.498942	0.0270348	0.0848958	0.1002	0.438343	0.0592395	0.265506	0.105587	0.995818	0.0122725	0.799001	0.0203418	0.0242581	0.0803964	0.148337	0.0973409	0.115326	-0.0118926	0.068713	0.0836365	0.395395	0.123191	0.232512	-0.039926					SLC9A2	0.382043	0.00926825	0.547207	0.0433467	0.445805	0.0155578	0.634908	0.0118349	0.159688	0.152306	0.58825	0.105899
SLC9A3	0.709783	0.046304	0.758591	-0.0249688	0.251043	0.0288143	0.270043	-0.0282985	0.889825	-0.00675327	0.324058	-0.020846	0.335292	-0.0357986	0.354316	-0.00904079	0.326851	0.00689919	0.768856	0.0214546	0.21923	0.0514472	0.89693	0.00332423	0.664617	0.0176967	0.833348	0.0133669	0.308716	-0.0191814					SLC9A3	0.492902	0.104349	0.937418	0.0132997	0.222679	-0.0264271	0.476081	-0.0254366	0.0741853	-0.0725825	0.692025	-0.00533617
SLC9A3R1	0.976703	0.0228316	0.814946	-0.00337819	0.478862	-0.0152198	0.166662	-0.0250499	0.471781	-0.0378391	0.483855	-0.0299916	0.835465	-0.00086661	0.596533	-0.0152717	0.822158	-0.0162885	0.783754	-0.00328238	0.697949	-0.00887206	0.0407135	-0.0327372	0.127563	-0.0367416	0.109563	-0.0407461	0.43757	-0.0133094					SLC9A3R1	0.969579	0.0139852	0.986278	0.0521032	0.382693	-0.0215687	0.134581	-0.0315678	0.539825	-0.0250775	0.891009	0.014683
SLC9A3R2	0.334451	-0.0224628	0.590823	-0.0389329	0.121833	0.0811806	0.112925	-0.0519366	0.0525487	-0.0876736	0.629119	-0.0502096	0.398927	-0.0148249	0.0141955	-0.0410593	0.479462	-0.0171677	0.67923	-0.0131591	0.0244473	0.0888006	0.066243	-0.0599949	0.13958	-0.048943	0.710898	-0.00383265	0.110021	-0.0562316					SLC9A3R2	0.0842414	-0.0401638	0.136934	0.156628	0.0499716	-0.0662153	0.305275	-0.0406329	0.596498	-0.00920566	0.301801	-0.0376338
SLC9A4	0.601737	0.0118851	0.492902	0.0353916	0.640247	-0.00865147	0.964762	0.0120699	0.453534	0.00229612	0.504664	-0.0174592	0.0810173	0.0892805	0.783466	-0.00638125	0.422118	0.013955	0.383674	0.0340327	0.182445	-0.0534223	0.525935	-0.00140052	0.213046	-0.0182064	0.51621	0.0410634	0.315858	0.00574182					SLC9A4	0.35187	-0.0353292	0.840582	0.072024	0.76688	0.000812289	0.819593	0.0247196	0.593395	0.05784	0.018751	0.13659
SLC9A5	0.262954	0.124986	0.108645	-0.0639553	0.253409	0.0425806	0.0939269	0.0951866	0.00142723	0.172185	0.419987	0.0668653	0.22022	0.18596	0.237073	0.0598086	0.00766162	0.116407	0.265527	0.121164	0.969579	0.00120661	0.0594706	0.0815386	0.0478109	0.0935667	0.247935	0.170025	0.12213	-0.0676414					SLC9A5	0.35187	0.127338	0.156916	0.124762	0.113569	0.0829333	0.0737911	0.108973	0.0335045	0.192759	0.389592	0.17493
SLC9A6	0.636581	-0.0100482	0.627464	-0.0244539	0.444293	-0.0152237	0.439228	-0.0367088	0.683208	-0.0123078	0.0765803	-0.0596098	0.197945	-0.0415669	0.63979	-0.00910383	0.595463	0.000942583	0.73143	-0.00806599	0.206598	0.0553906	0.876822	0.00519801	0.96715	-0.00733905	0.0788489	-0.0659693	0.287258	0.00186002					SLC9A6	0.234755	-0.0495397	0.823083	0.0826716	0.0326436	-0.064826	0.726934	0.00270545	0.00987985	-0.111733	0.55868	0.0397187
SLC9A7	0.02213	-0.0666121	0.857282	0.0124625	0.0706359	0.0598775	0.00232847	-0.0836009	0.32622	-0.0187336	0.755054	-0.00669061	0.141266	-0.0271287	0.185324	0.0294285	0.370475	0.0209978	0.878385	0.01448	0.0242803	0.0940579	0.334856	-0.0179024	0.666864	-0.0123446	0.71224	0.00120457	0.0478815	-0.0459029					SLC9A7	0.329613	-0.00718714	0.000555558	-0.148818	0.00483986	-0.0692932	0.00108126	-0.12777	0.00998132	-0.104591	0.849745	0.022271
SLC9A8	0.741237	0.0853152	0.0767338	0.0841172	0.146249	0.0491505	0.138779	-0.0343573	0.0930487	-0.0444271	0.471781	-0.0245537	0.482321	0.0207857	0.678816	0.0226512	0.731782	0.00781127	0.383674	0.0188125	0.891156	-0.00432309	0.255994	-0.0219831	0.244276	-0.0249293	0.240056	-0.0357924	0.48006	-0.0199378					SLC9A8	0.842922	0.0570633	0.817269	0.0951918	0.0852057	-0.0478089	0.38123	-0.0272363	0.504872	0.0270533	0.781166	0.0259565
SLC9A9	0.351212	-0.00530809	0.239501	0.0268195	0.152152	-0.0264445	0.614308	0.00692133	0.932569	0.00295712	0.14241	-0.0236104	0.969496	0.0417385	0.0394067	-0.0317463	0.817513	0.012239	0.455053	-0.0161507	0.356531	-0.0389387	0.512346	-0.00664071	0.923049	0.0040831	0.242461	-0.0059144	0.127255	0.00562091					SLC9A9	0.212572	-0.020675	0.924342	0.0141511	0.468397	0.00173945	0.760869	0.0120064	0.606897	0.0588243	0.961181	0.0424221
SLC9B1	0.195957	0.124667	0.838244	-0.0179156	0.696843	0.0133688	0.140384	-0.0520101	0.223119	-0.0243689	0.891009	0.0152653	0.375872	0.10993	0.738975	-0.00818295	0.446697	-0.0082738	0.674853	0.0143602	0.147082	0.0726716	0.0326557	-0.058679	0.768549	0.00307186	0.0443789	-0.0449951	0.195721	-0.0255165					SLC9B1	0.762008	0.00540067	0.138123	0.232053	0.139059	-0.0689716	0.212572	-0.0376356	0.15143	0.162091	0.811212	0.0566456
SLC9B2	0.203306	-0.0224098	0.20499	-0.0709072	0.222615	0.0216658	0.566765	-0.0126458	0.397898	0.0456329	0.548654	-0.0188179	0.528307	0.0491591	0.0374449	0.0432852	0.301023	0.0219622	0.629587	0.0260808	0.600151	0.0314866	0.408854	0.0155806	0.853268	0.0130199	0.403775	-0.00552609	0.261726	-0.0127592					SLC9B2	0.780309	0.0241607	0.0612542	-0.0545058	0.931565	-0.00343715	0.275936	-0.0215351	0.504872	0.0418495	0.723207	0.0704163
SLC9C1	0.704216	0.114367	0.489137	0.0457574	0.150872	-0.0381377	0.365315	0.019204	0.630182	0.00463176	0.885093	0.00148564	0.71052	0.0121253	0.425185	0.0099935	0.986297	0.00297473	0.99463	-0.00205108	0.28662	-0.0491406	0.729951	0.00148117	0.281924	-0.0243418	0.390418	-0.0139415	0.495966	0.00408581					SLC9C1	0.776868	0.0814321	0.436319	0.12825	0.854835	0.00899176	0.146665	0.0395734	0.663306	0.0129254	0.895745	0.0113244
SLC9C2	0.0939269	-0.0246939	0.535325	-0.0182484	0.156042	-0.020469	0.436575	-0.00703491	0.83218	-0.00230651	0.748036	-0.00234414	0.519518	0.0530857	0.438343	-0.025002	0.0846653	-0.0235113	0.341145	-0.0154832	0.0976611	-0.0790825	0.395395	0.0123152	0.397063	-0.0127916	0.573885	0.0151493	0.894989	-0.00758403					SLC9C2	0.20499	-0.0215971	0.181955	-0.0252956	0.0948264	-0.0458229	0.709048	0.0236951	0.972002	0.0158362	0.287995	0.0819564
SLCO1A2	0.283938	0.00733378	0.122194	0.0683773	0.205525	-0.0282649	0.380579	-0.0208248	0.962375	0.0309377	0.64408	-0.0062024	0.629714	0.00677279	0.743501	-0.00717401	0.634305	0.000246654	0.358094	-0.0161069	0.209841	-0.0764981	0.273964	-0.0187999	0.036228	0.103517	0.769693	0.0172121	0.279229	-0.0010713					SLCO1A2	0.389416	-0.00244104	0.416321	0.0125538	0.328327	-0.0131776	0.54125	-0.028472	0.594428	0.00319144	0.80773	0.00770468
SLCO1B1	0.186798	0.00961479	0.508117	-0.0303904	0.747235	-0.00605313	0.159436	-0.028482	0.486665	-0.0152	0.907603	0.00278189	0.304659	0.00250184	0.0691701	-0.0358355	0.0930681	-0.0261484	0.71239	-0.0069043	0.25853	-0.0428827	0.096301	-0.0416964	0.19544	-0.0261973	0.332953	-0.0219959	0.355508	0.00177252					SLCO1B1	0.436319	0.0137814	0.298274	0.00230002	0.047411	-0.0459329	0.614791	-0.0124922	0.207756	-0.0371626	0.89693	0.0304534
SLCO1B3	0.737845	0.0180808	0.198128	-0.0491595	0.014934	-0.0422942	0.531815	-0.00990407	0.613256	0.0184007	0.874461	-0.00574569	0.659836	-0.00317874	0.0098068	-0.0382756	0.941068	-0.00557053	0.456861	-0.0141216	0.288654	-0.0448437	0.261679	-0.017023	0.80773	-0.0034301	0.545663	-0.00868372	0.213271	0.00706372					SLCO1B3	0.764289	0.0480464	0.406105	-0.0106659	0.755502	-0.00493994	0.445184	-0.0227071	0.360316	-0.0129271	0.894561	0.0227734
SLCO1B7	0.761693	0.0038068	0.748369	-0.0279698	0.0494861	-0.0381182	0.209762	-0.0242329	0.700884	0.0262744	0.986259	0.00514227	0.439489	-0.00337423	0.970732	-0.00853908	0.380255	-0.00584108	0.553196	-0.0116602	0.475156	-0.00221208	0.840367	0.0086766	0.964762	0.0158952	0.458966	0.00839424	0.738877	-0.00539651					SLCO1B7	0.960042	0.0250937	0.482585	-0.0156591	0.507738	-0.0215672	0.0813265	-0.0257357	0.952958	0.0287874	0.279919	-0.0419114
SLCO1C1	0.948059	0.0416646	0.968387	0.0264137	0.944558	0.016571	0.643006	0.00308167	0.520089	-0.0040979	0.939715	0.0128893	0.869567	0.047702	0.187298	-0.0253878	0.365832	0.0117699	0.238904	0.00760468	0.484452	-0.0278222	0.217481	-0.00979406	0.419124	0.00937579	0.449933	0.0500145	0.839844	-0.0194078					SLCO1C1	0.916031	0.0134418	0.481653	0.0511884	0.960097	0.00458359	0.416321	-0.00108705	0.619481	0.0412308	0.492311	0.0499605
SLCO2A1	0.818187	0.0561741	0.013917	0.138886	0.477934	0.0406716	0.367699	0.0625132	0.163924	0.0938182	0.80657	0.0456415	0.578477	0.0832835	0.220851	0.0549071	0.826809	0.0387294	0.406951	0.0556503	0.434559	0.0927528	0.26745	0.0683041	0.161668	0.0648352	0.876822	0.0805715	0.799269	-0.0388218					SLCO2A1	0.265527	0.0101099	0.839413	0.110253	0.175308	0.0760667	0.868742	0.0484485	0.222113	0.135321	0.841538	0.0307432
SLCO2B1	0.561705	0.0678928	0.111723	0.0743925	0.330632	-0.0257007	0.280586	0.0266687	0.570828	0.00643543	0.00902721	-0.0973803	0.492664	-0.00591854	0.595495	-0.0231472	0.421255	-0.0283793	0.437201	-0.0202267	0.623227	0.0163917	0.753717	0.00635925	0.589283	-0.00780167	0.0791044	0.126674	0.00544709	-0.0636353					SLCO2B1	0.83474	-0.00647186	0.236527	0.134513	0.249841	-0.0303891	0.0657315	0.0853556	0.420394	-0.0731541	0.292778	0.0418061
SLCO3A1	0.200436	0.00555939	0.723819	-0.0234218	0.0324288	0.0793569	0.675529	-0.0158682	0.426055	0.0628396	0.597226	0.0177419	0.295754	-0.0310629	0.845054	0.0159506	0.270701	0.0340805	0.358565	0.0160207	0.120755	0.106146	0.766261	-0.0137111	0.0783188	0.0768001	0.0220382	0.190457	0.0467168	-0.0829213					SLCO3A1	0.914844	0.0290862	0.118354	-0.0043055	0.986297	-0.032627	0.386128	0.00156535	0.56479	-0.00401788	0.62491	-0.0469448
SLCO4A1	0.350439	0.125233	0.000488784	-0.197713	0.0130161	-0.113996	0.704216	0.0702792	0.827509	0.0949645	0.551652	0.0552685	0.137047	-0.00539516	0.0132774	0.0590123	0.719457	0.0366096	0.354973	0.039142	0.126963	-0.150446	0.0516429	0.136462	0.043906	0.129845	0.283938	0.111526	0.192647	-0.0716936					SLCO4A1	0.723569	0.0446563	0.207675	0.195331	0.491608	0.0680916	0.867565	0.0670938	0.119834	-0.0241188	0.601737	0.0114943
SLCO4C1	0.173184	0.111534	0.279245	-0.0573515	0.828907	0.0269952	0.420851	0.0345658	0.460785	0.0286532	0.597572	0.019249	0.374257	0.093755	0.217481	0.0249031	0.161022	-0.0178279	0.177587	0.0783942	0.234755	-0.0415337	0.817023	0.00586912	0.964762	0.0252952	0.80773	0.0261145	0.0274456	-0.0399023					SLCO4C1	0.105145	0.152759	0.90299	0.0517473	0.670911	0.02058	0.346481	0.0438525	0.801309	0.0601327	0.321128	0.131583
SLCO5A1	0.03583	0.234298	0.799888	0.00912946	0.0135163	0.0632283	0.759411	0.0132463	0.137585	0.0755445	0.271346	0.0207227	0.204822	0.0825479	0.155477	-0.0274502	0.0804412	0.0428424	0.747235	0.0149711	0.821919	-0.00555077	0.569811	0.0296479	0.238859	0.0400945	0.0689412	0.098602	0.204093	0.00445603					SLCO5A1	0.0229688	0.285345	0.100107	0.206521	0.538838	0.0177344	0.650982	-0.00187368	0.398351	0.125156	0.665705	0.00738967
SLCO6A1	0.566765	0.0606204	0.0153715	0.0806902	0.929095	0.0261945	0.299006	-0.0247512	0.113265	-0.0143651	0.00845134	-0.0735997	0.480453	-0.00740553	0.685408	0.0156445	0.807087	-0.00149515	0.394378	0.0167176	0.616896	-0.00400908	0.15635	-0.0340576	0.110563	-0.0403436	0.103395	-0.0707114	0.708694	-0.0304692					SLCO6A1	0.88643	0.0152396	0.148337	0.0984158	0.527064	-0.00830416	0.189914	-0.0450626	0.994638	0.0153727	0.21581	-0.0313629
SPNS1	0.623811	0.0154636	0.553196	0.0229342	0.535325	0.0372422	0.940907	0.00123373	0.891009	-0.00106981	0.461695	-0.00486345	0.307494	0.00666793	0.339727	0.0351601	0.787487	0.00395279	0.496683	0.0109334	0.251043	0.0469036	0.170366	0.0462581	0.343529	-0.0184868	0.622752	0.0389461	0.949458	-0.0137343					SPNS1	0.904174	0.0254282	0.551196	0.0185966	0.955337	0.00721003	0.995824	-0.0096941	0.716108	0.0175552	0.388768	-0.00669141
SPNS2	0.12277	0.126006	0.53114	0.0198553	0.147499	0.0483932	0.00716888	0.10672	0.0144335	0.129522	0.00283193	0.141474	0.0833952	0.155625	0.272653	0.0376255	0.000318143	0.0978812	0.000276494	0.140003	0.13654	0.0878186	0.0490034	0.108847	0.00710482	0.120891	0.0619397	0.128173	0.0168456	-0.0470719					SPNS2	0.262968	0.101405	0.0547306	0.157425	0.0554412	0.0928484	0.0178762	0.120592	0.348673	0.123882	0.0428191	0.175275
SPNS3	0.0337696	0.147971	0.409494	0.0205143	0.0431036	0.069946	0.168506	0.0905666	0.0773305	0.0893213	0.0378581	0.0740669	0.128544	0.117006	0.0634188	0.070901	0.00123285	0.0850892	0.145421	0.0742116	0.150024	0.0541278	0.1858	0.0392991	0.0307532	0.100902	0.0435931	0.114971	0.0634365	-0.04584					SPNS3	0.0262087	0.179299	0.120755	0.120889	0.163265	0.100105	0.189914	0.0930743	0.275275	0.110149	0.0555372	0.120218
SV2A	0.668973	0.0890162	0.336613	-0.0512759	0.219792	0.0301001	0.889825	-0.0156186	0.29692	-0.019034	0.77313	-0.0194045	0.105158	-0.0471008	0.825176	0.000151571	0.815194	-0.00320734	0.62217	0.00410037	0.690218	-0.00466691	0.488543	-0.0156046	0.729951	0.031546	0.466265	-0.00748939	0.509273	-0.0214257					SV2A	0.440739	0.123076	0.927906	0.0554767	0.598572	-0.00227837	0.425817	-0.0161199	0.283238	-0.0413729	0.332206	-0.0431431
SV2B	0.562716	0.0163009	0.782605	0.00346098	0.170017	-0.029754	0.791532	0.0133861	0.163471	0.034998	0.826343	0.00602797	0.892046	0.0196495	0.559688	-0.0237897	0.545766	0.0133987	0.73143	0.0122747	0.654217	-0.000431994	0.833348	-0.00376199	0.487603	0.0378093	0.332953	0.0392406	0.894989	-0.00150439					SV2B	0.872275	0.0346049	0.50143	-0.0145445	0.820996	0.00416961	0.520659	0.0232015	0.678549	0.0229625	0.912352	0.0133372
SV2C	0.272653	0.00961187	0.391066	-0.0514059	0.634908	-0.00415743	0.982675	-0.00403215	0.660272	0.00743013	0.30958	-0.021808	0.795878	0.0289576	0.968344	-0.00834931	0.373802	-0.0119532	0.656377	0.00768137	0.365177	0.0533619	0.253495	0.0207044	0.826343	0.0509855	0.544668	0.0256837	0.992265	-0.0085827					SV2C	0.921966	0.0308041	0.161344	-0.0161746	0.818094	-0.00207811	0.739319	-0.00258715	0.93988	0.0225217	0.742369	0.0164274
SVOP	0.708668	0.0237026	0.699056	0.00771422	0.26233	-0.0171558	0.650537	-0.00982053	0.231185	-0.0162531	0.568795	-0.011264	0.645778	0.0167679	0.0862587	-0.0217648	0.916145	-0.00808263	0.385309	-0.0166713	0.313102	0.046197	0.520089	-0.0124996	0.630182	-0.00360747	0.615361	-0.000995047	0.824718	-0.00669848					SVOP	0.602233	0.0355658	0.374757	-0.00174472	0.381067	-0.0230203	0.932661	0.00637302	0.665476	0.0207007	0.989844	0.00777682
SVOPL	0.0414552	-0.0324707	0.270697	-0.0515826	0.0144475	-0.045928	0.268744	-0.0244939	0.000279206	-0.0782427	0.000171164	-0.0839448	0.275943	-0.0257938	1.47939e-05	-0.0748103	0.0443269	-0.0317642	0.00524794	-0.0568201	0.0278653	-0.10997	0.130966	-0.0367481	0.0488315	-0.046437	0.0619397	-0.0523064	0.000123155	0.0202666					SVOPL	0.0659513	-0.0640345	0.144184	-0.0113412	0.111539	-0.0315634	0.660706	-0.0201446	0.133559	-0.0461921	0.740106	0.00454586
TAP1	0.423448	0.0374235	0.620058	0.0235074	0.187901	0.0020393	0.0249214	-0.0693773	0.121324	-0.0204387	0.0907393	-0.0406391	0.722843	0.0637475	0.000583477	-0.0805689	0.0257123	-0.0253433	0.532375	0.0290467	0.522602	0.0331999	0.0996437	-0.0225518	0.372497	-0.00696435	0.0292782	-0.0732719	0.671333	-0.0253087					TAP1	0.424949	0.0649025	0.197607	0.0122787	0.0346399	-0.0653575	0.0281858	-0.0733971	0.378636	0.0272992	0.932569	0.0790276
TAP2	0.530833	0.0686147	0.28527	0.059704	0.0584119	0.063629	0.660272	0.0125376	0.285962	0.0547722	0.0840864	0.0624572	0.975475	0.032094	0.489483	0.0145672	0.00878446	0.0458163	0.0186118	0.0857956	0.122194	0.0698723	0.648382	0.023129	0.378954	0.0445717	0.731077	0.0304094	0.0555836	-0.0330014					TAP2	0.358094	0.0924999	0.961234	0.0383773	0.854835	0.0111048	0.638109	0.0139703	0.408437	0.019517	0.707554	0.0599784
TMEM180	0.0269206	-0.0502514	0.266813	-0.0643386	0.92553	0.0103302	0.565751	-0.025659	0.955215	0.0183935	0.248549	-0.0102236	0.296953	-0.0235012	0.540697	-0.016492	0.898392	0.00714715	0.384491	-0.0130275	0.0250227	-0.136567	0.0308692	-0.0460791	0.479191	-0.000376134	0.101193	-0.0441771	0.974419	-0.0125239					TMEM180	0.132644	-0.0403097	0.0445111	-0.0566316	0.822158	-0.0235065	0.330632	-0.025516	0.282569	-0.0268411	0.327006	-0.0218605
UCP1	0.176037	-0.0171566	0.0153715	-0.124668	0.103549	0.0341075	0.359789	0.00427754	0.876822	-0.00808641	0.193894	-0.0595988	0.358346	-0.012507	0.241256	-0.0391249	0.851321	-0.00523031	0.943368	-0.00730213	0.546212	-0.0722629	0.847399	-0.0109438	0.0611074	0.0483591	0.0226043	-0.0579985	0.209456	-0.0190722					UCP1	0.335862	-0.0302466	0.327667	-0.0163816	0.357188	-0.0036434	0.641317	0.00772984	0.190519	-0.0152324	0.742369	-0.0113803
UCP2	0.398735	0.11765	0.0285094	0.0946856	0.714621	0.0434901	0.357437	0.074185	0.0413059	0.120902	0.237667	0.086406	0.00276701	0.173181	0.694236	0.0312407	0.0546842	0.107873	0.122556	0.0998539	0.703491	0.017493	0.645154	0.0482101	0.0910254	0.133566	0.344292	0.0934357	0.842177	-0.0423965					UCP2	0.605362	0.0956087	0.150872	0.129384	0.928004	0.0552953	0.114787	0.0936345	0.013644	0.169493	0.0078735	0.209773
UCP3	0.813535	0.020159	0.627464	-0.0194049	0.181465	0.029177	0.980286	-0.00909471	0.00976432	0.0900576	0.215255	0.0451798	0.889675	0.00440634	0.0347868	0.0342746	0.201889	0.0304138	0.710161	0.0118821	0.0850508	0.0626417	0.735587	-0.00361662	0.0722026	0.0474865	0.0653632	0.0570475	0.0577119	-0.0134722					UCP3	0.427557	0.0388576	0.642388	-0.00999571	0.844302	-0.0026572	0.705712	-0.00671843	0.566811	0.016524	0.763976	-0.0195355
UNC93A	0.962832	0.0404334	0.0607043	0.0682903	0.873411	0.0108695	0.994328	0.00392263	0.530061	-0.00465399	0.923863	0.00234553	0.242418	-0.00960165	0.546749	-0.00156437	0.429507	-0.0130855	0.41025	-0.0231537	0.830126	0.0133776	0.410957	-0.0145082	0.646313	0.00410011	0.619329	0.0114484	0.346016	0.00503652					UNC93A	0.23365	0.00205664	0.715558	0.0843776	0.936591	-0.00168532	0.960997	0.00872305	0.223622	-0.0228846	0.618215	0.016599
UNC93B1	0.624871	0.0489351	0.33963	-0.0243974	0.389066	0.0261336	0.402915	-0.00528578	0.549907	-0.000239073	0.679913	0.0456794	0.424396	0.00680807	0.53733	0.0098879	0.389279	0.0166438	0.119473	0.0521051	0.682854	0.0288158	0.814536	0.0140362	0.578996	0.0532448	0.769502	0.030853	0.0740959	-0.0728613					UNC93B1	0.042035	-0.00403913	0.25916	0.112464	0.435975	-0.00948511	0.519823	-0.00446966	0.861806	0.0154656	0.443128	0.000723894
XPR1	0.0490034	-0.0491763	0.214223	0.0374533	0.614791	0.0310776	0.964762	0.002595	0.293466	-0.00600834	0.51042	0.00534531	0.0923114	-0.0467264	0.89693	0.00726404	0.292039	-0.021448	0.299666	0.0409952	0.250426	0.0302854	0.614308	-0.00285728	0.343529	0.0489677	0.385479	0.0736695	0.878497	-0.016632					XPR1	0.147918	-0.0467665	0.0914677	-0.0313027	0.894847	-0.00510304	0.988664	0.00945889	0.0294982	-0.0765133	0.494201	-0.00913825
pseudo_0	0.129445	0.114298	0.395209	-0.0308562	0.157794	0.0325538	0.140787	-0.016926	0.914728	0.00382138	0.426926	0.0460825	0.0639129	0.150624	0.84718	-0.00359779	0.538838	0.0111041	0.862861	0.0284033	0.589791	-0.0206202	0.313158	0.0122812	0.672248	0.0270455	0.974314	0.0117757	0.229608	-0.0341544					pseudo_0	0.205525	0.135603	0.300363	0.0939308	0.376214	0.00617423	0.102601	-0.0329765	0.42558	0.0830173	0.0473073	0.232227
pseudo_1	0.533782	0.0531471	0.987471	-0.0172086	0.865212	-0.0123389	0.264874	0.0247048	0.288675	-0.00257884	0.581792	0.00839312	0.947988	-0.00212752	0.449035	0.00134943	0.808244	0.0119905	0.558211	-0.015902	0.816009	-0.0317257	0.683208	0.0220062	0.706441	0.0289554	0.63765	0.0548972	0.502596	-0.0149049					pseudo_1	0.231239	0.0574286	0.728057	0.0421455	0.127855	0.038603	0.560224	0.0141205	0.611079	-0.0223403	0.919482	0.000577286
pseudo_10	0.320398	0.0623592	0.333614	0.0776908	0.440739	0.0365258	0.0873617	0.0657694	0.33146	0.0400724	0.979836	-0.00219568	0.94202	0.00126434	0.183816	0.0201333	0.108219	0.0269154	0.182445	-0.023788	0.335111	-0.0202816	0.917105	-0.00188682	0.954022	0.0573393	0.797307	0.0101524	0.69432	0.00426295					pseudo_10	0.51775	-0.00697149	0.143364	0.139587	0.0690143	0.05718	0.113417	0.0643866	0.926817	0.0148017	0.974314	0.0123785
pseudo_100	0.293466	-0.0178533	0.635974	-0.0129471	0.706823	-0.00435702	0.0220768	0.0481239	0.338431	0.03639	0.336706	0.0713996	0.553589	0.0426327	0.654856	0.0027951	0.326851	-0.0133229	0.586699	-0.010184	0.469625	0.0231909	0.19544	0.0283067	0.235295	0.0223939	0.123863	-0.0513021	0.116819	0.0064433					pseudo_100	0.424081	-0.0130415	0.401893	0.106019	0.00979472	0.0571205	0.13111	0.112614	0.644984	0.00848583	0.534728	0.05461
pseudo_101	0.427798	0.0617496	0.373953	0.068695	0.67923	0.00233426	0.287316	-0.0311934	0.790378	-0.0063586	0.649459	-0.000598873	0.461082	0.0227806	0.487603	0.0191565	0.440477	0.0340518	0.0313331	-0.0373967	0.590823	-0.00510484	0.429629	0.00600463	0.158108	0.066293	0.51621	0.0401439	0.119274	-0.0182677					pseudo_101	0.587729	0.0653116	0.312385	0.0551094	0.113569	-0.0397334	0.178551	0.0463162	0.193061	0.153989	0.519118	-0.00763692
pseudo_102	0.927808	0.098193	0.940988	-0.0179113	0.290187	-0.0144527	0.0651447	-0.0250076	0.174131	-0.0227561	0.747264	0.00699512	0.955154	0.0237523	0.797307	-0.000746945	0.405901	0.0430618	0.287297	-0.00702616	0.377176	0.0309491	0.932569	-0.00378614	0.342005	-0.00354077	0.980286	-0.00868902	0.253574	-0.0230621					pseudo_102	0.935039	0.0678343	0.578491	0.129349	0.175308	-0.0167874	0.0549194	-0.0266418	0.910222	0.0355017	0.652695	0.0154724
pseudo_103	0.581047	0.0640079	0.191435	-0.0510117	0.974349	0.0266604	0.654856	-0.0152345	0.474552	0.0063966	0.283265	0.111166	0.328566	-0.0256576	0.0379967	-0.0421869	0.430804	0.0349831	0.660706	-0.00559295	0.657459	-0.0324029	0.481054	0.0159175	0.840367	0.00450458	0.797307	0.0120802	0.591835	0.00273266					pseudo_103	0.852293	0.0339344	0.901805	0.098858	0.745306	-0.00028286	0.49763	-0.01599	0.20668	0.0181219	0.353538	-0.0311803
pseudo_104	0.0843555	-0.0089591	0.0958583	-0.0914753	0.45605	-0.0147963	0.0184513	0.0855306	0.0822221	-0.0606775	0.60278	0.0177658	0.259756	-0.01243	0.497043	0.0167593	0.421255	0.0137423	0.66179	0.0476636	0.350325	-0.0258726	0.548654	0.0116902	0.0347867	-0.030421	0.505621	0.0602668	0.893809	-0.0199424					pseudo_104	0.368354	0.109584	0.0438808	-0.0593941	0.0408217	0.0865484	0.0202431	0.0965667	0.277912	-0.0204427	0.559688	0.0034997
pseudo_105	0.610104	0.0414381	0.283923	-0.055789	0.569323	0.0393774	0.738975	-0.00630071	0.517178	-0.000804268	0.0551561	-0.046588	0.110745	0.110902	0.355095	-0.0197448	0.648202	-0.00596994	0.0648585	-0.0562338	0.294125	-0.0269777	0.214149	0.0251803	0.139981	-0.0043883	0.145284	0.0710521	0.018485	-0.0255273					pseudo_105	0.269398	-0.000605278	0.235935	0.0838544	0.391712	-0.0170657	0.728057	0.000662791	0.00707036	-0.0626916	0.118471	0.139983
pseudo_106	0.444562	0.0281619	0.374757	0.0390875	0.21811	0.0555959	0.523983	-0.0178455	0.256621	0.086459	0.21804	0.0366614	0.906289	0.0226238	0.839196	0.0014995	0.188002	-0.0239802	0.0246378	0.077438	0.512922	-0.026697	0.0242527	-0.0477416	0.601737	0.0271729	0.1325	0.0766935	0.63052	-0.00729591					pseudo_106	0.816107	0.0524178	0.159119	-0.00265674	0.698341	-0.0115297	0.276596	0.0521408	0.297546	-0.0419162	0.227703	0.0476773
pseudo_107	0.868565	0.0402542	0.143364	0.0760138	0.188906	-0.0203746	0.383024	-0.0158869	0.898115	0.0160895	0.736716	0.00547001	0.232888	-0.0117465	0.099336	-0.0349959	0.350212	-0.00874402	0.0608412	-0.0474673	0.429301	0.0260877	0.599653	-0.0201534	0.636581	0.0205216	0.975509	0.0248964	0.43669	-0.0105754					pseudo_107	0.837076	0.0437712	0.788355	0.0451804	0.215401	-0.0246892	0.723569	-0.0131211	0.675271	0.000921816	0.12869	-0.0534433
pseudo_108	0.596533	0.106938	0.376369	-0.0563603	0.564259	-0.0115457	0.745768	0.00795152	0.123498	0.0494741	0.102762	0.056405	0.204287	-0.0290379	0.294844	0.0270484	0.296163	-0.0191134	0.141331	0.0502683	0.109385	0.0816984	0.761693	-0.00613153	0.592385	-0.0239583	0.143637	-0.0371611	0.502596	-0.0233164					pseudo_108	0.215328	0.111965	0.360445	0.0422299	0.712765	0.0184674	0.485387	0.049475	0.108547	-0.0569181	0.526913	0.106812
pseudo_109	0.527892	0.0927704	0.12959	-0.0664458	0.348784	0.0363173	0.336045	0.0217299	0.177958	0.0408336	0.526913	-0.00638578	0.144322	-0.0365547	0.0222514	-0.016275	0.0533803	-0.0276007	0.0769832	-0.0420023	0.680326	0.0348467	0.0373079	0.0408364	0.408005	-0.0135942	0.13522	0.0985867	0.358623	-0.027727					pseudo_109	0.660706	0.0741542	0.280576	0.105751	0.2819	-0.0279802	0.56527	-0.0186765	0.489729	-0.0145419	0.0793604	-0.0793194
pseudo_11	0.439228	0.0635615	0.535325	-0.0276435	0.590823	0.0136341	0.8993	-0.00245701	0.625932	0.00642535	0.162567	0.0357623	0.767096	0.0311267	0.819351	0.0101379	0.198219	0.030172	0.337366	-0.0316509	0.732555	-0.0300143	0.876822	0.00255554	0.0684853	0.041855	0.911165	0.0507366	0.97204	0.000336263					pseudo_11	0.424081	0.0488585	0.868742	0.0472673	0.894847	0.0041925	0.88643	-0.00813369	0.930378	0.0304703	0.803093	0.0126835
pseudo_110	0.937333	0.0406132	0.704601	0.00834342	0.832405	0.0266732	0.869743	-0.00711271	0.0904538	0.0733341	0.407157	0.0212497	0.762519	0.0586315	0.426055	0.0114071	0.449377	0.0320457	0.235345	-0.033651	0.716854	0.0185001	0.327006	0.0329902	0.101193	0.0666627	0.220287	-0.0064316	0.3073	-0.00339558					pseudo_110	0.728057	0.0390984	0.847605	0.0443368	0.595463	-0.0115983	0.709048	0.00969468	0.48039	0.0460272	0.681011	0.0693777
pseudo_111	0.698665	0.00495782	0.29758	0.0907575	0.340387	-0.0133892	0.316041	-0.00558783	0.435692	0.0370488	0.410555	-0.0212855	0.285979	0.0660212	0.178925	-0.0185475	0.485982	-0.0103631	0.0570324	0.058331	0.271348	-0.0296648	0.0627813	-0.0431798	0.746902	3.95214e-05	0.424316	-0.0208986	0.527627	0.00186942					pseudo_111	0.678135	-0.0182099	0.859335	0.0192948	0.507738	-0.00736021	0.27991	-0.0110064	0.390062	0.0665863	0.387944	0.0754742
pseudo_112	0.438343	0.00832801	0.155606	-0.0768623	0.462307	-0.014031	0.340485	-0.0272993	0.204906	0.0711725	0.491367	0.00916692	0.554117	0.0586086	0.880365	-0.00390774	0.218179	-0.0139821	0.303866	0.038094	0.624285	0.0222264	0.390418	-0.0174099	0.111234	-0.0333244	0.204906	0.0519299	0.533492	0.00241949					pseudo_112	0.146665	0.0261913	0.744971	-0.00249809	0.366624	-0.0306027	0.495736	-0.0269941	0.375409	0.054306	0.713131	0.0468769
pseudo_113	0.0315735	0.18874	0.946939	-0.0102635	0.859335	0.00314587	0.993428	-0.000726858	0.785768	-0.00795869	0.346589	-0.0272197	0.765951	-0.0149891	0.616414	-0.0022313	0.688418	0.00695164	0.182936	0.0625845	0.0572278	-0.0550356	0.582073	0.0212103	0.90523	0.0453135	0.971018	0.0172788	0.602182	0.000393777					pseudo_113	0.0233309	0.215254	0.427557	0.167699	0.606897	-0.00830088	0.686915	0.00266611	0.756637	0.0117566	0.882729	-0.0221421
pseudo_114	0.195957	0.106964	0.0459573	0.0801762	0.432802	-0.014692	0.407157	-0.0186482	0.523983	0.0860208	0.563727	-0.00877347	0.417626	-0.000251826	0.311724	0.0343999	0.242542	0.0460408	0.946939	-0.00218901	0.117566	0.0508848	0.387121	-0.0160013	0.303206	0.0219245	0.294844	0.0575027	0.149025	-0.0357981					pseudo_114	0.373953	0.0879834	0.127336	0.109548	0.47299	-0.0114915	0.469625	-0.0117228	0.76688	0.00976933	0.303206	0.00640899
pseudo_115	0.869743	0.0421592	0.0646417	-0.0682218	0.224892	-0.0112722	0.499893	-0.00546081	0.118825	0.127302	0.810051	0.0125136	0.670732	0.0093545	0.723207	-0.00291486	0.640703	0.00858092	0.858161	0.0498404	0.348016	-0.0461599	0.0140192	0.046568	0.399572	-0.0161588	0.563727	0.0452599	0.975609	-0.00410484					pseudo_115	0.503336	0.0880578	0.256644	0.0138182	0.400859	-0.0241174	0.65854	0.00649788	0.336521	-0.0039671	0.893377	0.039445
pseudo_116	0.924239	0.0787115	0.806829	-0.0245035	0.0985726	-0.0320516	0.473627	0.0150977	0.149239	-0.0300858	0.856793	0.000513183	0.522273	0.0380857	0.529544	0.0126992	0.443136	0.0228978	0.54026	-0.00811228	0.889974	0.0213591	0.976703	-0.0083743	0.83218	0.00511271	0.722085	0.00470623	0.139199	0.00622911					pseudo_116	0.872275	0.0448562	0.858161	0.103839	0.178179	0.0267459	0.894704	-0.00964411	0.279136	0.0818234	0.969538	0.00646419
pseudo_117	0.256052	0.0617299	0.370747	0.0493212	0.871097	0.011678	0.149467	-0.025541	0.498942	0.0772639	0.613256	-0.00543284	0.131204	-0.0342491	0.295535	0.0233393	0.207218	-0.0234831	0.230076	-0.0193587	0.483518	-0.0276469	0.316041	0.0479142	0.453534	0.0296936	0.453534	0.0308024	0.0446169	-0.0521191					pseudo_117	0.257033	0.0650245	0.349147	0.0496307	0.0849351	-0.049159	0.421485	-0.0126757	0.118771	-0.049722	0.415684	-0.0244541
pseudo_118	0.508497	0.0105615	0.967195	0.0230505	0.136934	-0.0256881	0.33746	-0.0150399	0.209762	0.0456769	0.290039	0.0137623	0.119029	0.0828963	0.40041	-0.0161913	0.820996	0.0215878	0.61374	0.0114025	0.200221	-0.0637705	0.15193	-0.0278549	0.686509	0.0136971	0.538717	0.0258143	0.59493	-0.00670843					pseudo_118	0.957659	0.0538708	0.232993	-0.02264	0.566811	-0.0194625	0.230657	-0.00297585	0.233045	0.113898	0.355874	0.0820825
pseudo_119	0.298309	0.0773685	0.312385	0.0297029	0.259792	0.0162235	0.790378	-0.00101327	0.761693	0.0515708	0.83218	0.00445318	0.393085	0.0354553	0.472703	-0.028458	0.49255	-0.0118679	0.459579	0.0033889	0.590823	-0.00151357	0.876822	0.00156547	0.994623	-9.10013e-05	0.100882	-0.00690155	0.916259	-0.00151411					pseudo_119	0.0606356	0.143268	0.700164	0.0169679	0.883046	0.00259579	0.755179	-0.00356547	0.870095	0.0524749	0.387121	0.0271045
pseudo_12	0.157667	-0.0274372	0.0692956	0.0672041	0.303866	-0.0157654	0.65702	-0.00991086	0.132886	0.0506082	0.736716	0.0131323	0.600196	0.000711316	0.836856	0.00998175	0.0690143	-0.0179578	0.481653	0.0101609	0.12585	0.0680383	0.0360949	0.0459483	0.517178	-0.0101751	0.979092	0.0118033	0.4015	0.00297321					pseudo_12	0.45325	-0.0192283	0.168625	-0.0334156	0.704985	-0.00898871	0.65206	-0.00424577	0.501063	-0.00569768	0.79962	-1.28743e-05
pseudo_120	0.895745	0.025125	0.401054	0.0429692	0.454151	-0.0116811	0.361221	-0.0242811	0.928998	0.00617398	0.723207	0.00497576	0.0970482	-0.0235445	0.678816	-0.00424582	0.728413	-0.00136238	0.438968	0.0321161	0.700164	-0.00668298	0.767692	-0.00268316	0.231185	0.0265708	0.277925	0.0474504	0.0848199	-0.0157551					pseudo_120	0.298969	0.0586732	0.446969	-0.0102979	0.103703	-0.0570786	0.683433	-0.0129067	0.101814	-0.0362386	0.565751	-0.021135
pseudo_121	0.512346	0.00316475	0.462307	0.0266988	0.380417	-0.0179403	0.794995	0.0289637	0.906417	0.00673037	0.094221	-0.0329251	0.53061	-0.00901952	0.597572	0.0245114	0.617509	0.00206088	0.99821	-0.00214672	0.66179	-0.0166322	0.110563	-0.0265393	0.24367	-0.000702685	0.151166	0.0755876	0.74677	-0.000880089					pseudo_121	0.465958	-0.0164524	0.586185	0.0119555	0.78519	0.0162612	0.862861	0.0362719	0.644385	0.0491089	0.576027	-0.0179691
pseudo_122	0.214701	0.0961377	0.034521	-0.100484	0.45686	-0.00123594	0.0351749	0.0649981	0.318941	0.0247786	0.0830169	-0.0348348	0.0218091	0.132973	0.69313	0.00900963	0.138263	0.000416906	0.564259	-0.00558953	0.929095	-0.00433331	0.685408	0.0164935	0.791532	0.053476	0.123863	0.0694046	0.00117588	-0.0395979					pseudo_122	0.234166	0.113301	0.784904	0.0812519	0.173413	0.0283245	0.0118618	0.0806457	0.0480828	0.140171	0.10857	0.145512
pseudo_123	0.708668	0.079165	0.306689	-0.0449199	0.799888	-0.00420695	0.637828	-0.0113131	0.497992	0.0327604	0.666794	0.00692299	0.00665621	-0.0551667	0.11498	0.0224658	0.556741	0.0333574	0.450552	0.0380822	0.801043	0.00715842	0.912352	0.0130586	0.946867	-0.0088033	0.521061	-0.0175747	0.661573	-0.0326218					pseudo_123	0.848776	0.0917259	0.432802	0.070615	0.445805	-0.0297034	0.509137	-0.0187154	0.0378293	-0.0421946	0.0312197	-0.0860511
pseudo_124	0.326267	0.100873	0.862861	-0.0130953	0.591856	0.0236308	0.964762	0.00936939	0.965956	0.0107055	0.763976	0.0117319	0.520491	0.0899779	0.651616	0.0103519	0.989871	0.00301501	0.590083	0.0395544	0.983892	0.0388839	0.749171	-0.000834955	0.784638	0.0109644	0.0391099	0.0668737	0.434933	-0.00581159					pseudo_124	0.528455	0.0653059	0.12622	0.132309	0.546759	0.0198893	0.678135	-0.00630158	0.493492	0.0734795	0.526913	0.0945432
pseudo_125	0.616414	0.0111505	0.0602262	-0.0713778	0.027026	0.0531059	0.582073	-0.0142154	0.519118	0.0124789	0.196995	0.0471929	0.0704047	-0.055845	0.408854	-0.0125676	0.304526	0.0144014	0.0646417	-0.0179101	0.107085	-0.116926	0.389287	0.0192008	0.932569	-0.0034723	0.556668	0.0461299	0.573418	0.00215854					pseudo_125	0.9101	0.00721659	0.99463	0.000459222	0.753232	-0.0026591	0.164046	-0.0385514	0.163265	-0.0534825	0.0933407	-0.0354267
pseudo_126	0.113265	-0.0304881	0.0606356	-0.0930282	0.56224	0.012449	0.576949	-0.00792671	0.592385	-0.00959664	0.804251	-0.00311956	0.188201	-0.0395045	0.746902	-0.00618246	0.4161	-0.0059438	0.621114	0.0237794	0.327667	-0.0301741	0.106282	0.0499998	0.829844	0.00298884	0.679913	-0.00663079	0.421027	0.0038464					pseudo_126	0.00647678	-0.0880445	0.764289	0.0370143	0.401696	-0.0209391	0.831239	-0.00529282	0.0300602	-0.0692311	0.965956	0.0326361
pseudo_127	0.964762	0.0372115	0.024926	-0.102154	0.389416	0.0238107	0.525935	0.0296657	0.354316	-0.0203488	0.0370354	-0.060427	0.390597	0.0521113	0.907603	-0.00452952	0.444914	0.0128803	0.966002	0.00908203	0.997017	-0.00774498	0.468099	0.0309685	0.326267	0.0662594	0.60278	0.0266243	0.161593	-0.00342358					pseudo_127	0.854639	0.0246464	0.995824	0.0458999	0.525115	0.00252253	0.884068	0.0336715	0.249227	0.0549923	0.813535	0.0305308
pseudo_128	0.133273	-0.0275254	0.476081	-0.0258105	0.988043	0.0195394	0.277262	0.0213915	0.475478	0.00160619	0.69524	0.0103445	0.656581	0.0464887	0.734459	0.00341164	0.329066	0.0186505	0.673761	0.0379796	0.0255111	-0.0763798	0.819351	-0.0142779	0.237667	-0.0121454	0.766261	0.0745767	0.21163	0.00317568					pseudo_128	0.0494861	-0.0595353	0.476081	0.00225263	0.0585567	0.0432105	0.955276	0.00351842	0.174833	-0.0368316	0.136398	0.125728
pseudo_129	0.692025	0.0179525	0.554197	0.0245924	0.33963	0.0483631	0.997013	0.00695837	0.27594	0.0675112	0.869743	-0.00670884	0.919372	0.0937566	0.36294	-0.00817814	0.866569	0.000635087	0.939798	0.0340702	0.0142095	0.0738823	0.351987	-0.0188363	0.975509	0.00270786	0.564227	-0.00516775	0.74677	-0.0250317					pseudo_129	0.911286	0.0310836	0.648829	0.0174308	0.884225	0.0231647	0.86992	-0.00758096	0.770304	0.104946	0.777719	0.0854784
pseudo_13	0.546679	0.000510086	0.882888	0.0270758	0.281912	-0.0169781	0.0653632	-0.0343435	0.479141	0.0300044	0.188805	0.0323622	0.200376	-0.0192252	0.879184	0.00576581	0.383507	-0.0107577	0.0958583	0.0399124	0.215328	-0.0321886	0.0736384	0.0448456	0.163019	-0.000223936	0.396228	0.0620459	0.747666	-0.0232868					pseudo_13	0.895432	0.0148198	0.291889	-0.0220083	0.150156	-0.0387006	0.0402553	-0.035215	0.221531	-0.00988621	0.323324	-0.0392373
pseudo_130	0.80889	0.0131008	0.401054	0.0375953	0.372348	0.0285713	0.874461	0.0223534	0.260408	-0.00491529	0.507537	-0.00436458	0.745432	-0.00594179	0.417402	0.0174856	0.178661	0.0258074	0.810305	-0.000753813	0.479791	0.0017954	0.23294	0.010313	0.0707897	-0.03196	0.647305	0.00681611	0.0148385	0.0136241					pseudo_130	0.254767	0.0715404	0.0926224	-0.0478233	0.973193	0.011217	0.923154	0.0263252	0.338025	-0.0370095	0.618524	0.0173072
pseudo_131	0.29692	0.0136591	0.799888	-0.0168402	0.847605	0.0130433	0.435692	0.0131751	0.840367	0.0105482	0.985065	0.0295372	0.285303	0.0748038	0.10857	-0.0240413	0.529017	-0.00808286	0.854639	0.0214997	0.598072	0.0145551	0.385479	-0.000842994	0.375717	-0.0107148	0.604868	0.03611	0.56835	-0.00287425					pseudo_131	0.406951	0.00770221	0.455956	0.00137685	0.692822	0.000700353	0.298969	0.0109437	0.441362	0.0550532	0.151593	0.103391
pseudo_132	0.213597	-0.0262551	0.121473	0.0453156	0.357312	0.039095	0.299703	-0.0250033	0.658103	0.00275503	0.78692	-0.0146685	0.214074	-0.000181069	0.955215	0.0113965	0.252308	0.0300932	0.520659	-0.00714211	0.434559	0.0363195	0.682109	0.0335978	0.937333	0.000763826	0.313877	-0.0365342	0.877321	-0.00136362					pseudo_132	0.316702	-0.0257268	0.442514	-0.00585401	0.441362	-0.0182894	0.313102	-0.0272448	0.310901	-0.00438865	0.868565	0.00157112
pseudo_133	0.77313	0.0614874	0.270697	0.0544821	0.476081	-0.00295243	0.488543	0.020797	0.542681	0.0387483	0.986259	0.00902052	0.33831	0.0147297	0.313877	0.0197628	0.960097	0.0018421	0.15344	-0.0391851	0.491959	0.0143734	0.502753	0.0267827	0.650289	0.0154282	0.129067	-0.0582241	0.109029	-0.0215013					pseudo_133	0.681422	0.0451449	0.763718	0.02585	0.19255	0.0325834	0.781457	-0.00513835	0.186006	-0.0344728	0.918293	0.0710541
pseudo_134	0.701994	0.0329234	0.49763	0.0347365	0.921966	0.00541587	0.144459	-0.0380598	0.557674	0.0235087	0.944482	-0.00781486	0.286657	0.129168	0.449035	0.00343304	0.0650072	0.0388681	0.112737	-0.0146119	0.582589	0.0104684	0.596533	0.018916	0.636581	0.0070468	0.878003	0.0326962	0.955398	-0.00941531					pseudo_134	0.644532	-0.019326	0.180004	0.0902492	0.439592	-0.0152147	0.0301761	-0.0550401	0.192041	0.12952	0.348896	0.128815
pseudo_135	0.227126	-0.000643293	0.282581	0.0428517	0.0253147	-0.0408924	0.329971	0.0446944	0.441002	0.0317728	0.0775819	-0.0421729	0.325605	-0.0175294	0.434811	0.0300772	0.0907644	0.049663	0.335111	-0.0109752	0.51775	0.0194954	0.378954	-0.0126181	0.0157421	-0.0528655	0.457151	0.0816216	0.604262	0.00266649					pseudo_135	0.691321	-0.00579549	0.250426	-0.0136757	0.421255	0.0418298	0.26875	0.0433048	0.84664	0.0065879	0.370093	-0.0365709
pseudo_136	0.112246	-0.0296157	0.782605	-0.0354031	0.5492	0.0120932	0.454437	-0.00346723	0.0845305	-0.0327411	0.574905	0.0344146	0.151889	-0.0182951	0.931379	0.00405856	0.304526	-0.0142001	0.534341	0.00415629	0.812336	-0.000538564	0.979092	0.00173637	0.0987918	0.0546318	0.623811	-0.00235047	0.280557	0.00511189					pseudo_136	0.293438	-0.0255593	0.227185	-0.0276693	0.890123	-0.00129035	0.277918	-0.00503305	0.148052	-0.0268405	0.44189	-0.00360408
pseudo_137	0.111571	0.087968	0.83474	0.00894369	0.766571	0.00872589	0.46352	0.0331136	0.79384	-0.0117312	0.780016	0.0018643	0.227645	-0.0337927	0.378954	-0.0116215	0.301023	-0.0198901	0.0456325	0.0410469	0.166324	0.0397229	0.866208	-0.00402022	0.94329	0.010435	0.554659	-0.0146375	0.0982736	-0.0135858					pseudo_137	0.35342	0.0409324	0.0684089	0.150193	0.458379	0.0321018	0.465958	0.0372231	0.531954	-0.027971	0.348126	-0.0285022
pseudo_138	0.353538	-0.0164959	0.814946	-0.022271	0.593925	-0.0110523	0.923236	0.00130582	0.458058	-0.0131893	0.123133	-0.0508085	0.487007	0.0563688	0.15331	-0.03692	0.00475105	0.0574505	0.0272338	0.0538361	0.317426	-0.0798569	0.113265	-0.0321501	0.658642	-0.0113047	0.982675	0.0747831	0.820076	-0.00544124					pseudo_138	0.763148	0.00848182	0.212846	-0.033676	0.930955	0.00256606	0.86038	-0.00479499	0.323912	-0.0222725	0.0229619	0.144975
pseudo_139	0.611154	0.0438024	0.211477	-0.0457978	0.412899	-0.0211603	0.600694	-0.0144897	0.900486	0.0227708	0.10435	0.0615551	0.773976	0.0942763	0.405464	-0.0142905	0.4161	0.012645	0.999403	0.0199483	0.750636	0.0153274	0.172806	0.0290637	0.0209707	-0.031288	0.252252	0.0922084	0.606344	0.00154586					pseudo_139	0.597034	0.00445737	0.796423	0.0811327	0.581054	-0.0220579	0.686915	-0.0094853	0.75891	0.0823464	0.811212	0.129962
pseudo_14	0.410555	0.0219494	0.954084	-0.00516215	0.100726	-0.0377861	0.776571	0.0128768	0.763976	0.00740227	0.446422	0.0600195	0.409063	0.021806	0.962375	-0.00499519	0.357968	0.00709278	0.516783	0.0135259	0.833572	-0.00899867	0.675502	-0.0104287	0.408854	0.0551967	0.506579	0.002117	0.63158	-0.00817438					pseudo_14	0.882888	0.0367835	0.123646	-0.0120895	0.871271	-0.00666712	0.281912	0.0455911	0.379445	0.00123983	0.907603	0.0463695
pseudo_140	0.489483	0.0435083	0.235345	0.0649867	0.64346	0.00731819	0.775423	-0.00772367	0.635512	0.018796	0.550652	0.00928069	0.609615	0.0506428	0.471326	0.0178991	0.709427	0.00263809	0.458672	-0.0380412	0.28662	0.0417237	0.144835	0.0494621	0.254742	0.0105179	0.537728	0.0326376	0.0955732	0.00924956					pseudo_140	0.563249	0.00927552	0.856987	0.0656022	0.830301	0.00238046	0.443403	-0.0192143	0.924445	0.0730798	0.678816	0.0229127
pseudo_141	0.608008	0.0139358	0.927906	-0.00696319	0.298969	0.0270759	0.0394067	0.0461488	0.980286	0.0186824	0.157667	-0.0277983	0.936331	0.0113735	0.976703	0.0341531	0.677456	0.00544763	0.215328	-0.0194149	0.96481	0.0134075	0.201186	-0.0278137	0.539706	0.0192589	0.664617	-0.033639	0.935216	-0.00905788					pseudo_141	0.99463	0.0583177	0.374757	-0.0129371	0.0503215	0.0481195	0.0657315	0.0610383	0.586182	0.0588399	0.680127	-0.0135522
pseudo_142	0.247935	-0.0101736	0.615843	-0.042676	0.828907	0.0133028	0.0468083	-0.0523113	0.573885	-0.0105681	0.0423603	-0.0226431	0.884937	0.0771615	0.674434	0.00719751	0.097816	-0.0239259	0.86051	0.00405517	0.560224	0.0115635	0.155041	-0.0400068	0.643006	0.0314394	0.330715	0.0865185	0.104493	0.00848915					pseudo_142	0.148337	-0.0381068	0.923154	0.0164156	0.0857488	-0.0484561	0.0508889	-0.0569018	0.870095	0.0650753	0.926618	0.0850064
pseudo_143	0.737845	0.0713148	0.936229	0.0045954	0.232407	0.0530823	0.299006	0.0875218	0.630182	0.013581	0.022872	0.0481102	0.398927	0.00513398	0.24367	0.0319524	0.42558	-0.0177907	0.412046	0.0389611	0.5552	-0.0196426	0.773732	0.0030263	0.936142	0.00148854	0.618524	0.0716858	0.832855	-0.0262704					pseudo_143	0.616896	0.0691911	0.642388	0.0669649	0.340289	0.0828388	0.313102	0.0866468	0.428187	0.0161225	0.598612	-0.0166219
pseudo_144	0.245492	-0.0136819	0.173771	0.0341776	0.0219453	0.0519435	0.51621	0.0119307	0.963568	0.0396124	0.946867	0.0422025	0.114484	-0.0303099	0.092467	0.0472048	0.0993388	0.0493539	0.642388	0.0116247	0.24981	-0.0165133	0.564738	0.0264296	0.408005	0.00118636	0.0257051	0.161678	0.912709	-0.00309261					pseudo_144	0.127709	-0.0566276	0.663961	0.0348225	0.900756	-0.00771534	0.296887	0.0295882	0.255416	-0.0246942	0.281255	-0.0466606
pseudo_145	0.294154	0.0862633	0.227761	-0.0472223	0.960042	0.00393534	0.792686	-0.00853937	0.723207	0.00562821	0.0846253	0.0459464	0.0565499	-0.0612737	0.522034	-0.0119486	0.66114	-0.00818325	0.500479	-0.013138	0.58876	-0.0387648	0.946867	0.0187252	0.976703	-0.00453472	0.255368	0.0672254	0.689919	-0.00273935					pseudo_145	0.35187	0.110927	0.936229	0.0740763	0.784042	0.0063772	0.399379	-0.0312522	0.00672953	-0.113084	0.708668	-0.00674144
pseudo_146	0.640861	0.00420758	0.480721	0.00239051	0.0427959	-0.0424685	0.424113	0.0114121	0.330715	0.0408122	0.957601	0.00155813	0.75567	0.0481307	0.652695	0.0150778	0.120904	-0.0269898	0.199696	0.0472427	0.662875	-0.0161927	0.281255	-0.0257013	0.564738	0.0126285	0.825176	0.0162103	0.768328	0.000401353					pseudo_146	0.781457	0.0202891	0.482585	-0.0133642	0.178006	0.0217956	0.896453	-0.00194725	0.883046	0.0287559	0.939715	0.074301
pseudo_147	0.467181	0.0120334	0.0600223	-0.0851931	0.343426	0.0528749	0.236479	0.0517598	0.771984	0.0546455	0.43042	-0.0497178	0.823773	0.0305455	0.959988	0.00276089	0.291356	-0.0132076	0.098268	-0.033123	0.927906	0.0141472	0.766261	0.0137485	0.176995	-0.0229396	0.89693	0.0321776	0.205691	0.00108056					pseudo_147	0.747235	0.0209334	0.672669	0.0052047	0.219298	0.047717	0.248581	0.0533822	0.893666	-0.00535411	0.537728	0.0461893
pseudo_148	0.451732	-0.00442572	0.107085	-0.0985652	0.19042	-0.0144656	0.569811	0.0278384	0.760463	0.0440152	0.868565	-0.00762003	0.768241	0.0768823	0.250396	0.0574989	0.898392	0.00511505	0.61374	0.0109878	0.236527	0.0811839	0.717603	0.0139327	0.202774	-0.0255242	0.0342749	-0.0572722	0.832855	-0.00581458					pseudo_148	0.100107	-0.0527523	0.982699	0.0338323	0.652503	0.015431	0.725251	0.034121	0.534899	0.0821089	0.7277	0.0692088
pseudo_149	0.659187	0.0552572	0.885249	-0.00611189	0.67923	0.00692693	0.782316	0.00451412	0.563727	-0.000778036	0.856793	0.0013647	0.715403	-0.00540492	0.446348	-0.0139577	0.501063	-0.00820223	0.58876	0.017488	0.663961	0.0242844	0.988649	0.0028374	0.389592	0.0146115	0.324793	-0.0224741	0.059705	-0.035014					pseudo_149	0.126963	0.100881	0.291381	0.0131862	0.925631	0.0203911	0.609545	-0.0206947	0.799001	0.0412182	0.953392	0.00668001
pseudo_15	0.757132	0.0434928	0.0646417	0.0810191	0.539271	-0.00843206	0.529851	0.0308933	0.515243	0.0306573	0.94329	-0.00303085	0.567249	-0.00251949	0.906417	-0.00410699	0.200835	-0.0218617	0.904174	0.0466184	0.202331	-0.00357457	0.445455	-0.00245196	0.497043	0.0291011	0.0287273	0.0797149	0.487511	0.00458275					pseudo_15	0.479791	0.101995	0.380417	0.00165655	0.682929	0.0503322	0.145834	0.0101108	0.588238	0.00619618	0.632312	-0.000521726
pseudo_150	0.759411	0.0688813	0.329147	6.50768e-05	0.0864139	0.0450995	0.621001	0.00497806	0.889825	0.0116645	0.576949	0.0271619	0.802829	0.00398006	0.387944	-0.0217006	0.689518	0.00568076	0.787204	-0.0021961	0.532375	0.0253692	0.618524	0.0165813	0.096301	-0.0421275	0.831012	-0.0233448	0.297512	-0.0286986					pseudo_150	0.633842	0.0195778	0.308106	0.0991761	0.791273	0.00173705	0.412899	-0.00346775	0.280567	-0.0391072	0.80541	0.0373741
pseudo_151	0.212496	-0.0184671	0.428429	0.021598	0.437201	0.0224793	0.368496	-0.0187387	0.136005	0.0511101	0.0162009	-0.0605599	0.358346	0.00223647	0.709783	0.0206161	0.0948264	0.0469368	0.483518	-0.00880328	0.769999	0.0128134	0.527892	-0.00933022	0.519118	0.0109045	0.575927	0.0400398	0.465348	0.00382303					pseudo_151	0.303164	-0.0347679	0.394378	-0.00944497	0.781747	-0.0039262	0.120397	-0.0428626	0.052465	-0.0682771	0.920671	0.065668
pseudo_152	0.519118	0.0874418	0.329147	-0.0367515	0.545217	-0.0073478	0.0691701	-0.0309558	0.518147	-0.0327028	0.335202	0.0376036	0.912233	0.0140522	0.0374448	-0.0350652	0.632178	0.0133816	0.518719	-0.0239596	0.99821	0.023044	0.105312	0.0394367	0.651616	-0.0125137	0.800777	0.0241717	0.205158	-0.0299297					pseudo_152	0.723569	0.0523744	0.660706	0.113146	0.0876721	-0.0408558	0.136146	-0.0319299	0.732906	0.0439902	0.488543	-0.00106669
pseudo_153	0.703105	0.0869155	0.171887	-0.0764477	0.291381	0.0493083	0.0763315	-0.027543	0.132116	-0.0289333	0.540697	0.0106998	0.0517935	-0.0666229	0.522034	-0.00901156	0.858352	0.0218795	0.00761286	0.112719	0.0306344	0.112634	0.655938	-0.0112247	0.252873	0.0331608	0.771984	-0.00166954	0.58464	-0.0199943					pseudo_153	0.450552	-0.00569699	0.144595	0.169035	0.0616083	-0.0287932	0.155606	-0.0321651	0.353301	0.00478165	0.0420509	-0.0566355
pseudo_154	0.828676	0.0768431	0.199172	0.0492951	0.811465	0.0126071	0.224258	-0.0469721	0.389592	-0.0147728	0.0507501	-0.0471401	0.462908	0.0836816	0.683208	0.0110449	0.462918	0.0178458	0.0829061	0.0658159	0.0668364	0.068058	0.307445	0.0684513	0.783466	-0.0310638	0.464434	-0.00150477	0.564312	0.00355457					pseudo_154	0.416321	0.135133	0.276596	-0.0194741	0.289992	-0.0544887	0.301761	-0.0451697	0.252927	0.124938	0.55868	0.0300024
pseudo_155	0.776571	0.0240011	0.326191	-0.04392	0.760869	0.0137714	0.768549	0.0046693	0.00879278	0.0988815	0.597572	0.00245332	0.862489	0.0145682	0.525935	-0.0100068	0.607941	0.0166783	0.920209	-0.000591082	0.772287	0.0013068	0.725452	0.00227293	0.35822	-0.0137162	0.273648	-0.0436796	0.621011	0.00233906					pseudo_155	0.162241	0.0718903	0.256644	-0.0302733	0.82332	-0.00646526	0.545217	0.0157617	0.339533	-0.0199374	0.839196	0.0575865
pseudo_156	0.10467	-0.0133062	0.443403	-0.0420418	0.428429	-0.0211128	0.236479	0.0194513	0.00293053	-0.0790134	0.00457313	0.0962453	0.0641282	-0.0502302	0.0553463	0.0329694	0.14597	0.0245662	0.376369	0.0122613	0.164046	-0.033527	0.22483	-0.0356975	0.0578703	0.0540405	0.7277	0.0377784	0.248647	0.00437507					pseudo_156	0.525524	-0.0121227	0.108066	-0.0286065	0.418673	0.0223385	0.228339	0.0278577	0.106589	-0.0323962	0.115672	-0.0516952
pseudo_157	0.507537	-0.00631528	0.861685	-0.029531	0.384306	-0.0145755	0.145284	-0.0457552	0.48479	-0.00956412	0.868565	-0.00608069	0.535195	0.0651444	0.594488	0.0140433	0.0654427	0.0688842	0.654217	0.0109714	0.442514	-0.031404	0.392902	-0.0210682	0.235887	-0.0452075	0.800777	-0.00477863	0.798117	-0.00273519					pseudo_157	0.335111	-0.0230912	0.938608	0.0193625	0.287278	-0.045031	0.0850508	-0.0462075	0.550741	0.0380956	0.664617	0.0974944
pseudo_158	0.963568	0.0326088	0.170483	-0.0638449	0.606406	0.0197091	0.083818	0.015446	0.109563	0.0447561	0.843881	0.00592926	0.757951	0.028555	0.559688	-0.0100211	0.573912	0.0239307	0.866389	0.00259889	0.481653	0.0498499	0.292778	0.0101747	0.374105	0.0240225	0.366903	0.0289307	0.942335	-0.000259305					pseudo_158	0.920779	0.0302817	0.955276	0.0351307	0.134724	0.00720845	0.0920436	0.0172618	0.563781	0.0148416	0.668973	0.0462485
pseudo_159	0.262954	0.0766877	0.66179	-0.0278926	0.275278	0.0199932	0.168969	0.0720519	0.403775	0.0331692	0.00506749	0.0671235	0.889675	0.0325278	0.362151	0.0162901	0.0796686	0.0498643	0.524549	0.0151121	0.823083	0.0223085	0.569811	0.0259538	0.417402	-0.00520661	0.291406	0.0620652	0.66482	-0.0192809					pseudo_159	0.156042	0.0879044	0.534341	0.0707683	0.287278	0.0627256	0.0949669	0.0691643	0.709427	0.0245328	0.761693	0.043171
pseudo_16	0.616547	0.0329665	0.427557	-0.0470444	0.0276534	-0.0481901	0.82168	0.0161168	0.483855	-0.00523284	0.120606	-0.0370065	0.16471	0.101137	0.0765802	-0.0351205	0.919701	0.00333454	0.788355	0.0356162	0.858161	0.0453249	0.178441	0.0292405	0.979092	-0.00160868	0.0549663	0.11661	0.472673	-0.0143049					pseudo_16	0.663961	0.0172849	0.790387	0.0625153	0.96843	0.00237713	0.717972	0.01626	0.182551	0.116513	0.23002	0.0856171
pseudo_160	0.914728	0.0252471	0.656377	-0.0165509	0.564259	0.0116009	0.0290568	0.0827878	0.158992	0.0480662	0.0629932	0.100154	0.101098	0.100949	0.855618	0.0211829	0.571879	-0.00591477	0.524549	0.0153707	0.480721	0.0157282	0.926618	0.0358545	0.314598	0.0243752	0.201714	-0.0436587	0.46171	-0.0241993					pseudo_160	0.735934	0.0383782	0.665047	-0.00874671	0.016029	0.0850789	0.0997985	0.0822024	0.32318	0.142846	0.0643459	0.106393
pseudo_161	0.120248	0.0779194	0.576448	0.0424537	0.920779	0.0134243	0.136005	-0.0596072	0.794995	0.0323379	0.914728	0.000963992	0.204822	0.160669	0.411407	-0.0201697	0.548748	-0.00938127	0.879348	0.00506546	0.824247	0.00901333	0.366109	-0.0256888	0.0109707	0.073193	0.513311	0.0265974	0.172118	-0.0288297					pseudo_161	0.224892	0.0663352	0.344951	0.100733	0.422118	-0.0514431	0.0521436	-0.0589693	0.346374	0.142182	0.196995	0.183847
pseudo_162	0.552654	0.00718693	0.54125	-0.0245213	0.406951	0.0317694	0.525935	-0.0210481	0.366109	0.0426067	0.480122	0.0110034	0.702718	0.0277165	0.726576	0.00878118	0.880689	-0.00536976	0.31815	-0.0160467	0.307051	-0.0402185	0.444562	0.0492442	0.608008	0.0282211	0.833348	0.0309382	0.36807	0.00408572					pseudo_162	0.960042	0.0080131	0.61269	0.0198444	0.799001	-0.0163042	0.462307	-0.0201304	0.517355	0.00736231	0.976703	0.061654
pseudo_163	0.428671	0.0668811	0.603275	-0.0137654	0.741578	0.0116399	0.850919	0.00495488	0.470859	0.0243735	0.469938	-0.0264744	0.237621	-0.033854	0.689817	0.0109751	0.172002	-0.0210931	0.911286	0.0373639	0.21811	-0.0416098	0.951637	-0.0132442	0.979092	0.0192382	0.737845	0.0207228	0.288612	0.001827					pseudo_163	0.287975	0.0987477	0.571354	0.0508808	0.896028	0.0103916	0.798732	-0.00202166	0.863046	-0.0125466	0.25851	-0.0461692
pseudo_164	0.811212	0.0326198	0.283252	-0.0588225	0.682519	-0.0102017	0.277925	-0.0267711	0.496094	0.0355473	0.889825	0.00463276	0.590842	-0.00246837	0.297614	0.0144435	0.0756492	-0.0273782	0.775722	-0.00938077	0.84183	0.00286085	0.804251	-0.00650997	0.63979	0.0230597	0.0326557	-0.0580046	0.864403	-0.0093696					pseudo_164	0.921966	0.0311915	0.898254	0.0338334	0.0497973	-0.0527182	0.982699	0.00254177	0.0519221	-0.0668542	0.367699	0.053934
pseudo_165	0.647305	0.0115562	0.103549	-0.0729088	0.117917	-0.0283112	0.194923	0.0598092	0.850919	0.0211935	0.873281	0.00245633	0.982652	0.0216818	0.0862587	-0.0277762	0.00829681	0.056715	0.792963	0.016049	0.237713	0.0596431	0.457151	0.0315425	0.13838	0.0779449	0.357437	0.0296522	0.512149	-0.00514533					pseudo_165	0.751771	0.0459526	0.290015	-0.0133204	0.24194	0.0521659	0.164046	0.0673586	0.151005	-0.0402512	0.498942	0.0748696
pseudo_166	0.332092	0.00811942	0.172827	0.0569049	0.396041	0.0445175	0.885093	0.0364976	0.610104	0.0131315	0.273964	-0.000607127	0.713874	0.0570934	0.219724	-0.0267408	0.432553	0.0395169	0.209298	-0.00808831	0.921461	0.00708578	0.0142546	-0.0544097	0.683208	-0.00198227	0.486665	0.0685745	0.988695	-0.0323298					pseudo_166	0.0363894	0.0299325	0.810305	0.0347304	0.65358	0.0416779	0.575427	0.0185181	0.660058	0.017675	0.422581	0.115789
pseudo_167	0.31244	-0.0136653	0.0094045	0.142795	0.0517825	0.0730819	0.599653	0.0134513	0.33746	0.0249306	0.466265	-0.00873803	0.979063	0.00260307	0.647305	-0.0129727	0.23776	0.0526786	0.895887	-0.0160505	0.398543	-0.0245901	0.469938	-0.0151258	0.689817	0.019365	0.14989	0.102081	0.0356657	0.0111516					pseudo_167	0.780309	0.015012	0.12548	-0.0317979	0.830301	-0.00522126	0.411194	0.015378	0.736281	0.0457539	0.584129	-0.017164
pseudo_168	0.970732	0.0359581	0.557207	-0.0611013	0.683617	0.0135418	0.728825	0.00293346	0.128313	-0.0332356	0.826343	0.01936	0.592342	0.0424515	0.192868	0.0639329	0.336521	0.0199041	0.00292647	-0.0603688	0.247969	0.0755585	0.778867	0.0142377	0.926618	-0.00262836	0.283265	-0.0307274	0.682242	-0.00762997					pseudo_168	0.577469	0.0616219	0.259792	-0.0117811	0.843133	0.00198604	0.71909	0.00352278	0.296163	0.0817648	0.688249	0.022871
pseudo_169	0.177329	-0.0257068	0.96481	-0.0140963	0.818431	0.00728871	0.123863	0.0350717	0.0261049	0.0675378	0.41397	-0.0190664	0.412475	0.066858	0.0809111	0.0373487	0.0423157	0.0398834	0.127346	0.035525	0.351097	-0.0176287	0.866208	-0.0152884	0.723207	0.00475959	0.483855	0.000156888	0.491259	-0.0255791					pseudo_169	0.290698	-0.0260947	0.306305	-0.019173	0.104339	0.0369339	0.230657	0.0434796	0.558748	0.0743492	0.704216	0.0596888
pseudo_17	0.48292	-0.006364	0.0108456	-0.097413	0.253522	-0.0209764	0.622752	-0.0126368	0.263593	-0.0203775	0.459875	-0.00821014	0.287431	0.0529857	0.613256	0.00810272	0.676363	0.000896556	0.675947	0.0181693	0.436319	0.0445326	0.106932	-0.0285867	0.885093	-0.0258333	0.262316	0.0350516	0.884382	-0.0092768					pseudo_17	0.973157	-0.00358607	0.2529	-0.0179629	0.920886	-0.00592466	0.425817	-0.0297917	0.041658	0.126849	0.911165	0.00597003
pseudo_170	0.132116	0.0973434	0.235935	0.0322204	0.165866	0.0389909	0.3733	0.0117716	0.617469	0.0187123	0.460784	-0.0156438	0.148911	0.114607	0.629118	-0.0120304	0.857179	-0.00402993	0.216438	0.00936676	0.18491	-0.0896429	0.569811	-0.0159276	0.339727	-0.0198155	0.692025	0.0319337	0.178289	-0.0246466					pseudo_170	0.016347	0.129774	0.839413	0.0397621	0.189509	0.0155294	0.912472	0.00735892	0.0984228	0.185827	0.647305	0.0947115
pseudo_171	0.376525	0.0846697	0.0071194	-0.1099	0.253522	-0.0168011	0.647305	0.0169386	0.615361	0.128055	0.843881	0.00880719	0.655497	0.0284705	0.961181	-0.00145719	0.286602	0.0274364	0.444293	-0.0217374	0.600151	-0.0324293	0.581428	-0.00642797	0.800777	0.0180783	0.641934	0.0529898	0.743384	-0.0230092					pseudo_171	0.483518	0.065551	0.341904	0.0837596	0.571879	-0.00511852	0.845262	0.0308476	0.680738	0.0374671	0.986259	0.0127426
pseudo_172	0.251632	0.0710797	0.272001	0.0423694	0.707935	0.00648817	0.782316	0.0273669	0.0898852	-0.0304131	0.242461	0.0571933	0.173542	-0.0282752	0.77313	0.00101375	0.281233	-0.0199636	0.160451	0.0690717	0.375563	0.0215789	0.550652	0.0365281	0.355095	-0.012613	0.0192086	-0.0507786	0.186109	0.00580974					pseudo_172	0.371547	0.0721513	0.523089	0.0733973	0.379445	0.0474679	0.584642	-0.00494977	0.391712	-0.011734	0.221417	-0.0451313
pseudo_173	0.394563	-0.00731371	0.10676	-0.061355	0.15344	0.0613361	0.493255	0.0253614	0.212058	0.0713054	0.520089	-0.0148266	0.995812	0.0546516	0.200658	-0.0173311	0.207218	0.0370718	0.0606356	0.0699175	0.404417	0.0244519	0.567779	-0.0120692	0.859145	-0.00647173	0.0748528	0.128432	0.767189	-0.00830634					pseudo_173	0.348784	-0.028379	0.957659	0.0116733	0.345609	0.0300666	0.804513	0.0190653	0.926817	0.0678864	0.769693	0.029247
pseudo_174	0.237073	0.099722	0.468707	-0.0259311	0.0955604	0.0363005	0.0512842	-0.039133	0.804251	0.0144066	0.843881	0.00719481	0.864847	0.0566601	0.300401	-0.016764	0.177218	-0.0219671	0.899437	0.00365848	0.838244	0.0169017	0.883911	-0.0015292	0.0186757	-0.0623075	0.0557529	-0.0536698	0.54433	-0.0172498					pseudo_174	0.407797	0.0900612	0.532375	0.126575	0.0966112	-0.0369242	0.0479469	-0.0415401	0.789786	0.0593298	0.878003	0.0342742
pseudo_175	0.0327779	0.19585	0.464131	-0.0265321	0.65854	0.00569393	0.887458	0.00245213	0.32553	0.033106	0.906417	0.0412418	0.0792061	-0.0516218	0.647305	0.0110963	0.603769	0.000623685	0.209298	0.0407733	0.331375	0.0601378	0.548654	0.014721	0.710898	-0.00189653	0.134049	0.0771875	0.720939	-0.0330039					pseudo_175	0.00158144	0.283477	0.742708	0.113641	0.764601	-0.00423981	0.970772	0.0034403	0.194084	-0.0381743	0.181358	-0.0549566
pseudo_176	0.706441	0.0524839	0.0162139	-0.0882824	0.627464	0.0184132	0.314598	-0.0236371	0.783424	0.00727651	0.658103	-0.0108621	0.920563	-0.00801101	0.48292	-0.0253039	0.321719	-0.010465	0.547207	-0.0136055	0.188906	0.0602358	0.327006	-0.00154912	0.0416049	0.0961818	0.994623	0.0237165	0.147351	-0.0149686					pseudo_176	0.251043	0.0704762	0.871097	0.0289922	0.532935	-0.00550164	0.157794	-0.0357353	0.706094	0.0608052	0.259141	-0.0530934
pseudo_177	0.0876392	-0.000862801	0.892339	0.016039	0.86992	0.000243786	0.97312	-0.0108714	0.724329	0.0169037	0.264233	0.0452309	0.851893	-0.00496318	0.333702	0.0245131	0.114252	-0.00335267	0.845262	0.00983316	0.211477	-0.0409019	0.366903	0.0329563	0.828676	0.0172359	0.256621	0.112957	0.320195	-0.00492548					pseudo_177	0.000267022	-0.0932635	0.776868	0.0793966	0.829136	-0.0124527	0.9101	0.00668722	0.717224	-0.00463235	0.710898	-0.00117186
pseudo_178	0.352762	0.00685346	0.139319	-0.0609159	0.999403	0.0318234	0.00126621	0.104988	0.101819	-0.0391205	0.440114	0.0578014	0.202157	-0.0209204	0.0915998	-0.0246093	0.230131	0.0245744	0.235345	0.0492418	0.214223	0.0482258	0.345822	0.0126465	0.136793	0.0245925	0.22886	-0.0194701	0.000572069	0.0181574					pseudo_178	0.506202	0.0395083	0.0698962	-0.0344158	0.00679038	0.0935911	0.000739057	0.105783	0.632178	0.0282004	0.0876392	-0.0831512
pseudo_179	0.483855	0.036932	0.128835	-0.0901212	0.631713	-0.00479453	0.200132	-0.0433931	0.829844	0.0672595	0.520089	0.0222737	0.653332	0.0474489	0.999403	0.00371068	0.0289453	0.0599246	0.309528	-0.0236675	0.411194	0.0528725	0.574905	-0.00700699	0.137585	-0.0312372	0.425185	0.155607	0.976798	-0.000148926					pseudo_179	0.611641	0.0143911	0.510036	0.0553022	0.310901	-0.0317373	0.111051	-0.0501893	0.843133	0.0615074	0.762834	0.0352317
pseudo_18	0.814697	0.0618255	0.774576	-0.0178223	0.837076	0.0161637	0.940907	0.00129236	0.835686	-0.00885712	0.616414	0.0179992	0.0156642	0.165969	0.577972	-0.00805467	0.0628652	0.027803	0.968387	0.000311751	0.567295	-0.0159	0.283265	-0.01129	0.875642	-0.00305694	0.563727	0.0345238	0.493139	0.00290863					pseudo_18	0.483518	0.0002078	0.744405	0.128603	0.967239	0.000790921	0.747235	0.00294909	0.014106	0.17304	0.0491757	0.158897
pseudo_180	0.829844	0.0291723	0.215328	-0.0527656	0.0697808	-0.0374201	0.334451	0.0239506	0.51621	-0.00348001	0.601737	-0.0100591	0.582585	0.043571	0.022164	0.0446254	0.393365	0.0165103	0.429301	-0.0225629	0.748369	0.0163576	0.026032	0.080233	0.936142	0.00371513	0.41226	-0.0156537	0.779747	-0.00133159					pseudo_180	0.484452	-0.000842771	0.478862	0.0536301	0.415244	0.0136453	0.333614	0.0280244	0.36425	0.0709489	0.774276	0.0178283
pseudo_181	0.369294	0.0803107	0.335862	0.0318399	0.316702	-0.0169366	0.0243473	0.0488105	0.402932	0.0185624	0.199607	0.0179844	0.895603	0.0256957	0.509458	0.0328702	0.886584	0.00485003	0.193476	0.0553272	0.751771	0.00134901	0.754855	-0.00827207	0.382208	0.0502025	0.798463	-0.000802674	0.898529	-0.0292112					pseudo_181	0.230657	0.0933333	0.805092	0.0672881	0.0504973	0.049115	0.0414345	0.0457253	0.735155	0.0596749	0.582073	0.0050525
pseudo_182	0.599653	0.0291118	0.682519	-0.0395001	0.916031	0.00717192	0.628056	0.0385944	0.80657	0.019033	0.364522	0.0146861	0.279262	0.0581303	0.335953	-0.0172541	0.14597	-0.0221507	0.290698	0.0401443	0.13303	-0.060317	0.223688	-0.0219824	0.577972	-0.000258183	0.440114	0.0404658	0.573418	-0.0313688					pseudo_182	0.460488	-0.0274117	0.904174	0.0747471	0.248614	0.0477471	0.797578	0.0254394	0.135113	0.135413	0.533782	0.0180539
pseudo_183	0.42085	-0.0180387	0.371547	-0.0615938	0.899437	0.0038531	0.724329	0.0332566	0.364522	-0.0297798	0.962375	0.00141069	0.583614	0.0527465	0.840367	-0.000120506	0.281233	-0.0209436	0.744971	-0.0137264	0.769999	-0.00565506	0.271999	0.0619289	0.199082	-0.0204554	0.630182	0.0522525	0.893809	0.000149123					pseudo_183	0.64346	0.00320228	0.178069	-0.0401377	0.925631	0.0308714	0.523089	0.0301953	0.465653	0.0802942	0.81586	0.02546
pseudo_184	0.194923	0.0634221	0.446969	0.0363503	0.784904	0.012558	0.732949	0.0151337	0.928998	0.0116462	0.380579	0.0450266	0.353544	-0.0108615	0.599653	0.0157922	0.220421	0.0449166	0.502383	0.0462332	0.175195	0.052365	0.404619	-0.0238561	0.957601	-0.00280761	0.959988	0.0271492	0.419307	-0.0136373					pseudo_184	0.206061	0.0763772	0.432802	0.0563367	0.972353	0.0231953	0.670738	0.0164416	0.465767	-0.0102602	0.573873	-0.0128708
pseudo_185	0.69313	0.0465024	0.65854	0.0292913	0.53631	0.0101529	0.0710236	0.0769054	0.898115	0.00302213	0.570828	-0.00372093	0.437716	-0.0169838	0.00108709	-0.0640932	0.581054	0.0211533	0.993437	0.0213618	0.254767	0.0456744	0.889825	0.00756733	0.409704	0.022124	0.993428	0.0429747	0.093223	-0.0553534					pseudo_185	0.553196	0.027349	0.874631	0.0697561	0.0744276	0.0654646	0.132644	0.0843654	0.696131	0.0274882	0.14653	-0.0627872
pseudo_186	0.130204	-0.0500624	0.9101	-0.0063151	0.59289	0.00874905	0.965956	0.0115653	0.318214	0.0512539	0.872102	0.0121665	0.429789	-0.00519328	0.432173	-0.00854576	0.941068	0.00733905	0.496683	0.0163321	0.0312157	0.0768077	0.33146	-0.0215497	0.0596732	0.0550844	0.541688	0.00404446	0.471754	0.00401582					pseudo_186	0.0842413	-0.0654099	0.332121	-0.031029	0.714993	-0.000809866	0.790658	0.00640861	0.396685	-0.0209102	0.63872	0.0182334
pseudo_187	0.434811	0.00222816	0.078494	0.0827662	0.632777	-0.00531683	0.394563	-0.0135161	0.259774	0.0938375	0.131348	0.0381905	0.0167271	-0.0833496	0.379192	-0.0123487	0.649276	-0.00010448	0.348784	-0.0107497	0.368354	-0.073794	0.604868	-0.00684012	0.744634	-0.00553983	0.61958	0.0521278	0.528602	0.00389581					pseudo_187	0.214134	-0.0480654	0.197087	-0.0306111	0.561765	-0.0167075	0.399379	-0.0105563	0.00878445	-0.112641	0.237667	-0.0552104
pseudo_188	0.274622	0.122145	0.86992	0.00292319	0.670488	0.0101468	0.859145	0.0105223	0.595495	-0.0133413	0.545663	0.0184144	0.620158	0.0927795	0.458058	0.00361887	0.137075	0.0478354	0.490076	0.0354637	0.545217	0.0170357	0.574905	0.0283941	0.570828	0.0574352	0.525935	0.011055	0.00702176	-0.0377767					pseudo_188	0.626403	0.120948	0.0700117	0.129336	0.963668	0.000942449	0.506202	0.0136082	0.693924	0.0809804	0.734459	0.101475
pseudo_189	0.64408	0.0204596	0.222615	0.0304926	0.17472	0.0799764	0.625932	-0.0121603	0.270694	0.0601544	0.59135	-0.0084783	0.129678	-0.0522167	0.80657	-0.00640339	0.109537	0.0388281	0.54224	-0.00767667	0.967195	0.000671222	0.918293	-0.00388076	0.743501	0.0486163	0.940907	0.0121042	0.547305	-0.00101734					pseudo_189	0.241899	-0.0287204	0.801622	0.0722655	0.874801	-0.0158342	0.444293	-0.0155727	0.151005	-0.0719906	0.525935	-0.0205769
pseudo_19	0.386682	-0.00828036	0.689116	0.0188285	0.931472	0.00939632	0.0210941	-0.0752234	0.834517	0.0744224	0.523008	0.0177421	0.892046	0.0223367	0.599653	-0.00820456	0.494435	0.0357772	0.872275	0.00883306	0.510997	-0.0366094	0.27528	-0.03049	0.0165358	0.0545702	0.687611	-0.00439678	0.0544506	-0.00238677					pseudo_19	0.653578	0.000181181	0.465157	-0.0137725	0.0521025	-0.0853155	0.00431073	-0.0774339	0.45117	-0.000176015	0.40125	0.0410001
pseudo_190	0.457151	0.0560524	0.172827	0.0527602	0.783754	-0.0136911	0.447243	0.0215696	0.100571	-0.0300991	0.0695203	0.0581402	0.269388	0.0703902	0.992233	0.00136605	0.107565	-0.0178824	0.741033	-0.00476927	0.0510666	-0.0763003	0.970732	0.0343803	0.408854	0.033783	0.636581	-0.00806246	0.451786	0.00246331					pseudo_190	0.668309	0.0223342	0.265527	0.0795315	0.859525	0.00522999	0.138521	0.0390568	0.566811	0.0410665	0.293466	0.093916
pseudo_191	0.233528	-0.00271118	0.913949	0.00106232	0.062087	0.0592753	0.387944	-0.0203136	0.785768	-0.00104899	0.0731572	0.0410676	0.694946	0.0305189	0.333702	-0.0200125	0.446697	0.0230463	0.880527	0.0291355	0.882888	0.0139175	0.450832	0.0164428	0.0532829	0.0392737	0.40631	0.0565896	0.482847	0.00300628					pseudo_191	0.131492	-0.0219474	0.756316	0.016852	0.84898	-0.00480773	0.203391	-0.0332442	0.211553	-0.03631	0.178925	0.129295
pseudo_192	0.946867	0.029563	0.261059	0.0449456	0.981506	0.00597535	0.100261	0.0464432	0.0809111	0.0627137	0.926618	-0.00324438	0.913714	0.082442	0.365315	-0.00724218	0.963668	0.00650531	0.301761	0.0451802	0.1869	0.0559897	0.474248	-0.0166001	0.671156	0.0431534	0.449933	-0.0168023	0.0585024	0.0112362					pseudo_192	0.630649	0.041556	0.611641	0.0153667	0.0749143	0.0671357	0.301761	0.022377	0.825444	0.0757919	0.422284	0.0869078
pseudo_193	0.468099	0.0103194	0.893521	-0.0162543	0.490097	-0.00287948	0.0509276	0.062086	0.212496	0.0473186	0.789225	-0.00278044	0.424551	-0.0163592	0.207054	0.0298524	0.279237	0.0179884	0.0733097	-0.0296026	0.208756	0.0561245	0.902858	-0.0135532	0.208134	-0.0265025	0.653775	0.039387	0.824718	-0.00377942					pseudo_193	0.398543	-0.00116798	0.802778	0.0303095	0.0904797	0.0656145	0.0459573	0.0587267	0.104658	-0.039974	0.862675	0.0129227
pseudo_194	0.466265	0.042156	0.908914	-0.0167051	0.951571	-0.00294962	0.48292	0.0348938	0.368496	0.00960668	0.25851	-0.00739429	0.666365	0.0090964	0.144835	-0.0218065	0.00811581	-0.0475974	0.13111	0.0579103	0.891156	0.00381581	0.203838	-0.0313207	0.251013	-0.0192343	0.198037	-0.029746	0.817757	-0.0043105					pseudo_194	0.406951	0.0409532	0.71239	0.0341281	0.635369	0.027555	0.307397	0.0446415	0.956527	0.0623827	0.205978	-0.0534474
pseudo_195	0.379766	-0.0181823	0.920779	0.0116473	0.919591	0.0045245	0.255368	-0.0237863	0.662443	-0.00792135	0.863294	-0.00380112	0.522439	-0.00676231	0.919473	0.0348602	0.756637	0.014424	0.386949	-0.010065	0.147082	-0.0667988	0.710898	-0.00918898	0.849745	0.0251752	0.427798	-0.00341967	0.476359	0.000553537					pseudo_195	0.813785	0.0189554	0.0461204	-0.0517535	0.102127	-0.0353518	0.64346	-0.00680144	0.292039	-0.0274884	0.892192	0.0132975
pseudo_196	0.168506	-0.0290777	0.655297	0.0464803	0.373953	0.0228086	0.58825	-0.0115799	0.437458	0.0340592	0.698665	-0.0145949	0.644727	0.024597	0.505621	0.00120311	0.898392	0.0293977	0.36915	0.0400648	0.0306344	-0.0580623	0.445455	0.0375655	0.0939268	0.0642927	0.131348	0.0872765	0.728769	-0.00192823					pseudo_196	0.189409	-0.0258125	0.519688	-0.0151446	0.730658	0.0016494	0.208756	-0.0363199	0.283909	0.0730864	0.982356	0.00698834
pseudo_197	0.979092	0.0216174	0.950511	0.00414281	0.364386	-0.0181855	0.80657	-0.005532	0.301801	0.0344312	0.881547	-0.00116168	0.976671	0.0213629	0.609056	0.00673718	0.275933	0.0191139	0.56636	-0.01137	0.519688	-0.00942137	0.233011	-0.0225411	0.375717	-0.00985815	0.346589	0.0480363	0.111355	-0.0180117					pseudo_197	0.748369	0.0128299	0.992244	0.0406144	0.930378	-0.00100334	0.624285	-0.0100507	0.907854	0.0132074	0.976703	0.0315454
pseudo_198	0.491367	0.00617838	0.543232	-0.0863925	0.332121	0.0253543	0.798463	0.0313646	0.385479	0.0355481	0.975509	-0.00652131	0.011533	0.217008	0.618524	0.0415315	0.111875	0.0368112	0.206061	0.0489728	0.506202	0.0178812	0.857969	-0.00029003	0.626993	0.00756583	0.0116966	0.170484	0.30378	-0.00193527					pseudo_198	0.366763	-0.00728148	0.606406	0.0180302	0.830301	0.0158457	0.486323	0.0531296	0.0142236	0.199729	0.068713	0.239126
pseudo_199	0.395395	0.0778154	0.918404	-0.0176233	0.746103	0.0591053	0.436575	0.015303	0.653775	0.0708987	0.140787	-0.0362252	0.254718	0.143848	0.789225	-0.00113174	0.447589	0.0362569	0.357312	-0.0218382	0.635974	-0.0158107	0.861498	-0.003925	0.378954	-0.0187	0.69313	0.0801868	0.498802	-0.00631474					pseudo_199	0.995824	0.0438267	0.208215	0.111852	0.519289	0.0157659	0.566282	0.013372	0.539825	0.0905823	0.0584662	0.196287
pseudo_2	0.574905	0.0480955	0.397708	-0.0244581	0.873453	0.0112267	0.673341	-0.0121682	0.504664	-0.00849113	0.744634	0.00385034	0.477067	0.0728493	0.166203	0.0226371	0.15058	-0.0164272	0.131876	0.0394147	0.282581	-0.0245203	0.728825	0.00996466	0.678816	-0.0175883	0.186298	-0.0126649	0.90089	-0.00271706					pseudo_2	0.66179	0.00351341	0.378794	0.0967501	0.533916	-0.0149948	0.795269	-0.0031761	0.56479	0.0620213	0.217311	0.105435
pseudo_20	0.44278	0.0276895	0.108066	0.0866649	0.327667	0.0198215	0.534768	-0.0155406	0.234116	-0.0206601	0.0305222	-0.0567633	0.817942	0.0281708	0.215255	-0.0129016	0.041563	-0.0311658	0.27462	0.0423128	0.680326	0.0258397	0.423448	-0.0140295	0.100261	-0.0455094	0.770838	-0.00266201	0.873795	-0.0171962					pseudo_20	0.156042	-0.0333618	0.778014	0.0499229	0.638567	-0.0180125	0.358877	-0.0239117	0.651427	0.0558671	0.568795	-0.00446552
pseudo_200	0.321859	0.104043	0.371547	0.025762	0.0903245	0.0306422	0.394563	0.0470364	0.445455	-0.013715	0.308867	-0.013288	0.641326	0.0806467	0.586188	-0.0204511	0.0624439	0.0362328	0.601191	0.0303935	0.291381	0.0414668	0.658103	0.00515023	0.994623	-0.00690514	0.306028	0.0413342	0.3173	-0.031557					pseudo_200	0.151298	0.0949516	0.4537	0.107959	0.442249	0.0482644	0.493846	0.0391025	0.254057	0.135284	0.921981	0.0266422
pseudo_201	0.333702	-0.017103	0.139319	0.0669072	0.131492	0.0333167	0.788072	0.0221694	0.690921	0.0344517	0.0486601	0.0376764	0.700494	0.00971499	0.705328	0.00342616	0.652503	-0.00813634	0.510997	0.00922934	0.35966	0.0366572	0.150315	-0.0247711	0.345822	0.0056186	0.429545	0.0794636	0.204625	0.00524011					pseudo_201	0.106111	-0.0678367	0.861685	0.043802	0.644984	0.0249159	0.997017	0.00885467	0.391712	-0.0141687	0.77313	0.0229969
pseudo_202	0.460784	0.0102117	0.187901	0.0386173	0.0304045	0.0239339	0.0268174	0.0566457	0.100882	0.111447	0.417402	0.0248146	0.778573	0.0185676	0.665705	0.00393501	0.312329	0.00133991	0.525524	0.0219677	0.382043	-0.0367243	0.927808	0.00311496	0.753717	0.0146098	0.765118	0.00371492	0.936402	-0.00434729					pseudo_202	0.823083	0.0106766	0.358877	0.0161253	0.0465824	0.0666093	0.0354253	0.0514305	0.266179	-0.0365286	0.58825	0.0867215
pseudo_203	0.0143737	0.194488	0.907729	-0.0158292	0.399379	0.0210132	0.332206	-0.0071376	0.0344023	0.0558679	0.643006	0.00926299	0.444832	0.058664	0.19544	-0.0190907	0.7487	-0.00764383	0.758978	0.0181852	0.440739	-0.0159159	0.60278	-0.0121119	0.714248	0.0130123	0.605914	0.000629341	0.917442	-0.0139059					pseudo_203	0.0482854	0.192031	0.1869	0.175065	0.415244	-0.0104344	0.374757	-0.0154215	0.735155	0.0734818	0.447243	0.0264385
pseudo_204	0.628056	0.0360333	0.266813	0.0426258	0.0107992	-0.0397019	0.129824	-0.0278119	0.962375	0.0343774	0.168506	0.0322276	0.432422	-0.0236828	0.0451766	0.0312914	0.280567	0.0362483	0.276596	0.054847	0.117917	-0.0628867	0.605914	0.0248825	0.969538	0.0448103	0.270043	0.0535703	0.0470471	0.00862495					pseudo_204	0.833572	0.024619	0.757453	0.0527685	0.19874	-0.0417417	0.326191	-0.0190889	0.924445	0.0175667	0.26745	-0.0609452
pseudo_205	0.892192	0.0432659	0.0383998	-0.0702989	0.108394	0.076308	0.952829	-0.000148697	0.3863	-0.00840789	0.345057	0.0261322	0.398927	-0.0181769	0.831012	0.0123297	0.722811	0.0329226	0.971964	0.00110574	0.257271	-0.0430058	0.360391	0.0150384	0.723207	0.00299659	0.0144936	-0.0908675	0.125406	-0.0212604					pseudo_205	0.942178	0.00742684	0.491488	0.0742344	0.626874	0.0140227	0.71239	-0.0118594	0.080183	-0.0515283	0.84271	0.0258242
pseudo_206	0.459875	-0.00670828	0.332867	-0.0455063	0.324719	0.0238093	0.144047	0.0765354	0.870751	0.0133982	0.182338	0.026191	0.778573	0.0280452	0.799245	-0.00619068	0.266179	0.0168797	0.746103	0.00339449	0.310954	-0.001629	0.924239	-0.00180789	0.751443	-0.0048993	0.486665	-0.016136	0.204093	0.00757545					pseudo_206	0.273964	-0.0341274	0.846433	0.0188852	0.220421	0.0842726	0.100726	0.0835852	0.264897	-0.0159459	0.24367	0.0791146
pseudo_207	0.359789	-0.00429466	0.362807	0.022973	0.277257	0.030043	0.540697	-0.0191224	0.948059	0.0512969	0.0394067	-0.0476761	0.794721	0.0102681	0.949251	0.00377568	0.982723	0.0214417	0.251661	0.0469532	0.307397	0.0295777	0.219724	-0.015604	0.23294	0.0591071	0.822845	0.0655168	0.783183	-0.00381753					pseudo_207	0.305275	-0.0224156	0.64346	0.0121661	0.857179	-0.00690924	0.305275	-0.0198456	0.130873	-0.039264	0.428671	0.0560535
pseudo_208	0.449035	-0.00789779	0.500479	-0.0424542	0.590823	0.00109	0.109896	0.0338359	0.534768	-0.0417397	0.374105	0.020473	0.486068	-0.0179087	0.0835503	0.0396191	0.649276	0.0119965	0.838244	0.0267035	0.271348	-0.0480599	0.901672	0.00384896	0.736716	0.039335	0.609056	0.0621082	0.796965	-0.00503036					pseudo_208	0.402733	-0.0285064	0.899437	0.00574319	0.151005	0.0309502	0.168163	0.0340331	0.598572	0.000744463	0.349667	-0.0323727
pseudo_209	0.557674	0.00990428	0.157355	-0.0696948	0.261694	0.0597126	0.0758359	-0.0381474	0.649459	0.036899	0.725452	0.00150666	0.455629	-0.0103496	0.0222683	-0.0480503	0.688418	0.00884679	0.21093	-0.0222662	0.386128	-0.0277402	0.495147	-0.00435818	0.433052	-0.012504	0.0463136	0.171169	0.0294968	0.0122081					pseudo_209	0.709048	-0.0128171	0.526012	0.0370129	0.121981	-0.0391979	0.129212	-0.0355717	0.168282	-0.0384006	0.803093	0.0367003
pseudo_21	0.382208	-0.0137293	0.768856	-0.0267573	0.535325	0.0195689	0.981481	0.000299495	0.445455	-0.00434142	0.549652	0.0213124	0.473947	-0.00732373	0.00218918	0.0622746	0.0129762	0.0751339	0.0296617	-0.0423684	0.817269	-0.00263117	0.103393	0.0285926	0.987454	0.00174494	0.564738	-0.0144634	0.366485	-0.00889281					pseudo_21	0.9101	-0.00583192	0.238606	-0.0347525	0.840797	-0.00496806	0.955276	0.000931294	0.606897	0.016097	0.532798	-0.0274106
pseudo_210	0.0277582	0.162353	0.767713	-0.00148642	0.179034	0.0356012	0.459875	-0.012186	0.263593	-0.0348203	0.0426657	0.0669023	0.924135	0.0371153	0.456245	0.00839622	0.639635	0.00532182	0.61374	0.0302824	0.570639	-0.00847298	0.0329005	-0.0537002	0.450832	-0.0205025	0.898115	0.0456698	0.897349	-0.00267356					pseudo_210	0.102601	0.14229	0.0418842	0.173703	0.592362	-0.0189436	0.454151	-0.0146881	0.260443	0.081539	0.287316	-0.0170979
pseudo_211	0.134049	-0.0129952	0.00764683	-0.102395	0.710161	0.0125825	0.84271	-0.00429617	0.0729176	-0.0471042	0.862675	0.00693513	0.919372	0.0383476	0.30958	-0.0145096	0.71834	-0.00117922	0.690218	-0.00513927	0.985085	-0.0112735	0.191337	-0.029888	0.50401	0.0108113	0.654856	0.100005	0.251102	-0.00235218					pseudo_211	0.00820901	-0.0574395	0.605884	0.021537	0.402535	-0.0235982	0.614791	0.0131332	0.329807	0.0804753	0.508497	-0.0340127
pseudo_212	0.645154	0.0512161	0.794116	-0.0420849	0.11617	0.0398739	0.551652	-0.00233323	0.204906	0.0748733	0.135612	0.0381393	0.321929	-0.0150912	0.781166	0.00601142	0.095122	0.0410623	0.332867	-0.0107492	0.86051	-0.0028391	0.547656	0.00921312	0.034148	-0.0534162	0.523008	-0.0135638	0.192647	-0.021686					pseudo_212	0.609545	0.0557328	0.319966	0.0495432	0.567823	-0.00113475	0.706823	-0.00209365	0.0849351	-0.0502911	0.876822	0.0201087
pseudo_213	0.597572	0.0346589	0.490076	-0.0325693	0.715737	0.0116701	0.171301	0.0376028	0.376525	0.0781969	0.564738	-0.0157212	0.579503	0.0665301	0.610104	0.00845032	0.472069	0.0179598	0.486323	0.0620198	0.175672	0.0951825	0.237073	0.0646357	0.576949	-0.00625994	0.473627	0.0289405	0.890272	-0.00877443					pseudo_213	0.654217	-0.00329921	0.644532	0.0637957	0.10562	0.0434382	0.407797	0.0327773	0.301721	0.0832586	0.847399	0.0491836
pseudo_214	0.647305	-0.00233369	0.257696	0.0716092	0.311669	0.0352258	0.63979	0.00808416	0.301101	0.0425609	0.0664645	-0.0368667	0.787789	0.0278407	0.571846	0.0144634	0.0403823	0.0360014	0.332867	-0.0109078	0.048797	0.103279	0.00581946	0.071292	0.110965	0.0392701	0.0266122	-0.0693063	0.652945	0.00353445					pseudo_214	0.629587	0.0169174	0.410343	-0.01762	0.31664	0.0202912	0.855813	-0.00731345	0.572895	0.0506	0.901672	0.000977556
pseudo_215	0.551652	0.0853017	0.612039	-0.0214921	0.710161	0.0187006	0.794995	0.00167191	0.0274415	-0.0458271	0.000567543	-0.0707222	0.268089	-0.0192377	0.863852	0.00656329	0.311614	-0.0213438	0.324719	-0.0249764	0.952894	-0.0193978	0.560696	-0.0227179	0.0780867	0.0756588	0.136005	-0.0638771	0.885559	0.000212485					pseudo_215	0.246137	0.122588	0.823083	0.0418342	0.789786	0.00578433	0.951702	-0.0020374	0.0441694	-0.0537658	0.719843	0.0168737
pseudo_216	0.536809	0.0763047	0.206598	0.0737395	0.386128	-0.0129113	0.90879	0.00369018	0.458058	-0.0141817	0.458966	-0.0296883	0.502168	0.00513932	0.552654	0.00648561	0.311614	0.0645965	0.25916	0.0563223	0.624285	0.0208733	0.3863	0.018231	0.576949	0.0271072	0.439228	-0.0254791	0.65187	-0.0239475					pseudo_216	0.356531	0.0904633	0.716147	0.061834	0.929191	0.00278277	0.763148	0.0131232	0.265538	-0.0232627	0.988649	0.0288782
pseudo_217	0.564738	-0.00699213	0.525524	0.0414701	0.200747	0.0598723	0.918293	-0.00221557	0.767405	-0.00901878	0.946867	0.00965584	0.511769	0.0784215	0.26616	0.0454703	0.135504	0.0290323	0.696843	0.0184776	0.292066	-0.0268189	0.286639	-0.0234369	0.113265	0.0324854	0.114636	0.0757668	0.279229	0.00576108					pseudo_217	0.699056	-0.0140439	0.598072	-0.00120086	0.957717	0.00125655	0.986278	-0.00543061	0.357968	0.0958551	0.513311	0.0668845
pseudo_218	0.92186	0.0559701	0.638109	-0.032374	0.197737	-0.0262234	0.744634	-0.00287585	0.65702	0.0140466	0.392902	-0.00100445	0.0683345	0.123595	0.221983	0.0228859	0.681833	0.00778143	0.163142	0.0530013	0.151725	0.0476775	0.474552	0.0399214	0.431296	0.0166657	0.94329	0.0186862	0.997025	-0.00797026					pseudo_218	0.969579	0.0567837	0.881707	0.0370418	0.555739	-0.01411	0.885249	0.000523908	0.273308	0.124973	0.104031	0.133931
pseudo_219	0.915916	0.0151572	0.713505	0.0193425	0.632777	0.00717539	0.475478	-0.0147806	0.534768	0.000758823	0.719843	-0.00789543	0.298344	0.011879	0.631247	-0.00945193	0.764601	-0.000327959	0.12004	0.0627141	0.478862	0.0173986	0.123133	0.0528119	0.447243	0.00846726	0.995818	0.00220587	0.851521	-0.000739294					pseudo_219	0.640247	0.0249563	0.669398	0.00913402	0.873624	-0.00393593	0.277918	-0.0362755	0.272002	0.0179601	0.798463	-0.00817177
pseudo_22	0.570649	0.0128873	0.647754	-0.0169884	0.838244	0.00187754	0.692025	-0.0063341	0.912352	-0.00446122	0.404619	0.0236844	0.883753	0.0541463	0.714248	-0.00284078	0.950579	0.00996786	0.783106	-0.00133234	0.73819	-0.0332608	0.334451	0.0209253	0.956408	0.0579987	0.963568	0.0287087	0.976798	-0.0266504					pseudo_22	0.112343	-0.0355046	0.310802	0.0654515	0.764601	-0.00122287	0.825411	-0.0164636	0.442249	-0.0118493	0.458058	0.105805
pseudo_220	0.836856	0.0560049	0.823083	-0.00104276	0.254144	-0.0190623	0.33897	0.0154947	0.840367	0.0115771	0.792686	0.0065493	0.296953	-0.0391788	0.238859	0.0174341	0.825645	-0.00379066	0.714621	0.000894629	0.732555	-0.0159193	0.531815	0.018392	0.90879	0.00334194	0.176516	0.0509546	0.634766	-0.0200648					pseudo_220	0.485387	-0.00224028	0.336613	0.116078	0.526089	0.0171994	0.444293	0.0168766	0.422982	-0.0186311	0.169899	-0.0540636
pseudo_221	0.64348	0.0359152	0.573389	-0.0402363	0.913658	-0.0012721	0.717603	-0.015617	0.775423	0.0317714	0.155477	-0.0338681	0.864847	0.0234047	0.720963	0.0021343	0.468397	-0.00765218	0.21811	-0.0159065	0.159624	0.0545141	0.745768	-0.00961604	0.672248	0.0138877	0.277262	1.41124e-05	0.530556	-0.0370484					pseudo_221	0.893521	0.0630913	0.543105	0.0245182	0.270052	-0.0263705	0.816107	0.00216404	0.485982	0.0651385	0.483855	-0.00373497
pseudo_222	0.0377199	-0.0435809	0.945749	-0.00383421	0.939798	0.0365165	0.180382	0.0332252	0.879184	0.0396195	0.319669	0.0272085	0.188704	-0.0326581	0.455341	-0.00848703	0.436065	0.00566368	0.177107	-0.0221465	0.762008	0.00562116	0.501799	0.0289853	0.0018073	0.0761084	0.204906	0.0781252	0.117516	0.000639119					pseudo_222	0.0100804	-0.0752308	0.61374	0.00718955	0.0374174	0.0593911	0.837076	0.00921623	0.124891	-0.0722283	0.767405	0.00690884
pseudo_223	0.128313	0.00188007	0.96481	-0.00695962	0.675947	-0.00306421	0.940907	-0.00385084	0.955215	0.00807393	0.48292	-0.0172457	0.153611	0.101277	0.636581	0.0201507	0.131637	-0.0221242	0.371547	0.0573265	0.244921	0.0477348	0.0135585	0.0806992	0.611154	0.00942617	0.131348	-0.0105209	0.7479	-0.00621876					pseudo_223	0.355752	0.0405381	0.175672	-0.0368965	0.840797	-0.00675213	0.991051	-0.0146654	0.429059	0.065887	0.14989	0.103845
pseudo_224	0.245492	0.0737029	0.426687	0.0423119	0.329147	0.0188101	0.46352	-0.0200079	0.103713	-0.0339129	0.0576728	-0.038435	0.708288	0.0693043	0.546659	-0.0120642	0.580032	0.0122468	0.645605	-0.00669469	0.271348	0.0551963	0.166203	0.0324559	0.0775819	-0.0374498	0.661357	0.0241101	0.604262	-0.00932242					pseudo_224	0.449655	0.03213	0.25916	0.106498	0.151005	0.034383	0.176149	-0.0319074	0.140662	0.105263	0.466265	-0.000538605
pseudo_225	0.946867	0.0464658	0.560224	0.00678227	0.299666	0.0555838	0.543674	-0.00979474	0.294844	-0.0169739	0.709298	0.00651439	0.130821	-0.0241399	0.692907	0.00838829	0.84898	0.0201597	0.595997	0.0274596	0.362018	0.0573544	0.788283	0.00172769	0.801935	0.0286818	0.42085	0.079642	0.733256	-0.00657205					pseudo_225	0.927906	0.0515854	0.54125	0.05736	0.722811	-0.00722961	0.413753	-0.00474507	0.205608	-0.0371142	0.134049	-0.0184871
pseudo_226	0.441002	-0.0073242	0.509076	-0.0618358	0.529434	0.00797723	0.911165	-0.0014281	0.869743	-0.0082782	0.833348	-0.00827391	0.753391	-0.00476317	0.541688	-0.00910564	0.484114	0.0117266	0.0541674	0.0468767	0.31382	0.0357925	0.41226	0.0602742	0.847399	0.0046989	0.429545	0.0724919	0.846846	-0.00906933					pseudo_226	0.506202	-0.0246155	0.552196	0.00497614	0.720574	-0.0135394	0.561231	-0.000997383	0.420394	-0.0287741	0.53674	0.0391138
pseudo_227	0.770838	0.0550452	0.400216	0.0113601	0.597034	-0.00902738	0.589283	-0.0165639	0.287995	0.0251407	0.40041	-0.0154219	0.860132	0.0234704	0.454437	0.0200296	0.932753	-0.0054061	0.823083	-0.00466042	0.956468	0.00830202	0.163471	-0.0365703	0.0285095	0.0505954	0.695342	0.0109119	0.712026	0.000306461					pseudo_227	0.966002	0.0482006	0.558211	0.0795382	0.670911	-0.0106111	0.594961	-0.0160263	0.605853	-0.016177	0.662443	0.0510143
pseudo_228	0.976703	0.065635	0.0516028	0.0722385	0.72469	0.00603746	0.857969	0.00857935	0.353538	-0.0245168	0.192868	0.0332782	0.681698	0.0213957	0.520089	-0.00727391	0.544773	-0.0135962	0.312385	-0.0232893	0.193989	0.0575172	0.268096	0.0250637	0.992233	-0.00636154	0.103395	-0.0512187	0.562298	-0.0149836					pseudo_228	0.958851	0.0338866	0.633842	0.0781061	0.853663	0.00671055	0.968387	0.00112883	0.489729	-0.00809658	0.792686	0.0448383
pseudo_229	0.946867	0.0772518	0.862861	-0.0142874	0.192301	0.0227941	0.833348	-0.00234135	0.039983	0.0634328	0.643006	0.0470197	0.356779	0.0858045	0.506579	-0.00506857	0.0385243	-0.0421502	0.887611	0.0140672	0.193476	-0.0532956	0.84271	0.00384063	0.423448	0.0434283	0.27594	-0.00895271	0.414172	-0.0209924					pseudo_229	0.980313	0.0482383	0.65206	0.089238	0.80593	-0.0118235	0.782605	0.00445899	0.320263	0.0678596	0.392902	0.0926518
pseudo_23	0.542681	0.0165731	0.0507118	0.0741824	0.365177	0.0337444	0.426926	-0.0213752	0.203838	-0.0243861	0.881547	0.00743631	0.00705839	0.130875	0.1858	0.0483295	0.462008	0.0215102	0.269398	0.0391108	0.190927	0.0422154	0.480122	-0.0168745	0.177476	-0.0249841	0.0137297	0.0716631	0.409922	-0.0179923					pseudo_23	0.270047	0.00736072	0.739319	0.065424	0.577988	0.0224632	0.267458	-0.0387388	0.0318017	0.133868	0.0651447	0.134666
pseudo_230	0.0293894	-0.0395526	0.868742	-0.0553846	0.0929129	-0.0419402	0.487603	0.00904995	0.271999	-0.0124168	0.180382	-0.0272309	0.677303	0.053073	0.18283	-0.0264916	0.68622	0.0135882	0.693528	0.00215017	0.105466	-0.0618411	0.402932	0.0240993	0.0388375	0.0896811	0.22483	-0.0325591	0.0938062	0.00136147					pseudo_230	0.00320933	-0.0923184	0.582589	0.00574464	0.337273	0.00482992	0.807987	-0.00366945	0.681833	0.0512724	0.84271	0.0512555
pseudo_231	0.260408	0.0805095	0.00912174	-0.122221	0.063995	-0.0390536	0.891009	0.0543851	0.66629	0.0189059	0.0798746	-0.0367499	0.5137	0.0460502	0.665705	0.00852765	0.362673	0.0122892	0.645605	0.0121963	0.684716	-0.0128491	0.725452	-0.00390944	0.863852	-0.00639667	0.113607	-0.0308719	0.405698	0.00150952					pseudo_231	0.577469	0.0390366	0.113247	0.140987	0.873624	0.0436252	0.502383	0.0555999	0.829136	0.0566937	0.249779	0.0542443
pseudo_232	0.580021	0.0643266	0.510036	-0.0310566	0.58567	-0.0140681	0.188302	-0.0367946	0.84271	0.0274412	0.655938	0.0156924	0.785482	0.0426159	0.659187	-0.00846327	0.808244	0.00569646	0.650982	0.0416506	0.209298	0.0531818	0.759411	0.0373869	0.372497	-0.0334833	0.136005	-0.00915475	0.798117	-0.0142962					pseudo_232	0.537297	-0.00129779	0.358877	0.134725	0.614224	-0.0257441	0.0675066	-0.0497638	0.69172	0.0470651	0.521061	0.0432328
pseudo_233	0.16259	-0.0305697	0.669398	-0.0146061	0.787204	0.00697847	0.847399	-0.0152608	0.507537	0.075346	0.330715	-0.0227424	0.936054	0.0153561	0.0843555	-0.0305141	0.91259	0.0199879	0.976735	-0.00239041	0.995824	-0.00691061	0.867386	0.0221069	0.598612	0.0149242	0.459875	-0.0221808	0.694679	-0.0146522					pseudo_233	0.548348	-0.0197426	0.126757	-0.0355153	0.982723	-0.0153781	0.898254	-0.0123521	0.939879	0.0243237	0.998208	0.00300326
pseudo_234	0.402091	-0.00356829	0.438084	-0.0300712	0.868742	0.0148175	0.956408	0.00814964	0.637828	0.0053716	0.75258	-0.00923985	0.0192752	-0.0532291	0.327745	-0.0129821	0.132788	0.0621546	0.438968	0.0190133	0.664998	0.0496895	0.0259043	0.0409799	0.857969	0.0111269	0.0945159	0.146086	0.769468	-0.00430688					pseudo_234	0.840582	0.00537325	0.232407	-0.0230568	0.704985	-0.00248982	0.726934	0.0142787	0.208836	-0.0174427	0.0106001	-0.0907278
pseudo_235	0.270043	-0.0129195	0.00596803	-0.130707	0.288654	0.0251775	0.0726786	-0.031746	0.108901	-0.034173	0.194408	-0.0309345	0.727342	0.0346134	0.387944	-0.0207986	0.324645	-0.0101309	0.50429	0.0405485	0.316702	-0.0350339	0.611154	0.0138328	0.503708	-0.00661968	0.587219	0.0360065	0.272656	-0.00922664					pseudo_235	0.230076	-0.0378416	0.281244	0.0144878	0.339533	-0.0145758	0.0398204	-0.0478563	0.589268	0.0454987	0.939715	0.0393472
pseudo_236	0.153741	0.111023	0.952894	-0.0294569	0.462751	-0.0138238	0.371695	0.0216681	0.119891	0.0607295	0.398734	-0.0221075	0.0861033	-0.0582231	0.0401282	-0.0247913	0.582078	-0.0125409	0.183428	-0.0251899	0.0946713	-0.0780426	0.441002	0.0296778	0.694236	0.00858233	0.207054	-0.0231179	0.135646	-0.0241354					pseudo_236	0.0631411	0.10181	0.187901	0.0994662	0.826809	0.0085563	0.16541	0.029824	0.558748	-0.0120981	0.0304072	-0.106006
pseudo_237	0.626589	-0.00191837	0.452349	-0.0179008	0.507159	-0.00320726	0.891009	-0.000688105	0.25725	-0.0302774	0.971926	0.0122255	0.256599	0.0870064	0.567779	0.00734781	0.0556317	0.0535055	0.775722	0.00746184	0.154737	-0.0854379	0.121684	0.0373867	0.955215	-0.00497155	0.920671	0.00960226	0.08295	-0.0154564					pseudo_237	0.93525	0.00152525	0.872168	0.00317876	0.867744	-0.00499123	0.685815	0.00602654	0.25604	0.119704	0.505621	0.0533491
pseudo_238	0.099336	0.116204	0.337366	-0.0589811	0.181955	0.0292291	0.728825	0.00686598	0.0493486	0.0879835	0.24367	-0.025372	0.535195	0.0598939	0.143637	0.0339485	0.348673	0.0132641	0.709048	0.0108976	0.330789	-0.0454796	0.866208	-0.00590077	0.374105	0.018126	0.318214	-0.00989167	0.259829	-0.0320585					pseudo_238	0.118975	0.106671	0.191435	0.120688	0.38514	0.019873	0.993437	-0.0057939	0.845471	0.0472219	0.341245	0.0606181
pseudo_239	0.245492	-0.00861151	0.0486259	0.104046	0.163594	-0.0232412	0.514276	0.00967247	0.706441	0.0150494	0.137188	0.059467	0.464738	0.0491138	0.120964	-0.0256142	0.329066	0.016379	0.233579	0.0234934	0.728057	-0.0229461	0.340485	-0.0269571	0.00223341	-0.063472	0.837295	0.00320628	0.187104	0.00366615					pseudo_239	0.284596	-0.0196666	0.674307	0.00243714	0.399186	0.017501	0.12622	-0.0292706	0.31448	0.0613283	0.753717	0.061247
pseudo_24	0.925428	0.0476993	0.757453	0.00245758	0.919591	-0.0095311	0.423448	-0.00904898	0.137188	0.072124	0.128313	0.0273917	0.675661	0.0126014	0.892192	-0.0050026	0.132019	-0.0274446	0.099184	-0.0381368	0.338874	-0.0201577	0.132218	-0.0255107	0.0279711	-0.0512319	0.636581	0.0364444	0.787769	0.000456262					pseudo_24	0.641317	0.0471438	0.887611	0.0457805	0.230712	-0.0282544	0.927906	0.00345708	0.866569	0.0182924	0.659413	0.0194062
pseudo_240	0.285962	0.0792509	0.0987692	0.0657097	0.123646	0.0325206	0.532798	-0.0112273	0.424316	0.0252757	0.894561	-0.00181625	0.983848	0.0885637	0.170824	0.0234359	0.711229	0.0274824	0.969579	0.00590992	0.00869272	-0.0922341	0.622752	0.0116999	0.139179	0.0404353	0.758271	0.0181724	0.505452	0.00328351					pseudo_240	0.0532395	0.122552	0.847605	0.0519697	0.816353	-0.000349438	0.546212	-0.0323915	0.648202	0.0804296	0.937333	0.0868417
pseudo_241	0.116367	0.173528	0.572371	-0.0247531	0.703491	0.000775148	0.863852	0.0228222	0.16122	0.0819627	0.225976	-0.0243712	0.816777	0.0259882	0.628056	-0.00877216	0.102441	0.018907	0.671578	-0.0116282	0.35966	0.0525745	0.758057	-0.00348538	0.738975	-0.00086499	0.617469	0.0644117	0.161147	-0.0143093					pseudo_241	0.107738	0.137491	0.06421	0.208427	0.467481	0.0400498	0.818431	0.0252444	0.444914	-0.0130728	0.257879	0.0697297
pseudo_242	0.0116469	0.156932	0.395209	0.0527643	0.942178	0.010087	0.00321414	0.0877599	0.118825	0.0358363	0.763976	-0.00880503	0.897976	0.0241397	0.357437	0.00694719	0.486917	0.00909754	0.412899	0.0100316	0.358094	-0.0243481	0.298309	0.0193547	0.757132	0.00214995	0.51042	0.071445	0.521795	-0.0393664					pseudo_242	0.042035	0.209483	0.0364833	0.13352	0.00092692	0.0977109	0.03314	0.073262	0.223814	0.0814847	0.273964	-0.0326317
pseudo_243	0.592385	-0.00304401	0.692122	0.00765666	0.443403	-0.0108246	0.533782	0.013205	0.519118	-0.020937	0.965956	0.0132306	0.950376	0.0243045	0.40631	0.0285009	0.881867	0.0053876	0.129969	0.0461462	0.00508063	-0.128455	0.609056	0.0308929	0.573885	-0.0168326	0.724329	-0.0105529	0.536437	-0.00628706					pseudo_243	0.739319	0.0165705	0.394378	-0.0119221	0.764601	-0.00374834	0.135362	0.0230302	0.544773	-0.017222	0.665705	0.0680146
pseudo_244	0.834517	0.0592462	0.590823	-0.0493941	0.49479	-0.0177547	0.305321	-0.0210222	0.886276	0.0077024	0.629118	0.0132012	0.33304	-0.0313677	0.678816	0.0193334	0.156246	0.0340841	0.375745	-0.0092547	0.551196	0.0020282	0.654856	-0.00795459	0.0199742	0.0592248	0.149467	-0.021714	0.287934	-0.00251248					pseudo_244	0.885249	0.0464696	0.914844	0.0574214	0.163265	-0.0270034	0.589791	-0.00579046	0.576968	-0.00629671	0.1858	-0.0537638
pseudo_245	0.683208	0.0311999	0.789506	-0.0129825	0.775722	0.00998322	0.555663	0.0181947	0.0617307	0.114734	0.58903	0.0370105	0.282444	-0.0117122	0.678816	0.00930677	0.824218	-0.000442485	0.853466	0.016943	0.455956	0.0212962	0.111571	0.0338487	0.924239	0.00847984	0.466265	0.0454233	0.168401	0.00743552					pseudo_245	0.872275	0.041123	0.786054	0.0465553	0.792087	0.00606921	0.709048	0.0138709	0.101019	-0.03608	0.826204	0.0196016
pseudo_246	0.104031	0.0991625	0.784904	-0.00937359	0.507159	-0.0199199	0.238263	-0.0134776	0.0758359	0.0584903	0.82401	0.0137472	0.0908698	-0.0401878	0.668973	0.0135094	0.692822	-0.000935763	0.894704	0.0224603	0.0255111	0.0839896	0.271346	-0.0325947	0.456245	-0.0140611	0.791532	0.00316534	0.265548	-0.0335253					pseudo_246	0.0319258	0.126907	0.492902	0.0645492	0.308057	-0.00703397	0.386128	-0.0162263	0.142686	-0.0587509	0.120606	-0.0373821
pseudo_247	0.886276	0.0204168	0.00616144	-0.124499	0.485387	-0.00615226	0.681011	-0.0132717	0.0311025	0.0763719	0.192868	-0.0208748	0.809796	0.0008006	0.329971	-0.0227909	0.739661	0.017565	0.0112232	0.0784562	0.0648585	0.108121	0.927808	0.00421857	0.597774	0.0159627	0.948059	0.0194746	0.771748	-0.00409385					pseudo_247	0.8022	0.015003	0.935039	0.0145871	0.678549	-0.0218655	0.755179	-0.00467795	0.892485	0.0131017	0.818187	-0.00874895
pseudo_248	0.139981	0.120723	0.449655	-0.025002	0.189914	-0.0169369	0.570828	-0.0108319	0.0274415	-0.0442332	0.118471	-0.0370484	0.936331	0.0236369	0.581428	-0.0103919	0.86422	-0.000641961	0.586699	0.0333626	0.552196	0.0488528	0.582073	0.0462707	0.647305	0.0151056	0.509458	0.0988758	0.150712	-0.026296					pseudo_248	0.655297	0.0696255	0.0507118	0.182561	0.986297	-0.0082696	0.32252	-0.0218545	0.651427	0.0491571	0.802908	0.0334464
pseudo_249	0.130204	0.0112055	0.685815	-0.0374267	0.977927	0.0195839	0.664617	0.044876	0.278589	0.0331255	0.13958	0.0551352	0.993419	0.0230988	0.219724	-0.0198962	0.802464	0.00159423	0.656377	0.0249485	0.27883	-0.0469342	0.570828	0.00994708	0.143637	-0.0298506	0.668973	0.0590681	0.398161	0.00343709					pseudo_249	0.705712	0.00831137	0.0337618	-0.0113683	0.441362	0.0690001	0.986278	0.0293524	0.892485	0.00800729	0.754855	0.0314723
pseudo_25	0.994623	0.0338316	0.61374	0.0186313	0.723569	-0.00619123	0.988649	0.00696324	0.784617	-0.00455667	0.213597	0.0774958	0.901538	0.0500787	0.158549	-0.0226176	0.204541	-0.0177018	0.0292771	-0.0312081	0.139319	0.0707966	0.781166	-0.00749307	0.30391	-0.0223762	0.288675	0.13867	0.947083	-0.00871926					pseudo_25	0.337366	0.0651781	0.38777	-0.0180607	0.944634	0.00510199	0.9101	0.016194	0.91259	0.0437119	0.769693	0.0479317
pseudo_250	0.918293	0.0240638	0.961234	-0.0385129	0.0197647	-0.0390183	0.389592	-0.0300465	0.376525	-0.0203751	0.520089	0.0113296	0.316827	-0.0471096	0.0729176	0.0260415	0.517355	0.0208654	0.685815	0.0362336	0.0958583	-0.072303	0.927808	0.00517622	0.900486	0.00211365	0.78692	0.0195646	0.200399	0.00807456					pseudo_250	0.348016	-0.0231667	0.429301	0.0755895	0.521227	-0.0235169	0.272001	-0.0357853	0.646056	-0.0164427	0.241858	-0.0743337
pseudo_251	0.598612	0.0683702	0.689116	0.0408583	0.833572	0.00761303	0.937333	0.0364423	0.421715	0.0279812	0.0915998	-0.0378303	0.812121	0.0550873	0.113949	0.0144463	0.346374	0.0184515	0.633842	0.0199577	0.795269	0.0356674	0.398734	-0.0079261	0.869743	0.00357822	0.956408	0.0265837	0.592866	-0.0308436					pseudo_251	0.410343	0.0745974	0.889974	0.0721819	0.644984	0.0473888	0.831239	0.0331795	0.84781	0.0449524	0.803093	0.0651664
pseudo_252	0.228281	0.104551	0.832405	-0.00669617	0.623227	0.0290824	0.119535	0.0103343	0.646229	0.0206871	0.465349	-0.0107488	0.249131	-0.0199986	0.796151	0.0082393	0.100261	-0.0269847	0.707935	0.0676193	0.408645	-0.0526341	0.496094	-0.00171081	0.349667	0.0241126	0.927808	0.0134917	0.258569	-0.0181013					pseudo_252	0.401054	0.0679383	0.303164	0.150842	0.123066	0.0110478	0.222615	0.0139881	0.756637	-0.0110866	0.188302	-0.0528226
pseudo_253	0.0474747	-0.0317697	0.136146	-0.0796069	0.914844	0.00760495	0.144459	0.0521201	0.880365	0.0110026	0.452632	-0.00737302	0.93844	-0.020289	0.717603	0.00896114	0.115177	-0.0142396	0.700164	-0.00832529	0.861619	0.000526085	0.674434	-0.0184668	0.997013	0.0104964	0.748036	0.0327706	0.468088	0.00504398					pseudo_253	0.0886314	-0.0512779	0.172827	-0.0138792	0.608986	0.0326322	0.0155624	0.0764009	0.466566	0.0441024	0.421715	-0.0502981
pseudo_254	0.65702	0.0754812	0.386949	-0.0336911	0.366763	-0.00624704	0.616414	-0.0188038	0.385479	-0.0189041	0.200132	-0.0128388	0.475801	0.0659859	0.528871	0.0209164	0.93394	0.0344153	0.801043	0.00992164	0.67923	0.00526525	0.265516	-0.0303298	0.324793	-0.0305558	0.428671	-0.0214562	0.31156	-0.0269797					pseudo_254	0.586699	0.107673	0.92553	0.0563961	0.548748	-0.028486	0.89707	-0.00148473	0.841965	0.0175696	0.134438	0.102441
pseudo_255	0.440114	0.0401296	0.364386	0.0239403	0.771143	0.00865316	0.33746	-0.00343284	0.449933	-0.0111299	0.426055	-0.0114809	0.358346	0.11838	0.731077	0.0121776	0.28458	-0.0126583	0.602233	-0.00757289	0.437201	0.0372815	0.416542	-0.0209961	0.784617	0.0474468	0.168506	0.0946371	0.264908	0.00143408					pseudo_255	0.891156	0.0638775	0.50143	0.00987485	0.152284	-0.0304858	0.946939	0.0145871	0.393365	0.135187	0.355095	0.0723395
pseudo_256	0.59135	0.00356093	0.945749	0.00269668	0.686915	0.0156421	0.60696	0.01234	0.0288368	-0.0464716	0.567434	-0.0126883	0.195417	-0.0275286	0.535753	-0.0110864	0.204541	-0.0142426	0.169088	-0.0383715	0.92553	0.00273921	0.857969	-0.000714511	0.951637	0.00430328	0.102762	0.0510489	0.0772899	0.00528443					pseudo_256	0.515816	-0.0148528	0.898254	0.0214999	0.626874	0.00464378	0.639178	0.0188682	0.236152	-0.0207575	0.449933	-0.0247983
pseudo_257	0.361362	0.00432829	0.142141	-0.0674906	0.129969	-0.0251207	0.270694	-0.00537797	0.645154	0.0902952	0.501799	-0.0107833	0.0701722	0.145276	0.23294	0.0442849	0.0254167	0.0494512	0.488198	0.0191762	0.0440377	-0.0733282	0.444562	-0.0168974	0.716484	0.00692495	0.15331	0.0665367	0.313704	0.00549233					pseudo_257	0.147082	-0.0594175	0.342664	0.0521401	0.402535	0.0130085	0.254144	-0.0206041	0.315199	0.0976379	0.0286182	0.188303
pseudo_258	0.901672	0.0541744	0.431925	-0.0505541	0.954085	0.0112973	0.77313	0.0126178	0.658103	0.0279201	0.167121	0.032016	0.976671	0.0214986	0.927808	0.0130561	0.526089	-0.0150827	0.918404	-0.00242218	0.147499	0.0962345	0.633378	-0.0167448	0.254742	-0.0214373	0.187298	-0.0253304	0.454481	0.00163353					pseudo_258	0.529434	-0.00402622	0.561231	0.108664	0.916145	0.00315384	0.776868	0.0175015	0.48039	0.0900847	0.292778	0.00318139
pseudo_259	0.148203	-0.00606251	0.725812	0.0152637	0.660706	-0.00756879	0.647305	0.023689	0.589283	-0.00732952	0.89693	0.0193164	0.999402	0.00349236	0.467181	0.0205922	0.625816	-0.00466017	0.56527	0.00783094	0.305275	-0.0429448	0.804251	0.0133799	0.493255	0.0053816	0.21581	-0.0358567	0.265548	-0.0171956					pseudo_259	0.0332636	-0.0804548	0.956468	0.0552027	0.550741	0.0352768	0.64346	0.00860306	0.997021	0.0120851	0.919482	0.00945401
pseudo_26	0.166662	0.173264	0.148757	-0.0525609	0.245948	0.0601359	0.419124	-0.0190564	0.942099	0.00273779	0.708668	-0.0012579	0.153611	-0.0360047	0.0693996	0.0264706	0.112212	0.00387087	0.147082	-0.0294275	0.351097	0.0391854	0.231159	0.0206229	0.768549	-0.0163208	0.572865	-0.0139225	0.382528	-0.0461007					pseudo_26	0.270047	0.130461	0.236527	0.216734	0.320263	-0.0235476	0.533358	-0.0120217	0.888943	0.0298479	0.020153	-0.105866
pseudo_260	0.556668	0.0671005	0.0108204	-0.108816	0.480721	0.0453018	0.485727	0.0350185	0.0824864	0.0881842	0.568795	-0.0143932	0.435064	0.0717036	0.231185	0.0310203	0.551739	0.0371212	0.0618779	-0.041485	0.0695506	0.0855256	0.202774	0.0378456	0.503708	-0.0149104	0.535753	0.0339023	0.290649	0.0033566					pseudo_260	0.151725	-0.0440806	0.401054	0.0775201	0.12019	0.0714913	0.801043	0.0188516	0.617376	0.0649638	0.387121	0.081152
pseudo_261	0.60696	0.0690203	0.67923	0.00381657	0.943368	0.0103287	0.891009	-0.0078625	0.394563	0.0507075	0.379766	-0.00753475	0.349008	0.00336023	0.969538	-0.000575776	0.86892	0.00485239	0.262968	0.0217357	0.162241	0.0536972	0.437458	-0.00944711	0.192357	0.0101225	0.415684	-0.0102194	0.632641	-0.00276396					pseudo_261	0.796423	0.0708583	0.377176	0.0761202	0.728413	-0.0118647	0.918998	-0.00198792	0.358749	-0.0264372	0.765118	0.048933
pseudo_262	0.128313	0.120093	0.405261	-0.0286797	0.646679	-0.0143741	0.123863	-0.038683	0.228281	-0.025221	0.687611	0.0188032	0.293494	-0.0181117	0.292092	0.0199148	0.296854	0.0175346	0.137726	-0.0237707	0.126963	-0.0494739	0.859145	0.0128047	0.0788489	0.0681214	0.318941	0.0704354	0.60843	0.0041237					pseudo_262	0.243709	0.13525	0.228339	0.0865513	0.089067	-0.0602883	0.404417	-0.0269684	0.225525	-0.0456342	0.977897	-0.0120998
pseudo_263	0.415684	-0.0213101	0.388592	0.026445	0.406105	0.0271608	0.763976	-0.0191881	0.822845	0.00647728	0.757132	0.0556498	0.717233	0.0472824	0.915916	0.000401619	0.0887866	-0.028414	0.307397	-0.0120259	0.773431	-0.0154641	0.736716	-0.00778177	0.63979	0.0154528	0.609056	-0.0144635	0.397328	-0.0103754					pseudo_263	0.0934961	-0.0700374	0.872275	0.0233776	0.378635	-0.0349004	0.848776	-0.00878556	0.925631	0.0602099	0.643006	0.0294378
pseudo_264	0.812373	0.0270344	0.961234	-0.000921284	0.240099	0.0237307	0.912352	0.0117056	0.907603	0.00379895	0.853268	-0.00230851	0.719475	0.00857278	0.44278	0.0176657	0.0544963	-0.0250374	0.975542	0.0321202	0.5492	-0.0488468	0.426926	-0.00193822	0.30391	-0.0175581	0.622752	0.0273545	0.891451	-0.0078234					pseudo_264	0.669398	0.0283621	0.744971	0.027805	0.789786	0.013794	0.597034	0.00126899	0.244958	-0.028088	0.961181	0.0603631
pseudo_265	0.880365	0.0150914	0.0690921	-0.0819868	0.370747	-0.0186488	0.613256	-0.00651396	0.0233245	0.0698712	0.776571	0.00545609	0.231716	-0.0285902	0.359004	-0.0215962	0.15617	-0.0239209	0.801043	-0.00323421	0.344951	0.0348644	0.574905	0.0111222	0.129445	-0.0379428	0.752055	0.00491183	0.712026	-0.00956845					pseudo_265	0.432802	-0.016328	0.8564	0.0457032	0.46474	-0.0231324	0.960042	0.000265714	0.0791569	-0.0601956	0.991038	0.00535353
pseudo_266	0.180382	0.00949084	0.570338	0.021556	0.580538	0.0346572	0.854443	-0.0117577	0.410555	-0.0185997	0.253495	-0.0576505	0.322662	0.0744536	0.618524	0.0192483	0.511574	0.00683478	0.197607	-0.0222887	0.797578	-0.00926933	0.231769	-0.0289124	0.20407	-0.0269161	0.411407	0.0671746	0.58464	0.000248609					pseudo_266	0.33812	-0.0287507	0.278581	0.0183401	0.808244	0.000163907	0.491017	-0.0312537	0.31448	0.0720616	0.46352	0.0587231
pseudo_267	0.641934	0.0187469	0.598072	-0.0473339	0.00409602	-0.0460702	0.767405	-0.010434	0.892192	0.0127864	0.0258046	-0.0575016	0.967105	0.0250135	0.165745	-0.0178622	0.209377	0.0398225	0.464131	0.0354385	0.736271	0.0169933	0.748036	0.0119352	0.767405	0.00673624	0.963462	0.0342875	0.167481	-0.0133181					pseudo_267	0.741578	-0.0019641	0.818431	0.0251483	0.341046	-0.0166787	0.689116	-0.00171073	0.665476	-0.00999128	0.695342	0.0873026
pseudo_268	0.161668	0.0791994	0.688015	0.015194	0.290698	-0.0114718	0.26745	-0.031415	0.419124	0.0695114	0.991038	0.0337687	0.264221	0.0910051	0.210307	-0.0222842	0.516389	-0.00489798	0.598072	-0.00887594	0.317426	0.0417702	0.800777	0.0151976	0.542681	0.00159111	0.481986	0.0246028	0.570375	-0.00283649					pseudo_268	0.271348	-0.0146355	0.0094045	0.159387	0.294784	-0.0297247	0.317426	-0.0381733	0.116668	0.150755	0.867386	0.0538292
pseudo_269	0.114292	-0.0310955	0.510036	-0.0287951	0.385309	-0.0134484	0.321128	0.0701317	0.1325	-0.0213641	0.628056	0.0135171	0.0583211	-0.0534776	0.316041	0.0146576	0.268773	-0.0124313	0.366763	0.015495	0.0539807	-0.0790004	0.503708	0.00541626	0.754855	0.000732749	0.421715	0.0314029	0.513109	-0.00452361					pseudo_269	0.872275	0.0055531	0.0608412	-0.0670994	0.511574	0.0520138	0.250426	0.0983837	0.0162932	-0.0760894	0.178441	-0.0147593
pseudo_27	0.120248	0.0898621	0.251043	-0.0630865	0.496683	-0.011052	0.887458	0.00727151	0.517178	-0.00743031	0.958795	-0.00943225	0.973083	0.0191442	0.0180096	0.0416305	0.398351	-0.0163041	0.0530555	-0.0552284	0.954085	0.00567859	0.415684	0.0254906	0.540984	0.0198541	0.00679215	-0.0753753	0.228453	0.0057124					pseudo_27	0.422349	0.074218	0.237713	0.109751	0.731782	0.022496	0.625344	-0.00371781	0.305935	-0.0209025	0.29692	0.0640912
pseudo_270	0.0765802	-0.0210752	0.469625	-0.0368966	0.152152	-0.0255899	0.813535	0.0122513	0.0791043	-0.0271825	0.936142	0.0189036	0.812121	0.0451674	0.878003	0.0136201	0.446697	-0.0123657	0.437201	0.051498	0.954085	-0.00624842	0.624871	-0.00832616	0.349667	0.035114	0.660272	0.001375	0.14652	0.00691962					pseudo_270	0.28662	-0.0169384	0.0312157	-0.00369194	0.954147	0.0202894	0.762008	0.0152805	0.573912	0.0539652	0.928998	0.037513
pseudo_271	0.216923	0.0151193	0.632777	-0.00849377	0.310241	-0.00622496	0.406924	-0.0159988	0.429545	-0.00021179	0.390157	0.0280526	0.886121	0.0230121	0.488543	-6.96788e-05	0.066321	-0.0251422	0.0614615	-0.0147031	0.455956	-0.00887548	0.0647096	0.0364153	0.646229	0.0192263	0.940907	0.0148525	0.0130452	0.00851988					pseudo_271	0.62217	0.0210809	0.343426	-0.014239	0.237401	-0.0245459	0.735082	-0.0107934	0.392538	0.00241129	0.964762	0.0813257
pseudo_272	0.249779	-0.0278377	0.695737	-0.0240573	0.0251197	0.0686887	0.326267	-0.0206606	0.151166	-0.0352642	0.121684	-0.0520602	0.497404	0.000164927	0.686509	-0.00587097	0.649276	0.0171921	0.5265	-0.0126724	0.469625	0.038543	0.736519	0.000375263	0.498942	-0.00961552	0.167582	-0.0358237	0.46626	0.00314836					pseudo_272	0.423215	-0.0295759	0.318876	-0.0273798	0.306641	-0.0194835	0.364386	-0.0155131	0.109537	-0.054519	0.942099	0.0378322
pseudo_273	0.63979	0.023539	0.0212302	0.0956962	0.976735	0.00972204	0.424316	-0.01283	0.379766	-0.00544828	0.992233	3.50314e-05	0.847192	0.0304991	0.355095	0.0203733	0.73403	0.0101027	0.866389	0.00187942	0.43105	-0.0455499	0.240655	0.0597273	0.30958	0.0305708	0.845054	0.00355625	0.0762954	0.0115743					pseudo_273	0.885249	0.0407317	0.61374	0.0352094	0.70166	-0.0076632	0.287975	-0.0288649	0.381067	0.0747591	0.423448	-0.0117688
pseudo_274	0.436575	0.0175736	0.0805459	0.105022	0.211477	0.0659397	0.399572	0.0159547	0.904044	0.0637521	0.462607	0.00974181	0.794721	0.036108	0.255994	0.000828206	0.162815	0.0394014	0.975542	-0.000459595	0.854639	-0.0191308	0.565751	-0.00971751	0.36294	-0.0245298	0.329228	0.0833625	0.217135	-0.028064					pseudo_274	0.686915	0.0761837	0.0305193	-0.046998	0.838462	-0.00404769	0.260425	0.038282	0.291356	0.128851	0.102762	-0.0421393
pseudo_275	0.170833	0.0974856	0.818431	-0.0171199	0.316103	-0.0254758	0.0177204	-0.0550257	0.853268	0.0220707	0.67772	-0.00023936	0.840152	0.0293361	0.238859	0.0337531	0.159245	0.0243314	0.96481	0.00259465	0.288654	0.0676721	0.290722	0.042631	0.113265	-0.0408175	0.545663	-0.0116104	0.34398	0.00502096					pseudo_275	0.513886	0.0981143	0.373953	0.0792673	0.0197748	-0.0591816	0.0437244	-0.0594224	0.796695	0.00766211	0.393732	0.0573155
pseudo_276	0.304615	0.00570831	0.00774953	0.138665	0.823083	-0.00134194	0.449035	0.0126602	0.0816957	0.0946538	0.378954	-0.0599586	0.00380942	-0.0964509	0.590316	-0.0110515	0.327588	0.0124709	0.806829	0.0437584	0.991051	0.000656273	0.813535	0.0444956	0.377333	0.0234417	0.0529148	0.112882	0.184131	0.00727781					pseudo_276	0.193989	-0.0395299	0.49763	0.0544081	0.390886	0.0138887	0.483518	0.00894756	0.102755	-0.042923	0.00326114	-0.130233
pseudo_277	0.746902	0.0570348	0.00741191	0.0918445	0.0914677	0.0612907	0.316764	0.070091	0.841538	0.010778	0.096301	-0.045322	0.278596	0.0889201	0.926618	0.00979317	0.93394	0.00656485	0.0631411	0.0638444	0.94813	-0.0105829	0.398734	0.0235964	0.108241	0.0421817	0.428671	0.0216387	0.649722	-0.0298479					pseudo_277	0.988664	0.00399211	0.879348	0.128713	0.280567	0.0590115	0.460488	0.0676196	0.189509	0.10583	0.547656	0.0525779
pseudo_278	0.287316	-0.00650443	0.0321655	-0.103261	0.773431	0.0239753	0.204372	-0.0434769	0.561705	-0.00922099	0.813535	-0.0156085	0.655497	0.0326997	0.446348	0.0204237	0.0464182	0.0282917	0.157355	-0.0323851	0.376369	-0.0483679	0.79384	-0.00256661	0.501799	-0.015038	0.811212	0.00907833	0.807344	0.00311193					pseudo_278	0.531394	-0.0025663	0.459579	-0.0102781	0.207218	-0.0400694	0.303164	-0.0401838	0.66114	0.0211879	0.811212	0.0389595
pseudo_279	0.294844	0.0157079	0.110382	0.0568528	0.674853	-0.00955463	0.238263	0.0439303	0.867386	-0.00804128	0.0913122	-0.0380076	0.706058	0.0430847	0.103395	0.0364651	0.707205	0.0255159	0.421485	0.0451	0.576448	0.0379519	0.979092	0.028929	0.162567	0.0530094	0.07388	-0.0398977	0.366485	0.0033228					pseudo_279	0.224321	-0.0256902	0.513886	0.0361747	0.223246	0.0418807	0.332121	0.0475284	0.487854	0.0665402	0.713131	0.0168944
pseudo_28	0.345822	0.0724639	0.866389	0.0161493	0.30457	0.0413698	0.65702	-0.0110207	0.153741	0.0447733	0.893377	-0.00274424	0.86131	0.0184824	0.193894	0.0457706	0.268111	-0.0203224	0.645605	0.004928	0.639178	0.0479226	0.954022	0.00429739	0.356655	-0.0133057	0.0469741	0.0965707	0.364904	-0.00411415					pseudo_28	0.362018	0.0511356	0.814946	0.0930249	0.86422	-0.00925358	0.446969	-0.0172913	0.7487	0.0527767	0.69313	0.01619
pseudo_280	0.657127	0.0655195	0.464131	-0.0382426	0.168625	-0.0148121	0.943331	-0.00121683	0.718722	0.0251474	0.514276	0.0123737	0.397252	-0.0213801	0.0996436	0.0392317	0.234217	-0.0223727	0.193989	-0.0209371	0.516783	-0.051745	0.124229	-0.0283491	0.843881	-0.000556229	0.800777	0.00672929	0.567339	-0.035263					pseudo_280	0.882741	0.0299565	0.368354	0.106011	0.689518	-0.00661908	0.546248	-0.00713573	0.351754	-0.0155622	0.61958	-0.0201249
pseudo_281	0.987454	0.0391431	0.630649	0.0308678	0.720209	0.0239255	0.373817	0.0224577	0.0835503	0.0635344	0.0395501	-0.043787	0.252224	0.0891708	0.936142	0.00679204	0.710539	0.0360809	0.665047	0.0113787	0.59289	0.0106745	0.478261	0.0222686	0.870922	0.0329055	0.632312	0.0164388	0.322378	-0.0263585					pseudo_281	0.960042	0.0458769	0.876989	0.0329063	0.370055	0.0153361	0.643368	0.0289727	0.23246	0.122111	0.340485	0.0608674
pseudo_282	0.0385555	-0.0555522	0.979234	-0.00827251	0.598072	0.0120961	0.89693	0.00957866	0.383842	0.0544504	0.704216	0.0102094	0.925326	0.0140953	0.0168768	-0.0539109	0.852492	0.0123675	0.00857889	0.139343	0.512922	-0.0125422	0.776571	0.00644836	0.395395	-0.0129558	0.784617	0.0241636	0.0048758	0.0161446					pseudo_282	0.222048	-0.0124107	0.0134599	-0.0737495	0.703876	0.00925166	0.931472	-0.000783047	0.903121	0.0317486	0.485727	0.00179106
pseudo_283	0.604868	0.0831177	0.783754	0.000942272	0.313066	0.00501448	0.375717	-0.0233996	0.883911	0.0224981	0.352762	0.00263581	0.00610543	0.16614	0.314598	0.0157861	0.382693	0.0438036	0.498579	0.00337919	0.071881	0.0577749	0.022164	0.0450945	0.391902	-0.016802	0.589283	-0.0117555	0.155863	-0.0147791					pseudo_283	0.527477	0.121195	0.938608	0.0561929	0.874801	-0.00144594	0.0435685	-0.0444278	0.0530126	0.189089	0.0363616	0.147089
pseudo_284	0.455341	0.0716277	0.722448	-0.0234796	0.480721	0.0171035	0.41397	-0.0165993	0.0346866	0.0742163	0.113949	-0.0231874	0.667456	-0.00224027	0.601737	0.00602352	0.0258115	0.0684446	0.639178	0.0183428	0.623227	-0.00610845	0.135612	0.0256433	0.883911	0.00312785	0.35822	-0.0059766	0.412469	-0.00637616					pseudo_284	0.201274	0.0599517	0.967195	0.0869214	0.346374	-0.0248141	0.667221	-0.0131621	0.30523	-0.029442	0.722085	0.0233573
pseudo_285	0.37491	0.0707942	0.926718	-0.00357591	0.121113	0.039089	0.294154	0.0144695	0.84271	0.00624169	0.223688	-0.0253813	0.413331	-0.022661	0.720963	0.0132414	0.0611939	0.0369375	0.939798	-0.00795204	0.554197	-0.00413212	0.480122	0.0503214	0.402932	0.0586123	0.7277	0.0134598	0.137611	0.00952414					pseudo_285	0.76543	0.0359811	0.444293	0.0984137	0.511574	0.00728504	0.303164	0.0185985	0.302421	-0.0366774	0.665705	-0.000100068
pseudo_286	0.0141954	0.159771	0.0238359	0.0957777	0.416321	-0.00896305	0.172241	0.0268329	0.722085	0.0156405	0.467181	0.023276	0.632913	0.0285707	0.529851	0.0193447	0.47115	-0.010306	0.86992	0.0236304	0.746103	0.0507146	0.804251	-0.0150685	0.356258	0.0185106	0.938524	0.0188639	0.538405	-0.00796125					pseudo_286	0.0446699	0.188752	0.0648585	0.134571	0.615274	0.00698396	0.0688637	0.0452141	0.744176	0.0328909	0.634445	0.0495922
pseudo_287	0.944482	0.0286037	0.991819	0.0124105	0.405261	0.0282159	0.985065	0.00232113	0.863852	-0.0101864	0.402932	0.0283832	0.0719683	0.092084	0.21581	-0.0197546	0.951768	0.0066634	0.898254	-0.0066446	0.892339	-0.0300685	0.428671	0.0132383	0.0453376	0.0481238	0.139259	0.0664059	0.636894	0.000262827					pseudo_287	0.832405	0.0413714	0.847605	0.0307648	0.947011	0.00563146	0.974349	-0.00258417	0.00163815	0.19635	0.688249	0.00359242
pseudo_288	0.490425	0.0480424	0.96481	-0.000178856	0.446076	-0.0140726	0.205978	0.0794069	0.41397	0.0216777	0.480122	0.0111363	0.315379	-0.0335595	0.148623	-0.0290233	0.571879	0.0122637	0.963618	0.0216387	0.469625	-0.013384	0.964762	0.00458566	0.298309	0.080468	0.670064	0.0542225	0.34322	-0.00877116					pseudo_288	0.173299	0.100867	0.240099	-0.00469592	0.188503	0.0948193	0.240099	0.0667222	0.573912	0.00191107	0.25851	-0.0476636
pseudo_289	0.279253	0.115549	0.746103	-0.0141363	0.478862	0.0262286	0.467181	-0.0155055	0.14989	-0.0270627	0.139179	0.0332516	0.0861033	-0.0431413	0.854443	-0.00498117	0.756637	0.00129865	0.878168	0.0410076	0.460488	0.000916954	0.616414	-0.00713416	0.582073	0.0327066	0.491367	0.0289589	0.488446	-0.00596674					pseudo_289	0.589791	0.0483972	0.372348	0.179545	0.810559	-0.0106672	0.256644	-0.0303595	0.0154482	-0.0767938	0.505621	-0.0181179
pseudo_29	0.891009	0.0730073	0.45686	0.029935	0.412046	0.0236427	0.0907392	-0.0452226	0.754855	-0.0103482	0.121684	-0.0305261	0.483256	0.0488399	0.287316	-0.0104192	0.128981	0.0863075	0.866389	-0.00865897	0.641317	0.0156227	0.80889	-0.0124948	0.951637	-0.00026029	0.311008	0.0932519	0.0252254	0.0120652					pseudo_29	0.572371	0.0212454	0.298274	0.136348	0.0647903	-0.039515	0.130729	-0.0379455	0.594428	0.0417761	0.713131	0.0533607
pseudo_290	0.853371	0.0144644	0.641317	0.0296961	0.772287	0.0303303	0.820515	0.0258788	0.0132218	0.090185	0.264233	0.0184253	0.310346	-0.0335021	0.0642769	0.0410683	0.32099	0.0196026	0.66179	0.0174037	0.728057	0.0491304	0.980286	-0.00739304	0.351212	-0.0195116	0.583596	0.0107083	0.838679	-0.0225372					pseudo_290	0.435348	-0.0034062	0.662708	0.0378075	0.575948	0.0151741	0.769999	0.0404367	0.0809597	-0.0613873	0.915916	-0.000719575
pseudo_291	0.389592	0.0529549	0.881707	-0.0184537	0.939798	-0.00770734	0.383842	0.0192533	0.165288	0.0620417	0.628056	-0.0089958	0.877837	0.0429286	0.3863	0.0158179	0.0301737	0.081694	0.267458	-0.0308703	0.0280786	-0.0882168	0.31244	-0.0242177	0.508497	0.0109886	0.790378	-0.0103289	0.76605	-0.00654803					pseudo_291	0.164046	0.104748	0.824247	0.0040026	0.543782	0.0254797	0.347248	0.0298933	0.764601	0.018908	0.754855	0.0735842
pseudo_292	0.346589	0.11486	0.940988	-0.00693489	0.629587	-0.00186935	0.952829	0.00785372	0.861498	-0.00247611	0.378143	0.0276301	0.554117	0.0982366	0.0164684	0.0469991	0.559753	0.0132436	0.355752	-0.0130082	0.716854	0.0296953	0.110229	-0.0394429	0.719843	0.00317268	0.169899	-0.0258029	0.160701	-0.0356622					pseudo_292	0.932661	0.0283378	0.0787482	0.172673	0.975575	0.00197115	0.831239	0.0119369	0.793238	0.0987	0.391245	0.106788
pseudo_293	0.339727	0.0909376	0.163142	0.0673502	0.238904	-0.0184248	0.548654	0.0056228	0.477333	0.0152772	0.056306	-0.0439631	0.0161217	0.124798	0.893377	1.82459e-07	0.0128677	-0.0425086	0.810305	0.0105779	0.1141	-0.0597481	0.133661	-0.0327602	0.366903	-0.0188505	0.0885928	0.0712183	0.815441	-0.0213046					pseudo_293	0.351097	0.072748	0.427957	0.0932262	0.281233	0.0210582	0.737062	0.0199743	0.0341313	0.166946	0.0966011	0.102032
pseudo_294	0.722085	0.0388705	0.790658	0.00372596	0.923154	0.0131375	0.470859	-0.0310582	0.977897	0.0329269	0.589283	-0.0123012	0.761376	0.00262519	0.220851	0.0279328	0.249227	-0.0175271	0.245528	0.0369599	0.256644	-0.0362007	0.360575	0.0519701	0.296227	0.0269582	0.765118	0.0321414	0.702047	0.00221639					pseudo_294	0.483518	0.0169434	0.466873	0.064939	0.664391	-0.0241562	0.325454	-0.022851	0.444025	-0.0138189	0.751443	0.025673
pseudo_295	0.785768	0.066008	0.45325	0.040885	0.874631	0.0082305	0.344292	0.0199889	0.778867	-0.0148934	0.186298	-0.0330325	0.397252	0.0601328	0.774276	0.0192697	0.967239	0.00708505	0.316702	0.0261283	0.0782406	0.0623464	0.106282	0.0458126	0.541688	0.00778127	0.498942	0.0619914	0.818916	-0.00207723					pseudo_295	0.920779	0.0755814	0.735934	0.0407542	0.558748	0.0238612	0.226036	0.0164494	0.845471	0.0069822	0.144459	0.10683
pseudo_296	0.0490034	-0.0118628	0.872275	-0.0344094	0.510036	-0.017014	0.181847	-0.0174097	0.439228	-0.0109548	0.294154	0.0146367	0.11414	-0.0354955	0.394563	-0.0166349	0.150156	-0.0265807	0.9101	-0.00268063	0.913658	-0.0108771	0.718722	0.0213995	0.332206	-0.0210005	0.545663	0.0664638	0.318022	-0.0150194					pseudo_296	0.098268	0.0062988	0.188906	-0.0360086	0.20031	-0.0242602	0.251661	-0.00741379	0.041563	-0.0493181	0.794995	-0.00729976
pseudo_297	0.681011	0.0663302	0.963618	-0.000911886	0.688015	-0.0124759	0.0391212	-0.045779	0.238859	-0.0235019	0.852093	0.030482	0.249131	-0.0268514	0.988649	0.00319338	0.989871	0.00163874	0.0364833	0.04898	0.872275	-0.0134677	0.233528	0.056353	0.449933	0.0347111	0.111571	-0.0366788	0.0655915	-0.0412494					pseudo_297	0.913658	0.0353729	0.64346	0.0942061	0.0267193	-0.0597915	0.113758	-0.0295792	0.0236119	-0.0990878	0.705328	0.0269713
pseudo_298	0.419987	0.0461642	0.0326497	0.0582654	0.256017	0.0293671	0.112585	0.0378289	0.129445	-0.0308141	0.444562	0.0331965	0.688427	0.011205	0.620636	-0.00515449	0.207756	0.0538829	0.667221	0.00509762	0.65854	0.0110906	0.836856	0.00947724	0.496094	-0.0113907	0.614308	0.0287702	0.580547	-0.0167968					pseudo_298	0.949321	0.0183557	0.519688	0.0639245	0.0376915	0.0490935	0.447863	0.0246122	0.401984	0.051117	0.392902	-0.0176899
pseudo_299	0.761693	0.034301	0.669398	0.0166994	0.684716	0.0269807	0.409704	0.0587432	0.891009	0.0102707	0.0629932	0.0359974	0.608566	0.0568902	0.190321	-0.0247025	0.106589	0.0482863	0.327661	-0.0178041	0.0994909	0.0575818	0.796151	0.0217775	0.80541	0.0181713	0.746902	-0.00260347	0.495966	-0.000694228					pseudo_299	0.852293	-0.00425133	0.323985	0.0597104	0.517355	0.0580214	0.377176	0.0641194	0.883046	0.047792	0.372497	0.06505
pseudo_3	0.530833	0.0246744	0.849948	0.00536522	0.109054	-0.0234986	0.238263	0.00495495	0.313158	-0.0193189	0.934951	0.0200362	0.127043	-0.038004	0.264874	-0.0196892	0.728413	0.00221597	0.786054	0.00679361	0.358877	0.0348245	0.648382	0.0202496	0.0592686	0.066738	0.911165	0.0320392	0.807344	-0.00506215					pseudo_3	0.0695506	-0.0493412	0.62217	0.104076	0.244958	-0.00609436	0.502383	0.00803087	0.219859	-0.024031	0.313158	-0.0359289
pseudo_30	0.517178	0.0600201	0.485387	0.0541291	0.446969	0.0148603	0.754855	0.00130474	0.44189	0.0423102	0.33897	0.020742	0.614877	0.00556627	0.434811	-0.00640273	0.089067	0.0257806	0.96481	0.00529719	0.282581	0.0824746	0.951637	0.002591	0.553656	-0.0128711	0.329228	0.0675249	0.360187	-0.0119217					pseudo_30	0.244921	0.111444	0.399379	-0.00149378	0.752099	0.00911623	0.83766	-0.00525642	0.559753	-0.025937	0.954022	0.0416963
pseudo_300	0.424316	0.00656634	0.781457	-0.0228008	0.694632	-0.00498407	0.399572	-0.0280561	0.553656	-0.0073223	0.664617	0.0128457	0.642552	0.0618531	0.280586	-0.0187087	0.319536	0.050292	0.17095	0.0227928	0.733681	-0.0182673	0.532798	-0.0135371	0.334451	-0.015899	0.0159374	-0.0889355	0.889094	-0.0124622					pseudo_300	0.455053	-0.0034883	0.571354	0.00945792	0.431678	-0.0263566	0.355752	-0.0327131	0.190519	0.106916	0.833348	0.00616984
pseudo_301	0.989844	0.0964634	0.227761	-0.0683404	0.559217	0.02262	0.064493	-0.0271517	0.409704	0.0537753	0.273308	0.0866187	0.259756	0.0627987	0.0592686	-0.0366099	0.0333803	-0.035518	0.331375	0.000664433	0.499528	0.020677	0.352762	0.014436	0.459875	-0.0183549	0.434811	0.0343299	0.732133	-0.00714643					pseudo_301	0.825411	0.0988602	0.787779	0.0444103	0.178179	-0.0327423	0.102287	-0.0306147	0.699447	0.0311247	0.391245	0.11225
pseudo_302	0.317489	-0.00853022	0.854639	-0.013142	0.139319	0.0524112	0.900486	0.00613999	0.539706	-0.0143338	0.577972	-0.0154664	0.884937	0.0333255	0.365315	-0.0129621	0.460192	0.0102312	0.162241	-0.0322648	0.853466	0.0146027	0.964762	0.0347692	0.0649269	-0.0357461	0.951637	0.0225514	0.337931	0.00487234					pseudo_302	0.960042	0.0220163	0.168163	-0.0453176	0.630054	0.00502175	0.824247	-0.00167204	0.571879	0.0441834	0.641934	0.0387591
pseudo_303	0.48479	-0.00581903	0.395209	-0.0396699	0.532375	-0.0119756	0.553656	-0.01564	0.304615	0.0351585	0.123863	0.0322908	0.782025	0.06014	0.544668	0.0180666	0.769162	0.0176015	0.509076	0.0131103	0.325454	-0.0523966	0.0496959	0.0576042	0.932022	0.05129	0.12277	-0.0207011	0.932844	-0.000846554					pseudo_303	0.838244	0.0116599	0.102444	-0.0261923	0.636434	0.00299245	0.133416	-0.0341884	0.572895	0.0663607	0.928998	0.0467428
pseudo_304	0.421715	-0.00157533	0.783754	-0.00991192	0.882888	-0.00122024	0.0225156	-0.0420249	0.738975	0.0209729	0.155041	0.0279153	0.323396	0.0872318	0.749171	0.00673387	0.547753	0.00981764	0.518719	0.0128045	0.417179	0.0649799	0.0580684	0.0546939	0.603824	0.0344331	0.937333	0.0097013	0.541364	-0.0102424					pseudo_304	0.383674	-0.000603354	0.823083	0.0122481	0.0106305	-0.0664216	0.134192	-0.0247973	0.221548	0.132393	0.856793	0.0354939
pseudo_305	0.610104	0.051844	0.25916	-0.0721267	0.625344	0.019975	0.769693	-0.0123354	0.634445	0.00850432	0.622752	0.0043914	0.987437	0.0424578	0.018751	-0.0467492	0.415244	-0.0115532	0.0725925	0.0431796	0.85112	0.00444494	0.817023	0.00082831	0.306028	-0.0230599	0.0350451	-0.0725616	0.569362	-0.00971549					pseudo_305	0.573389	0.0696898	0.673761	0.0312442	0.430804	-0.0174618	0.987471	0.00648026	0.332035	0.00592396	0.348896	0.0853115
pseudo_306	0.629118	0.0148719	0.354973	0.0538889	0.681422	0.012921	0.975509	0.0169495	0.250396	0.0678123	0.554659	0.00304684	0.827277	0.0206807	0.600694	0.0169335	0.379445	0.024089	0.173299	-0.0152677	0.546212	0.0313921	0.987454	0.0166064	0.961181	0.010331	0.426926	-0.0094581	0.622064	-0.0108736					pseudo_306	0.999403	0.00381135	0.509076	0.016354	0.802464	0.0257954	0.982699	0.00319644	0.66114	0.0328942	0.976703	0.0118075
pseudo_307	0.316041	0.0108883	0.135362	0.0828402	0.338874	-0.00491842	0.857969	-0.00575164	0.812373	-0.0024124	0.942099	0.013083	0.558142	0.0295008	0.0324742	0.0498381	0.655737	0.026261	0.809146	0.00240339	0.54224	0.0341245	0.232354	-0.0197046	0.563727	0.0318422	0.631247	0.0164354	0.371253	-0.00626692					pseudo_307	0.034521	-0.0562078	0.754042	0.0919303	0.954147	0.00311532	0.962426	-0.0088652	0.871271	0.082711	0.261043	-0.0272359
pseudo_308	0.329971	0.0388324	0.67704	-0.00911108	0.779161	0.00283753	0.976703	0.00744733	0.194923	0.0568258	0.758271	-0.00186775	0.610666	0.0972075	0.684308	0.00170144	0.205608	0.0221837	0.212024	0.0340524	0.650982	0.0111044	0.189309	0.0543015	0.655938	-0.0134833	0.797307	0.0010629	0.183639	-0.0272771					pseudo_308	0.950511	0.0254576	0.2579	0.064634	0.459285	-0.00974118	0.570338	0.0236089	0.422118	0.0154954	0.318214	0.200341
pseudo_309	0.912352	0.0285632	0.864036	0.00930533	0.169088	-0.0205106	0.174131	-0.0332482	0.146947	-0.0323452	0.404619	-0.0115178	0.713874	0.0867922	0.139179	0.0419317	0.379445	0.0363756	0.930283	0.0200889	0.145834	0.0749495	0.678816	0.00565256	0.285286	-0.0183513	0.471781	-0.0177759	0.867923	-0.00881426					pseudo_309	0.491017	0.0393993	0.65854	0.00559509	0.244958	-0.0249889	0.163142	-0.0318649	0.529995	0.0682948	0.186797	0.12226
pseudo_31	0.60278	0.0791016	0.87581	-0.0536688	0.61269	0.0032213	0.127189	-0.0393133	0.239457	0.0244141	0.416542	-0.0238783	0.0620017	0.129377	0.906417	0.000826616	0.520258	0.0387735	0.132644	0.0358538	0.729181	-0.00921818	0.874461	-0.00781472	0.426055	-0.0180819	0.147024	-0.0298333	0.859714	-0.00586468					pseudo_31	0.766571	0.0384576	0.785479	0.0978061	0.552738	-0.0228574	0.0223467	-0.0582829	0.252308	0.101035	0.118471	0.160173
pseudo_310	0.0203953	0.106934	0.486323	-0.0350942	0.924342	0.00531246	0.60278	0.0227676	0.620636	-0.0124557	0.535753	-0.0109559	0.775124	0.0373	0.426055	-0.0135647	0.811717	0.00708823	0.560224	0.0141307	0.971964	0.0466583	0.278589	0.0265906	0.138779	0.0742073	0.878003	0.0171374	0.388243	-0.0118025					pseudo_310	0.107085	0.151153	0.338874	0.090366	0.599609	0.0303944	0.529434	0.0137624	0.680738	0.060949	0.930188	0.0419374
pseudo_311	0.701994	0.0290699	0.121113	-0.0846731	0.833572	-0.00532306	0.105635	0.0822561	0.128313	-0.0211516	0.749171	0.0285158	0.735238	0.0147411	0.409704	-0.00986078	0.826809	0.0256666	0.393548	-0.0138607	0.422349	0.0575934	0.227703	0.0255577	0.00291625	-0.0546308	0.119891	0.0858876	0.31947	-0.00116385					pseudo_311	0.89707	0.0171152	0.720209	0.0198455	0.0717969	0.0720082	0.133416	0.0896733	0.732906	0.0479142	0.404619	-0.0121013
pseudo_312	0.750307	0.00484033	0.982699	0.0128323	0.19605	-0.0156181	0.60696	0.0158343	0.962375	0.00544714	0.743501	-0.0129478	0.424551	-0.0124263	0.631247	0.0054827	0.378635	0.016802	0.665047	-0.00542682	0.155171	0.133529	0.661357	0.0169142	0.485727	-0.0182511	0.873281	0.0139223	0.84101	0.000425593					pseudo_312	0.508117	0.0376798	0.32033	-0.0220153	0.488791	0.0157361	0.67923	0.0106637	0.985105	0.0616329	0.0463136	-0.0715174
pseudo_313	0.549652	0.0160461	0.0381208	-0.10794	0.720209	0.00958474	0.0438377	0.083064	0.396228	0.0804972	0.714248	0.0117971	0.27069	-0.0088078	0.281924	-0.0156219	0.880689	0.013926	0.602233	0.0086558	0.496683	-0.0122222	0.804251	0.0479404	0.425185	-0.0161125	0.223119	0.0620739	0.614706	-0.0115668					pseudo_313	0.408645	0.00255058	0.87581	0.013618	0.308766	0.0769748	0.0248331	0.0633066	0.20992	-0.0564257	0.436575	0.0177725
pseudo_314	0.453534	0.00847413	0.31598	0.0410594	0.926718	0.0135924	0.550434	0.0107122	0.476405	-0.0125665	0.40125	-0.0161935	0.555122	-0.00826102	0.729951	0.0190419	0.413536	0.0150452	0.354196	-0.0016049	0.839413	0.0107998	0.315319	-0.0256751	0.315319	-0.0136603	0.347357	0.0560939	0.134477	-0.0198567					pseudo_314	0.790658	-0.00944258	0.515816	0.019147	0.824218	-0.00988688	0.13707	0.0386954	0.612127	-0.0240478	0.715366	0.00575625
pseudo_315	0.737845	0.00738423	0.552561	0.0490797	0.668309	0.0103873	0.403775	0.0121863	0.989917	0.0354664	0.341245	0.01697	0.810958	0.00423797	0.906417	0.00422764	0.146385	0.0342427	0.113077	-0.0267264	0.415464	-0.0257902	0.857969	-0.00227742	0.251632	-0.0221852	0.444562	0.000984426	0.817757	-0.00043687					pseudo_315	0.593925	-0.00420414	0.963618	0.0148966	0.177218	0.0257322	0.968387	0.00921582	0.346374	-0.0193316	0.715366	0.0552845
pseudo_316	0.249779	0.151853	0.628525	-0.0432577	0.787204	-0.00190624	0.501799	-0.00661511	0.508051	0.086867	0.766486	0.00251451	0.841324	0.0419889	0.632312	0.0131354	0.682929	-0.00446196	0.269828	0.0491384	0.512922	0.0146957	0.537851	0.0149177	0.180382	-0.0206569	0.543674	0.0399628	0.0296083	-0.0625195					pseudo_316	0.173771	0.103261	0.345716	0.146815	0.443136	-0.0209307	0.697949	-0.000625737	0.235394	-0.0311539	0.256621	0.107017
pseudo_317	0.220865	0.07542	0.194712	-0.0527485	0.103867	0.0464851	0.589283	0.00959157	0.243063	-0.00661271	0.296227	-0.0162744	0.359132	-0.0217628	0.130584	0.0501612	0.306641	0.0187098	0.0240701	0.13771	0.269398	-0.0222762	0.387121	-0.00860236	0.670064	0.0103614	0.158549	-0.0277304	0.398994	-0.01932					pseudo_317	0.412899	0.0806217	0.105305	0.153553	0.625816	-0.0215139	0.267458	0.0178194	0.866569	0.0401466	0.176037	-0.0480694
pseudo_318	0.0948116	0.103718	0.620058	0.0271154	0.742225	0.012189	0.594457	0.0200869	0.986259	0.0287312	0.63765	-0.00650884	0.265506	-0.00297535	0.705328	-0.0050458	0.112889	-0.0251372	0.138521	-0.0310273	0.579514	-0.033924	0.0840864	0.0319516	0.0898852	-0.0330248	0.981481	0.0190805	0.0410968	-0.0263904					pseudo_318	0.19042	0.101796	0.336613	0.116365	0.67418	0.0219975	0.62217	0.0163466	0.100261	-0.0570923	0.959988	0.0374778
pseudo_319	0.182338	0.00300076	0.773431	-0.010476	0.75973	0.00543326	0.327745	0.0292626	0.175082	-0.0245732	0.80889	-0.0118776	0.772828	0.00614126	0.542681	-0.0126563	0.427317	0.0426726	0.867565	-0.00203415	0.788355	0.0127637	0.547656	0.0226334	0.801935	0.00483673	0.530833	-0.0196491	0.596998	-0.0173943					pseudo_319	0.469625	0.0013567	0.2529	-0.00883901	0.361101	0.0303168	0.389416	0.0226646	0.929191	0.00453715	0.679913	-0.0222879
pseudo_32	0.366109	0.0205873	0.681422	0.0243589	0.572371	0.0138983	0.394563	-0.0174513	0.729951	0.0420247	0.592385	-0.0215986	0.416765	0.0794467	0.112585	-0.0278422	0.540813	-3.21507e-05	0.75973	0.000971313	0.704601	0.0462916	0.745768	-0.00719111	0.845054	0.00541467	0.188805	-0.0368334	0.372851	-0.0250636					pseudo_32	0.413753	0.0015156	0.803935	0.0534161	0.453866	-0.0157519	0.346481	-0.0249622	0.711651	0.0577076	0.542681	0.121597
pseudo_320	0.0784527	-0.0353644	0.12004	0.0619033	0.183428	-0.0188935	0.822845	-0.0141014	0.402091	0.0343107	0.13958	-0.0254507	0.0794628	0.0762163	0.472299	0.00353024	0.135504	-0.0245774	0.0964562	-0.000314471	0.659623	-0.0152722	0.428671	-0.017803	0.41397	-0.0131849	0.48479	0.0124394	0.505452	-0.0359999					pseudo_320	0.0393031	-0.0610182	0.268461	-0.00550807	0.515424	-0.0159715	0.907729	-0.00655645	0.700553	0.0446817	0.167582	0.125942
pseudo_321	0.919482	0.0368604	0.563249	0.0181842	0.611641	-0.00747195	0.251632	-0.0396582	0.614308	0.0284048	0.63765	0.0291764	0.830784	-0.00667552	0.40631	-0.0200264	0.0371449	-0.0312952	0.19042	0.0328137	0.496683	0.015035	0.0651447	-0.0312031	0.90523	-0.00114643	0.894561	0.0252325	0.340191	-0.0149338					pseudo_321	0.703491	0.00372698	0.931472	0.0657962	0.0812199	-0.0509365	0.65206	-0.0233567	0.840797	-0.0222242	0.999403	0.0269081
pseudo_322	0.920671	0.0311651	0.455956	0.00557779	0.0906092	-0.0245933	0.688714	-0.0403605	0.665705	0.00750075	0.761693	0.00786354	0.296259	-0.0221847	0.36294	0.0228311	0.744176	0.00804926	0.659623	0.0344456	0.826576	0.00475009	0.676624	-0.0125699	0.0414552	-0.0362816	0.521061	0.00500998	0.163839	-0.0282942					pseudo_322	0.675947	0.0191634	0.659623	0.0699562	0.460192	-0.046305	0.699056	-0.0290867	0.345609	-0.0542876	0.975509	-0.00853592
pseudo_323	0.234873	0.112921	0.272654	-0.0515057	0.732555	0.0135859	0.173184	0.0292224	0.375717	0.00832812	0.0557286	0.0465871	0.461082	0.0909217	0.0785942	-0.0271458	0.47299	-0.00356282	0.515816	0.0106976	0.404417	0.0418516	0.332953	-0.0185996	0.506579	0.0235395	0.336706	0.0522141	0.236622	-0.0417634					pseudo_323	0.598072	0.0460524	0.0103003	0.203389	0.117017	0.0556349	0.0700117	0.052344	0.159245	0.0741738	0.61958	-0.0190147
pseudo_324	0.866208	0.0600322	0.722448	-0.0045262	0.960042	0.00126271	0.825176	0.0195036	0.604868	0.0016762	0.704216	0.00439184	0.840152	0.045673	0.192357	0.0285248	0.906671	0.0102002	0.788355	-0.00538157	0.326191	0.0456761	0.168043	-0.0276822	0.208134	0.028171	0.705328	0.0909579	0.560288	0.00188675					pseudo_324	0.646679	0.0183007	0.507159	0.0951353	0.388417	0.0345857	0.754042	0.00040252	0.807087	0.0101054	0.969538	0.0744616
pseudo_325	0.83218	0.0267452	0.766571	0.000928314	0.723569	0.00563833	0.287995	0.0205437	0.0263068	0.102271	0.14989	-0.0329723	0.793565	0.0245958	0.534768	-0.0103718	0.0331332	0.0528937	0.827741	0.00120055	0.0578173	-0.0790519	0.351212	0.0275736	0.820515	0.0134963	0.0785942	0.0707829	0.998215	-0.00574779					pseudo_325	0.425817	0.0545091	0.449655	0.0143806	0.646056	0.015902	0.33963	0.0278353	0.852492	0.0476167	0.527892	0.0106144
pseudo_326	0.388768	-0.0163624	0.607451	-0.0275991	0.0166841	-0.0459299	0.359004	0.0596776	0.080651	-0.0481108	0.30391	0.0209775	0.991026	0.0257857	0.3733	-0.0160518	0.089067	-0.0279969	0.919591	0.0144415	0.418038	0.0197508	0.898115	0.00276723	0.22886	0.0647437	0.0335193	0.131266	0.771748	-0.00508384					pseudo_326	0.811465	-0.0124627	0.181955	-0.0252336	0.760047	0.0327458	0.0543546	0.077936	0.757773	0.0544175	0.869743	0.00209485
pseudo_327	0.603824	0.10043	0.112737	0.0580056	0.958851	0.00570265	0.316764	0.049162	0.183816	-0.0275436	0.490425	0.0329808	0.932477	0.0421788	0.460784	0.0137257	0.541801	-0.00827564	0.832405	0.0808693	0.223751	0.0382446	0.0408609	-0.0454958	0.161668	0.0464993	0.60278	-0.00608413	0.986316	-0.0172524					pseudo_327	0.705712	0.0627742	0.209298	0.124085	0.260443	0.056703	0.419759	0.0415925	0.313762	0.015098	0.448139	0.0985797
pseudo_328	0.451732	0.0487975	0.238308	0.0528403	0.0625068	-0.0202955	0.217481	0.0324951	0.584129	0.0162685	0.242461	0.0318234	0.470252	-0.00609326	0.398734	-0.00303695	0.708315	0.0326855	0.0254486	-0.0527241	0.157355	-0.0552993	0.0333541	0.0651684	0.270694	-0.00575882	0.861498	0.00217772	0.202504	-0.0170011					pseudo_328	0.036887	0.0911768	0.635974	0.00624912	0.14597	0.0325688	0.43368	0.0375345	0.303823	-0.028617	0.917105	0.0136385
pseudo_329	0.957601	0.0251214	0.0208966	0.0716335	0.59289	-0.0187318	0.662443	0.00519047	0.375717	0.0106321	0.30391	0.0252167	0.678401	0.0291768	0.265427	-0.0241956	0.658976	-0.00454359	0.171418	-0.0242716	0.621114	0.036564	0.975509	0.00830104	0.572865	0.0492101	0.0901691	-0.042573	0.223877	-0.031345					pseudo_329	0.769999	0.0198277	0.576448	0.0458633	0.925631	0.000434468	0.574408	0.0128125	0.596498	0.0676063	0.951637	0.0286346
pseudo_33	0.277925	0.0812652	0.191944	-0.0462594	0.389416	0.0726084	0.0881964	-0.0574289	0.0232334	0.137256	0.0279711	0.0571996	0.332292	-0.0300107	0.917105	-1.6876e-05	0.193572	0.0329174	0.0897573	-0.0139204	0.478862	0.0363437	0.335202	0.0140785	0.0978091	0.0725549	0.734459	0.0122387	0.35241	-0.02983					pseudo_33	0.640247	-0.0120626	0.0476103	0.167305	0.121981	-0.0566856	0.079003	-0.0486358	0.524142	0.011701	0.497043	-0.022179
pseudo_330	0.723207	0.112414	0.893521	-0.0155786	0.695737	0.0172803	0.071729	-0.0404674	0.665705	0.0393157	0.632312	0.0542896	0.897976	0.0397697	0.169434	0.039103	0.302421	-0.0200247	0.176149	-0.0184741	0.360445	-0.0426905	0.458966	-0.00475739	0.915916	0.00889853	0.673341	0.00127395	0.924547	-0.0192738					pseudo_330	0.303164	0.136818	0.995824	0.0792897	0.0292759	-0.0521784	0.26233	-0.0255179	0.96843	0.0546979	0.814697	0.0173424
pseudo_331	0.397063	0.0977591	0.407797	0.0616997	0.824247	-0.00184862	0.471781	0.0232275	0.22483	-0.0142522	0.600694	-0.0131323	0.104196	0.0976318	0.561705	0.0110315	0.249227	-0.019205	0.660706	0.0152387	0.713505	0.0249283	0.965956	0.00407512	0.618772	0.00947949	0.714007	0.0219163	0.305889	-0.0237138					pseudo_331	0.325454	0.0790997	0.311669	0.11978	0.518321	0.00825701	0.461397	0.0319351	0.135896	0.0826051	0.103395	0.127031
pseudo_332	0.975509	0.0569195	0.103867	-0.0630949	0.331375	0.0213726	0.548654	-0.0172325	0.827509	-0.00671477	0.149045	0.0586095	0.956349	0.0310729	0.829844	-0.000458253	0.0927776	-0.0311132	0.366763	-0.024876	0.594961	-0.0217543	0.447243	-0.0169805	0.712014	-0.00438927	0.0945159	0.104449	0.0601104	-0.0366374					pseudo_332	0.735934	0.0629689	0.67704	0.0484078	0.993446	-0.00243063	0.256017	-0.0232029	0.872448	0.0242616	0.79384	0.0225082
pseudo_333	0.682109	0.0131757	0.97912	-0.00519682	0.844092	0.0205751	0.215255	0.0417482	0.265516	0.0525618	0.800465	0.0043592	0.702718	0.0218793	0.480122	-0.00947718	0.189006	0.0849811	0.317426	-0.0188407	0.767713	0.00928094	0.18431	-0.0296152	0.15988	0.0364213	0.529544	-0.00404524	0.374453	0.00374646					pseudo_333	0.723569	0.0430395	0.318876	-0.00877273	0.240142	0.032179	0.202331	0.0468955	0.602728	-0.00364134	0.971926	0.0367597
pseudo_334	0.650537	0.111667	0.58876	-0.0161731	0.362018	0.0207994	0.665705	0.0210837	0.982675	0.0429126	0.12869	0.0425128	0.871928	0.0286646	0.769693	-0.00636576	0.898463	-0.00349413	0.162241	-0.025677	0.728057	0.039392	0.684308	0.00854646	0.0366298	-0.0305291	0.968344	0.0318859	0.703153	-0.0134292					pseudo_334	0.754042	0.152025	0.689116	0.053402	0.942256	0.0146355	0.401893	0.0224045	0.499165	-0.0275443	0.599653	0.0907996
pseudo_335	0.352762	0.0884524	0.519688	-0.0378351	0.142956	0.0283441	0.284611	0.0189847	0.242461	0.103361	0.068713	-0.0361458	0.736369	0.0774419	0.172712	0.0352325	0.452966	-0.0104717	0.316702	-0.0225063	0.141331	0.0421973	0.717603	0.0633676	0.144459	0.0467185	0.646229	0.042445	0.957774	-0.0230696					pseudo_335	0.0445111	0.130272	0.917217	0.0491804	0.223246	0.0245125	0.477007	0.0134568	0.702768	0.0838374	0.554659	0.0741524
pseudo_336	0.103395	0.0978882	0.5265	-0.0431382	0.247969	-0.0316298	0.202774	0.0402705	0.0118468	-0.0610588	0.843881	0.0529058	0.0327842	0.12772	0.152021	0.0196814	0.0440123	0.0320576	0.127336	-0.0243062	0.123646	0.0823179	0.392776	0.0393493	0.294844	0.0184682	0.0945159	0.0824999	0.562298	-0.0162404					pseudo_336	0.1869	0.069028	0.154304	0.116407	0.165076	0.0281032	0.21923	0.0344864	0.00393676	0.203528	0.136793	-0.061488
pseudo_337	0.54203	0.0784231	0.436319	0.0157038	0.837076	0.00856598	0.963568	0.00168607	0.216923	0.054679	0.405464	0.050199	0.112433	0.12047	0.07388	0.0288713	0.203477	-0.0214148	0.419759	0.0131796	0.282581	0.0585602	0.596533	-0.00502854	0.388768	0.0454142	0.448139	0.086668	0.644272	-0.00560867					pseudo_337	0.966655	0.0527345	0.585736	0.0989947	0.690619	-0.015577	0.783754	0.0055467	0.12019	0.124777	0.176995	0.0867225
pseudo_338	0.0803915	0.130221	0.238904	0.0409618	0.348016	0.0286256	0.65702	0.00617373	0.423448	0.0179575	0.0604893	0.0459387	0.543122	0.00467799	0.0295011	0.0628856	0.656816	0.00761558	0.336613	0.0626131	0.525524	0.00852459	0.448139	-0.00361304	0.991038	-0.00556167	0.620636	0.0728987	0.234855	-0.0503897					pseudo_338	0.111051	0.121664	0.0920435	0.126471	0.781747	0.00255069	0.54026	0.00490414	0.260443	-0.0244166	0.792686	0.0270837
pseudo_339	0.997013	0.0247589	0.916031	-0.0369069	0.533358	0.017534	0.230602	0.0260948	0.893377	0.00565452	0.598612	0.0318881	0.846018	0.0178751	0.131005	-0.0255806	0.632178	-0.0055707	0.0412855	-0.0556506	0.399379	0.0509004	0.0342749	-0.0547806	0.0478109	0.0585552	0.125457	-0.0341536	0.101969	-0.0300968					pseudo_339	0.641317	0.0817934	0.642388	-0.0241622	0.346374	0.0318562	0.271348	0.0200625	0.569849	0.0598612	0.293466	-0.0228094
pseudo_34	0.58825	0.02479	0.36915	-0.0414821	0.175195	0.0337337	0.380579	-0.0152577	0.198037	0.0598473	0.40631	0.01216	0.462908	0.00689651	0.262316	-0.0120824	0.588238	-0.0102744	0.272654	-0.0185833	0.756316	0.0344278	0.456245	-0.0117	0.475478	-0.0131472	0.742369	0.0679266	0.691018	0.00148802					pseudo_34	0.465044	-0.0218989	0.544224	0.063229	0.405901	-0.0251313	0.466873	-0.0015112	0.243748	-0.0381498	0.949251	0.0442982
pseudo_340	0.940907	0.0627349	0.5552	0.0287735	0.957659	-0.00789626	0.0473073	-0.0447013	0.863852	0.0144441	0.00823035	0.0765209	0.366248	0.010652	0.578996	-0.00174721	0.391712	0.0154487	0.117216	0.0298211	0.188906	0.0670284	0.63872	0.00831594	0.848572	-0.0105733	0.334451	-0.025596	0.572402	-0.00170464					pseudo_340	0.136934	-0.0403015	0.443403	0.172357	0.0100956	-0.0554191	0.303866	-0.0219025	0.624758	-0.00693698	0.27594	0.0275422
pseudo_341	0.123863	-0.0352218	0.152581	0.0441533	0.0802871	0.0426694	0.898115	0.0170929	0.900486	0.00240184	0.0394067	0.0709102	0.357562	0.0914999	0.447243	0.0186832	0.130114	-0.0242268	0.406951	0.0194658	0.0188375	-0.092715	0.0984176	0.0549297	0.879184	0.0128191	0.376525	0.0289656	0.536437	-0.0117812					pseudo_341	0.401893	-0.0328895	0.046284	-0.0396263	0.546759	0.0257366	0.864036	0.00288617	0.100571	0.151769	0.733331	0.0401258
pseudo_342	0.192868	0.00876764	0.776868	-0.0433869	0.986278	0.00849524	0.42085	0.062547	0.444562	0.0496122	0.512346	0.0464386	0.575404	0.0195678	0.668973	-0.0174624	0.28458	0.0245442	0.294125	-0.0138932	0.45686	-0.0105197	0.900486	-0.00219245	0.847399	0.00149791	0.580021	0.0255885	0.969662	-0.0158951					pseudo_342	0.071881	-0.0341237	0.488198	0.0288626	0.519289	0.0443933	0.439853	0.0601914	0.338025	0.0924723	0.116716	-0.0682633
pseudo_343	0.951637	0.0745659	0.655297	-0.0272016	0.285944	0.0265731	0.313877	0.0715539	0.0491757	0.0541261	0.662443	0.0422443	0.203753	0.105732	0.609056	-0.0176522	0.391712	0.0127708	0.963618	0.0307929	0.0330168	-0.0754228	0.240655	0.0241085	0.092811	-0.0310912	0.342766	-0.0137365	0.383341	-0.0271321					pseudo_343	0.833572	0.0599263	0.431925	0.0690234	0.325379	0.0556076	0.299666	0.0860949	0.70166	0.0468835	0.0559205	0.153003
pseudo_344	0.611154	0.0627342	0.87581	-0.00499162	0.416104	0.0293707	0.160326	-0.0432307	0.120606	0.0437603	0.476405	-0.0100326	0.829614	0.102786	0.221983	-0.0177203	0.0264137	0.0407956	0.398543	-0.0269378	0.716854	-0.00734053	0.376525	0.0231542	0.963568	-0.00488254	0.081172	-0.0285595	0.527627	-0.0198603					pseudo_344	0.655297	0.054642	0.598072	0.0671905	0.0681068	-0.0513595	0.328406	-0.0347047	0.91733	0.0704358	0.342766	0.124598
pseudo_345	0.353538	0.0722298	0.343426	0.0521917	0.442514	0.0202232	0.15331	0.084298	0.378143	0.0739392	0.522034	-0.021739	0.576428	0.056446	0.351212	-0.017194	0.623701	-0.00584741	0.689116	-0.0271014	0.0141506	-0.0995778	0.655938	0.0158147	0.0484893	0.072606	0.067581	-0.0444949	0.132547	-0.015902					pseudo_345	0.598072	0.0592153	0.0908946	0.0918678	0.0379674	0.10563	0.305275	-0.0181801	0.9482	0.0210883	0.341245	0.0849476
pseudo_346	0.41397	0.00701404	0.148337	0.0688524	0.22661	0.0263367	0.137188	0.0434675	0.550652	0.056992	0.219724	0.0331348	0.0132073	-0.0731224	0.408005	0.0349309	0.296163	0.0319934	0.236527	-0.0327857	0.624285	-0.0240855	0.633378	0.0651478	0.206516	0.0278375	0.748036	0.00981997	0.449995	-0.000447732					pseudo_346	0.714621	0.0497139	0.152581	-0.043001	0.208295	0.0444212	0.124011	0.0443514	0.0984228	-0.0811806	0.0540257	-0.0819783
pseudo_347	0.641217	0.0134962	0.0737911	-0.0874947	0.75973	0.0124893	0.0307532	0.0739358	0.674434	0.0356597	0.631247	-0.00935619	0.526347	0.0489773	0.282594	-0.0197351	0.998213	0.00335879	0.710161	-0.00162937	0.992244	-0.00108139	0.774276	-0.00698574	0.763976	0.0232269	0.335953	0.121984	0.702832	-0.00702027					pseudo_347	0.586822	0.00427328	0.760179	0.0283132	0.0654427	0.0697478	0.053424	0.0864242	0.14597	0.0806528	0.80541	0.0158202
pseudo_348	0.125333	-0.0102503	0.426687	-0.0393682	0.603275	0.0447764	0.448139	-0.0219723	0.0689412	-0.0412953	0.0614406	0.0472096	0.165624	0.0888698	0.630182	0.0163513	0.827972	0.0187611	0.458672	0.0179478	0.580538	-0.0106143	0.481986	0.00153776	0.485727	-0.019577	0.731077	0.0356802	0.118921	0.00949881					pseudo_348	0.43105	0.00100537	0.0608412	-0.0098663	0.292039	-0.0241424	0.760869	-0.0173865	0.158362	0.0981072	0.370093	0.0781534
pseudo_349	0.878003	0.0256706	0.191944	0.0455893	0.278581	-0.0182156	0.0302927	-0.0465224	0.592385	-0.0169948	0.556668	0.0160763	0.249748	-0.00980232	0.615361	0.00646532	0.199262	-0.0272984	0.954085	0.00868443	0.553616	-0.0203333	0.439228	-0.023415	0.703105	-0.0205006	0.396228	0.00183428	0.566329	-0.00812181					pseudo_349	0.730305	0.0217876	0.826576	0.0279698	0.0768871	-0.0403056	0.0382601	-0.0592418	0.816353	0.0182453	0.137188	-0.0435137
pseudo_35	0.662443	0.108847	0.926718	-0.0190899	0.929095	0.00698699	0.945674	0.00200823	0.852093	0.0227128	0.708668	0.0404215	0.403976	0.0608624	0.574905	0.010018	0.603769	0.0101263	0.56224	-0.0033095	0.0745179	0.0837914	0.392902	0.0455739	0.42085	0.047044	0.760552	0.0491806	0.0251283	0.0123072					pseudo_35	0.79181	0.126159	0.279245	0.113828	0.630054	0.0293821	0.673761	-0.015603	0.913775	0.0343381	0.168043	0.0852883
pseudo_350	0.253495	0.0969313	0.480721	-0.042302	0.25228	0.0265553	0.408005	-0.0214598	0.392073	-0.0120421	0.278589	0.0368814	0.947988	0.0299503	0.113265	-0.0182798	0.244352	-0.0103082	0.799888	0.00134648	0.534341	0.0273317	0.643006	0.0131775	0.199607	0.0473138	0.147364	0.0695024	0.456282	-0.00612841					pseudo_350	0.424081	-0.0221085	0.268104	0.139852	0.279901	-0.0256984	0.545714	0.0109679	0.494435	-0.00537817	0.556668	0.0322349
pseudo_351	0.79384	0.0150435	0.114787	-0.0751138	0.895887	0.00247686	0.496094	-0.013116	0.611154	0.033779	0.2766	0.0444733	0.0931851	0.119216	0.856793	0.0167635	0.867744	0.0286702	0.710161	-0.00108306	0.491017	-0.0395079	0.646881	-0.0107588	0.917105	0.0614798	0.495147	-0.00155482	0.468088	-0.00923443					pseudo_351	0.370747	-0.0117379	0.787204	0.0645067	0.381067	-0.0204984	0.85112	-0.00398217	0.256666	0.134621	0.238859	0.0974516
pseudo_352	0.593421	0.0726718	0.848776	0.0338849	0.67923	0.0169159	0.732203	0.00284637	0.481054	-0.0245864	0.0469741	-0.0537889	0.244846	0.0556968	0.0263068	0.0446518	0.184026	0.0153857	0.569323	0.0439609	0.443403	0.0395598	0.530833	0.0244936	0.954022	0.019718	0.53674	0.0276064	0.459896	-0.0194584					pseudo_352	0.846433	0.0453528	0.465958	0.0837324	0.840797	0.0160845	0.412046	-0.0102396	0.302421	0.0490654	0.286639	0.0796912
pseudo_353	0.791532	0.0418717	0.789506	0.0245109	0.352644	0.0474569	0.907603	0.0212363	0.103078	0.0695625	0.0819586	0.0779402	0.46749	0.0563492	0.152879	-0.0142522	0.809401	-0.00194877	0.644532	0.00491316	0.38777	0.0247191	0.022084	-0.0635478	0.260408	0.0492623	0.42085	0.0178257	0.123577	-0.0307534					pseudo_353	0.955276	0.0286627	0.393134	0.0573083	0.874801	0.0164435	0.603275	0.0303113	0.435185	0.0836469	0.705328	0.0432487
pseudo_354	0.202774	-0.0145233	0.331375	0.0521393	0.293438	-0.0157095	0.618524	0.00874383	0.129445	-0.0304116	0.0887565	0.0314627	0.637189	0.0483137	0.559688	0.0267901	0.0180328	-0.0379055	0.842922	0.00485325	0.114443	0.0650824	0.992233	0.00549552	0.912352	-0.00158137	0.77313	0.00147941	0.509273	-0.0114844					pseudo_354	0.43368	0.00475008	0.160897	-0.0287599	0.870095	-0.00397775	0.465044	0.00858021	0.465653	0.0976806	0.946867	-0.00567229
pseudo_355	0.572865	0.020368	0.702381	-0.0186	0.316702	0.0240427	0.783466	0.0110822	0.741237	0.00404743	0.612106	-0.0107626	0.0516831	0.137927	0.898115	-0.00457282	0.588238	-0.0050749	0.8022	-0.00692488	0.587729	0.0448431	0.831012	0.0270979	0.570828	0.00828741	0.284878	0.0855112	0.350098	-0.00139229					pseudo_355	0.420622	0.00594665	0.835908	0.0638533	0.747568	0.0124461	0.662875	0.00839698	0.121262	0.131434	0.119179	0.141774
pseudo_356	0.0458234	-0.0488904	0.21811	-0.0570637	0.728057	-0.00925687	0.950444	0.0164162	0.921981	-0.0022077	0.244276	0.029984	0.597071	0.0186033	0.133661	-0.0275417	0.391712	0.0200098	0.503336	0.0310473	0.408906	-0.0460732	0.979092	0.0166776	0.129067	0.000133065	0.617469	0.0531687	0.126513	0.00846267					pseudo_356	0.101348	-0.0567167	0.0752507	-0.0459146	0.859525	0.0235391	0.962426	0.0110968	0.25604	0.069751	0.152879	-0.0689496
pseudo_357	0.290722	0.0665609	0.49479	-0.0331896	0.884068	0.0091399	0.136793	0.0259576	0.797307	0.00941478	0.548654	0.0306513	0.0739693	-0.0725556	0.567779	-0.000482301	0.592362	0.0310633	0.267458	0.0666967	0.508125	-0.0239502	0.678816	0.00976554	0.938524	-0.0109204	0.96715	0.00204056	0.00316901	-0.0265542					pseudo_357	0.827741	0.00745965	0.0326496	0.115219	0.204008	0.024759	0.206598	0.0318183	0.0741853	-0.110979	0.327006	-0.0418677
pseudo_358	0.0918881	-0.0267719	0.316865	0.0415197	0.171418	-0.0207984	0.122045	0.0381141	0.0481491	-0.0264894	0.306736	-0.0222017	0.113455	-0.0371595	0.315822	0.0159903	0.0462544	0.0467012	0.428429	0.0258316	0.237073	0.0550034	0.528871	0.0174283	0.797307	0.0170287	0.092467	0.0876062	0.201976	-0.0102917					pseudo_358	0.164046	-0.0387454	0.146665	0.144335	0.238949	0.0289488	0.0866886	0.0414717	0.485048	-0.012552	0.0890376	-0.0650612
pseudo_359	0.027999	-0.0453383	0.825411	-0.0307516	0.404417	0.00283943	0.930188	0.00817957	0.65702	0.0174306	0.608008	-0.0165508	0.114829	-0.0229684	0.954022	0.00498593	0.00598192	-0.0439017	0.644532	0.0168401	0.919591	-0.0385127	0.145284	-0.0279117	0.30391	0.00653264	0.372497	0.083853	0.0648707	0.00896786					pseudo_359	0.0290751	-0.0622331	0.242116	-0.0278863	0.903121	0.00973297	0.872275	0.0081086	0.04262	-0.0673355	0.885093	0.0147153
pseudo_36	0.930188	0.0408216	0.937418	-0.010408	0.96481	0.00506228	0.0333947	-0.0472192	0.672248	-0.0180969	0.954022	0.00432748	0.176884	0.0831522	0.00716887	0.05985	0.446697	0.0201484	0.446076	0.0106036	0.888793	0.000896445	0.247323	0.00330928	0.00576636	0.0840927	0.429545	0.0785702	0.54433	-0.0182264					pseudo_36	0.706823	0.0470532	0.898254	0.0420996	0.0916228	-0.0365218	0.0229687	-0.056828	0.335021	0.0932748	0.289356	0.0839973
pseudo_360	0.366903	0.00326302	0.924342	0.0142441	0.342664	0.0237801	0.958795	0.0519827	0.231185	0.0835878	0.356655	-0.00836494	0.670732	0.0784245	0.940907	-0.00307631	0.0499715	-0.0294647	0.0491405	-0.00813849	0.298969	0.0610369	0.0578703	0.0375019	0.273308	-0.0297607	0.145284	-0.0166147	0.643294	-0.00451928					pseudo_360	0.254767	-0.0403619	0.656377	0.0350605	0.853663	0.055523	0.955276	0.0417508	0.452067	0.00138707	0.174131	0.147421
pseudo_361	0.618524	0.090779	0.197607	-0.0808345	0.650982	-0.0045288	0.493255	-0.00738289	0.570828	0.0359671	0.296227	-0.00533133	0.138639	-0.0327252	0.472703	-0.0102577	0.0328876	-0.0325505	0.657459	0.00751791	0.641317	0.0200072	0.974797	0.0194559	0.572865	0.016935	0.542681	-0.0116577	0.57545	-0.00454609					pseudo_361	0.888793	0.0241742	0.713505	0.131168	0.57901	0.000255621	0.616369	0.0116459	0.884225	0.0341439	0.0128926	-0.0721482
pseudo_362	0.115672	0.0750463	0.64346	0.0149992	0.364386	0.0351729	0.468099	0.0158834	0.696449	0.0193621	0.344292	-0.0271177	0.439489	0.0494266	0.0295011	-0.0449398	0.891304	0.00336831	0.503336	-0.0114711	0.352644	0.0705322	0.374667	0.0235097	0.179367	0.031108	0.375717	-0.0214196	0.561292	-0.0121055					pseudo_362	0.21923	0.0623872	0.147499	0.099158	0.244958	0.020397	0.913658	0.00703334	0.338025	0.0334388	0.848572	0.0697226
pseudo_363	0.203306	-0.0083154	0.591856	0.0274305	0.182936	0.0456553	0.504664	0.0653249	0.942099	0.00371088	0.121684	0.0297896	0.660922	0.0527422	0.0843555	0.0306083	0.5658	-0.00184165	0.010256	-0.0739736	0.72469	-0.0172553	0.249163	0.0314866	0.335953	-0.0217229	0.520089	-0.0141041	0.561292	-0.00662815					pseudo_363	0.667221	-0.00626851	0.0449889	-0.0171218	0.157922	0.0966227	0.997017	0.025877	0.969621	0.0521073	0.408854	0.0580861
pseudo_364	0.825176	0.0423651	0.208215	0.0807648	0.505246	0.0283681	0.725452	-0.00504581	0.341245	0.0276613	0.988649	-0.00706956	0.760234	0.0411191	0.681011	0.00247141	0.904304	-0.00112082	0.0290559	0.071426	0.203391	-0.0566431	0.611154	0.0361823	0.907603	0.0115171	0.272653	0.06892	0.698732	-0.0223312					pseudo_364	0.926718	0.00224187	0.479791	0.055638	0.604811	-0.0148548	0.916031	0.0107464	0.170134	0.124177	0.490425	-0.0263931
pseudo_365	0.763976	0.0427635	0.108066	-0.0502552	0.906544	0.0141106	0.13958	-0.0380562	0.435692	-0.0117572	0.112246	0.0417041	0.185696	-0.0312278	0.165745	-0.0228753	0.0398027	0.0411412	0.0700117	0.0881089	0.572371	0.0331009	0.316764	0.0324986	0.392073	0.027709	0.329971	0.0557768	0.416735	-0.014325					pseudo_365	0.54224	0.00198628	0.345716	0.0786905	0.244958	-0.0393319	0.142141	-0.0418989	0.658976	0.013152	0.113265	-0.0762162
pseudo_366	0.668973	0.0559674	0.121473	-0.0836457	0.115823	-0.0301975	0.426055	-0.0223831	0.00327695	0.149776	0.0907392	0.0383591	0.273965	-0.0143795	0.532798	-0.0113022	0.57493	0.0275181	0.181465	0.0453928	0.121833	0.0389435	0.63979	-0.0123891	0.182976	0.0312674	0.754855	-0.00500108	0.0205048	0.010369					pseudo_366	0.782605	0.0263817	0.725812	0.0617807	0.307349	-0.0299296	0.0747615	-0.043393	0.362673	-0.0091702	0.409704	-0.0159599
pseudo_367	0.912352	0.00346004	0.772287	0.00216975	0.206598	-0.0259192	0.096902	-0.0218324	0.760552	0.0137723	0.555663	0.00380665	0.0476749	-0.0473757	0.981481	0.00253215	0.687319	0.00713771	0.182936	-0.0482242	0.842922	-0.0076182	0.465349	0.0261381	0.330715	-0.0154363	0.0486601	0.0863678	0.889094	-0.0073134					pseudo_367	0.586699	0.0371524	0.680326	0.00469572	0.380255	-0.0155237	0.086964	-0.0345102	0.0240757	-0.100132	0.520089	-0.0133262
pseudo_368	0.544668	0.0345936	0.32033	-0.0403063	0.866389	0.0095251	0.995818	0.0117525	0.568795	0.0313409	0.701994	0.0140783	0.0746996	-0.0383247	0.977897	0.00244311	0.89721	0.00239673	0.906544	0.0113675	0.351097	0.0259292	0.577972	-0.019301	0.954022	0.00804993	0.777362	-0.0102171	0.889094	-0.00468311					pseudo_368	0.65854	0.0362709	0.567295	0.039554	0.708315	0.0063921	0.837076	0.0119865	0.15058	-0.0439693	0.307445	-0.0488365
pseudo_369	0.622752	0.00327356	0.186401	0.0574302	0.141736	0.0298809	0.470859	-0.0155591	0.3733	-0.0190682	0.825176	-0.0135901	0.240613	0.0687095	0.468099	0.0275986	0.59133	0.0629177	0.193476	-0.0195881	0.0600223	0.068385	0.229439	-0.018486	0.65702	0.0611797	0.02651	0.0883133	0.31947	0.00327978					pseudo_369	0.917217	0.00478735	0.668309	-0.00104926	0.41439	-0.0288334	0.595997	-0.0227751	0.22667	0.099227	0.708668	0.071956
pseudo_37	0.631247	0.0269339	0.347248	0.0409413	0.773431	-0.000150074	0.22886	0.0515332	0.0327779	-0.0474274	0.504664	0.0130679	0.358346	-0.0193803	0.283938	0.00398656	0.0768871	0.0442745	0.421485	0.0241591	0.00423371	-0.141333	0.226551	-0.0222356	0.892192	-0.000360051	0.351212	0.0429772	0.153271	0.00322058					pseudo_37	0.566282	0.08503	0.156916	-0.0304801	0.57901	0.0415592	0.0855939	0.062285	0.41439	-0.0212427	0.095108	0.132926
pseudo_370	0.955215	0.05321	0.143364	0.0649494	0.472386	0.0218352	0.235295	-0.0266381	0.0336442	-0.0689951	0.289168	0.0288217	0.216295	-0.0122407	0.339727	-0.000887741	0.19874	0.0168227	0.244921	-0.0414796	0.133804	0.0373107	0.956408	-0.00994844	0.173657	-0.0361713	0.952829	0.0291186	0.706476	-0.00903463					pseudo_370	0.665047	0.0322436	0.868742	0.0594604	0.367417	-0.0280162	0.188403	-0.0377706	0.437826	-0.00688381	0.287316	-0.0121123
pseudo_371	0.290039	0.0489549	0.138919	-0.0485661	0.248581	-0.020426	0.280586	-0.0292816	0.40961	-0.0108825	0.704216	-0.00910353	0.739763	-0.00240604	0.0401282	0.037175	0.907854	-0.00311608	0.823083	0.000566194	0.143364	0.0736546	0.617469	-0.0107332	0.901672	0.013719	0.361362	-0.0198951	0.818916	-0.00480574					pseudo_371	0.363596	0.0771045	0.818431	0.0405435	0.400022	-0.0213219	0.159562	-0.0347352	0.977958	0.0196773	0.633378	-0.0121713
pseudo_372	0.306736	0.0650437	0.340288	-0.0475166	0.797578	0.012245	0.377333	-0.0245546	0.362151	0.0501876	0.553656	0.0144506	0.983848	0.0191382	0.754855	0.0066406	0.415244	-0.00872804	0.55573	0.0499801	0.624285	-0.0258343	0.118119	0.0368621	0.537728	0.016461	0.937333	0.0213555	0.666988	-0.00921367					pseudo_372	0.0900406	0.107705	0.823083	0.0196005	0.719457	-0.00939328	0.156042	-0.0366721	0.974384	0.00335081	0.958795	0.0292137
pseudo_373	0.203306	-0.00991434	0.152152	0.0506903	0.626403	0.0194747	0.632312	-0.00411284	0.624871	-0.0159558	0.227703	0.0922335	0.642552	0.010415	0.836856	0.0105321	0.447589	0.0130659	0.644532	-0.00562277	0.907729	-0.00868219	0.961181	0.0209448	0.321128	0.0616925	0.394563	0.0483353	0.33195	0.00252084					pseudo_373	0.188906	-0.0471354	0.215328	0.0282283	0.444914	-0.019628	0.992244	0.00487644	0.461099	0.00499609	0.866208	0.0233242
pseudo_374	0.881547	0.0375299	0.399379	0.0295799	0.396874	-0.00358216	0.433931	-0.0204487	0.96715	0.00581909	0.483855	-0.0189501	0.138639	0.0963195	0.576949	-0.00434122	0.675271	0.0405769	0.0188375	-0.0666259	0.37315	-0.0353712	0.60278	0.012246	0.17177	-0.0348133	0.768549	0.0122554	0.406541	-0.00504905					pseudo_374	0.281244	-0.0143171	0.326928	0.0849862	0.841965	0.00286424	0.178069	-0.0318004	0.350212	0.0928039	0.147364	0.0951651
pseudo_375	0.663529	0.0137577	0.821919	-0.00837581	0.000627293	0.0753026	0.433052	0.011879	0.0598763	-0.010136	0.857969	0.0089733	0.113455	0.0856915	0.629118	0.0121521	0.47299	-0.0142306	0.45686	-0.0089242	0.741578	0.015259	0.111571	-0.0325575	0.0745163	-0.0348234	0.814697	0.0195504	0.999405	-0.0041421					pseudo_375	0.72469	0.00337906	0.968387	0.0291697	0.330548	0.0274628	0.790658	0.009902	0.230131	0.0777043	0.0801327	0.104753
pseudo_376	0.681011	0.0419591	0.884068	0.0242789	0.894704	0.00407989	0.273964	-0.0214646	0.576949	-0.00851506	0.579265	0.0173579	0.17833	0.0978886	0.937333	0.00374926	0.152284	-0.02007	0.20286	-0.0232393	0.840582	-0.045142	0.471781	-0.007217	0.389592	-0.0242445	0.999403	0.0280583	0.347031	0.00152644					pseudo_376	0.180004	0.0564194	0.615843	0.0383665	0.187002	-0.0311677	0.560224	-0.0044191	0.0249305	0.167191	0.969538	0.0337657
pseudo_377	0.951637	0.0497551	0.963618	-0.00471744	0.786054	0.0267851	0.735587	0.018346	0.250396	0.0644375	0.958795	0.00709471	0.445726	-0.0195133	0.98387	0.0193064	0.285927	-0.018249	0.307397	0.0520764	0.715737	0.0193279	0.519118	0.0129827	0.469938	-0.0107669	0.643006	-0.0332678	0.418448	-0.0235818					pseudo_377	0.637041	0.0112744	0.510036	0.0882922	0.865394	0.00266265	0.762008	0.0245811	0.413536	0.000254165	0.438343	-0.0163624
pseudo_378	0.80889	0.0205088	0.26875	0.0376671	0.754042	0.0048935	0.724329	0.0179356	0.614308	-0.0194627	0.653775	-0.00106291	0.230547	-0.0284636	0.650537	0.00635527	0.450273	0.0223367	0.54224	0.050542	0.465639	0.0969366	0.769693	-0.00799243	0.464434	-0.00695134	0.416542	0.00333546	0.813125	-0.00350179					pseudo_378	0.332121	-0.047435	0.311669	0.0559459	0.84664	0.0130282	0.666134	0.0334052	0.434307	-0.0229279	0.33897	-0.0310504
pseudo_379	0.134829	0.130674	0.570639	0.015005	0.901805	-0.00907681	0.210307	0.0540068	0.176516	0.0592051	0.58825	-0.00364809	0.89086	0.0979197	0.127938	0.0376628	0.285927	-0.00885293	0.5265	-0.0172834	0.321789	-0.0109108	0.0726786	-0.0459659	0.469938	0.0274111	0.320398	-0.0348043	0.151988	0.00525252					pseudo_379	0.0644256	-0.0639615	0.158235	0.125076	0.194598	0.0329251	0.2212	0.0483091	0.508696	-0.0198651	0.740106	0.0758487
pseudo_38	0.722085	0.103049	0.154737	-0.0630978	0.365177	0.0262233	0.324793	-0.0218464	0.901672	0.0534607	0.0227825	0.0668549	0.682798	0.0727537	0.686509	0.00758431	0.0325222	-0.0303914	0.192454	0.0429169	0.730305	0.0440822	0.076071	0.0531116	0.988649	0.00697802	0.295535	-0.0435441	0.0721845	-0.0272392					pseudo_38	0.190927	0.0937548	0.908914	0.116818	0.22782	-0.0270295	0.398543	-0.00651639	0.676363	0.0601058	0.695342	0.0790565
pseudo_380	0.971926	0.0592999	0.943368	-0.0157925	0.0829061	0.0533653	0.683208	0.000566107	0.104991	0.0559588	0.344292	0.0281404	0.135862	0.154944	0.968344	0.00243322	0.285927	-0.0145431	0.159624	0.0729407	0.853466	-0.0164759	0.245623	-0.0219323	0.324058	0.0673945	0.840367	0.0115659	0.123941	-0.0154873					pseudo_380	0.872275	0.0103575	0.942178	0.101401	0.888943	-0.0115104	0.500479	0.0262453	0.250456	0.165863	0.0830169	0.142802
pseudo_381	0.988649	0.0125161	0.26875	-0.0523086	0.416321	-0.0111501	0.812373	0.0119109	0.251632	0.00225584	0.29692	0.0668841	0.506956	-0.0119985	0.541688	0.0174231	0.628993	0.0112043	0.88643	0.0146264	0.429301	0.0113449	0.936142	-0.00559221	0.0474747	0.0745706	0.801935	0.011431	0.817757	-0.00472632					pseudo_381	0.408645	0.0492787	0.491959	-0.0165244	0.909038	0.0144004	0.695737	0.0199578	0.510613	-0.0302685	0.658103	-0.00579713
pseudo_382	0.00898775	0.163768	0.519688	-0.0365513	0.374046	0.0187745	0.980286	0.0191838	0.178856	0.0698044	0.612205	0.00407711	0.617734	-0.000741057	0.845054	0.00651496	0.707205	-0.00273444	0.220354	0.0987774	0.452349	-0.0213756	0.333702	0.0232325	0.868565	0.00865195	0.440114	0.0274082	0.0253229	-0.0589656					pseudo_382	0.0650758	0.134556	0.00751178	0.167633	0.714993	0.00862127	0.627464	0.024284	0.310334	-0.0200807	0.844706	0.0280181
pseudo_383	0.41226	-0.0151447	0.317426	0.0230324	0.613146	0.0112924	0.690921	0.00460777	0.352762	0.0598117	0.60696	-0.039974	0.589807	-0.00599746	0.21581	-0.0223018	0.510613	0.0515213	0.887611	0.0257304	0.840582	-0.0439476	0.298309	0.0423393	0.955215	0.00905526	0.725826	-0.0090938	0.251102	-0.0111696					pseudo_383	0.88643	0.0171014	0.0813265	-0.0288573	0.881867	0.00762647	0.617949	-0.00135812	0.536866	-0.0260947	0.998208	0.0200404
pseudo_384	0.674434	0.000884418	0.502383	-0.0493064	0.0917552	-0.0185228	0.097506	0.0439454	0.227703	0.0653095	0.370093	-0.0154761	0.228803	-0.0261291	0.214701	0.0275341	0.4161	-0.0139569	0.246137	-0.00369635	0.195549	-0.0475344	0.810051	0.00371801	0.540697	0.0502105	0.592385	0.0413951	0.0623812	-0.0150594					pseudo_384	0.426687	-0.0187996	0.479791	0.00622069	0.0446434	-0.0514355	0.0668364	0.0564421	0.166902	0.117742	0.354316	-0.0234168
pseudo_385	0.157227	0.0907156	0.682519	-0.0192186	0.477007	-0.0226222	0.665705	0.00124483	0.965956	0.0202459	0.529851	0.025735	0.893231	0.0245571	0.0972036	0.0374652	0.258549	-0.00200731	0.906544	0.0113956	0.446969	-0.00367524	0.159436	0.0723514	0.609056	0.0285086	0.350439	0.0438643	0.626286	0.00275708					pseudo_385	0.303164	0.051677	0.234755	0.118907	0.797848	0.000284883	0.690218	0.000787934	0.863046	0.0114467	0.997013	0.0174081
pseudo_386	0.578996	0.0190774	0.00696141	-0.124719	0.779161	-0.00364982	0.703105	-0.0151317	0.372497	0.0277521	0.597572	0.032883	0.514668	-0.0159105	0.593421	0.0421539	0.389239	0.00987506	0.604318	0.0459913	0.563249	-0.0263163	0.845054	0.00280801	0.111234	0.0376086	0.22255	0.0384328	0.998215	-0.00324573					pseudo_386	0.747235	0.0146944	0.682519	0.0210177	0.617376	-0.0157303	0.660706	-0.0201423	0.598572	-0.0170938	0.611154	-0.0141638
pseudo_387	0.367699	0.147195	0.49479	-0.0070874	0.0973587	-0.0300591	0.590316	-0.018558	0.759411	0.00956137	0.357437	0.025617	0.261026	-0.0282174	0.097506	-0.017687	0.0433889	0.0649589	0.25916	0.0203308	0.32252	-0.0381579	0.189309	-0.0405153	0.612205	0.027258	0.465349	-0.0124986	0.100416	0.00834486					pseudo_387	0.483518	0.0341451	0.294814	0.166199	0.650351	-0.015139	0.306689	-0.0277418	0.215401	-0.0280064	0.355874	-0.00638329
pseudo_388	0.475478	0.04591	0.914844	-0.0154757	0.569741	0.0152541	0.683208	-0.01419	0.573885	0.022503	0.609056	0.028996	0.0672062	-0.0554886	0.759411	-0.00103296	0.500113	-0.00869603	0.260425	0.0228302	0.879348	-0.0172705	0.294844	0.00679145	0.55868	0.0453467	0.854443	0.0131816	0.615755	-0.00450344					pseudo_388	0.757453	0.0186524	0.573389	0.0724819	0.854835	-0.0118825	0.280576	-0.0246572	0.0597619	-0.0722578	0.447243	-0.0284284
pseudo_389	0.761693	0.0804999	0.161792	-0.0741157	0.867565	-0.00175402	0.039983	0.0480031	0.107913	-0.026901	0.672248	0.00642668	0.461082	0.0488742	0.503708	-0.00960267	0.331291	0.0369484	0.253522	-0.00129551	0.0356873	-0.0787288	0.895745	0.0126222	0.247323	0.0282606	0.712014	0.00563084	0.654021	-0.0010596					pseudo_389	0.478862	0.00826344	0.418898	0.13415	0.138661	0.0357168	0.0329554	0.0504941	0.737407	-0.00288568	0.247323	0.0990421
pseudo_39	0.0349157	-0.0292489	0.630649	0.0313583	0.926718	0.00620216	0.269393	0.0619599	0.976703	0.014537	0.621694	-0.0124484	0.0371848	-0.0481545	0.285962	-0.0144571	0.840797	0.0127746	0.283252	-0.0162927	0.777054	0.00811425	0.60278	0.0343736	0.703105	0.00456957	0.729951	0.0282882	0.394838	0.00223535					pseudo_39	0.226036	-0.0172031	0.0100369	-0.0645331	0.197179	0.0543346	0.32033	0.0555514	0.0987274	-0.0664322	0.126444	-0.0388439
pseudo_390	0.108241	-0.031371	0.845262	0.00739904	0.305275	-0.0111705	0.628056	0.00502143	0.168859	0.0431788	0.167121	0.0273003	0.365453	-0.00714962	0.748036	0.0147981	0.350982	-0.0138672	0.937418	0.000356746	0.880527	-0.0222536	0.199607	0.0583957	0.843881	0.011579	0.294154	-0.0376525	0.26427	0.00656711					pseudo_390	0.150872	-0.0428549	0.475156	-0.0134302	0.770304	0.0160337	0.641317	-0.0101322	0.872448	0.0350564	0.131348	-0.0471769
pseudo_391	0.790378	0.0529338	0.0883518	0.152426	0.669398	0.0164482	0.15074	-0.0475992	0.113949	0.089801	0.96715	0.0014332	0.539152	-0.00171444	0.0788489	-0.0265617	0.245565	-0.0181488	0.315259	0.0207093	0.514851	-0.0334788	0.270043	-0.0155627	0.963568	-0.0132521	0.760552	0.0287507	0.66482	-0.00799428					pseudo_391	0.71239	0.0529646	0.841752	0.0682826	0.0512056	-0.0554996	0.354196	-0.0421966	0.920886	0.0136092	0.365315	-0.00725177
pseudo_392	0.393652	0.129237	0.669398	-0.0184579	0.447863	0.0120283	0.917105	-0.00583123	0.938524	0.00152038	0.751443	-0.00446779	0.778573	0.038209	0.126816	-0.0255101	0.315919	-0.0104018	0.367558	0.00360979	0.96481	0.00519718	0.387121	0.0473628	0.0395501	0.0971748	0.828676	0.0143872	0.0181902	-0.0458846					pseudo_392	0.0952633	0.146844	0.288751	0.118599	0.924445	0.000816467	0.782605	-0.0109951	0.23776	-0.00912606	0.444562	0.0941548
pseudo_393	0.912352	0.0178013	0.629587	0.0141283	0.413753	-0.00653587	0.859145	0.00856957	0.015169	-0.0536537	0.64408	-0.0206674	0.773976	0.0275701	0.141192	-0.0249018	0.763461	0.0252084	0.142956	0.0367907	0.768856	0.0285388	0.618524	0.0644468	0.717603	0.0186157	0.634445	0.0266108	0.351639	-0.0203917					pseudo_393	0.794116	0.0209371	0.976735	0.0308209	0.658976	0.032618	0.797578	-0.00522756	0.954147	0.0219672	0.719843	0.0259781
pseudo_394	0.873281	0.0256223	0.799888	0.0384137	0.648829	0.00212918	0.0104191	-0.0672741	0.617469	0.00854379	0.166203	0.0378241	0.80631	0.0215622	0.320398	-0.0203683	0.955337	0.0308251	0.594961	0.0297297	0.142956	0.0535436	0.171301	-0.0300011	0.878003	0.0281722	0.553656	0.0433414	0.33568	-0.0246678					pseudo_394	0.744971	0.0392335	0.995824	0.0210584	0.0963119	-0.0729733	0.00503373	-0.0763993	0.640703	0.0646946	0.601737	0.0096941
pseudo_395	0.781166	0.0657059	0.955276	-0.0130344	0.938608	0.0231767	0.241256	-0.0226015	0.143227	0.0953689	0.617469	-0.00677911	0.759092	0.0178432	0.898115	-0.00900233	0.454766	0.0149641	0.0229687	0.112997	0.813785	-0.0248176	0.43042	-0.0142379	0.468099	-0.0155701	0.056306	-0.0482398	0.381715	-0.011126					pseudo_395	0.700164	0.0562291	0.732555	0.0732052	0.213196	-0.0240334	0.309528	-0.0243045	0.545766	0.0670253	0.23002	-0.0205255
pseudo_396	0.945674	0.0349564	0.955276	-0.0102719	0.720209	-0.00968098	0.056113	-0.0429507	0.0375822	0.0793157	0.383842	-0.0193755	0.967105	0.0299327	0.466265	-0.0115494	0.606897	0.00481957	0.94813	0.0314745	0.0448291	-0.107173	0.826343	-0.00325922	0.543674	0.0155442	0.105958	-0.0419117	0.985126	-0.015151					pseudo_396	0.671578	0.0183608	0.878168	0.0415953	0.106589	-0.0372302	0.0545423	-0.0413623	0.711651	-0.0171206	0.717603	0.0561647
pseudo_397	0.0314552	0.177207	0.792963	-0.014167	0.275278	-0.0321434	0.927808	0.00556553	0.79384	0.0222479	0.376525	-0.019537	0.404821	0.0652122	0.603824	0.0124536	0.326851	0.0233113	0.307397	-0.0187328	0.263606	-0.0455152	0.819351	0.00470053	0.778867	0.0239314	0.907603	0.025963	0.380904	-0.018517					pseudo_397	0.0173062	0.168467	0.195018	0.154496	0.712765	0.00470033	0.75973	0.0191448	0.102127	0.0881094	0.874461	0.0310457
pseudo_398	0.229931	-0.00969066	0.238904	0.0520951	0.346481	-0.0142174	0.244883	-0.0235235	0.502753	-0.00710937	0.487603	-0.0128836	0.73298	0.0900743	0.301101	-0.0192369	0.583103	0.0258006	0.690396	0.0155486	0.000907183	-0.138621	0.869743	0.0409627	0.658103	0.00901509	0.937333	0.00567846	0.136037	-0.036734					pseudo_398	0.427039	-0.0213092	0.291267	0.0116995	0.149734	-0.0267813	0.396041	-0.0125261	0.361886	0.111761	0.942099	0.0268968
pseudo_399	0.753717	0.0425865	0.362807	-0.0142961	0.582589	0.0807195	0.348126	-0.0108869	0.51042	-0.0172246	0.335953	-0.0215393	0.795878	0.0138928	0.976703	-0.0020647	0.448483	-0.0071512	0.911286	-0.00214334	0.632777	-0.0178229	0.722085	0.0228517	0.965956	-0.0055457	0.954022	0.0499746	0.656175	-0.00764679					pseudo_399	0.668309	-0.00428768	0.757453	0.0941861	0.515424	-0.0144152	0.438968	-0.00868862	0.89721	0.0360993	0.923049	0.0379024
pseudo_4	0.209762	0.0829736	0.26617	0.0469667	0.357312	0.0112555	0.0290568	-0.0812941	0.181358	0.00762146	0.841538	0.0234488	0.988633	0.016807	0.0264082	-0.0288001	0.357187	0.0215473	0.31598	0.0394635	0.991051	-0.00545112	0.887458	0.0045945	0.246711	-0.0214956	0.343529	0.0561523	0.705368	-0.0228688					pseudo_4	0.310241	0.110858	0.345716	0.0820065	0.0132508	-0.0613073	0.0570324	-0.0344166	0.819835	0.0133995	0.774276	0.0117403
pseudo_40	0.981481	0.0659603	0.0961569	0.072005	0.0355561	-0.0282702	0.96598	-0.00189421	0.18283	0.0548192	0.216923	-0.00125193	0.463823	0.0485496	0.274622	0.0321892	0.515424	0.0143439	0.703491	0.0152507	0.378794	0.0169037	0.538717	0.0102691	0.798463	-0.00244	0.399572	0.0270395	0.210541	0.00154754					pseudo_40	0.594961	0.0475012	0.841752	0.0731559	0.525517	-0.0105651	0.780309	0.00395577	0.707205	0.0220302	0.303206	0.0767751
pseudo_400	0.945674	0.0210742	0.161978	0.0417684	0.438084	0.0248828	0.868565	-0.0017081	0.917105	-0.000725514	0.817603	0.0355931	0.663097	0.0710082	0.601737	-0.00231557	0.676363	0.0210053	0.662875	0.0178148	0.122918	0.0435278	0.982675	0.000816077	0.979092	0.00746116	0.857969	0.00772681	0.824718	-0.00261647					pseudo_400	0.531394	0.0232426	0.535325	0.0161389	0.5658	-0.0256104	0.812625	0.0126259	0.753232	0.0520491	0.427798	0.0904831
pseudo_401	0.0776521	-0.0375553	0.67923	0.00401696	0.176628	-0.0303071	0.160326	-0.025943	0.25851	-0.0166755	0.876822	-0.0158187	0.67292	0.045183	0.287316	0.0410938	0.380255	-0.0126178	0.311669	0.0565076	0.580538	-0.0302954	0.0698604	-0.0326332	0.848572	0.0095314	0.120606	-0.0430739	0.404856	-0.0151821					pseudo_401	0.12548	0.108831	0.434421	-0.0111105	0.204008	-0.0294754	0.115132	-0.03422	0.632178	0.0873493	0.612205	0.0139422
pseudo_402	0.801935	0.0182649	0.970772	-0.00738922	0.428429	-0.0161171	0.891009	0.0183086	0.565751	0.0514841	0.0678062	0.065739	0.9456	0.0407158	0.259774	0.0316003	0.992255	-0.00743115	0.989858	0.00307198	0.351097	-0.0478335	0.80889	0.0104798	0.329971	0.0183663	0.853268	0.0199668	0.898529	-0.00743699					pseudo_402	0.788355	0.0482297	0.58567	-0.00636246	0.470231	0.0185436	0.778014	0.00253622	0.524142	0.073896	0.751443	-0.00468638
pseudo_403	0.509458	0.054255	0.460488	0.00623382	0.711275	0.00207893	0.402932	0.0322104	0.643006	-0.0103249	0.915916	-0.00223103	0.41302	0.0436208	0.137982	-0.0253303	0.135113	-0.0249436	0.248581	-0.0242008	0.992244	-0.00394824	0.385479	0.0182928	0.609056	-0.0104999	0.81586	0.00659907	0.852691	-0.00654435					pseudo_403	0.481653	0.0532551	0.938608	0.0550794	0.37702	0.0287375	0.402733	0.0340633	0.878549	0.015145	0.152449	0.107667
pseudo_404	0.506579	0.0366135	0.762008	0.00418706	0.107085	-0.0292924	0.216366	-0.0422423	0.162117	0.0695041	0.575927	0.0136454	0.897976	0.028941	0.345822	-0.00517059	0.3714	-0.0106167	0.160451	-0.0415909	0.962426	0.0151437	0.893377	-0.00522803	0.63979	0.0312941	0.292092	0.0314556	0.484709	-0.0232182					pseudo_404	0.86051	0.0491388	0.678135	0.0176409	0.243144	-0.0388314	0.174245	-0.0374846	0.936315	0.0220882	0.743501	0.0318118
pseudo_405	0.906417	0.0182239	0.973157	-0.00744963	0.522602	-0.0105785	0.710898	-0.0126803	0.827509	-0.000633258	0.675529	-0.00779444	0.876655	0.020936	0.96715	0.0036783	0.731782	0.000223571	0.122556	-0.0305913	0.547207	0.0158265	0.0336442	0.0390297	0.804251	0.033428	0.214701	-0.0348147	0.385787	-0.0207719					pseudo_405	0.422349	0.00151805	0.904174	0.055849	0.681833	-0.0106258	0.757453	-0.0075156	0.520258	-0.0185931	0.349667	0.0464412
pseudo_406	0.33288	0.0744823	0.828907	-0.00173142	0.625344	-0.00503265	0.170366	0.0175593	0.311724	-0.0156397	0.150315	0.0362051	0.742029	0.0241336	0.831129	0.0230387	0.671735	0.033065	0.0274429	0.0867387	0.406105	0.032839	0.546659	-0.0220596	0.487603	0.0428655	0.812373	0.0172378	0.13483	-0.0167118					pseudo_406	0.145603	0.0922041	0.633225	0.0509765	0.501063	0.0155119	0.183921	0.0275062	0.797848	0.00653531	0.63765	0.0458513
pseudo_407	0.304615	0.0572095	0.0845105	0.0876335	0.599111	0.0239426	0.709783	-0.0266185	0.822845	0.00542214	0.503708	0.0410898	0.205358	-0.0358553	0.924239	-0.0027465	0.537851	-0.0107973	0.99463	0.00455555	0.480232	0.0330462	0.713131	-0.00690195	0.776571	0.0188501	0.948059	0.0434732	0.481917	-0.00368768					pseudo_407	0.307397	0.0320653	0.188906	0.108941	0.648202	-0.0403745	0.773431	-0.0193895	0.207756	-0.0466377	0.472703	-0.0111362
pseudo_408	0.713131	0.0067349	0.620058	-0.031796	0.29758	0.0218524	0.526913	-0.0109019	0.0592686	-0.0340221	0.599653	0.000410388	0.113113	0.0859383	0.170833	0.0260477	0.0342578	-0.0289193	0.918404	0.0439714	0.391065	0.0352554	0.563727	-0.00948613	0.466265	-0.0166	0.771984	0.0312607	0.104812	0.0104936					pseudo_408	0.146665	-0.0317307	0.693528	0.0562499	0.474834	-0.0129487	0.732555	-0.0102664	0.498217	0.095456	0.369294	0.0908166
pseudo_409	0.855618	0.0366484	0.273964	-0.0622689	0.199389	0.0328942	0.834517	0.00790829	0.058267	-0.0455697	0.572865	0.0520402	0.501213	0.0686048	0.306028	0.0116171	0.955337	0.00253765	0.821919	0.00910566	0.714621	-0.00830137	0.880365	0.00497097	0.934951	0.0566097	0.279253	0.063663	0.129502	-0.0146115					pseudo_409	0.327667	0.0769861	0.230657	-0.0209194	0.526089	0.00239404	0.884068	0.0110906	0.567823	0.0448189	0.901672	0.083897
pseudo_41	0.928998	0.0472123	0.710161	0.0138862	0.783754	-0.00687203	0.21581	0.028064	0.187799	-0.0272571	0.231185	-0.0144395	0.5137	0.0134502	0.976703	0.0014514	0.102441	0.0662642	0.195534	-0.0208181	0.921966	0.028338	0.817023	0.00413758	0.861498	0.010823	0.280586	0.0801277	0.910344	-0.0123854					pseudo_41	0.974349	0.0616667	0.490076	0.0398342	0.193061	0.029421	0.438968	0.0360689	0.496324	0.00222458	0.96715	0.0306581
pseudo_410	0.339727	0.011202	0.282581	0.0535864	0.227761	-0.022459	0.0936334	0.0773827	0.640861	0.00985477	0.870922	0.00814023	0.491718	0.0788998	0.0612217	-0.0264419	0.905487	0.00226216	0.961234	0.0328358	0.538283	-0.0296993	0.783466	0.00623618	0.181847	-0.0275643	0.0498703	0.16338	0.286583	-0.0076424					pseudo_410	0.899437	0.0180065	0.382858	-0.00919638	0.0703943	0.0946603	0.424515	0.0577594	0.153571	0.129617	0.920671	0.0270613
pseudo_411	0.249163	0.0523773	0.579514	0.0153625	0.386128	0.0314178	0.408005	-0.0181756	0.629118	0.0901368	0.314598	-0.0191237	0.848367	0.00176841	0.499985	-0.0102827	0.219298	0.0519098	0.884068	0.0109935	0.43368	-0.00898169	0.0915998	0.0514713	0.15074	0.0283948	0.393732	0.0444393	0.471754	0.00438114					pseudo_411	0.51775	0.0861702	0.250426	-0.00751547	0.503918	-0.0125504	0.254767	-0.0203988	0.246781	-0.0433522	0.812373	0.0413846
pseudo_412	0.547656	0.0303826	0.157794	0.0510153	0.919591	0.00197471	0.345057	-0.0164995	0.82168	0.0258935	0.0691701	-0.0421811	0.0683345	-0.0313028	0.850919	0.0102114	0.0960133	0.0269952	0.317426	0.0219212	0.403575	-0.0170112	0.444562	-0.0232224	0.317489	-0.0212487	0.936142	0.0112739	0.267474	-0.0275516					pseudo_412	0.0446699	-0.0334483	0.709048	0.0962616	0.449377	-0.026802	0.36915	-0.0174398	0.118771	-0.019614	0.160772	-0.0465047
pseudo_413	0.388768	0.0217913	0.480232	0.0156498	0.874631	-0.00227196	0.936142	-0.00350142	0.127563	0.0767087	0.578996	-0.0100126	0.130439	0.0816032	0.216366	0.0405729	0.72393	0.0119979	0.307397	-0.0132845	0.461397	0.0238158	0.247935	-0.0279791	0.876822	-0.00243425	0.0890376	-0.0552345	0.287934	-0.0212973					pseudo_413	0.477934	0.000274154	0.711275	0.0461842	0.719457	-0.0117383	0.723569	0.000987667	0.0954184	0.134546	0.497992	0.0485796
pseudo_414	0.763976	0.0334736	0.716854	-0.024675	0.331375	-0.0120339	0.116716	-0.0369463	0.576949	0.00752451	0.64408	0.00353089	0.692731	0.0474427	0.147783	0.0248253	0.429059	-0.0122627	0.168625	-0.0241428	0.290015	-0.0203417	0.415014	-0.0221346	0.906417	0.0195134	0.633378	0.0270844	0.542352	-0.0110318					pseudo_414	0.751771	-0.0141056	0.801043	0.0646648	0.0539359	-0.0489022	0.396041	-0.0275251	0.885404	0.0187146	0.804251	0.0792296
pseudo_415	0.208134	-0.0154329	0.674191	-0.00998721	0.0248296	-0.0430812	0.920671	0.00397706	0.343529	-0.0158549	0.518147	0.0124845	0.164255	0.139044	0.0483189	-0.024193	0.383507	-0.0193784	0.373953	-0.0260509	0.642388	-0.0110085	0.353538	-0.0232532	0.200658	-0.0373359	0.481986	-0.0148114	0.364115	-0.0114005					pseudo_415	0.383674	-0.0178992	0.271348	-0.014912	0.982723	0.00234109	0.755179	0.00407079	0.211553	0.16895	0.256621	0.129193
pseudo_416	0.328486	0.00178905	0.942178	-0.0216637	0.138521	-0.023714	0.798463	0.00400608	0.580021	0.0639656	0.109232	0.0368427	0.100416	-0.0439703	0.515243	-0.00751912	0.86892	0.00579238	0.930283	0.00327388	0.386128	-0.0411255	0.318941	-0.0198959	0.774276	-0.00494095	0.0827513	0.120275	0.529579	-0.0032522					pseudo_416	0.647754	-0.00992753	0.626403	-0.00197972	0.875978	0.00949806	0.695737	-0.00638509	0.00172387	-0.0963698	0.988649	0.0278115
pseudo_417	0.281335	-0.00173443	0.854639	0.00880099	0.362018	-0.0186952	0.844706	0.00724631	0.740106	0.00955397	0.533782	-0.00389812	0.551108	0.0714512	0.551652	0.0083261	0.236575	-0.00564509	0.478272	0.0204447	0.466873	-0.0238284	0.650537	0.00842599	0.18283	-0.0193831	0.374105	0.0413952	0.34933	-0.035186					pseudo_417	0.0597353	-0.0615121	0.758591	0.0802962	0.763498	0.00795253	0.911447	0.00459651	0.702768	0.0329298	0.489483	0.110204
pseudo_418	0.385479	0.0768758	0.8022	-0.0201022	0.639178	0.00992262	0.819351	-0.00182488	0.252252	-0.0257605	0.939715	0.0268103	0.0609605	0.0872931	0.458058	0.0130707	0.894847	0.0240753	0.0635669	0.0521011	0.316702	-0.0333536	0.266785	-0.0203003	0.766261	0.0420144	0.237667	0.115567	0.12875	-0.0270843					pseudo_418	0.597034	0.0862144	0.522602	0.0815737	0.833796	-0.00879304	0.573389	0.0106011	0.034768	0.117885	0.342766	0.0547657
pseudo_419	0.659187	0.0101765	0.201274	0.0496987	0.12548	0.029355	0.939192	0.000940979	0.398734	-0.0199797	0.614308	0.0186676	0.499307	0.094547	0.97312	0.00218698	0.793238	0.0131979	0.992244	0.006653	0.378301	0.0320481	0.150315	0.0198829	0.469384	-0.0112245	0.295535	-0.0191945	0.665903	-0.00491178					pseudo_419	0.666134	0.0208642	0.108394	0.0188518	0.753895	0.00309917	0.505246	-0.00976108	0.125259	0.107388	0.811212	0.0724565
pseudo_42	0.200658	0.112998	0.247357	-0.0578204	0.412899	-0.00665002	0.875642	-0.0190793	0.179409	-0.0144003	0.227703	-0.00764215	0.337554	-0.0254746	0.058267	-0.0263481	0.391712	-0.0175998	0.443403	0.0199502	0.129212	-0.0450775	0.133273	-0.0311172	0.285286	-0.019071	0.213046	0.0692995	0.301681	-0.0438817					pseudo_42	0.105466	0.133263	0.43368	0.106409	0.966049	-0.0243257	0.583615	-0.014163	0.391712	-0.0171874	0.374105	-0.0264989
pseudo_420	0.489483	0.0179307	0.969579	0.000190851	0.0903245	-0.0358242	0.390418	-0.0253923	0.366903	0.0438449	0.313877	0.0325255	0.438602	0.0622588	0.357437	0.0132354	0.130493	0.0296283	0.72469	0.0151048	0.241298	-0.057498	0.505621	0.0139669	0.100743	0.0446611	0.330715	0.0681417	0.716478	-0.0106891					pseudo_420	0.752907	0.0253022	0.388592	-0.00758816	0.48132	-0.0135939	0.399379	-0.0228864	0.525115	0.0344572	0.21581	0.0927489
pseudo_421	0.971926	0.0586825	0.90299	4.72065e-05	0.403575	0.0193404	0.481054	0.0104872	0.455341	-0.0153189	0.313158	0.05026	0.907477	0.030884	0.141192	0.0315102	0.235984	0.0242321	0.230657	-0.0241576	0.102916	-0.0515866	0.7277	0.0101843	0.629118	0.0184976	0.318941	0.0127997	0.784329	-0.00365007					pseudo_421	0.293438	0.0786443	0.515816	0.0451226	0.508696	0.00912903	0.628525	0.0100119	0.376214	0.0514774	0.82168	-0.00466781
pseudo_422	0.140384	0.0631681	0.222048	0.0456038	0.579514	-0.00328651	0.209219	0.0379629	0.614308	-0.0112075	0.469018	0.0124288	0.105481	-0.0430353	0.812697	0.00730184	0.924445	0.0178463	0.703491	0.0150877	0.213121	0.053509	0.071729	-0.039661	0.150315	-0.0334245	0.98387	0.00900208	0.0837473	-0.0192184					pseudo_422	0.954085	0.0168424	0.0479469	0.128607	0.0492776	0.0526202	0.839413	0.0219256	0.430804	-0.0250475	0.107913	-0.0710878
pseudo_423	0.870922	0.0631207	0.968387	0.000239385	0.438968	0.0172181	0.16122	-0.0215401	0.63872	-0.00410542	0.0445375	0.0672101	0.969086	0.0420196	0.46352	0.00556616	0.300325	-0.0155807	0.639178	0.0427811	0.122194	0.0514593	0.970732	0.0347628	0.878003	-0.00023864	0.715366	0.018613	0.68882	-0.00615333					pseudo_423	0.885249	0.0313233	0.464131	0.10865	0.67418	-0.0212241	0.0648585	-0.0349429	0.750965	0.0821617	0.915712	0.0494578
pseudo_424	0.621694	-0.00174412	0.00585998	-0.140119	0.197607	0.0723948	0.40631	0.0200798	0.408005	0.0403861	0.797307	0.0204308	0.252846	0.0851821	0.252873	0.0207678	0.289312	0.0280663	0.533358	0.0288388	0.463218	-0.00894499	0.553656	-0.0083635	0.606576	-0.0123232	0.852093	0.0371611	0.836348	-0.00124072					pseudo_424	0.775722	-0.00403914	0.67704	-0.00372678	0.581054	-6.39626e-05	0.374757	0.0435451	0.369007	0.0745011	0.259141	0.12216
pseudo_425	0.338214	-0.0121041	0.323252	0.0221275	0.674853	0.00589372	0.176822	-0.0268492	0.550652	0.0237954	0.69313	-0.0143712	0.869567	0.0216528	0.381393	0.0158259	0.49255	0.0100959	0.529434	0.0513045	0.191944	-0.0603563	0.486665	0.0456528	0.746902	0.00490667	0.175559	-0.0101719	0.801574	-0.00267114					pseudo_425	0.493846	-0.00864033	0.418898	-0.0176675	0.0871191	-0.0395679	0.240848	-0.0219275	0.878333	0.0305137	0.835686	0.0352831
pseudo_426	0.872102	0.0549499	0.654217	-0.022067	0.33963	-0.00944397	0.814697	0.0154507	0.152021	0.0603247	0.563727	-0.0073777	0.388202	-0.0114118	0.766261	0.0099729	0.930378	-0.00288526	0.520334	-0.0345111	0.930283	0.0103955	0.240056	0.0195955	0.699774	-0.0128051	0.0714933	-0.0499722	0.115089	-0.0244508					pseudo_426	0.79181	-0.00202855	0.630649	0.129238	0.970811	0.00892244	0.580538	0.0180283	0.861872	0.0103355	0.741288	-0.00305428
pseudo_427	0.142818	0.119067	0.0584119	0.0694804	0.625344	-0.0143697	0.489483	0.0630099	0.13522	0.0382875	0.191337	0.0416835	0.424551	0.051049	0.755993	-0.00803987	0.343323	-0.0130364	0.321463	0.0940264	0.283923	-0.0282959	0.293466	-0.0189313	0.25851	-0.0214867	0.44189	0.00104272	0.545321	-0.0212098					pseudo_427	0.27462	0.107702	0.373953	0.138469	0.317363	0.0593659	0.561231	0.0564296	0.165076	0.102197	0.936142	0.00384005
pseudo_428	0.783466	0.0136943	0.405261	0.024131	0.355752	-0.0194534	0.187799	-0.0194947	0.839196	0.0300945	0.569811	0.00472226	0.492664	0.0405785	0.950444	-0.0015323	0.700553	0.00125488	0.740448	0.00398575	0.654217	0.0142783	0.673341	-0.00308246	0.804251	-0.0110505	0.378143	-0.0179772	0.376864	-0.0166319					pseudo_428	0.179519	0.0672919	0.0754962	-0.0371582	0.135504	-0.0347197	0.438968	-0.0146722	0.657896	0.0392249	0.641934	0.0390808
pseudo_429	0.0588662	-0.0343748	0.401054	0.0855433	0.61374	-0.00482514	0.40041	-0.0156496	0.881547	0.0367055	0.658103	0.00647965	0.386465	0.0468813	0.570828	-0.00383438	0.774875	0.00216768	0.92553	0.0312242	0.647754	0.0352417	0.563727	0.0117538	0.894561	-0.00387591	0.281924	-0.0250656	0.626286	-0.00939258					pseudo_429	0.231239	-0.0280755	0.0725925	-0.0550272	0.11391	-0.0491791	0.958851	0.0105702	0.0712675	0.110079	0.817603	-0.00993356
pseudo_43	0.92186	0.00974303	0.898254	-0.0428193	0.202331	0.0240535	0.00759807	0.0778873	0.344292	0.0387562	0.457151	-0.00558677	0.808633	0.0596309	0.350439	0.0145637	0.682929	-0.00577631	0.730305	0.000388374	0.64346	-0.00645379	0.409704	-0.0211161	0.315319	-0.0195973	0.332953	0.0624939	0.254817	-0.0074599					pseudo_43	0.603275	0.0330327	0.746103	-0.00124252	0.00626012	0.082402	0.0388214	0.0801725	0.267466	-0.0180322	0.568795	0.110409
pseudo_430	0.0145539	-0.0344284	0.281244	-0.0514281	0.323252	-0.00994048	0.508497	0.039721	0.975509	0.0134013	0.981481	-0.0105151	0.819108	0.0349761	0.647305	0.0127874	0.900756	0.0221378	0.268104	0.0149298	0.606406	0.00965907	0.625932	-0.00435426	0.706441	-0.00312086	0.572865	-0.0167666	0.179253	0.00252592					pseudo_430	0.0109389	-0.0785217	0.154304	-0.0156884	0.592362	0.0442299	0.531394	0.0382018	0.793238	0.0426399	0.992233	0.0127382
pseudo_431	0.445455	0.106733	0.486323	0.0119786	0.539271	-0.00727313	0.690921	0.00199341	0.461695	-0.0130233	0.682109	-0.00028299	0.868386	0.0171046	0.732203	-0.0114788	0.430804	0.0155277	0.929095	-0.00588393	0.547207	0.0125534	0.923049	0.00253813	0.237667	-0.0132396	0.543674	0.0805329	0.389063	0.00316011					pseudo_431	0.492902	0.0838099	0.637041	0.123729	0.444914	-0.00679254	0.944558	0.00449023	0.966049	0.033274	0.828676	-0.000553386
pseudo_432	0.7277	0.0292106	0.491959	0.0334923	0.768856	-0.0100762	0.531815	-0.0206089	0.655985	0.0276115	0.79384	0.00739823	0.490774	-0.00779926	0.368496	-0.0149298	0.503918	0.0130051	0.720209	-0.00354835	0.621114	-0.0188619	0.82168	0.00379201	0.827509	0.0166821	0.531815	-0.00240137	0.059705	-0.0181184					pseudo_432	0.921966	0.00323211	0.428865	0.0492024	0.731782	-0.00471224	0.389416	-0.02319	0.394194	-0.0332205	0.936142	0.0200046
pseudo_433	0.248549	-0.0153411	0.109716	0.0555952	0.221482	0.00341678	0.0939268	-0.0309397	0.0261049	-0.0374728	0.404619	0.0151661	0.928901	0.0764203	0.154174	-0.0192864	0.0966112	0.0391009	0.401893	0.0138076	0.152581	-0.0582781	0.508497	0.0339731	0.800777	-0.00101765	0.0881964	-0.0477277	0.164291	-0.0170453					pseudo_433	0.303866	-0.0130754	0.397708	-0.0140718	0.0990327	-0.0456481	0.156916	-0.0380257	0.257293	0.152128	0.207594	0.0140894
pseudo_434	0.962375	0.0211468	0.569323	0.0154677	0.730305	-0.00960107	0.755993	-0.0189912	0.678816	0.0391712	0.907603	-0.00713557	0.633981	0.0315439	0.0242527	-0.0344596	0.608986	-0.00325848	0.356531	0.0712037	0.946939	-0.0124721	0.0930487	0.0389624	0.987454	0.0190654	0.674434	0.0415347	0.723173	0.00269513					pseudo_434	0.880527	0.0402227	0.58876	-0.000336525	0.333526	-0.0424567	0.717972	-0.00988253	0.299629	0.0840572	0.24367	-0.0211061
pseudo_435	0.777719	0.0274824	0.737062	0.0147564	0.341904	0.0136524	0.757132	0.0250333	0.462607	-0.0117043	0.854443	0.0105735	0.0706379	-0.0247644	0.716484	0.000113632	0.323912	0.0219457	0.995824	-0.000725494	0.754042	-0.0146414	0.958795	-0.000155732	0.661702	0.00913869	0.974314	0.0199653	0.195721	0.00523265					pseudo_435	0.683617	0.00835561	0.681422	0.0525497	0.567823	0.0257867	0.87581	0.0314893	0.107238	-0.0306105	0.216366	-0.025965
pseudo_436	0.743501	0.075794	0.865212	-0.00956569	0.283252	-0.017048	0.515243	-0.0108638	0.723207	0.043182	0.636581	0.024887	0.310986	0.0868397	0.665705	0.00522091	0.449377	-0.00708458	0.0260077	0.0663973	0.75973	-0.013095	0.547656	0.0135895	0.502753	0.0287826	0.771984	0.015522	0.605303	-0.00507073					pseudo_436	0.968387	0.0258175	0.65206	0.10561	0.735155	-0.0141827	0.511959	-0.018413	0.441362	0.132692	0.360391	0.0852128
pseudo_437	0.770838	0.0443168	0.510036	-0.0307486	0.907729	0.00574597	0.521061	0.00702717	0.0640615	-0.0404371	0.51042	-0.0125553	0.0269185	0.146054	0.293466	0.0184199	0.262982	-0.016119	0.954085	0.0298371	0.257696	0.0297791	0.670064	-0.00769165	0.977897	0.00247021	0.097506	-0.0476348	0.994645	-0.00957263					pseudo_437	0.459579	0.0330959	0.991051	0.0491047	0.93394	0.0257614	0.160897	-0.00448614	0.00685172	0.184813	0.203306	0.0922881
pseudo_438	0.472703	0.0717806	0.406951	-0.0116399	0.707935	0.0167098	0.993428	0.000224029	0.460784	0.0100418	0.178925	0.0548796	0.35849	-0.0268588	0.895745	-0.00315021	0.961287	-0.00158513	0.606406	-0.0108943	0.614791	0.0240956	0.263593	0.0331624	0.183322	-0.0171038	0.255368	-0.0279032	0.281888	-0.0228545					pseudo_438	0.287975	0.0928229	0.830072	0.0405949	0.633241	0.00824254	0.631713	-0.0125799	0.790936	-0.0168224	0.653704	-0.0161996
pseudo_439	0.341245	0.0167689	0.699056	0.00164897	0.804513	0.00718779	0.611154	0.0249342	0.668973	0.0506482	0.568795	0.0531319	0.683899	0.00791914	0.718722	-0.000312507	0.339533	0.0125887	0.692424	-0.00996259	0.944558	0.00550947	0.144871	0.0272776	0.33897	-0.0147124	0.40631	-0.035801	0.957774	0.00014826					pseudo_439	0.814946	0.00904104	0.367558	0.0126814	0.557744	0.028958	0.795269	0.0301152	0.926817	0.0184208	0.645154	-0.000105454
pseudo_44	0.568795	0.0588122	0.944558	-0.037264	0.564259	-0.00269402	0.236479	-0.0239388	0.346589	-0.0203844	0.354316	-0.0242807	0.411621	-0.0156295	0.469938	0.0296038	0.249841	0.0175999	0.824247	0.0154739	0.835908	-0.00267482	0.248549	-0.0239985	0.347357	-0.0173824	0.545663	-0.0148334	0.691018	-0.00544497					pseudo_44	0.662875	0.0108247	0.21923	0.107205	0.594428	-0.0176645	0.0688637	-0.0369379	0.619481	-0.00699896	0.462607	-0.0275716
pseudo_440	0.0297254	0.134566	0.0949669	-0.0930756	0.364386	0.0564919	0.878003	0.0198139	0.580021	0.0257794	0.113607	0.0810171	0.363074	-0.0233666	0.788072	0.00579928	0.839629	-0.00349226	0.992244	0.0421943	0.577469	-0.0347084	0.209179	-0.0282987	0.396228	-0.0176094	0.980286	0.00814139	0.622064	-0.000123288					pseudo_440	0.0110329	0.166426	0.214223	0.0927445	0.926817	0.0119982	0.710161	0.0272541	0.796695	-0.0154414	0.249779	-0.0465679
pseudo_441	0.23294	-0.0242239	0.780309	0.0136044	0.148757	0.0319238	0.954022	0.00139489	0.13838	0.0540303	0.1858	-0.0303376	0.197423	-0.0320403	0.389592	0.0201757	0.0497973	-0.012254	0.547207	-0.0017132	0.354196	0.0492858	0.0927575	-0.0244876	0.723207	0.00873473	0.342005	-0.0191492	0.147351	-0.0141436					pseudo_441	0.0543546	-0.0580683	0.675947	0.021297	0.630054	0.0256748	0.616896	-0.0150483	0.0601682	-0.0519825	0.79962	-0.0211037
pseudo_442	0.757132	0.0599647	0.689116	0.0309474	0.336613	0.0180724	0.190829	0.0569126	0.804251	0.00219956	0.930188	-0.000709677	0.115174	0.127292	0.705328	0.000916216	0.969621	-0.000872492	0.00353379	-0.0621707	0.018762	-0.118395	0.417402	0.0281632	0.0242527	0.0629918	0.210307	0.0318744	0.916259	-0.012413					pseudo_442	0.409494	0.0161743	0.477007	0.0784676	0.23246	0.0504861	0.162241	0.0601563	0.176739	0.113137	0.0907392	0.153745
pseudo_443	0.765118	0.0617447	0.393548	0.0593199	0.00696141	-0.0635484	0.755993	0.000553253	0.78692	0.00525079	0.341245	0.0269742	0.836636	0.0301122	0.944482	0.000577638	0.85015	0.00454813	0.340387	0.0275371	0.567295	-0.0207434	0.247323	0.034837	0.253495	-0.0181101	0.340485	0.0390879	0.636894	-0.00103771					pseudo_443	0.308106	-0.00895896	0.335111	0.119342	0.993446	-0.00400772	0.642388	0.00183358	0.644984	0.0176794	0.456245	0.0527586
pseudo_444	0.218601	0.0920837	0.804513	-0.000176748	0.116518	-0.0226793	0.306028	0.022308	0.126444	-0.00547954	0.538717	0.0191644	0.0404389	-0.0512245	0.322591	0.028287	0.107238	0.0289797	0.458672	-0.00853528	0.0733097	-0.041991	0.42085	0.0380918	0.207594	-0.0190148	0.0572795	-0.043678	0.473593	-0.0288025					pseudo_444	0.079003	0.124218	0.515816	0.0646674	0.392538	0.0164475	0.341145	0.037322	0.347139	-0.0140871	0.0340214	-0.0757751
pseudo_445	0.881547	0.0215841	0.408645	0.0347327	0.447863	0.0240583	0.533782	-0.022606	0.521061	-0.00914321	0.993428	-0.00110137	0.773976	0.0341486	0.919482	-0.00434689	0.699447	0.00773951	0.514851	-0.00870293	0.0255111	-0.0775922	0.812373	-0.00936306	0.949251	0.00760137	0.545663	0.0792573	0.775174	-0.0129398					pseudo_445	0.284596	0.0657166	0.290698	-0.0393181	0.7487	-0.00983823	0.287297	-0.0203904	0.0838599	-0.0530942	0.179895	0.0957484
pseudo_446	0.672248	0.0840569	0.505246	-0.00925495	0.619003	0.00149965	0.240655	-0.0331695	0.673341	-0.00342462	0.578996	0.0256835	0.320466	0.0553935	0.499893	0.0237619	0.610032	0.00689977	0.961234	0.0243395	0.205525	-0.0399794	0.469018	0.00781134	0.15331	0.053396	0.631074	0.0821905	0.610519	-0.00395261					pseudo_446	0.408645	-0.0144332	0.0385399	0.187624	0.354853	-0.0338858	0.282581	-0.0250769	0.886584	0.00883008	0.158549	0.122594
pseudo_447	0.61958	0.0696765	0.292066	-0.0512563	0.662875	0.0192004	0.694236	0.0365068	0.722085	-0.00655659	0.854443	0.00835722	0.670732	0.0475613	0.728198	0.00470959	0.907854	0.00321213	0.15301	-0.0289654	0.720209	0.00983243	0.0532829	-0.0492488	0.822845	0.00525712	0.80541	0.0282121	0.905615	-0.00716273					pseudo_447	0.824247	0.0253234	0.394378	0.103047	0.473912	0.0483206	0.932661	0.0362926	0.875978	0.0383615	0.437458	0.0622222
pseudo_448	0.0712581	-0.0336553	0.227185	-0.0610286	0.918956	-0.00192828	0.244883	-0.0343777	0.15058	-0.0185843	0.951637	0.00644217	0.151461	0.154393	0.841538	-0.000207359	0.722811	0.0155695	0.0845105	-0.050223	0.803356	0.00811548	0.444562	-0.0207534	0.51042	0.0270396	0.336706	-0.0344268	0.277246	-0.00821703					pseudo_448	0.0681824	-0.0652835	0.296195	-0.0255933	0.141874	-0.0427399	0.529434	-0.0156614	0.0210717	0.17065	0.524959	0.135257
pseudo_449	0.0580684	-0.0332985	0.104706	-0.078918	0.0469432	0.0557699	0.287995	0.0279509	0.224258	-0.0179266	0.109563	-0.0380838	0.099797	-0.055173	0.0315735	0.0368019	0.594428	0.0475398	0.0431036	-0.042158	0.590823	0.0431956	0.758271	0.00169159	0.561705	0.00662819	0.0183031	0.0874996	0.0108758	0.015044					pseudo_449	0.427557	-0.0339314	0.0251197	-0.042514	0.37702	0.0356489	0.442514	0.0219439	0.568836	-0.0109837	0.0509276	-0.0689197
pseudo_45	0.0237847	-0.0237571	0.313102	-0.0518203	0.932742	0.0374017	0.623811	0.013518	0.615361	0.00191712	0.506028	0.0133799	0.35288	0.0465316	0.82168	0.00443168	0.525115	0.0145297	0.895887	0.01682	0.152581	0.0632954	0.462607	0.0305368	0.0298381	-0.046897	0.329971	-0.021823	0.0449347	0.00753627					pseudo_45	0.026108	-0.0559078	0.18491	-0.0148116	0.389239	0.00195135	0.969579	0.0315144	0.143093	0.0782246	0.849745	0.0185395
pseudo_450	0.409704	0.0561233	0.360445	0.022989	0.115591	-0.0272292	0.788283	0.017278	0.576949	0.042128	0.927808	0.0083257	0.576428	0.034558	0.751443	-0.0178528	0.296854	-0.00522475	0.792963	0.0305366	0.954085	-0.00255166	0.189815	0.0455761	0.477333	0.0542901	0.056306	0.110657	0.968473	-0.000916002					pseudo_450	0.0976611	0.101009	0.238308	0.0190399	0.829126	0.00643393	0.821919	0.0183153	0.0975137	0.105324	0.268744	-0.0043601
pseudo_451	0.381393	0.0903427	0.988664	-0.0253255	0.528455	-0.0133521	0.366903	0.0228971	0.968344	0.0270799	0.247323	-0.03184	0.232301	-0.0227579	0.856793	-0.00534965	0.768021	-0.000922988	0.437201	0.0600122	0.841752	0.0475616	0.0331468	-0.0497736	0.647305	-0.0121155	0.184806	-0.029794	0.0805952	0.0072246					pseudo_451	0.344188	0.0719365	0.376369	0.107357	0.411832	0.0143415	0.412046	0.0225455	0.454766	-0.00212305	0.30391	-0.045157
pseudo_452	0.629118	0.0518809	0.319602	-0.0462544	0.748369	0.0571402	0.150315	-0.0240328	0.96715	0.0125093	0.961181	0.00934664	0.704944	0.0452642	0.303206	0.0163599	0.505826	-0.0120449	0.975542	0.0155286	0.960042	0.00750776	0.647305	0.00251417	0.279253	0.0252815	0.239457	0.0654448	0.128001	0.00614333					pseudo_452	0.792963	0.0865404	0.454151	0.049855	0.252308	-0.026102	0.111723	-0.0354163	0.352527	0.00726855	0.704216	0.0969521
pseudo_453	0.723207	0.0148682	0.0491405	-0.0869194	0.744971	0.0512395	0.123521	0.0578816	0.675529	0.00926622	0.589283	0.009696	0.589807	-0.00622378	0.468099	0.0291144	0.22667	0.0197968	0.417179	0.0293784	0.388592	0.0273368	0.937333	0.027304	0.389592	-0.0128249	0.696449	0.00311568	0.479134	0.00536194					pseudo_453	0.0604306	-0.0641997	0.397708	0.0915117	0.358749	0.0345924	0.248525	0.0613112	0.102127	-0.0580269	0.942099	0.0403855
pseudo_454	0.777719	0.0435868	0.0891929	-0.0663128	0.403575	-0.0144954	0.362151	0.0258069	0.0100217	0.0682616	0.530579	0.0150743	0.893231	0.0226222	0.23002	-0.031443	0.222724	0.0316512	0.469625	0.0164472	0.583615	0.0524361	0.91354	0.000677771	0.299006	-0.0318127	0.615361	0.0248642	0.697628	0.00290111					pseudo_454	0.94813	0.0295669	0.885249	0.0581248	0.31881	0.0346877	0.422349	0.0170437	0.18452	-0.0230476	0.733331	0.0499484
pseudo_455	0.619886	0.0101396	0.769999	-0.0157805	0.176628	-0.0288007	0.798463	0.0131765	0.167582	0.0392084	0.405464	-0.0118346	0.641478	0.0321683	0.969538	0.0393237	0.0868436	0.0500672	0.175195	0.0552074	0.595997	0.0880164	0.170366	-0.0350142	0.0315735	-0.0451826	0.246101	-0.0681792	0.820076	-0.0225465					pseudo_455	0.733894	0.00920951	0.984268	0.022034	0.879511	0.00965625	0.548203	0.0166967	0.56479	0.0356501	0.688714	0.0135307
pseudo_456	0.86503	0.0388381	0.343426	0.0522099	0.37315	-0.0176177	0.977897	-0.0079047	0.67772	0.0538048	0.0966011	-0.0354561	0.641478	0.0164126	0.666794	-0.00375033	0.800155	0.0190455	0.992244	0.00812902	0.590823	-0.0190528	0.828676	-0.00698587	0.874461	0.0407214	0.791532	0.0170669	0.340947	0.00292246					pseudo_456	0.700164	-0.00233916	0.574408	0.0586505	0.625816	0.00313513	0.569323	-0.0163074	0.476682	-0.0136448	0.811212	0.0576289
pseudo_457	0.707554	0.0302308	0.178069	0.0667412	0.908914	-0.00364961	0.0277582	-0.0502559	0.142818	0.0638595	0.754855	0.0208259	0.18125	0.10577	0.946867	-0.000130856	0.279901	-0.00762998	0.0321655	0.0794254	0.335862	-0.034683	0.881547	0.00170205	0.628056	0.0471733	0.64408	0.0490749	0.604262	-0.0138925					pseudo_457	0.663961	0.0103048	0.772287	0.0381227	0.0503215	-0.042547	0.0276534	-0.0498919	0.125259	0.124909	0.265516	0.0652944
pseudo_458	0.401583	0.0628618	0.325454	0.0340705	0.913658	-0.00151247	0.432173	0.025168	0.168506	-0.0355043	0.535753	0.00174575	0.665275	-0.0120099	0.59135	-0.00512981	0.285253	-0.0208022	0.702381	0.0128191	0.127336	0.0475592	0.174606	0.0244497	0.573885	-0.00662155	0.268096	0.0783516	0.402338	-0.0267329					pseudo_458	0.5492	0.0662899	0.588995	0.0909917	0.447589	0.0198348	0.462307	0.0229424	0.475758	-0.0256367	0.979092	0.00773407
pseudo_459	0.816375	0.0585532	0.0144475	-0.112024	0.446076	-0.0151551	0.0824864	-0.035284	0.272653	0.0728096	0.503002	-0.015027	0.221918	-0.0291047	0.734458	-0.0115862	0.357968	0.0422482	0.10166	-0.0345527	0.876989	0.0160649	0.951637	0.00312187	0.862675	0.0222306	0.581047	0.00238318	0.496246	-0.031617					pseudo_459	0.685751	0.0346141	0.921461	0.0699035	0.157482	-0.0290521	0.13303	-0.0385663	0.33278	-0.0145883	0.330715	-0.0383614
pseudo_46	0.112585	0.129608	0.64346	0.0591684	0.657459	-0.000526927	0.497992	-0.0158856	0.553656	0.0271792	0.60696	0.0110052	0.823773	0.0404929	0.969538	0.0153848	0.360316	-0.0172947	0.341145	0.000864122	0.500479	0.0323564	0.0936334	-0.0368148	0.499893	-0.0109936	0.18283	-0.0276706	0.615755	-0.00117389					pseudo_46	0.183921	0.0916194	0.18049	0.138889	0.633241	-0.0143845	0.43105	-0.0285311	0.810559	0.0358833	0.938524	0.05338
pseudo_460	0.258707	0.0225702	0.720209	-0.00950512	0.112737	-0.0346151	0.51621	-0.0324177	0.735587	-0.0104034	0.0851669	0.0517992	0.117968	0.10088	0.80773	0.00927039	0.929191	0.00259909	0.299666	-0.0161963	0.250426	0.0586278	0.0505731	0.0540282	0.843881	0.0185645	0.810051	0.100505	0.737752	-0.0313656					pseudo_460	0.637041	0.0451847	0.33236	0.0218694	0.67418	-0.0294829	0.395209	-0.024945	0.0460911	0.167876	0.452632	0.0628916
pseudo_461	0.281924	0.128933	0.700164	-0.0170647	0.165866	0.0294715	0.0763315	0.052888	0.474552	0.0102197	0.192868	0.0415245	0.740896	-0.000584542	0.962375	0.00678335	0.967239	0.00645403	0.859335	0.00228344	0.844092	0.00148864	0.635512	-0.0187142	0.782316	0.0142707	0.255368	0.0505561	0.452683	-0.0361297					pseudo_461	0.281912	0.156884	0.396041	0.111792	0.0485919	0.0635231	0.19605	0.0407926	0.344084	0.0746028	0.0798746	-0.0750554
pseudo_462	0.999403	0.072539	0.865212	0.00267155	0.649905	-0.0020446	0.285962	0.0236272	0.140384	-0.035724	0.352762	0.0335524	0.551108	-0.0062394	0.53674	0.0220454	0.331291	0.0161273	0.828907	0.0118478	0.265527	-0.0619099	0.227126	-0.030728	0.771984	-0.00346765	0.316764	-0.0321917	0.32165	-0.0224414					pseudo_462	0.54125	0.0780443	0.927906	0.0594578	0.839629	-0.00164747	0.106435	0.0568434	0.947011	0.0120845	0.40125	-0.0335963
pseudo_463	0.0136724	-0.0523349	0.887611	-0.0224314	0.67923	-0.00511932	0.940907	0.0225573	0.82401	-0.00273049	0.316764	0.0351878	0.637933	0.00653452	0.725452	0.00162922	0.274618	0.0338641	0.64346	0.00834228	0.916031	-0.00415947	0.251632	0.0427117	0.63872	0.0402797	0.428671	0.0447476	0.787769	-0.000742348					pseudo_463	0.00467235	-0.0983265	0.363596	-0.00622841	0.668735	0.0327294	0.686915	0.017748	0.687895	0.0702311	0.12663	-0.0356739
pseudo_464	0.168969	0.113407	0.525524	-0.00462945	0.848776	0.0197857	0.993428	0.0195912	0.866208	0.0187704	0.382208	0.0589558	0.399766	0.081242	0.389592	0.0227769	0.260443	0.0762941	0.700164	0.0260083	0.466873	-0.0160333	0.912352	0.0115077	0.0224272	-0.0480881	0.769693	0.0347603	0.0878269	-0.0293146					pseudo_464	0.157355	0.109215	0.260425	0.127526	0.503918	0.0173474	0.580538	0.0152833	0.38514	0.0922951	0.707554	0.0662242
pseudo_465	0.78692	0.0289518	0.739319	0.00187893	0.94813	0.00877919	0.385479	-0.019631	0.105958	-0.0278865	0.875642	0.00586788	0.621217	-0.00752932	0.397898	-0.0106156	0.263619	-0.0248322	0.88643	0.0367112	0.281912	0.04997	0.262316	-0.00991746	0.718722	0.0426124	0.492311	0.036867	0.942335	-0.0136862					pseudo_465	0.813785	0.018452	0.868742	0.032129	0.611079	-0.0115797	0.23712	-0.0310477	0.870095	0.0139881	0.3733	-0.023006
pseudo_466	0.554659	0.0518094	0.0512448	-0.0597945	0.725812	0.00319378	0.129801	0.0777641	0.336706	-0.0208901	0.120606	0.0505873	0.605421	0.0468587	0.460784	0.00076205	0.294096	0.0298531	0.707935	-0.00673839	0.00246421	0.20359	0.190829	0.0238647	0.724329	0.00958814	0.0931183	-0.0439058	0.230767	-0.00684258					pseudo_466	0.356531	0.0634443	0.772287	0.0219689	0.134503	0.0720494	0.161505	0.0861043	0.727292	0.0350206	0.661357	0.0545231
pseudo_467	0.93376	0.0320074	0.448759	0.0266364	0.195018	-0.0131688	0.235295	-0.0264397	0.647305	0.0222585	0.26616	-0.0258303	0.0759298	-0.0470958	0.774276	0.0207944	0.234217	0.0576977	0.21093	-0.0264128	0.176628	0.00184889	0.326267	0.0224308	0.79384	0.00495288	0.999403	0.0198044	0.582592	0.00249217					pseudo_467	0.382043	0.0643521	0.259792	-0.00598066	0.369803	-0.0198307	0.29758	-0.0291892	0.0459283	-0.0616208	0.23002	-0.0176261
pseudo_468	0.146947	0.107124	0.591856	-0.0159366	0.54026	-0.0141619	0.0428191	-0.0247425	0.80657	0.0077867	0.139981	-0.0353913	0.80631	0.030728	0.735587	0.0128193	0.120904	0.0387678	0.00211165	-0.0541394	0.927906	-0.00778896	0.527892	-0.0178355	0.170833	0.0329495	0.520276	0.0980415	0.74113	-0.0134477					pseudo_468	0.207136	0.0964812	0.321059	0.113548	0.0862948	-0.0342018	0.0646417	-0.0227883	0.228396	0.0743095	0.578996	-0.00557343
pseudo_469	0.981481	0.0829412	0.275278	0.056961	0.700164	0.0245233	0.503708	-0.0161396	0.635512	0.0150491	0.189819	0.0439713	0.299042	0.107233	0.526913	-0.0237145	0.843133	0.0107708	0.193476	0.0629535	0.960042	-0.00301263	0.489483	0.0149195	0.160326	0.0591776	0.247323	0.0445926	0.696525	-0.00950631					pseudo_469	0.889974	0.0700008	0.9101	0.0844236	0.658976	-0.0137339	0.395209	-0.0274278	0.332035	0.125639	0.269393	0.0780301
pseudo_47	0.849655	0.0560183	0.107738	0.0595743	0.64346	-0.00990827	0.451732	-0.0195223	0.860321	0.0143398	0.614308	0.00931854	0.187196	0.0626021	0.398734	-0.0152929	0.880689	0.00496214	0.950511	0.0063867	0.819593	-0.0152555	0.0876392	-0.0293599	0.44278	0.0243192	0.758271	0.0261023	0.0721845	-0.0452385					pseudo_47	0.530623	0.0700148	0.469625	0.0727691	0.920886	-0.00786789	0.294814	-0.0337517	0.160132	0.0712834	0.364522	0.0513966
pseudo_470	0.096902	-0.0281214	0.147918	0.0555327	0.108394	0.00690322	0.126444	0.0348137	0.622752	-0.00155769	0.136398	0.0787119	0.345929	0.0742685	0.096301	-0.0530168	0.0838599	0.0663498	0.309528	0.0203417	0.291381	-0.03921	0.55868	-0.0148683	0.0707897	-0.031252	0.567779	0.0343936	0.457184	0.00253812					pseudo_470	0.058015	-0.0741642	0.500479	0.0588933	0.397518	-0.0263594	0.0431036	0.0500708	0.561765	0.0568779	0.300401	0.0836684
pseudo_471	0.0160029	-0.058541	0.574408	-0.0317705	0.151725	-0.0262459	0.48479	-0.0230925	0.928998	-0.00456325	0.891009	0.0329412	0.9456	0.033418	0.0247288	-0.0316299	0.736281	-0.0151367	0.54125	-0.00689299	0.881707	0.0242163	0.759411	0.0195458	0.108901	0.0615123	0.610998	0.00932263	0.657253	-0.000277616					pseudo_471	0.0695506	-0.0634585	0.0372944	-0.0629967	0.400022	-0.0247252	0.628525	-0.0238884	0.302421	0.00741081	0.566765	0.0430049
pseudo_472	0.952829	0.0382681	0.723569	-0.0130421	0.500479	0.0409338	0.97312	0.0216936	0.545663	0.0173255	0.227126	0.0286302	0.75473	0.0323972	0.661357	0.0218913	0.899574	-0.00512335	0.750636	-0.009185	0.437201	-0.0346177	0.79962	-0.00814341	0.472299	0.0298062	0.244883	0.0217118	0.871445	-0.00295695					pseudo_472	0.986278	0.0223637	0.781457	0.0625259	0.909038	0.0130954	0.976735	0.0171247	0.626874	-0.00637808	0.196303	0.0865461
pseudo_473	0.77313	0.0243781	0.141331	0.0588006	0.672669	0.0163574	0.0313372	-0.0422605	0.318941	0.0655633	0.0295011	-0.0558217	0.33454	0.0792935	0.188302	-0.0279779	0.875978	-0.00410109	0.839413	0.0267927	0.251661	-0.0334493	0.497992	0.0170627	0.518147	-0.012467	0.434811	0.0453396	0.404016	-0.00999036					pseudo_473	0.93385	0.0101527	0.749502	0.0362193	0.0363377	-0.0626337	0.0861399	-0.0327447	0.604811	0.0489647	0.479191	0.116494
pseudo_474	0.306736	0.020244	0.987471	-0.00258978	0.436319	0.0161559	0.13522	0.0756894	0.673341	0.0102466	0.770838	0.00584582	0.834294	0.0348912	0.429629	-0.0081824	0.333526	-0.0159763	0.970772	0.0302461	0.486323	0.00165671	0.179895	-0.028592	0.548654	-0.0112956	0.645154	0.00775039	0.00702176	0.0156853					pseudo_474	0.0716451	-0.0568855	0.970772	0.0762392	0.288633	0.0600698	0.0521436	0.0906204	0.909038	0.00595485	0.507537	0.0942618
pseudo_475	0.861498	0.0219802	0.104504	-0.119025	0.71239	0.0115098	0.963568	0.00436411	0.355095	0.0738515	0.151166	0.040144	0.991026	0.0329839	0.262316	-0.022384	0.206144	0.0269305	0.103549	0.0990657	0.294125	-0.0412096	0.40041	0.0171689	0.938524	0.00469458	0.303206	-0.0290953	0.101345	-0.0131148					pseudo_475	0.688015	-0.0130426	0.510036	0.0444084	0.677456	0.00796766	0.711275	-0.00948713	0.893666	0.0510224	0.445455	0.00231112
pseudo_476	0.710898	0.0145586	0.130729	-0.0689503	0.0257087	0.0903052	0.345057	-0.0202991	0.863852	0.00695801	0.477333	0.00859234	0.498355	-0.031852	0.919482	0.00682091	0.148471	-0.0289359	0.158235	-0.0266481	0.277918	0.0599086	0.827509	0.00616441	0.332953	-0.0234252	0.749171	0.0299976	0.67787	0.00059286					pseudo_476	0.977927	0.0221957	0.923154	0.020984	0.392538	-0.00988048	0.443403	-0.0246872	0.143911	-0.0431753	0.923049	-0.00415266
pseudo_477	0.794995	0.0246081	0.347248	-0.0272687	0.648829	0.0155475	0.35822	0.0346912	0.8993	0.0360711	0.114548	0.0293745	0.679499	0.0462705	0.112925	-0.0282091	0.952958	-0.000784977	0.937418	0.000586088	0.183921	-0.019371	0.518147	0.0147704	0.512346	-0.0318805	0.971926	0.0404708	0.831691	0.000602971					pseudo_477	0.138521	-0.0497132	0.657459	0.0817145	0.607941	0.0182467	0.251043	0.0464349	0.581054	0.0386008	0.79962	0.0351161
pseudo_478	0.100571	0.0751626	0.914844	0.0119715	0.919591	0.0087576	0.653775	0.0160401	0.42085	0.0475663	0.883911	0.00188197	0.783177	0.0900009	0.447243	-0.00710658	0.580032	-0.0160491	0.261694	-0.023443	0.701272	-0.0212579	0.706441	0.00642995	0.207594	0.0634632	0.207054	0.0916473	0.894989	-0.0198846					pseudo_478	0.580538	0.0504723	0.0635669	0.0961537	0.784042	0.00949815	0.499528	0.0161195	0.449377	0.119148	0.94329	0.085085
pseudo_479	0.281924	0.0688927	0.221482	-0.0580011	0.26617	0.031718	0.853268	-0.0069008	0.778867	0.0327241	0.643006	0.0353302	0.0647778	0.124352	0.676624	0.000866759	0.143502	0.0528186	0.872275	0.00437632	0.940988	-0.00149966	0.099336	0.0650909	0.636581	-0.017062	0.894438	0.00282985	0.404016	-0.00993635					pseudo_479	0.45325	0.0478411	0.496683	0.100994	0.722811	0.0143966	0.424949	-0.0229085	0.0171785	0.160622	0.810051	0.0696021
pseudo_48	0.0395501	0.159505	0.893521	0.013041	0.279245	-0.0245021	0.27594	-0.0242547	0.453534	0.0222307	0.464434	0.0349401	0.384829	-0.00586289	0.775423	-0.00128116	0.561765	-0.00960541	0.239501	-0.0207805	0.5552	0.0128483	0.79962	0.0189861	0.919482	0.011826	0.469938	0.00630522	0.0591012	-0.0521514					pseudo_48	0.00458575	0.195775	0.53631	0.123236	0.289312	-0.0213311	0.261694	-0.0263648	0.590298	0.00291519	0.431296	-0.0323612
pseudo_480	0.833348	0.0337611	0.294814	-0.0418058	0.155171	-0.0225989	0.0545884	0.0558383	0.355874	0.0393135	0.789225	0.00876545	0.0363735	-0.0388127	0.296227	0.0258491	0.772589	0.00285864	0.782605	-0.0053988	0.527477	-0.0233089	0.728825	0.00585377	0.293466	-0.0161615	0.433328	-0.0290355	0.909161	9.63463e-05					pseudo_480	0.967195	0.0337525	0.831239	0.0296173	0.0597619	0.0580203	0.0797714	0.0503112	0.444914	0.00304839	0.0262057	-0.0670366
pseudo_481	0.105635	-0.0118385	0.169552	-0.0489549	0.403575	-0.0155154	0.583101	-0.00694248	0.458966	0.0330112	0.351338	-0.0233936	0.813284	0.0347606	0.696449	-0.00337631	0.275275	0.0150411	0.795269	0.014337	0.8022	0.00153553	0.342766	0.0183078	0.980286	-0.00114494	0.80773	0.00454981	0.930473	-0.0168435					pseudo_481	0.166324	-0.0444431	0.32033	0.00457575	0.378635	-0.0246499	0.773431	-0.00684967	0.96843	0.0487572	0.90879	0.0268581
[truncated: 63 more rows]

## Sheet: Rich_media
All scores are calculated from two technical replicates. All p-values were determined using a Mann-Whitney test of sgRNA enrichments compared to all NTC sgRNAs. See Methods
[truncated: 982 more rows]

[truncated: 1 more sheets: Mouse_subcutaneous]
