# Supplementary material for: A CRISPRi/a screening platform to study cellular nutrient transport in diverse microenvironments
Source: Nat Cell Biol. 2024 Apr 11;26(5):825–38. doi: 10.1038/s41556-024-01402-1 (PMC11098743; doi:10.1038/s41556-024-01402-1)
Supplement: Supplementary file 9 — Numerical source data. [file 41556_2024_1402_MOESM9_ESM.xlsx]

## Sheet: Fig1
Panel B								Panel D					Panel F																																				Panel G
("not detected" set arbitrarily to Delta_CT = -20)													See Methods for description about false positive calling																																				64 genes annotated as amino acid transporter.
																																																	2 genes removed (false positives)
Cell_line	Cell_line_type	Condition	CRISPR	qPCR target gene	Delta_CT	Replicate		Amino acid concentration (log2 vs RPMI-1640 levels)	Amino_acid_time	Doublings_vs_T0			gene	pseudogene	False_positive	p_value	phenotype_score	medium	screen	cellline		gene	pseudogene	False_positive	p_value	phenotype_score	medium	screen	cellline		gene	pseudogene	False_positive	p_value	phenotype_score	medium	screen	cellline		gene	pseudogene	False_positive	p_value	phenotype_score	medium	screen	cellline		gene
NTC Cri	control	RPMI	i	SLC7A1	-7.13879	1		-11	Asp24h	1.20313			ABCA1	0	1	0.908814	0.0580511	low Arg RPMI	Cri	K562		ABCA1	0	1	0.329246	0.0593925	low Lys RPMI	Cri	K562		ABCA1	0	0	0.316041	0.00426218	low Arg RPMI	Cra	K562		ABCA1	0	0	0.679499	0.0124906	low Lys RPMI	Cra	K562		SLC15A1
NTC Cri	control	RPMI	i	SLC7A2	-20	1		-10	Asp24h	1.17977			ABCA10	0	0	0.1706	-0.0212866	low Arg RPMI	Cri	K562		ABCA10	0	0	0.444025	0.0126207	low Lys RPMI	Cri	K562		ABCA10	0	0	0.117767	-0.0281285	low Arg RPMI	Cra	K562		ABCA10	0	0	0.216295	-0.013105	low Lys RPMI	Cra	K562		SLC15A2
NTC Cri	control	RPMI	i	SLC7A3	-16.8617	1		-9	Asp24h	1.22104			ABCA12	0	0	0.803619	-0.00387283	low Arg RPMI	Cri	K562		ABCA12	0	0	0.0157686	-0.058236	low Lys RPMI	Cri	K562		ABCA12	0	0	0.582073	0.058808	low Arg RPMI	Cra	K562		ABCA12	0	0	0.512734	0.0558454	low Lys RPMI	Cra	K562		SLC15A3
NTC Cri	control	RPMI	i	SLC7A5	-5.90272	1		-8	Asp24h	1.1887			ABCA13	0	0	0.956527	0.00341479	low Arg RPMI	Cri	K562		ABCA13	0	0	0.555739	-0.0136385	low Lys RPMI	Cri	K562		ABCA13	0	0	0.914728	0.0145704	low Arg RPMI	Cra	K562		ABCA13	0	0	0.857777	0.0356072	low Lys RPMI	Cra	K562		SLC15A4
NTC Cri	control	RPMI	i	SLC7A6	-6.37111	1		-7	Asp24h	1.18954			ABCA2	0	0	0.79439	0.00460284	low Arg RPMI	Cri	K562		ABCA2	0	0	0.175784	0.0302695	low Lys RPMI	Cri	K562		ABCA2	0	0	0.394563	0.073042	low Arg RPMI	Cra	K562		ABCA2	0	0	0.75567	0.0278234	low Lys RPMI	Cra	K562		SLC16A10
NTC Cri	control	RPMI	i	SLC7A7	-19.1026	1		-6	Asp24h	1.2129			ABCA3	0	0	0.183533	0.0954715	low Arg RPMI	Cri	K562		ABCA3	0	0	0.0589562	0.0849279	low Lys RPMI	Cri	K562		ABCA3	0	0	0.157227	0.113344	low Arg RPMI	Cra	K562		ABCA3	0	0	0.523415	0.0379771	low Lys RPMI	Cra	K562		SLC17A6
NTC Cri	control	RPMI	i	SLC7A8	-7.1324	1		-5	Asp24h	1.13279			ABCA4	0	0	0.0739436	-0.054764	low Arg RPMI	Cri	K562		ABCA4	0	0	0.981531	8.23e-05	low Lys RPMI	Cri	K562		ABCA4	0	0	0.511382	0.0152178	low Arg RPMI	Cra	K562		ABCA4	0	0	0.805149	0.0212101	low Lys RPMI	Cra	K562		SLC17A7
NTC Cri	control	RPMI	i	SLC3A2	-3.76345	1		-4	Asp24h	1.1195			ABCA5	0	0	0.0375033	0.084833	low Arg RPMI	Cri	K562		ABCA5	0	0	0.0629288	0.0924886	low Lys RPMI	Cri	K562		ABCA5	0	0	0.63979	0.0858833	low Arg RPMI	Cra	K562		ABCA5	0	0	0.807472	0.0309901	low Lys RPMI	Cra	K562		SLC17A8
NTC Cra	control	RPMI	a	SLC7A1	-7.6927	1		-3	Asp24h	1.19247			ABCA6	0	0	0.973193	-0.0172173	low Arg RPMI	Cri	K562		ABCA6	0	0	0.519289	-0.0168274	low Lys RPMI	Cri	K562		ABCA6	0	0	0.0592686	0.110026	low Arg RPMI	Cra	K562		ABCA6	0	0	0.028401	0.177654	low Lys RPMI	Cra	K562		SLC1A1
NTC Cra	control	RPMI	a	SLC7A2	-18.8824	1		-2	Asp24h	1.19279			ABCA7	0	0	0.603769	0.0111538	low Arg RPMI	Cri	K562		ABCA7	0	0	0.0975137	-0.0320896	low Lys RPMI	Cri	K562		ABCA7	0	0	0.616414	0.00589374	low Arg RPMI	Cra	K562		ABCA7	0	0	0.514668	0.05022	low Lys RPMI	Cra	K562		SLC1A2
NTC Cra	control	RPMI	a	SLC7A3	-15.9021	1		-1	Asp24h	1.10053			ABCA8	0	0	0.49727	-0.0101403	low Arg RPMI	Cri	K562		ABCA8	0	0	0.0214073	-0.044844	low Lys RPMI	Cri	K562		ABCA8	0	0	0.582073	0.0648792	low Arg RPMI	Cra	K562		ABCA8	0	0	0.0157938	0.150909	low Lys RPMI	Cra	K562		SLC1A3
NTC Cra	control	RPMI	a	SLC7A5	-6.38771	1		0	Asp24h	1.11947			ABCA9	0	0	0.69172	-0.012205	low Arg RPMI	Cri	K562		ABCA9	0	0	0.958907	-0.00965344	low Lys RPMI	Cri	K562		ABCA9	0	0	0.166203	0.0806409	low Arg RPMI	Cra	K562		ABCA9	0	0	0.660922	0.0359704	low Lys RPMI	Cra	K562		SLC1A4
NTC Cra	control	RPMI	a	SLC7A6	-6.37856	1		-11	Asp48h	2.4291			ABCB1	0	0	0.0183258	-0.0485698	low Arg RPMI	Cri	K562		ABCB1	0	0	0.547753	-0.0164687	low Lys RPMI	Cri	K562		ABCB1	0	0	0.620636	0.0331728	low Arg RPMI	Cra	K562		ABCB1	0	0	0.748839	-0.00960813	low Lys RPMI	Cra	K562		SLC1A5
NTC Cra	control	RPMI	a	SLC7A7	-18.5538	1		-10	Asp48h	2.4022			ABCB10	0	0	0.159918	0.0249692	low Arg RPMI	Cri	K562		ABCB10	0	0	0.918098	0.000983403	low Lys RPMI	Cri	K562		ABCB10	0	0	0.00568753	0.171727	low Arg RPMI	Cra	K562		ABCB10	0	0	0.193798	0.174015	low Lys RPMI	Cra	K562		SLC1A6
NTC Cra	control	RPMI	a	SLC7A8	-6.44384	1		-9	Asp48h	2.39965			ABCB11	0	0	0.161917	-0.0343305	low Arg RPMI	Cri	K562		ABCB11	0	0	0.0156397	-0.0639204	low Lys RPMI	Cri	K562		ABCB11	0	0	0.735587	0.0635139	low Arg RPMI	Cra	K562		ABCB11	0	0	0.882569	0.0264649	low Lys RPMI	Cra	K562		SLC1A7
NTC Cra	control	RPMI	a	SLC3A2	-3.90454	1		-8	Asp48h	2.41871			ABCB4	0	0	0.532935	0.0261896	low Arg RPMI	Cri	K562		ABCB4	0	0	0.660058	0.00123092	low Lys RPMI	Cri	K562		ABCB4	0	0	0.113265	-0.0111015	low Arg RPMI	Cra	K562		ABCB4	0	0	0.415905	-0.00630539	low Lys RPMI	Cra	K562		SLC25A12
SLC7A1 Cri	test	RPMI	i	SLC7A1	-12.3858	1		-7	Asp48h	2.46458			ABCB5	0	0	0.163716	-0.0281124	low Arg RPMI	Cri	K562		ABCB5	0	0	0.038245	-0.0356618	low Lys RPMI	Cri	K562		ABCB5	0	0	0.778867	0.0746148	low Arg RPMI	Cra	K562		ABCB5	0	0	0.161095	0.106591	low Lys RPMI	Cra	K562		SLC25A13
SLC7A1 Cri	test	RPMI	i	SLC7A2	-20	1		-6	Asp48h	2.29643			ABCB6	0	0	0.35875	0.0165055	low Arg RPMI	Cri	K562		ABCB6	0	0	0.771446	0.00124204	low Lys RPMI	Cri	K562		ABCB6	0	0	0.672248	0.0843946	low Arg RPMI	Cra	K562		ABCB6	0	0	0.353658	-0.0132226	low Lys RPMI	Cra	K562		SLC25A15
SLC7A1 Cri	test	RPMI	i	SLC7A3	-20	1		-5	Asp48h	2.35285			ABCB7	0	0	0.910439	-0.002746	low Arg RPMI	Cri	K562		ABCB7	0	0	0.688147	0.165604	low Lys RPMI	Cri	K562		ABCB7	0	0	0.272653	-0.0157081	low Arg RPMI	Cra	K562		ABCB7	0	0	0.473948	-0.00509735	low Lys RPMI	Cra	K562		SLC25A18
SLC7A1 Cri	test	RPMI	i	SLC7A5	-5.40581	1		-4	Asp48h	2.40195			ABCB8	0	0	0.94939	-0.0137598	low Arg RPMI	Cri	K562		ABCB8	0	0	0.67418	0.000109216	low Lys RPMI	Cri	K562		ABCB8	0	0	0.692025	0.0521503	low Arg RPMI	Cra	K562		ABCB8	0	0	0.345929	0.0570845	low Lys RPMI	Cra	K562		SLC25A2
SLC7A1 Cri	test	RPMI	i	SLC7A6	-5.92254	1		-3	Asp48h	2.45838			ABCB9	0	0	0.345609	-0.0247189	low Arg RPMI	Cri	K562		ABCB9	0	0	0.0701628	0.044893	low Lys RPMI	Cri	K562		ABCB9	0	0	0.0177204	0.191939	low Arg RPMI	Cra	K562		ABCB9	0	0	0.165624	0.16992	low Lys RPMI	Cra	K562		SLC25A22
SLC7A1 Cri	test	RPMI	i	SLC7A7	-19.7682	1		-2	Asp48h	2.36657			ABCC1	0	0	0.999404	0.0150843	low Arg RPMI	Cri	K562		ABCC1	0	0	0.436945	0.0202549	low Lys RPMI	Cri	K562		ABCC1	0	0	0.0205583	0.130475	low Arg RPMI	Cra	K562		ABCC1	0	0	0.0658725	0.107763	low Lys RPMI	Cra	K562		SLC32A1
SLC7A1 Cri	test	RPMI	i	SLC7A8	-7.83935	1		-1	Asp48h	2.23048			ABCC10	0	0	0.305935	-0.0263588	low Arg RPMI	Cri	K562		ABCC10	0	0	0.857179	-0.00127983	low Lys RPMI	Cri	K562		ABCC10	0	0	0.89693	0.0259753	low Arg RPMI	Cra	K562		ABCC10	0	0	0.0237788	-0.0442408	low Lys RPMI	Cra	K562		SLC36A1
SLC7A1 Cri	test	RPMI	i	SLC3A2	-3.40385	1		0	Asp48h	2.29804			ABCC11	0	0	0.0238893	-0.0407125	low Arg RPMI	Cri	K562		ABCC11	0	0	0.00267627	-0.055956	low Lys RPMI	Cri	K562		ABCC11	0	0	0.582073	0.0247868	low Arg RPMI	Cra	K562		ABCC11	0	0	0.121896	0.0919586	low Lys RPMI	Cra	K562		SLC36A2
SLC7A1 Cra	test	RPMI	a	SLC7A1	-4.49239	1		-11	Asp72h	2.72565			ABCC12	0	0	0.649276	0.0259603	low Arg RPMI	Cri	K562		ABCC12	0	0	0.508696	0.0379422	low Lys RPMI	Cri	K562		ABCC12	0	0	0.629119	0.0888695	low Arg RPMI	Cra	K562		ABCC12	0	0	0.820274	0.0774814	low Lys RPMI	Cra	K562		SLC36A3
SLC7A1 Cra	test	RPMI	a	SLC7A2	-20	1		-10	Asp72h	2.4401			ABCC2	0	0	0.67418	0.014698	low Arg RPMI	Cri	K562		ABCC2	0	0	0.252308	0.0229645	low Lys RPMI	Cri	K562		ABCC2	0	0	0.78692	0.0584148	low Arg RPMI	Cra	K562		ABCC2	0	0	0.793565	0.0320164	low Lys RPMI	Cra	K562		SLC36A4
SLC7A1 Cra	test	RPMI	a	SLC7A3	-16.5363	1		-9	Asp72h	2.73206			ABCC3	0	0	0.252421	0.027273	low Arg RPMI	Cri	K562		ABCC3	0	0	0.281233	0.0183519	low Lys RPMI	Cri	K562		ABCC3	0	0	0.565751	0.00544073	low Arg RPMI	Cra	K562		ABCC3	0	0	0.417626	0.0657554	low Lys RPMI	Cra	K562		SLC38A1
SLC7A1 Cra	test	RPMI	a	SLC7A5	-6.15337	1		-8	Asp72h	2.69013			ABCC4	0	0	0.0936512	0.0345949	low Arg RPMI	Cri	K562		ABCC4	0	0	0.32318	0.0155937	low Lys RPMI	Cri	K562		ABCC4	0	0	0.23002	-0.0102804	low Arg RPMI	Cra	K562		ABCC4	0	0	0.27069	0.0274359	low Lys RPMI	Cra	K562		SLC38A10
SLC7A1 Cra	test	RPMI	a	SLC7A6	-6.35318	1		-7	Asp72h	2.69026			ABCC5	0	0	0.0865689	-0.0298532	low Arg RPMI	Cri	K562		ABCC5	0	0	0.541801	-0.0166362	low Lys RPMI	Cri	K562		ABCC5	0	0	0.885093	0.0169032	low Arg RPMI	Cra	K562		ABCC5	0	0	0.768241	0.0247477	low Lys RPMI	Cra	K562		SLC38A11
SLC7A1 Cra	test	RPMI	a	SLC7A7	-18.9201	1		-6	Asp72h	2.56852			ABCC6	0	0	0.784606	-0.00302263	low Arg RPMI	Cri	K562		ABCC6	0	0	0.122056	0.0250051	low Lys RPMI	Cri	K562		ABCC6	0	0	0.129824	0.115607	low Arg RPMI	Cra	K562		ABCC6	0	0	0.358346	0.0421941	low Lys RPMI	Cra	K562		SLC38A2
SLC7A1 Cra	test	RPMI	a	SLC7A8	-5.95726	1		-5	Asp72h	2.68497			ABCC8	0	0	0.524142	0.0314125	low Arg RPMI	Cri	K562		ABCC8	0	0	0.213196	0.0128798	low Lys RPMI	Cri	K562		ABCC8	0	0	0.295535	0.000795316	low Arg RPMI	Cra	K562		ABCC8	0	0	0.886121	-0.00221862	low Lys RPMI	Cra	K562		SLC38A3
SLC7A1 Cra	test	RPMI	a	SLC3A2	-3.70947	1		-4	Asp72h	2.74939			ABCC9	0	0	0.428187	0.0155453	low Arg RPMI	Cri	K562		ABCC9	0	0	0.38514	-0.0236492	low Lys RPMI	Cri	K562		ABCC9	0	0	0.614308	0.00264764	low Arg RPMI	Cra	K562		ABCC9	0	0	0.388944	-0.000183201	low Lys RPMI	Cra	K562		SLC38A4
SLC7A2 Cra	test	RPMI	a	SLC7A1	-7.72968	1		-3	Asp72h	2.79092			ABCD1	0	0	0.0694719	0.0608398	low Arg RPMI	Cri	K562		ABCD1	0	0	0.426448	0.0287265	low Lys RPMI	Cri	K562		ABCD1	0	0	0.762268	0.0961758	low Arg RPMI	Cra	K562		ABCD1	0	0	0.326344	0.197732	low Lys RPMI	Cra	K562		SLC38A7
SLC7A2 Cra	test	RPMI	a	SLC7A2	-2.69143	1		-2	Asp72h	2.69641			ABCD2	0	0	0.807087	0.00529628	low Arg RPMI	Cri	K562		ABCD2	0	0	0.834962	-0.0031334	low Lys RPMI	Cri	K562		ABCD2	0	0	0.395395	0.149717	low Arg RPMI	Cra	K562		ABCD2	0	0	0.306074	0.139934	low Lys RPMI	Cra	K562		SLC38A8
SLC7A2 Cra	test	RPMI	a	SLC7A3	-17.3618	1		-1	Asp72h	2.8814			ABCD3	0	0	0.860698	0.0079726	low Arg RPMI	Cri	K562		ABCD3	0	0	0.714993	-0.0210714	low Lys RPMI	Cri	K562		ABCD3	0	0	0.0126237	0.190964	low Arg RPMI	Cra	K562		ABCD3	0	0	0.0683345	0.108418	low Lys RPMI	Cra	K562		SLC38A9
SLC7A2 Cra	test	RPMI	a	SLC7A5	-6.39638	1		0	Asp72h	2.97834			ABCD4	0	1	4.65e-06	0.314062	low Arg RPMI	Cri	K562		ABCD4	0	1	2.39e-06	0.281675	low Lys RPMI	Cri	K562		ABCD4	0	0	0.466265	0.0825628	low Arg RPMI	Cra	K562		ABCD4	0	0	0.384829	0.0834506	low Lys RPMI	Cra	K562		SLC3A1
SLC7A2 Cra	test	RPMI	a	SLC7A6	-6.59176	1		-11	Gln24h	-0.588562			ABCE1	0	1	0.0223149	0.147267	low Arg RPMI	Cri	K562		ABCE1	0	1	0.00716554	0.273117	low Lys RPMI	Cri	K562		ABCE1	0	0	0.0664645	-0.0394871	low Arg RPMI	Cra	K562		ABCE1	0	0	0.946794	0.00853786	low Lys RPMI	Cra	K562		SLC3A2
SLC7A2 Cra	test	RPMI	a	SLC7A7	-18.6786	1		-10	Gln24h	-0.442469			ABCF1	0	1	0.0113296	0.111565	low Arg RPMI	Cri	K562		ABCF1	0	1	0.00415249	0.14265	low Lys RPMI	Cri	K562		ABCF1	0	0	0.129824	-0.0431522	low Arg RPMI	Cra	K562		ABCF1	0	0	0.654414	0.00134004	low Lys RPMI	Cra	K562		SLC43A1
SLC7A2 Cra	test	RPMI	a	SLC7A8	-6.04645	1		-9	Gln24h	-0.326648			ABCF2	0	0	0.0144615	-0.0653288	low Arg RPMI	Cri	K562		ABCF2	0	0	0.177218	-0.0225492	low Lys RPMI	Cri	K562		ABCF2	0	0	0.785768	0.0115964	low Arg RPMI	Cra	K562		ABCF2	0	0	0.556128	-0.00110504	low Lys RPMI	Cra	K562		SLC43A2
SLC7A2 Cra	test	RPMI	a	SLC3A2	-4.27392	1		-8	Gln24h	-0.204579			ABCF3	0	0	0.98034	-0.0128294	low Arg RPMI	Cri	K562		ABCF3	0	0	0.338025	0.01438	low Lys RPMI	Cri	K562		ABCF3	0	0	0.41226	0.0779522	low Arg RPMI	Cra	K562		ABCF3	0	0	0.0450434	0.169262	low Lys RPMI	Cra	K562		SLC43A3
SLC7A3 Cra	test	RPMI	a	SLC7A1	-7.65745	1		-7	Gln24h	0.0446427			ABCG1	0	0	0.928004	0.0140818	low Arg RPMI	Cri	K562		ABCG1	0	0	0.181573	0.0318594	low Lys RPMI	Cri	K562		ABCG1	0	0	0.26616	-0.0100295	low Arg RPMI	Cra	K562		ABCG1	0	0	0.835465	0.0065326	low Lys RPMI	Cra	K562		SLC6A14
SLC7A3 Cra	test	RPMI	a	SLC7A2	-20	1		-6	Gln24h	0.368961			ABCG2	0	0	0.279237	0.0420587	low Arg RPMI	Cri	K562		ABCG2	0	0	0.24194	0.0396141	low Lys RPMI	Cri	K562		ABCG2	0	0	0.762834	0.0282338	low Arg RPMI	Cra	K562		ABCG2	0	0	0.289379	0.0534452	low Lys RPMI	Cra	K562		SLC6A15
SLC7A3 Cra	test	RPMI	a	SLC7A3	0.06865	1		-5	Gln24h	0.795879			ABCG4	0	0	0.280567	0.0217263	low Arg RPMI	Cri	K562		ABCG4	0	0	0.598572	0.0069914	low Lys RPMI	Cri	K562		ABCG4	0	0	0.190321	0.0616907	low Arg RPMI	Cra	K562		ABCG4	0	0	0.116914	-0.0322085	low Lys RPMI	Cra	K562		SLC6A17
SLC7A3 Cra	test	RPMI	a	SLC7A5	-6.50884	1		-4	Gln24h	0.955545			ABCG5	0	0	0.67309	0.0176226	low Arg RPMI	Cri	K562		ABCG5	0	0	0.378636	-0.0253536	low Lys RPMI	Cri	K562		ABCG5	0	0	0.175559	0.0666684	low Arg RPMI	Cra	K562		ABCG5	0	0	0.979063	0.0600816	low Lys RPMI	Cra	K562		SLC6A18
SLC7A3 Cra	test	RPMI	a	SLC7A6	-6.57775	1		-3	Gln24h	1.07385			ABCG8	0	0	0.0838599	0.0801991	low Arg RPMI	Cri	K562		ABCG8	0	0	0.123794	0.064132	low Lys RPMI	Cri	K562		ABCG8	0	0	0.274622	0.090326	low Arg RPMI	Cra	K562		ABCG8	0	0	0.519518	0.0722425	low Lys RPMI	Cra	K562		SLC6A19
SLC7A3 Cra	test	RPMI	a	SLC7A7	-17.0199	1		-2	Gln24h	1.02895			ANKH	0	0	0.0948264	0.0310163	low Arg RPMI	Cri	K562		ANKH	0	0	0.922072	0.00541198	low Lys RPMI	Cri	K562		ANKH	0	0	0.673771	0.0174152	low Arg RPMI	Cra	K562		ANKH	0	0	0.499398	0.00319824	low Lys RPMI	Cra	K562		SLC6A20
SLC7A3 Cra	test	RPMI	a	SLC7A8	-6.31247	1		-1	Gln24h	1.01259			CFTR	0	0	0.750965	-0.00620277	low Arg RPMI	Cri	K562		CFTR	0	0	0.138661	-0.0204916	low Lys RPMI	Cri	K562		CFTR	0	0	0.0876393	-0.026149	low Arg RPMI	Cra	K562		CFTR	0	0	0.63826	0.029804	low Lys RPMI	Cra	K562		SLC6A5
SLC7A3 Cra	test	RPMI	a	SLC3A2	-4.30283	1		0	Gln24h	1.00367			CLN3	0	0	0.425836	-0.0177562	low Arg RPMI	Cri	K562		CLN3	0	0	0.994344	0.00233409	low Lys RPMI	Cri	K562		CLN3	0	0	0.313158	-0.0238916	low Arg RPMI	Cra	K562		CLN3	0	0	0.186695	-0.0295398	low Lys RPMI	Cra	K562		SLC6A7
SLC7A5 Cri	test	RPMI	i	SLC7A1	-7.59805	1		-11	Gln48h	0.105496			CTNS	0	0	0.444025	0.0254689	low Arg RPMI	Cri	K562		CTNS	0	0	0.812875	0.00667603	low Lys RPMI	Cri	K562		CTNS	0	0	0.612205	0.0348996	low Arg RPMI	Cra	K562		CTNS	0	0	0.087762	0.120806	low Lys RPMI	Cra	K562		SLC6A9
SLC7A5 Cri	test	RPMI	i	SLC7A2	-17.1915	1		-10	Gln48h	0.126218			DIRC2	0	0	0.436065	0.0149785	low Arg RPMI	Cri	K562		DIRC2	0	0	0.23776	0.0250355	low Lys RPMI	Cri	K562		DIRC2	0	0	0.0478109	0.108983	low Arg RPMI	Cra	K562		DIRC2	0	0	0.0732448	0.0725106	low Lys RPMI	Cra	K562		SLC7A1
SLC7A5 Cri	test	RPMI	i	SLC7A3	-20	1		-9	Gln48h	0.13727			FLVCR1	0	1	0.780601	0.0141904	low Arg RPMI	Cri	K562		FLVCR1	0	1	0.0405283	0.056476	low Lys RPMI	Cri	K562		FLVCR1	0	0	0.759411	0.067021	low Arg RPMI	Cra	K562		FLVCR1	0	0	0.613823	-0.0174242	low Lys RPMI	Cra	K562		SLC7A10
SLC7A5 Cri	test	RPMI	i	SLC7A5	-9.6446	1		-8	Gln48h	0.142993			FLVCR2	0	0	0.454766	-0.00183247	low Arg RPMI	Cri	K562		FLVCR2	0	0	0.644984	-0.0027414	low Lys RPMI	Cri	K562		FLVCR2	0	0	0.880365	0.0289402	low Arg RPMI	Cra	K562		FLVCR2	0	0	0.388119	0.0748128	low Lys RPMI	Cra	K562		SLC7A11
SLC7A5 Cri	test	RPMI	i	SLC7A6	-6.65565	1		-7	Gln48h	0.22354			HIAT1	0	0	0.114938	0.0289573	low Arg RPMI	Cri	K562		HIAT1	0	0	0.896593	-0.00258941	low Lys RPMI	Cri	K562		HIAT1	0	0	0.279919	-0.000872176	low Arg RPMI	Cra	K562		HIAT1	0	0	0.07768	-0.0469841	low Lys RPMI	Cra	K562		SLC7A13
SLC7A5 Cri	test	RPMI	i	SLC7A7	-18.4821	1		-6	Gln48h	0.535813			HIATL1	0	0	0.0163598	0.0748126	low Arg RPMI	Cri	K562		HIATL1	0	0	0.0162932	0.0600266	low Lys RPMI	Cri	K562		HIATL1	0	0	0.0158939	-0.0601922	low Arg RPMI	Cra	K562		HIATL1	0	0	0.000990024	-0.117119	low Lys RPMI	Cra	K562		SLC7A14
SLC7A5 Cri	test	RPMI	i	SLC7A8	-7.07001	1		-5	Gln48h	0.867138			KIAA1919	0	0	0.266822	0.0509606	low Arg RPMI	Cri	K562		KIAA1919	0	0	0.992255	0.00459071	low Lys RPMI	Cri	K562		KIAA1919	0	0	0.820515	0.0401827	low Arg RPMI	Cra	K562		KIAA1919	0	0	0.762519	0.0487422	low Lys RPMI	Cra	K562		SLC7A2
SLC7A5 Cri	test	RPMI	i	SLC3A2	-3.76677	1		-4	Gln48h	1.45564			LETM1	0	1	3.68e-05	0.349361	low Arg RPMI	Cri	K562		LETM1	0	1	2.86e-05	0.429554	low Lys RPMI	Cri	K562		LETM1	0	0	0.00155017	0.23653	low Arg RPMI	Cra	K562		LETM1	0	0	0.0163213	0.200723	low Lys RPMI	Cra	K562		SLC7A3
SLC7A5 Cra	test	RPMI	a	SLC7A1	-7.49105	1		-3	Gln48h	2.03987			LETM2	0	0	0.0377931	0.0408698	low Arg RPMI	Cri	K562		LETM2	0	0	0.605907	-0.0116336	low Lys RPMI	Cri	K562		LETM2	0	0	0.818187	0.0728536	low Arg RPMI	Cra	K562		LETM2	0	0	0.682798	0.047556	low Lys RPMI	Cra	K562		SLC7A4
SLC7A5 Cra	test	RPMI	a	SLC7A2	-18.9531	1		-2	Gln48h	2.15385			LETMD1	0	0	0.633241	-0.00499606	low Arg RPMI	Cri	K562		LETMD1	0	0	0.681833	0.0209398	low Lys RPMI	Cri	K562		LETMD1	0	0	0.928883	0.0267097	low Arg RPMI	Cra	K562		LETMD1	0	0	0.873067	0.0176969	low Lys RPMI	Cra	K562		SLC7A5
SLC7A5 Cra	test	RPMI	a	SLC7A3	-17.1999	1		-1	Gln48h	2.1004			MFSD1	0	0	0.130114	0.0386001	low Arg RPMI	Cri	K562		MFSD1	0	0	0.429931	0.010968	low Lys RPMI	Cri	K562		MFSD1	0	0	0.328486	-0.00516447	low Arg RPMI	Cra	K562		MFSD1	0	0	0.674014	0.0309918	low Lys RPMI	Cra	K562		SLC7A6
SLC7A5 Cra	test	RPMI	a	SLC7A5	-2.51958	1		0	Gln48h	2.12638			MFSD10	0	0	0.738534	0.0160864	low Arg RPMI	Cri	K562		MFSD10	0	0	0.941068	0.00492624	low Lys RPMI	Cri	K562		MFSD10	0	0	0.364972	0.0699998	low Arg RPMI	Cra	K562		MFSD10	0	0	0.141458	0.127323	low Lys RPMI	Cra	K562		SLC7A7
SLC7A5 Cra	test	RPMI	a	SLC7A6	-6.7183	1		-11	Gln72h	0.414938			MFSD11	0	0	0.549744	0.0328715	low Arg RPMI	Cri	K562		MFSD11	0	0	0.822158	0.0186456	low Lys RPMI	Cri	K562		MFSD11	0	0	0.0461498	-0.00638419	low Arg RPMI	Cra	K562		MFSD11	0	0	0.0694784	-0.0669521	low Lys RPMI	Cra	K562		SLC7A8
SLC7A5 Cra	test	RPMI	a	SLC7A7	-17.58	1		-10	Gln72h	0.406601			MFSD12	0	0	0.700553	0.0024778	low Arg RPMI	Cri	K562		MFSD12	0	0	0.110534	0.0291404	low Lys RPMI	Cri	K562		MFSD12	0	1	0.00977963	0.153164	low Arg RPMI	Cra	K562		MFSD12	0	1	0.0118469	0.167092	low Lys RPMI	Cra	K562		SLC7A9
SLC7A5 Cra	test	RPMI	a	SLC7A8	-7.01678	1		-9	Gln72h	0.398447			MFSD2A	0	0	0.354076	0.013915	low Arg RPMI	Cri	K562		MFSD2A	0	0	0.644984	0.00950793	low Lys RPMI	Cri	K562		MFSD2A	0	0	0.429481	-0.0150577	low Arg RPMI	Cra	K562		MFSD2A	0	0	0.548584	-0.00743854	low Lys RPMI	Cra	K562		SLC15A1
SLC7A5 Cra	test	RPMI	a	SLC3A2	-1.72699	1		-8	Gln72h	0.390946			MFSD2B	0	0	0.162815	0.121757	low Arg RPMI	Cri	K562		MFSD2B	0	0	0.686221	0.0886702	low Lys RPMI	Cri	K562		MFSD2B	0	0	0.703105	0.0877307	low Arg RPMI	Cra	K562		MFSD2B	0	0	0.438286	-0.00714461	low Lys RPMI	Cra	K562		SLC15A2
SLC7A6 Cri	test	RPMI	i	SLC7A1	-7.75041	1		-7	Gln72h	0.488082			MFSD3	0	0	0.485048	0.00517483	low Arg RPMI	Cri	K562		MFSD3	0	0	0.476682	0.0111686	low Lys RPMI	Cri	K562		MFSD3	0	0	0.559688	0.0602773	low Arg RPMI	Cra	K562		MFSD3	0	0	0.0481824	0.124777	low Lys RPMI	Cra	K562		SLC15A3
SLC7A6 Cri	test	RPMI	i	SLC7A2	-17.1051	1		-6	Gln72h	0.745599			MFSD4	0	0	0.603769	-0.0102523	low Arg RPMI	Cri	K562		MFSD4	0	0	0.242542	0.0219572	low Lys RPMI	Cri	K562		MFSD4	0	0	0.820515	0.0175102	low Arg RPMI	Cra	K562		MFSD4	0	0	0.128544	0.0807158	low Lys RPMI	Cra	K562		SLC15A4
SLC7A6 Cri	test	RPMI	i	SLC7A3	-18.4509	1		-5	Gln72h	1.14429			MFSD5	0	0	0.755502	-0.0124714	low Arg RPMI	Cri	K562		MFSD5	0	0	0.561765	-0.0100629	low Lys RPMI	Cri	K562		MFSD5	0	0	0.834517	0.074417	low Arg RPMI	Cra	K562		MFSD5	0	0	0.336045	0.0800544	low Lys RPMI	Cra	K562		SLC16A10
SLC7A6 Cri	test	RPMI	i	SLC7A5	-6.13966	1		-4	Gln72h	1.64775			MFSD6	0	0	0.298239	0.128818	low Arg RPMI	Cri	K562		MFSD6	0	0	0.139459	0.123705	low Lys RPMI	Cri	K562		MFSD6	0	0	0.600694	0.0582523	low Arg RPMI	Cra	K562		MFSD6	0	0	0.590842	-0.000912835	low Lys RPMI	Cra	K562		SLC17A6
SLC7A6 Cri	test	RPMI	i	SLC7A6	-11.8308	1		-3	Gln72h	2.24601			MFSD6L	0	0	0.274618	0.0298211	low Arg RPMI	Cri	K562		MFSD6L	0	0	0.896028	-0.00255994	low Lys RPMI	Cri	K562		MFSD6L	0	0	0.294155	0.077131	low Arg RPMI	Cra	K562		MFSD6L	0	0	0.434183	0.0439326	low Lys RPMI	Cra	K562		SLC17A7
SLC7A6 Cri	test	RPMI	i	SLC7A7	-20	1		-2	Gln72h	2.59718			MFSD7	0	0	0.0477687	0.0723345	low Arg RPMI	Cri	K562		MFSD7	0	0	0.181327	0.067723	low Lys RPMI	Cri	K562		MFSD7	0	0	0.152449	0.124218	low Arg RPMI	Cra	K562		MFSD7	0	0	0.588773	0.00797199	low Lys RPMI	Cra	K562		SLC17A8
SLC7A6 Cri	test	RPMI	i	SLC7A8	-8.09837	1		-1	Gln72h	2.86884			MFSD8	0	0	0.0209885	0.0481132	low Arg RPMI	Cri	K562		MFSD8	0	0	0.85015	0.000450338	low Lys RPMI	Cri	K562		MFSD8	0	0	0.370893	0.0812232	low Arg RPMI	Cra	K562		MFSD8	0	0	0.482321	0.0276961	low Lys RPMI	Cra	K562		SLC1A1
SLC7A6 Cri	test	RPMI	i	SLC3A2	-4.47468	1		0	Gln72h	2.843			MFSD9	0	0	0.273921	-0.0187942	low Arg RPMI	Cri	K562		MFSD9	0	0	0.691958	-0.0092216	low Lys RPMI	Cri	K562		MFSD9	0	0	0.109232	0.236277	low Arg RPMI	Cra	K562		MFSD9	0	0	0.115868	0.0978837	low Lys RPMI	Cra	K562		SLC1A2
SLC7A6 Cra	test	RPMI	a	SLC7A1	-6.83212	1		-11	Arg24h	0.462047			MPC1	0	1	2.93e-07	0.398414	low Arg RPMI	Cri	K562		MPC1	0	1	9.14e-08	0.385715	low Lys RPMI	Cri	K562		MPC1	0	0	0.016201	0.150274	low Arg RPMI	Cra	K562		MPC1	0	0	0.0706379	0.151579	low Lys RPMI	Cra	K562		SLC1A3
SLC7A6 Cra	test	RPMI	a	SLC7A2	-20	1		-10	Arg24h	0.441306			MPC2	0	1	7.88e-08	0.436534	low Arg RPMI	Cri	K562		MPC2	0	1	6.51e-08	0.454332	low Lys RPMI	Cri	K562		MPC2	0	0	0.804252	0.051155	low Arg RPMI	Cra	K562		MPC2	0	0	0.108088	0.0815017	low Lys RPMI	Cra	K562		SLC1A4
SLC7A6 Cra	test	RPMI	a	SLC7A3	-20	1		-9	Arg24h	0.533683			MPDU1	0	0	0.176261	-0.0252976	low Arg RPMI	Cri	K562		MPDU1	0	0	0.508696	-0.0156471	low Lys RPMI	Cri	K562		MPDU1	0	0	0.923049	0.0595357	low Arg RPMI	Cra	K562		MPDU1	0	0	0.254718	0.0163865	low Lys RPMI	Cra	K562		SLC1A5
SLC7A6 Cra	test	RPMI	a	SLC7A5	-5.29462	1		-8	Arg24h	0.678854			MTCH1	0	0	0.999404	-0.0022699	low Arg RPMI	Cri	K562		MTCH1	0	0	0.818674	-0.00423477	low Lys RPMI	Cri	K562		MTCH1	0	0	0.621694	0.0785393	low Arg RPMI	Cra	K562		MTCH1	0	0	0.482321	0.0709434	low Lys RPMI	Cra	K562		SLC1A6
SLC7A6 Cra	test	RPMI	a	SLC7A6	-3.20925	1		-7	Arg24h	0.92313			MTCH2	0	1	2.73e-07	0.231234	low Arg RPMI	Cri	K562		MTCH2	0	1	1.04e-06	0.210874	low Lys RPMI	Cri	K562		MTCH2	0	1	0.0148587	0.152492	low Arg RPMI	Cra	K562		MTCH2	0	1	0.00616141	0.16233	low Lys RPMI	Cra	K562		SLC1A7
SLC7A6 Cra	test	RPMI	a	SLC7A7	-18.2735	1		-6	Arg24h	1.03932			NIPA1	0	0	0.262345	0.034703	low Arg RPMI	Cri	K562		NIPA1	0	0	0.383507	0.0193227	low Lys RPMI	Cri	K562		NIPA1	0	0	0.552017	0.0418175	low Arg RPMI	Cra	K562		NIPA1	0	0	0.375064	0.12316	low Lys RPMI	Cra	K562		SLC25A12
SLC7A6 Cra	test	RPMI	a	SLC7A8	-6.2028	1		-5	Arg24h	1.06924			NIPA2	0	0	0.109869	0.0591848	low Arg RPMI	Cri	K562		NIPA2	0	0	0.0250271	0.0579322	low Lys RPMI	Cri	K562		NIPA2	0	0	0.931379	0.0388692	low Arg RPMI	Cra	K562		NIPA2	0	0	0.975475	0.0457596	low Lys RPMI	Cra	K562		SLC25A13
SLC7A6 Cra	test	RPMI	a	SLC3A2	-3.26494	1		-4	Arg24h	1.08784			NPC1	0	1	0.73403	0.0150104	low Arg RPMI	Cri	K562		NPC1	0	1	0.986297	0.00211846	low Lys RPMI	Cri	K562		NPC1	0	0	0.102227	0.0898166	low Arg RPMI	Cra	K562		NPC1	0	0	0.550944	-0.0141973	low Lys RPMI	Cra	K562		SLC25A15
SLC7A7 Cra	test	RPMI	a	SLC7A1	-7.469	1		-3	Arg24h	1.06462			NPC1L1	0	0	0.440477	0.0753075	low Arg RPMI	Cri	K562		NPC1L1	0	0	0.575948	0.0530795	low Lys RPMI	Cri	K562		NPC1L1	0	0	0.128313	-0.0133896	low Arg RPMI	Cra	K562		NPC1L1	0	0	0.274624	-0.0242482	low Lys RPMI	Cra	K562		SLC25A18
SLC7A7 Cra	test	RPMI	a	SLC7A2	-20	1		-2	Arg24h	1.03911			PQLC1	0	0	0.833796	0.0320899	low Arg RPMI	Cri	K562		PQLC1	0	0	0.522198	0.0308533	low Lys RPMI	Cri	K562		PQLC1	0	0	0.831012	0.0411448	low Arg RPMI	Cra	K562		PQLC1	0	0	0.636119	0.0433373	low Lys RPMI	Cra	K562		SLC25A2
SLC7A7 Cra	test	RPMI	a	SLC7A3	-17.4662	1		-1	Arg24h	1.0325			PQLC2	0	0	0.59133	0.0446366	low Arg RPMI	Cri	K562		PQLC2	0	0	0.483182	0.0748819	low Lys RPMI	Cri	K562		PQLC2	0	0	0.470859	0.0207746	low Arg RPMI	Cra	K562		PQLC2	0	0	0.922944	0.0218288	low Lys RPMI	Cra	K562		SLC25A22
SLC7A7 Cra	test	RPMI	a	SLC7A5	-6.25727	1		0	Arg24h	0.994783			PQLC3	0	0	0.676363	0.0283473	low Arg RPMI	Cri	K562		PQLC3	0	0	0.200835	0.038237	low Lys RPMI	Cri	K562		PQLC3	0	0	0.524959	0.0660339	low Arg RPMI	Cra	K562		PQLC3	0	0	0.609616	0.0593018	low Lys RPMI	Cra	K562		SLC32A1
SLC7A7 Cra	test	RPMI	a	SLC7A6	-6.66538	1		-11	Arg48h	0.480531			RHAG	0	0	0.0354149	-0.0379393	low Arg RPMI	Cri	K562		RHAG	0	0	0.160132	-0.0292102	low Lys RPMI	Cri	K562		RHAG	0	0	0.454437	0.0456589	low Arg RPMI	Cra	K562		RHAG	0	0	0.725092	0.0571097	low Lys RPMI	Cra	K562		SLC36A1
SLC7A7 Cra	test	RPMI	a	SLC7A7	-3.57715	1		-10	Arg48h	0.554955			RHBG	0	0	0.621589	-0.000922792	low Arg RPMI	Cri	K562		RHBG	0	0	0.924445	0.0011349	low Lys RPMI	Cri	K562		RHBG	0	0	0.22886	0.0692618	low Arg RPMI	Cra	K562		RHBG	0	0	0.708288	-0.0113241	low Lys RPMI	Cra	K562		SLC36A2
SLC7A7 Cra	test	RPMI	a	SLC7A8	-6.72209	1		-9	Arg48h	0.644616			RHCG	0	0	0.695028	0.0518913	low Arg RPMI	Cri	K562		RHCG	0	0	0.234217	0.0229232	low Lys RPMI	Cri	K562		RHCG	0	0	0.172241	0.120538	low Arg RPMI	Cra	K562		RHCG	0	0	0.56117	0.100696	low Lys RPMI	Cra	K562		SLC36A3
SLC7A7 Cra	test	RPMI	a	SLC3A2	-3.16542	1		-8	Arg48h	0.809297			SFXN1	0	1	8.56e-08	0.60341	low Arg RPMI	Cri	K562		SFXN1	0	1	7.25e-08	0.592262	low Lys RPMI	Cri	K562		SFXN1	0	0	0.0062889	-0.0690867	low Arg RPMI	Cra	K562		SFXN1	0	0	0.374257	0.0641565	low Lys RPMI	Cra	K562		SLC36A4
SLC7A8 Cra	test	RPMI	a	SLC7A1	-6.5803	1		-7	Arg48h	1.09894			SFXN2	0	0	0.537851	-0.0104433	low Arg RPMI	Cri	K562		SFXN2	0	0	0.70166	-0.00574697	low Lys RPMI	Cri	K562		SFXN2	0	0	0.804252	0.0124579	low Arg RPMI	Cra	K562		SFXN2	0	0	0.889675	0.0164478	low Lys RPMI	Cra	K562		SLC38A1
SLC7A8 Cra	test	RPMI	a	SLC7A2	-19.4898	1		-6	Arg48h	1.48155			SFXN3	0	0	0.176261	-0.0289832	low Arg RPMI	Cri	K562		SFXN3	0	0	0.716108	-0.00478608	low Lys RPMI	Cri	K562		SFXN3	0	0	0.0391212	0.10766	low Arg RPMI	Cra	K562		SFXN3	0	0	0.0718133	0.118069	low Lys RPMI	Cra	K562		SLC38A10
SLC7A8 Cra	test	RPMI	a	SLC7A3	-16.7523	1		-5	Arg48h	2.02357			SFXN4	0	0	0.0330102	0.0588112	low Arg RPMI	Cri	K562		SFXN4	0	0	0.0127601	0.0729533	low Lys RPMI	Cri	K562		SFXN4	0	0	0.230602	0.0791073	low Arg RPMI	Cra	K562		SFXN4	0	0	0.867206	0.0501027	low Lys RPMI	Cra	K562		SLC38A11
SLC7A8 Cra	test	RPMI	a	SLC7A5	-5.32276	1		-4	Arg48h	2.20984			SFXN5	0	0	0.2121	0.124627	low Arg RPMI	Cri	K562		SFXN5	0	0	0.737407	0.0778503	low Lys RPMI	Cri	K562		SFXN5	0	0	0.125333	0.103751	low Arg RPMI	Cra	K562		SFXN5	0	0	0.575404	0.00131126	low Lys RPMI	Cra	K562		SLC38A2
SLC7A8 Cra	test	RPMI	a	SLC7A6	-5.71787	1		-3	Arg48h	2.29599			SLC10A1	0	0	0.976766	0.0352235	low Arg RPMI	Cri	K562		SLC10A1	0	0	0.929191	0.0024188	low Lys RPMI	Cri	K562		SLC10A1	0	0	0.976686	0.0574342	low Arg RPMI	Cra	K562		SLC10A1	0	0	0.714813	0.00931776	low Lys RPMI	Cra	K562		SLC38A3
SLC7A8 Cra	test	RPMI	a	SLC7A7	-17.9464	1		-2	Arg48h	2.23479			SLC10A2	0	0	0.550741	0.0132813	low Arg RPMI	Cri	K562		SLC10A2	0	0	0.728318	0.00768736	low Lys RPMI	Cri	K562		SLC10A2	0	0	0.834517	0.00712921	low Arg RPMI	Cra	K562		SLC10A2	0	0	0.046839	-0.0433236	low Lys RPMI	Cra	K562		SLC38A4
SLC7A8 Cra	test	RPMI	a	SLC7A8	-0.64247	1		-1	Arg48h	2.18885			SLC10A3	0	0	0.246173	0.109851	low Arg RPMI	Cri	K562		SLC10A3	0	0	0.115628	0.0957893	low Lys RPMI	Cri	K562		SLC10A3	0	0	0.456245	0.0321953	low Arg RPMI	Cra	K562		SLC10A3	0	0	0.869567	0.0325688	low Lys RPMI	Cra	K562		SLC38A7
SLC7A8 Cra	test	RPMI	a	SLC3A2	-1.32258	1		0	Arg48h	2.17955			SLC10A4	0	0	0.351754	0.0171129	low Arg RPMI	Cri	K562		SLC10A4	0	0	0.340289	0.0195656	low Lys RPMI	Cri	K562		SLC10A4	0	0	0.555663	0.0543081	low Arg RPMI	Cra	K562		SLC10A4	0	0	0.163801	0.141703	low Lys RPMI	Cra	K562		SLC38A8
NTC Cri	control	RPMI	i	SLC7A1	-7.1284	2		-11	Arg72h	0.451904			SLC10A5	0	0	0.128981	-0.0424451	low Arg RPMI	Cri	K562		SLC10A5	0	0	0.0556318	-0.0381227	low Lys RPMI	Cri	K562		SLC10A5	0	0	0.0052833	-0.0636444	low Arg RPMI	Cra	K562		SLC10A5	0	0	0.856599	0.0233796	low Lys RPMI	Cra	K562		SLC38A9
NTC Cri	control	RPMI	i	SLC7A2	-16.9498	2		-10	Arg72h	0.537383			SLC10A6	0	0	0.303823	-0.0365357	low Arg RPMI	Cri	K562		SLC10A6	0	0	0.18551	-0.0317982	low Lys RPMI	Cri	K562		SLC10A6	0	0	0.343529	-0.018984	low Arg RPMI	Cra	K562		SLC10A6	0	0	0.862489	0.000246124	low Lys RPMI	Cra	K562		SLC3A1
NTC Cri	control	RPMI	i	SLC7A3	-17.4524	2		-9	Arg72h	0.682064			SLC10A7	0	0	0.161469	-0.032019	low Arg RPMI	Cri	K562		SLC10A7	0	0	0.204008	-0.0210325	low Lys RPMI	Cri	K562		SLC10A7	0	0	0.538717	0.0485257	low Arg RPMI	Cra	K562		SLC10A7	0	0	0.277931	0.0934559	low Lys RPMI	Cra	K562		SLC3A2
NTC Cri	control	RPMI	i	SLC7A5	-5.638	2		-8	Arg72h	0.836072			SLC11A1	0	0	0.123585	-0.0196115	low Arg RPMI	Cri	K562		SLC11A1	0	0	0.268433	-0.0138367	low Lys RPMI	Cri	K562		SLC11A1	0	0	0.117415	0.0899415	low Arg RPMI	Cra	K562		SLC11A1	0	0	0.574382	0.126519	low Lys RPMI	Cra	K562		SLC43A1
NTC Cri	control	RPMI	i	SLC7A6	-6.30957	2		-7	Arg72h	1.10574			SLC11A2	0	0	0.459285	0.0467093	low Arg RPMI	Cri	K562		SLC11A2	0	0	0.511574	-0.0056135	low Lys RPMI	Cri	K562		SLC11A2	0	0	0.0069469	0.150767	low Arg RPMI	Cra	K562		SLC11A2	0	0	0.124081	0.127168	low Lys RPMI	Cra	K562		SLC43A2
NTC Cri	control	RPMI	i	SLC7A7	-19.8216	2		-6	Arg72h	1.46615			SLC12A1	0	0	0.94662	-0.00702151	low Arg RPMI	Cri	K562		SLC12A1	0	0	0.211863	-0.0269454	low Lys RPMI	Cri	K562		SLC12A1	0	0	0.366109	0.128282	low Arg RPMI	Cra	K562		SLC12A1	0	0	0.348236	0.0680513	low Lys RPMI	Cra	K562		SLC43A3
NTC Cri	control	RPMI	i	SLC7A8	-7.99862	2		-5	Arg72h	2.01267			SLC12A2	0	0	0.559753	0.00311127	low Arg RPMI	Cri	K562		SLC12A2	0	0	0.253548	-0.0199072	low Lys RPMI	Cri	K562		SLC12A2	0	0	0.807187	0.11963	low Arg RPMI	Cra	K562		SLC12A2	0	0	0.292873	0.111043	low Lys RPMI	Cra	K562		SLC6A14
NTC Cri	control	RPMI	i	SLC3A2	-4.20541	2		-4	Arg72h	2.71787			SLC12A3	0	0	0.98868	-0.00397015	low Arg RPMI	Cri	K562		SLC12A3	0	0	0.315199	-0.0255181	low Lys RPMI	Cri	K562		SLC12A3	0	0	0.88757	0.0531705	low Arg RPMI	Cra	K562		SLC12A3	0	0	0.874313	0.00646841	low Lys RPMI	Cra	K562		SLC6A15
NTC Cra	control	RPMI	a	SLC7A1	-7.93031	2		-3	Arg72h	2.94868			SLC12A4	0	0	0.0214919	-0.0508523	low Arg RPMI	Cri	K562		SLC12A4	0	0	0.330549	-0.0174503	low Lys RPMI	Cri	K562		SLC12A4	0	0	0.256621	-0.00792478	low Arg RPMI	Cra	K562		SLC12A4	0	0	0.0361065	0.185075	low Lys RPMI	Cra	K562		SLC6A17
NTC Cra	control	RPMI	a	SLC7A2	-19.2854	2		-2	Arg72h	2.92364			SLC12A5	0	0	0.0550616	0.0228276	low Arg RPMI	Cri	K562		SLC12A5	0	0	0.722811	0.00384104	low Lys RPMI	Cri	K562		SLC12A5	0	0	0.653775	0.0651764	low Arg RPMI	Cra	K562		SLC12A5	0	0	0.826109	0.0410983	low Lys RPMI	Cra	K562		SLC6A18
NTC Cra	control	RPMI	a	SLC7A3	-18.2589	2		-1	Arg72h	2.94322			SLC12A6	0	0	0.0263125	-0.0617752	low Arg RPMI	Cri	K562		SLC12A6	0	0	0.771446	-0.00799029	low Lys RPMI	Cri	K562		SLC12A6	0	0	0.499893	0.0418885	low Arg RPMI	Cra	K562		SLC12A6	0	0	0.0708501	-0.0405013	low Lys RPMI	Cra	K562		SLC6A19
NTC Cra	control	RPMI	a	SLC7A5	-6.02189	2		0	Arg72h	2.8959			SLC12A7	0	0	0.379445	0.0537479	low Arg RPMI	Cri	K562		SLC12A7	0	0	0.557744	0.0369898	low Lys RPMI	Cri	K562		SLC12A7	0	0	0.792686	0.0336633	low Arg RPMI	Cra	K562		SLC12A7	0	0	0.67511	-0.00334086	low Lys RPMI	Cra	K562		SLC6A20
NTC Cra	control	RPMI	a	SLC7A6	-7.09006	2		-11	Asn24h	1.08838			SLC12A8	0	0	0.0817425	0.03971	low Arg RPMI	Cri	K562		SLC12A8	0	0	0.700553	-0.0106431	low Lys RPMI	Cri	K562		SLC12A8	0	0	0.456245	0.0878639	low Arg RPMI	Cra	K562		SLC12A8	0	0	0.238814	0.12263	low Lys RPMI	Cra	K562		SLC6A5
NTC Cra	control	RPMI	a	SLC7A7	-19.0713	2		-10	Asn24h	1.10264			SLC12A9	0	0	0.221548	0.0704733	low Arg RPMI	Cri	K562		SLC12A9	0	0	0.122704	-0.0386912	low Lys RPMI	Cri	K562		SLC12A9	0	0	0.0405665	-0.0480263	low Arg RPMI	Cra	K562		SLC12A9	0	0	0.535195	0.00205094	low Lys RPMI	Cra	K562		SLC6A7
NTC Cra	control	RPMI	a	SLC7A8	-7.09079	2		-9	Asn24h	1.12595			SLC13A1	0	0	0.605854	-0.00501668	low Arg RPMI	Cri	K562		SLC13A1	0	0	0.69172	-0.0123862	low Lys RPMI	Cri	K562		SLC13A1	0	0	0.0192086	0.184031	low Arg RPMI	Cra	K562		SLC13A1	0	0	0.290062	0.0823614	low Lys RPMI	Cra	K562		SLC6A9
NTC Cra	control	RPMI	a	SLC3A2	-4.41116	2		-8	Asn24h	1.08366			SLC13A2	0	0	0.00125232	-0.0594241	low Arg RPMI	Cri	K562		SLC13A2	0	0	0.121262	-0.0312289	low Lys RPMI	Cri	K562		SLC13A2	0	0	0.392902	0.124144	low Arg RPMI	Cra	K562		SLC13A2	0	0	0.660922	0.029218	low Lys RPMI	Cra	K562		SLC7A1
SLC7A1 Cri	test	RPMI	i	SLC7A1	-12.4342	2		-7	Asn24h	1.14876			SLC13A3	0	0	0.875978	0.00479053	low Arg RPMI	Cri	K562		SLC13A3	0	0	0.325379	-0.0169078	low Lys RPMI	Cri	K562		SLC13A3	0	0	0.344292	0.11453	low Arg RPMI	Cra	K562		SLC13A3	0	0	0.00970678	0.147043	low Lys RPMI	Cra	K562		SLC7A10
SLC7A1 Cri	test	RPMI	i	SLC7A2	-19.6931	2		-6	Asn24h	1.06344			SLC13A4	0	0	0.275275	-0.0122489	low Arg RPMI	Cri	K562		SLC13A4	0	0	0.0503216	-0.0450265	low Lys RPMI	Cri	K562		SLC13A4	0	0	0.765118	0.0220222	low Arg RPMI	Cra	K562		SLC13A4	0	0	0.0299533	0.123825	low Lys RPMI	Cra	K562		SLC7A11
SLC7A1 Cri	test	RPMI	i	SLC7A3	-20	2		-5	Asn24h	1.09878			SLC13A5	0	0	0.563781	-0.00881038	low Arg RPMI	Cri	K562		SLC13A5	0	0	0.833796	0.00699708	low Lys RPMI	Cri	K562		SLC13A5	0	0	0.0619397	0.104657	low Arg RPMI	Cra	K562		SLC13A5	0	0	0.0502581	0.123328	low Lys RPMI	Cra	K562		SLC7A13
SLC7A1 Cri	test	RPMI	i	SLC7A5	-5.25279	2		-4	Asn24h	1.09558			SLC14A1	0	0	0.98034	-0.00147734	low Arg RPMI	Cri	K562		SLC14A1	0	0	0.487854	0.0111675	low Lys RPMI	Cri	K562		SLC14A1	0	0	0.389592	0.0706591	low Arg RPMI	Cra	K562		SLC14A1	0	0	0.303953	0.0685405	low Lys RPMI	Cra	K562		SLC7A14
SLC7A1 Cri	test	RPMI	i	SLC7A6	-6.12642	2		-3	Asn24h	1.08802			SLC14A2	0	0	0.183533	-0.0263137	low Arg RPMI	Cri	K562		SLC14A2	0	0	0.388417	0.0148214	low Lys RPMI	Cri	K562		SLC14A2	0	0	0.512346	0.0337833	low Arg RPMI	Cra	K562		SLC14A2	0	0	0.26615	0.0569187	low Lys RPMI	Cra	K562		SLC7A2
SLC7A1 Cri	test	RPMI	i	SLC7A7	-19.7606	2		-2	Asn24h	1.106			SLC15A1	0	0	0.582078	0.0175658	low Arg RPMI	Cri	K562		SLC15A1	0	0	0.82332	0.0106033	low Lys RPMI	Cri	K562		SLC15A1	0	0	0.324058	0.104718	low Arg RPMI	Cra	K562		SLC15A1	0	0	0.785482	0.0104125	low Lys RPMI	Cra	K562		SLC7A3
SLC7A1 Cri	test	RPMI	i	SLC7A8	-8.31752	2		-1	Asn24h	1.12248			SLC15A2	0	0	0.801309	0.00243771	low Arg RPMI	Cri	K562		SLC15A2	0	0	0.796695	-0.00997059	low Lys RPMI	Cri	K562		SLC15A2	0	0	0.625932	0.154792	low Arg RPMI	Cra	K562		SLC15A2	0	0	0.455629	0.0947394	low Lys RPMI	Cra	K562		SLC7A4
SLC7A1 Cri	test	RPMI	i	SLC3A2	-3.39412	2		0	Asn24h	1.03761			SLC15A3	0	0	0.0942374	-0.0595974	low Arg RPMI	Cri	K562		SLC15A3	0	0	0.0618163	-0.0553582	low Lys RPMI	Cri	K562		SLC15A3	0	0	0.0481491	0.16344	low Arg RPMI	Cra	K562		SLC15A3	0	0	0.281936	0.113812	low Lys RPMI	Cra	K562		SLC7A5
SLC7A1 Cra	test	RPMI	a	SLC7A1	-4.85218	2		-11	Asn48h	2.30964			SLC15A4	0	0	0.388417	0.0200072	low Arg RPMI	Cri	K562		SLC15A4	0	0	0.904304	-0.000956002	low Lys RPMI	Cri	K562		SLC15A4	0	0	0.127189	0.104846	low Arg RPMI	Cra	K562		SLC15A4	0	0	0.748839	0.0160197	low Lys RPMI	Cra	K562		SLC7A6
SLC7A1 Cra	test	RPMI	a	SLC7A2	-20	2		-10	Asn48h	2.31399			SLC15A5	0	0	0.00992266	-0.0622761	low Arg RPMI	Cri	K562		SLC15A5	0	0	0.0783943	-0.0483276	low Lys RPMI	Cri	K562		SLC15A5	0	0	0.419987	0.0561421	low Arg RPMI	Cra	K562		SLC15A5	0	0	0.593953	0.0345071	low Lys RPMI	Cra	K562		SLC7A7
SLC7A1 Cra	test	RPMI	a	SLC7A3	-17.1965	2		-9	Asn48h	2.27666			SLC16A1	0	1	2.73e-07	0.60007	low Arg RPMI	Cri	K562		SLC16A1	0	1	2.82e-07	0.480765	low Lys RPMI	Cri	K562		SLC16A1	0	1	0.0767824	0.0655196	low Arg RPMI	Cra	K562		SLC16A1	0	1	0.000957119	0.179672	low Lys RPMI	Cra	K562		SLC7A8
SLC7A1 Cra	test	RPMI	a	SLC7A5	-6.18059	2		-8	Asn48h	2.29553			SLC16A10	0	0	0.485982	0.03203	low Arg RPMI	Cri	K562		SLC16A10	0	0	0.787487	-0.00790446	low Lys RPMI	Cri	K562		SLC16A10	0	0	0.00125339	0.195752	low Arg RPMI	Cra	K562		SLC16A10	0	0	0.142124	0.11729	low Lys RPMI	Cra	K562		SLC7A9
SLC7A1 Cra	test	RPMI	a	SLC7A6	-6.73317	2		-7	Asn48h	2.32799			SLC16A11	0	0	0.542791	0.00921259	low Arg RPMI	Cri	K562		SLC16A11	0	0	0.235984	-0.0306466	low Lys RPMI	Cri	K562		SLC16A11	0	0	0.395395	0.00231915	low Arg RPMI	Cra	K562		SLC16A11	0	0	0.499307	-0.0144202	low Lys RPMI	Cra	K562		SLC15A1
SLC7A1 Cra	test	RPMI	a	SLC7A7	-20	2		-6	Asn48h	2.3205			SLC16A12	0	0	0.75891	-0.00719301	low Arg RPMI	Cri	K562		SLC16A12	0	0	0.790936	-0.00406927	low Lys RPMI	Cri	K562		SLC16A12	0	0	0.117767	0.0997473	low Arg RPMI	Cra	K562		SLC16A12	0	0	0.0123974	0.193681	low Lys RPMI	Cra	K562		SLC15A2
SLC7A1 Cra	test	RPMI	a	SLC7A8	-6.73371	2		-5	Asn48h	2.23558			SLC16A13	0	0	0.710539	0.00161403	low Arg RPMI	Cri	K562		SLC16A13	0	0	0.706094	0.0244142	low Lys RPMI	Cri	K562		SLC16A13	0	0	0.928998	0.0318023	low Arg RPMI	Cra	K562		SLC16A13	0	0	0.856599	0.0238627	low Lys RPMI	Cra	K562		SLC15A3
SLC7A1 Cra	test	RPMI	a	SLC3A2	-4.17321	2		-4	Asn48h	2.31144			SLC16A14	0	0	0.428187	0.0409993	low Arg RPMI	Cri	K562		SLC16A14	0	0	0.519289	0.0196984	low Lys RPMI	Cri	K562		SLC16A14	0	0	0.374105	-0.00784005	low Arg RPMI	Cra	K562		SLC16A14	0	0	0.901538	0.00416111	low Lys RPMI	Cra	K562		SLC15A4
SLC7A2 Cra	test	RPMI	a	SLC7A1	-7.83658	2		-3	Asn48h	2.36435			SLC16A2	0	0	0.194084	0.0528059	low Arg RPMI	Cri	K562		SLC16A2	0	0	0.580032	0.0210411	low Lys RPMI	Cri	K562		SLC16A2	0	0	0.113607	0.00191431	low Arg RPMI	Cra	K562		SLC16A2	0	0	0.379114	-0.0119025	low Lys RPMI	Cra	K562		SLC16A10
SLC7A2 Cra	test	RPMI	a	SLC7A2	-3.20773	2		-2	Asn48h	2.28363			SLC16A3	0	0	0.709427	-0.00710341	low Arg RPMI	Cri	K562		SLC16A3	0	0	0.489729	0.0150127	low Lys RPMI	Cri	K562		SLC16A3	0	0	0.0893194	-0.0202502	low Arg RPMI	Cra	K562		SLC16A3	0	0	0.270038	-0.0163957	low Lys RPMI	Cra	K562		SLC17A6
SLC7A2 Cra	test	RPMI	a	SLC7A3	-20	2		-1	Asn48h	2.31859			SLC16A4	0	0	0.20992	-0.0418649	low Arg RPMI	Cri	K562		SLC16A4	0	0	0.644984	-0.0123971	low Lys RPMI	Cri	K562		SLC16A4	0	0	0.0698604	0.102117	low Arg RPMI	Cra	K562		SLC16A4	0	0	0.346697	0.0521715	low Lys RPMI	Cra	K562		SLC17A7
SLC7A2 Cra	test	RPMI	a	SLC7A5	-6.56133	2		0	Asn48h	2.25282			SLC16A5	0	0	0.408652	0.0288924	low Arg RPMI	Cri	K562		SLC16A5	0	0	0.260342	0.0459333	low Lys RPMI	Cri	K562		SLC16A5	0	0	0.826343	0.0288356	low Arg RPMI	Cra	K562		SLC16A5	0	0	0.192771	0.0846561	low Lys RPMI	Cra	K562		SLC17A8
SLC7A2 Cra	test	RPMI	a	SLC7A6	-6.76573	2		-11	Asn72h	3.09554			SLC16A6	0	0	0.400022	0.02966	low Arg RPMI	Cri	K562		SLC16A6	0	0	0.373802	0.00891872	low Lys RPMI	Cri	K562		SLC16A6	0	0	0.220851	0.105748	low Arg RPMI	Cra	K562		SLC16A6	0	0	0.95157	0.0391303	low Lys RPMI	Cra	K562		SLC1A1
SLC7A2 Cra	test	RPMI	a	SLC7A7	-18.4984	2		-10	Asn72h	3.006			SLC16A7	0	0	0.0313416	0.0965827	low Arg RPMI	Cri	K562		SLC16A7	0	0	0.421274	0.0771808	low Lys RPMI	Cri	K562		SLC16A7	0	0	0.0243473	0.148866	low Arg RPMI	Cra	K562		SLC16A7	0	0	0.160647	0.0887864	low Lys RPMI	Cra	K562		SLC1A2
SLC7A2 Cra	test	RPMI	a	SLC7A8	-6.49569	2		-9	Asn72h	3.0716			SLC16A8	0	0	0.796695	-0.00640285	low Arg RPMI	Cri	K562		SLC16A8	0	0	0.969621	-0.000889004	low Lys RPMI	Cri	K562		SLC16A8	0	0	0.480122	0.00538714	low Arg RPMI	Cra	K562		SLC16A8	0	0	0.667456	0.0413778	low Lys RPMI	Cra	K562		SLC1A3
SLC7A2 Cra	test	RPMI	a	SLC3A2	-4.5027	2		-8	Asn72h	3.04607			SLC16A9	0	0	0.234598	0.066792	low Arg RPMI	Cri	K562		SLC16A9	0	0	0.155099	0.072501	low Lys RPMI	Cri	K562		SLC16A9	0	0	0.80773	0.0530482	low Arg RPMI	Cra	K562		SLC16A9	0	0	0.830784	0.0481101	low Lys RPMI	Cra	K562		SLC1A4
SLC7A3 Cra	test	RPMI	a	SLC7A1	-7.77337	2		-7	Asn72h	3.04041			SLC17A1	0	0	0.0668155	-0.0218799	low Arg RPMI	Cri	K562		SLC17A1	0	0	0.654019	-0.00164836	low Lys RPMI	Cri	K562		SLC17A1	0	0	0.653775	0.0290764	low Arg RPMI	Cra	K562		SLC17A1	0	0	0.215183	0.101014	low Lys RPMI	Cra	K562		SLC1A5
SLC7A3 Cra	test	RPMI	a	SLC7A2	-18.6903	2		-6	Asn72h	2.99404			SLC17A2	0	0	0.332035	-0.025447	low Arg RPMI	Cri	K562		SLC17A2	0	0	0.30523	-0.0216812	low Lys RPMI	Cri	K562		SLC17A2	0	0	0.473627	0.00113194	low Arg RPMI	Cra	K562		SLC17A2	0	0	0.321197	0.107036	low Lys RPMI	Cra	K562		SLC1A6
SLC7A3 Cra	test	RPMI	a	SLC7A3	-0.031624	2		-5	Asn72h	3.08569			SLC17A3	0	0	0.00863175	-0.0564884	low Arg RPMI	Cri	K562		SLC17A3	0	0	0.747568	-0.0117554	low Lys RPMI	Cri	K562		SLC17A3	0	0	0.624871	0.0375645	low Arg RPMI	Cra	K562		SLC17A3	0	0	0.797035	0.000860244	low Lys RPMI	Cra	K562		SLC1A7
SLC7A3 Cra	test	RPMI	a	SLC7A5	-6.51927	2		-4	Asn72h	2.97806			SLC17A4	0	0	0.361886	-0.01972	low Arg RPMI	Cri	K562		SLC17A4	0	0	0.318086	-0.0236987	low Lys RPMI	Cri	K562		SLC17A4	0	0	0.902858	0.0416871	low Arg RPMI	Cra	K562		SLC17A4	0	0	0.613823	0.0796117	low Lys RPMI	Cra	K562		SLC25A12
SLC7A3 Cra	test	RPMI	a	SLC7A6	-6.91149	2		-3	Asn72h	3.04979			SLC17A5	0	0	0.135113	-0.0349096	low Arg RPMI	Cri	K562		SLC17A5	0	0	0.43343	-0.0118077	low Lys RPMI	Cri	K562		SLC17A5	0	0	0.22255	0.0630126	low Arg RPMI	Cra	K562		SLC17A5	0	0	0.0792061	0.132042	low Lys RPMI	Cra	K562		SLC25A13
SLC7A3 Cra	test	RPMI	a	SLC7A7	-16.9411	2		-2	Asn72h	3.05119			SLC17A6	0	0	0.401696	-0.00854212	low Arg RPMI	Cri	K562		SLC17A6	0	0	0.256666	0.0277283	low Lys RPMI	Cri	K562		SLC17A6	0	0	0.729951	0.0267344	low Arg RPMI	Cra	K562		SLC17A6	0	0	0.902725	0.0137892	low Lys RPMI	Cra	K562		SLC25A15
SLC7A3 Cra	test	RPMI	a	SLC7A8	-6.7189	2		-1	Asn72h	3.02775			SLC17A7	0	0	0.389239	0.0512804	low Arg RPMI	Cri	K562		SLC17A7	0	0	0.969621	0.0280125	low Lys RPMI	Cri	K562		SLC17A7	0	0	0.624871	0.0210755	low Arg RPMI	Cra	K562		SLC17A7	0	0	0.813284	0.0418297	low Lys RPMI	Cra	K562		SLC25A18
SLC7A3 Cra	test	RPMI	a	SLC3A2	-4.49707	2		0	Asn72h	3.09207			SLC17A8	0	0	0.541801	0.0184745	low Arg RPMI	Cri	K562		SLC17A8	0	0	0.531954	-0.0022342	low Lys RPMI	Cri	K562		SLC17A8	0	0	0.441002	0.00455093	low Arg RPMI	Cra	K562		SLC17A8	0	0	0.208054	0.0691483	low Lys RPMI	Cra	K562		SLC25A2
SLC7A5 Cri	test	RPMI	i	SLC7A1	-7.23572	2		-11	Cys24h	0.460594			SLC17A9	0	0	0.760047	-0.0050046	low Arg RPMI	Cri	K562		SLC17A9	0	0	0.270701	-0.0367579	low Lys RPMI	Cri	K562		SLC17A9	0	0	0.207054	0.0811232	low Arg RPMI	Cra	K562		SLC17A9	0	0	0.0654328	0.112301	low Lys RPMI	Cra	K562		SLC25A22
SLC7A5 Cri	test	RPMI	i	SLC7A2	-20	2		-10	Cys24h	0.493009			SLC18A1	0	0	0.0499716	-0.0379462	low Arg RPMI	Cri	K562		SLC18A1	0	0	0.483182	-0.0152788	low Lys RPMI	Cri	K562		SLC18A1	0	0	0.725452	0.0980365	low Arg RPMI	Cra	K562		SLC18A1	0	0	0.21242	0.0963266	low Lys RPMI	Cra	K562		SLC32A1
SLC7A5 Cri	test	RPMI	i	SLC7A3	-18.0426	2		-9	Cys24h	0.473211			SLC18A2	0	0	0.78519	-0.0123716	low Arg RPMI	Cri	K562		SLC18A2	0	0	0.641772	0.0114136	low Lys RPMI	Cri	K562		SLC18A2	0	0	0.794995	0.0697286	low Arg RPMI	Cra	K562		SLC18A2	0	0	0.919372	0.098937	low Lys RPMI	Cra	K562		SLC36A1
SLC7A5 Cri	test	RPMI	i	SLC7A5	-9.64339	2		-8	Cys24h	0.57735			SLC18A3	0	0	0.157044	0.0566024	low Arg RPMI	Cri	K562		SLC18A3	0	0	0.739661	0.0269702	low Lys RPMI	Cri	K562		SLC18A3	0	0	0.719317	0.0432749	low Arg RPMI	Cra	K562		SLC18A3	0	0	0.437352	0.00286026	low Lys RPMI	Cra	K562		SLC36A2
SLC7A5 Cri	test	RPMI	i	SLC7A6	-7.03619	2		-7	Cys24h	0.776232			SLC18B1	0	0	0.925631	0.0152432	low Arg RPMI	Cri	K562		SLC18B1	0	0	0.533916	0.0103647	low Lys RPMI	Cri	K562		SLC18B1	0	0	0.594457	0.0494658	low Arg RPMI	Cra	K562		SLC18B1	0	0	0.176403	0.0731728	low Lys RPMI	Cra	K562		SLC36A3
SLC7A5 Cri	test	RPMI	i	SLC7A7	-20	2		-6	Cys24h	0.980242			SLC19A1	0	1	1.08e-07	0.377139	low Arg RPMI	Cri	K562		SLC19A1	0	1	1.43e-07	0.32413	low Lys RPMI	Cri	K562		SLC19A1	0	0	0.259774	0.00753778	low Arg RPMI	Cra	K562		SLC19A1	0	0	0.783177	0.038726	low Lys RPMI	Cra	K562		SLC36A4
SLC7A5 Cri	test	RPMI	i	SLC7A8	-7.02719	2		-5	Cys24h	0.966942			SLC19A2	0	0	0.569849	-0.0114679	low Arg RPMI	Cri	K562		SLC19A2	0	0	0.245565	-0.0258075	low Lys RPMI	Cri	K562		SLC19A2	0	0	0.481054	-0.0098741	low Arg RPMI	Cra	K562		SLC19A2	0	0	0.790098	0.0235467	low Lys RPMI	Cra	K562		SLC38A1
SLC7A5 Cri	test	RPMI	i	SLC3A2	-3.85375	2		-4	Cys24h	1.05573			SLC19A3	0	0	0.7487	0.00900148	low Arg RPMI	Cri	K562		SLC19A3	0	0	0.719457	-0.0103891	low Lys RPMI	Cri	K562		SLC19A3	0	0	0.760552	0.044962	low Arg RPMI	Cra	K562		SLC19A3	0	0	0.375064	0.0869131	low Lys RPMI	Cra	K562		SLC38A10
SLC7A5 Cra	test	RPMI	a	SLC7A1	-7.92516	2		-3	Cys24h	1.10171			SLC1A1	0	0	0.0515628	0.0372845	low Arg RPMI	Cri	K562		SLC1A1	0	0	0.684025	0.0244502	low Lys RPMI	Cri	K562		SLC1A1	0	1	0.32553	0.0518118	low Arg RPMI	Cra	K562		SLC1A1	0	1	0.120456	0.110893	low Lys RPMI	Cra	K562		SLC38A11
SLC7A5 Cra	test	RPMI	a	SLC7A2	-20	2		-2	Cys24h	1.04671			SLC1A2	0	0	0.303122	0.010442	low Arg RPMI	Cri	K562		SLC1A2	0	0	0.41439	-0.00411162	low Lys RPMI	Cri	K562		SLC1A2	0	0	0.651996	0.00531214	low Arg RPMI	Cra	K562		SLC1A2	0	0	0.149574	-0.0540321	low Lys RPMI	Cra	K562		SLC38A2
SLC7A5 Cra	test	RPMI	a	SLC7A3	-20	2		-1	Cys24h	0.996108			SLC1A3	0	0	0.340289	-0.016785	low Arg RPMI	Cri	K562		SLC1A3	0	0	0.219298	-0.0224507	low Lys RPMI	Cri	K562		SLC1A3	0	0	0.0044088	-0.0846383	low Arg RPMI	Cra	K562		SLC1A3	0	0	0.243695	-0.0228263	low Lys RPMI	Cra	K562		SLC38A3
SLC7A5 Cra	test	RPMI	a	SLC7A5	-2.80586	2		0	Cys24h	0.908141			SLC1A4	0	0	0.0396589	0.0665	low Arg RPMI	Cri	K562		SLC1A4	0	0	0.0194617	0.0654137	low Lys RPMI	Cri	K562		SLC1A4	0	0	0.635512	0.069411	low Arg RPMI	Cra	K562		SLC1A4	0	0	0.751114	0.0469052	low Lys RPMI	Cra	K562		SLC38A4
SLC7A5 Cra	test	RPMI	a	SLC7A6	-7.03398	2		-11	Cys48h	0.324305			SLC1A5	0	0	0.362673	0.0355141	low Arg RPMI	Cri	K562		SLC1A5	0	0	0.202947	0.0199219	low Lys RPMI	Cri	K562		SLC1A5	0	0	0.0121523	-0.032753	low Arg RPMI	Cra	K562		SLC1A5	0	0	0.00505435	-0.0921265	low Lys RPMI	Cra	K562		SLC38A7
SLC7A5 Cra	test	RPMI	a	SLC7A7	-19.1504	2		-10	Cys48h	0.34367			SLC1A6	0	0	0.656816	0.0164719	low Arg RPMI	Cri	K562		SLC1A6	0	0	0.838462	0.0247829	low Lys RPMI	Cri	K562		SLC1A6	0	0	0.0232334	0.119737	low Arg RPMI	Cra	K562		SLC1A6	0	0	0.611718	-0.00788176	low Lys RPMI	Cra	K562		SLC38A8
SLC7A5 Cra	test	RPMI	a	SLC7A8	-7.42758	2		-9	Cys48h	0.334523			SLC1A7	0	0	0.0244525	-0.0479631	low Arg RPMI	Cri	K562		SLC1A7	0	0	0.14597	-0.0217079	low Lys RPMI	Cri	K562		SLC1A7	0	0	0.812373	0.0666359	low Arg RPMI	Cra	K562		SLC1A7	0	0	0.435064	0.0868392	low Lys RPMI	Cra	K562		SLC38A9
SLC7A5 Cra	test	RPMI	a	SLC3A2	-2.20982	2		-8	Cys48h	-0.0689801			SLC20A1	0	0	0.0330102	0.0675064	low Arg RPMI	Cri	K562		SLC20A1	0	0	0.0220057	0.0652265	low Lys RPMI	Cri	K562		SLC20A1	0	0	0.503506	0.0556384	low Arg RPMI	Cra	K562		SLC20A1	0	0	0.53061	0.0350962	low Lys RPMI	Cra	K562		SLC3A1
SLC7A6 Cri	test	RPMI	i	SLC7A1	-6.95812	2		-7	Cys48h	-0.659605			SLC20A2	0	0	0.487854	-0.015689	low Arg RPMI	Cri	K562		SLC20A2	0	0	0.137866	-0.0404829	low Lys RPMI	Cri	K562		SLC20A2	0	0	0.159436	0.083169	low Arg RPMI	Cra	K562		SLC20A2	0	0	0.0218954	0.146364	low Lys RPMI	Cra	K562		SLC3A2
SLC7A6 Cri	test	RPMI	i	SLC7A2	-20	2		-6	Cys48h	0.438725			SLC22A1	0	0	0.0548727	-0.0322426	low Arg RPMI	Cri	K562		SLC22A1	0	0	0.463828	0.0135907	low Lys RPMI	Cri	K562		SLC22A1	0	0	0.269393	0.0191117	low Arg RPMI	Cra	K562		SLC22A1	0	0	0.27069	-0.0280019	low Lys RPMI	Cra	K562		SLC43A1
SLC7A6 Cri	test	RPMI	i	SLC7A3	-20	2		-5	Cys48h	1.67943			SLC22A10	0	0	0.547753	0.00732521	low Arg RPMI	Cri	K562		SLC22A10	0	0	0.899574	0.000444574	low Lys RPMI	Cri	K562		SLC22A10	0	0	0.458058	0.0812814	low Arg RPMI	Cra	K562		SLC22A10	0	0	0.998205	0.0387104	low Lys RPMI	Cra	K562		SLC43A2
SLC7A6 Cri	test	RPMI	i	SLC7A5	-5.84141	2		-4	Cys48h	2.13791			SLC22A11	0	0	0.804774	-0.00766966	low Arg RPMI	Cri	K562		SLC22A11	0	0	0.359532	-0.0178183	low Lys RPMI	Cri	K562		SLC22A11	0	0	0.00389459	-0.0897583	low Arg RPMI	Cra	K562		SLC22A11	0	0	0.210775	-0.0269624	low Lys RPMI	Cra	K562		SLC43A3
SLC7A6 Cri	test	RPMI	i	SLC7A6	-12.2843	2		-3	Cys48h	2.18124			SLC22A12	0	0	0.788636	-0.0115908	low Arg RPMI	Cri	K562		SLC22A12	0	0	0.0865689	-0.0337623	low Lys RPMI	Cri	K562		SLC22A12	0	0	0.0282931	0.14009	low Arg RPMI	Cra	K562		SLC22A12	0	0	0.664186	0.0943152	low Lys RPMI	Cra	K562		SLC6A14
SLC7A6 Cri	test	RPMI	i	SLC7A7	-20	2		-2	Cys48h	2.18947			SLC22A13	0	0	0.187002	-0.0176791	low Arg RPMI	Cri	K562		SLC22A13	0	0	0.890123	-0.0088238	low Lys RPMI	Cri	K562		SLC22A13	0	0	0.934951	0.0757137	low Arg RPMI	Cra	K562		SLC22A13	0	0	0.611718	0.0479249	low Lys RPMI	Cra	K562		SLC6A15
SLC7A6 Cri	test	RPMI	i	SLC7A8	-7.64028	2		-1	Cys48h	2.16745			SLC22A14	0	0	0.384323	-0.0147239	low Arg RPMI	Cri	K562		SLC22A14	0	0	0.543782	-0.0135141	low Lys RPMI	Cri	K562		SLC22A14	0	0	0.108571	0.111417	low Arg RPMI	Cra	K562		SLC22A14	0	0	0.819108	0.0626153	low Lys RPMI	Cra	K562		SLC6A17
SLC7A6 Cri	test	RPMI	i	SLC3A2	-3.92641	2		0	Cys48h	2.12751			SLC22A15	0	0	0.815194	0.0148344	low Arg RPMI	Cri	K562		SLC22A15	0	0	0.315919	-0.0181811	low Lys RPMI	Cri	K562		SLC22A15	0	0	0.975509	0.0520365	low Arg RPMI	Cra	K562		SLC22A15	0	0	0.636119	0.0877288	low Lys RPMI	Cra	K562		SLC6A18
SLC7A6 Cra	test	RPMI	a	SLC7A1	-6.55698	2		-11	Cys72h	-1.33933			SLC22A16	0	0	0.668735	-0.00227154	low Arg RPMI	Cri	K562		SLC22A16	0	0	0.263619	-0.02433	low Lys RPMI	Cri	K562		SLC22A16	0	0	0.838026	0.0179514	low Arg RPMI	Cra	K562		SLC22A16	0	0	0.198992	-0.0250018	low Lys RPMI	Cra	K562		SLC6A19
SLC7A6 Cra	test	RPMI	a	SLC7A2	-20	2		-10	Cys72h	-1.39799			SLC22A17	0	0	0.217065	-0.0269637	low Arg RPMI	Cri	K562		SLC22A17	0	0	0.194084	-0.026983	low Lys RPMI	Cri	K562		SLC22A17	0	0	0.919482	0.0123079	low Arg RPMI	Cra	K562		SLC22A17	0	0	0.535195	0.0358702	low Lys RPMI	Cra	K562		SLC6A20
SLC7A6 Cra	test	RPMI	a	SLC7A3	-17.4303	2		-9	Cys72h	-1.14766			SLC22A18	0	0	0.916145	0.00392645	low Arg RPMI	Cri	K562		SLC22A18	0	0	0.576968	0.0318443	low Lys RPMI	Cri	K562		SLC22A18	0	0	0.210853	0.0910537	low Arg RPMI	Cra	K562		SLC22A18	0	0	0.0481824	0.114018	low Lys RPMI	Cra	K562		SLC6A5
SLC7A6 Cra	test	RPMI	a	SLC7A5	-5.73231	2		-8	Cys72h	-1.55154			SLC22A18AS	0	0	0.327588	0.0372776	low Arg RPMI	Cri	K562		SLC22A18AS	0	0	0.881867	-0.00966891	low Lys RPMI	Cri	K562		SLC22A18AS	0	1	0.438343	0.0881737	low Arg RPMI	Cra	K562		SLC22A18AS	0	1	0.00289186	0.227999	low Lys RPMI	Cra	K562		SLC6A7
SLC7A6 Cra	test	RPMI	a	SLC7A6	-3.61965	2		-7	Cys72h	-1.03457			SLC22A2	0	0	0.476682	-0.013612	low Arg RPMI	Cri	K562		SLC22A2	0	0	0.285927	-0.0233982	low Lys RPMI	Cri	K562		SLC22A2	0	0	0.447243	0.00479063	low Arg RPMI	Cra	K562		SLC22A2	0	0	0.70383	0.0308242	low Lys RPMI	Cra	K562		SLC6A9
SLC7A6 Cra	test	RPMI	a	SLC7A7	-19.266	2		-6	Cys72h	0.441767			SLC22A23	0	0	0.79439	-0.000101969	low Arg RPMI	Cri	K562		SLC22A23	0	0	0.688418	-0.0133231	low Lys RPMI	Cri	K562		SLC22A23	0	0	0.812373	0.00519142	low Arg RPMI	Cra	K562		SLC22A23	0	0	0.707173	-0.00832101	low Lys RPMI	Cra	K562		SLC7A1
SLC7A6 Cra	test	RPMI	a	SLC7A8	-6.32256	2		-5	Cys72h	1.79204			SLC22A24	0	0	0.967239	0.00517946	low Arg RPMI	Cri	K562		SLC22A24	0	0	0.459285	-0.00466121	low Lys RPMI	Cri	K562		SLC22A24	0	0	0.998208	0.0273525	low Arg RPMI	Cra	K562		SLC22A24	0	0	0.534208	0.0250348	low Lys RPMI	Cra	K562		SLC7A10
SLC7A6 Cra	test	RPMI	a	SLC3A2	-3.83972	2		-4	Cys72h	2.55294			SLC22A25	0	0	0.00652041	-0.0510749	low Arg RPMI	Cri	K562		SLC22A25	0	0	0.326851	-0.00786843	low Lys RPMI	Cri	K562		SLC22A25	0	0	0.939715	0.045211	low Arg RPMI	Cra	K562		SLC22A25	0	0	0.125555	-0.0355003	low Lys RPMI	Cra	K562		SLC7A11
SLC7A7 Cra	test	RPMI	a	SLC7A1	-6.68012	2		-3	Cys72h	3.01028			SLC22A3	0	0	0.0433441	0.0353909	low Arg RPMI	Cri	K562		SLC22A3	0	0	0.472069	0.0161728	low Lys RPMI	Cri	K562		SLC22A3	0	0	0.0563061	0.160613	low Arg RPMI	Cra	K562		SLC22A3	0	0	0.1602	0.090369	low Lys RPMI	Cra	K562		SLC7A13
SLC7A7 Cra	test	RPMI	a	SLC7A2	-19.1429	2		-2	Cys72h	3.07569			SLC22A31	0	0	0.0885069	0.056183	low Arg RPMI	Cri	K562		SLC22A31	0	0	0.0618219	0.0588281	low Lys RPMI	Cri	K562		SLC22A31	0	0	0.672248	0.0860381	low Arg RPMI	Cra	K562		SLC22A31	0	0	0.75567	0.118765	low Lys RPMI	Cra	K562		SLC7A14
SLC7A7 Cra	test	RPMI	a	SLC7A3	-16.3599	2		-1	Cys72h	2.99061			SLC22A4	0	0	0.298933	0.0204137	low Arg RPMI	Cri	K562		SLC22A4	0	0	0.392538	-0.0196288	low Lys RPMI	Cri	K562		SLC22A4	0	0	0.902564	0.0350385	low Arg RPMI	Cra	K562		SLC22A4	0	0	0.218452	0.106468	low Lys RPMI	Cra	K562		SLC7A2
SLC7A7 Cra	test	RPMI	a	SLC7A5	-5.48889	2		0	Cys72h	3.0043			SLC22A5	0	0	0.0601682	0.0538427	low Arg RPMI	Cri	K562		SLC22A5	0	0	0.161022	0.0468242	low Lys RPMI	Cri	K562		SLC22A5	0	0	0.41397	0.00714386	low Arg RPMI	Cra	K562		SLC22A5	0	0	0.88849	0.0501467	low Lys RPMI	Cra	K562		SLC7A3
SLC7A7 Cra	test	RPMI	a	SLC7A6	-5.82323	2		-11	Glu24h	1.02035			SLC22A6	0	0	0.449377	-0.0158045	low Arg RPMI	Cri	K562		SLC22A6	0	0	0.0945315	-0.0399854	low Lys RPMI	Cri	K562		SLC22A6	0	0	0.737845	0.0186175	low Arg RPMI	Cra	K562		SLC22A6	0	0	0.971887	0.000453479	low Lys RPMI	Cra	K562		SLC7A4
SLC7A7 Cra	test	RPMI	a	SLC7A7	-2.91383	2		-10	Glu24h	1.00269			SLC22A7	0	0	0.719457	-0.00937075	low Arg RPMI	Cri	K562		SLC22A7	0	0	0.719457	-0.0110581	low Lys RPMI	Cri	K562		SLC22A7	0	0	0.416542	0.0919511	low Arg RPMI	Cra	K562		SLC22A7	0	0	0.359918	0.0704856	low Lys RPMI	Cra	K562		SLC7A5
SLC7A7 Cra	test	RPMI	a	SLC7A8	-6.24143	2		-9	Glu24h	1.01837			SLC22A8	0	0	0.82332	0.0248764	low Arg RPMI	Cri	K562		SLC22A8	0	0	0.357188	0.0296573	low Lys RPMI	Cri	K562		SLC22A8	0	0	0.518148	0.0911343	low Arg RPMI	Cra	K562		SLC22A8	0	0	0.440377	0.022251	low Lys RPMI	Cra	K562		SLC7A6
SLC7A7 Cra	test	RPMI	a	SLC3A2	-2.61135	2		-8	Glu24h	1.04694			SLC22A9	0	0	0.24134	-0.030834	low Arg RPMI	Cri	K562		SLC22A9	0	0	0.00106418	-0.0735408	low Lys RPMI	Cri	K562		SLC22A9	0	0	0.51621	0.0052952	low Arg RPMI	Cra	K562		SLC22A9	0	0	0.0976538	-0.0547839	low Lys RPMI	Cra	K562		SLC7A7
SLC7A8 Cra	test	RPMI	a	SLC7A1	-6.15409	2		-7	Glu24h	1.10098			SLC23A1	0	0	0.215954	-0.0180689	low Arg RPMI	Cri	K562		SLC23A1	0	0	0.214296	-0.0186419	low Lys RPMI	Cri	K562		SLC23A1	0	0	0.172712	0.081286	low Arg RPMI	Cra	K562		SLC23A1	0	0	0.749977	0.0285644	low Lys RPMI	Cra	K562		SLC7A8
SLC7A8 Cra	test	RPMI	a	SLC7A2	-18.4365	2		-6	Glu24h	1.04305			SLC23A2	0	0	0.614224	0.0030484	low Arg RPMI	Cri	K562		SLC23A2	0	0	0.677456	0.00244183	low Lys RPMI	Cri	K562		SLC23A2	0	0	0.241858	0.058937	low Arg RPMI	Cra	K562		SLC23A2	0	0	0.526347	-0.0223846	low Lys RPMI	Cra	K562		SLC7A9
SLC7A8 Cra	test	RPMI	a	SLC7A3	-17.1409	2		-5	Glu24h	1.01765			SLC23A3	0	0	0.906671	0.00421583	low Arg RPMI	Cri	K562		SLC23A3	0	0	0.420394	0.0113762	low Lys RPMI	Cri	K562		SLC23A3	0	0	0.421715	-0.0131171	low Arg RPMI	Cra	K562		SLC23A3	0	0	0.437716	0.0616373	low Lys RPMI	Cra	K562		SLC15A1
SLC7A8 Cra	test	RPMI	a	SLC7A5	-4.92269	2		-4	Glu24h	1.00433			SLC24A1	0	1	0.0231189	0.126285	low Arg RPMI	Cri	K562		SLC24A1	0	1	0.00324395	0.104153	low Lys RPMI	Cri	K562		SLC24A1	0	0	0.290722	-0.00451009	low Arg RPMI	Cra	K562		SLC24A1	0	0	0.0420786	0.115965	low Lys RPMI	Cra	K562		SLC15A2
SLC7A8 Cra	test	RPMI	a	SLC7A6	-5.55268	2		-3	Glu24h	1.05799			SLC24A2	0	0	0.0212389	-0.0515161	low Arg RPMI	Cri	K562		SLC24A2	0	0	0.0591568	-0.038895	low Lys RPMI	Cri	K562		SLC24A2	0	0	0.948059	0.0688698	low Arg RPMI	Cra	K562		SLC24A2	0	0	0.809796	0.00856757	low Lys RPMI	Cra	K562		SLC15A3
SLC7A8 Cra	test	RPMI	a	SLC7A7	-17.5769	2		-2	Glu24h	1.0339			SLC24A3	0	0	0.0595597	0.0457811	low Arg RPMI	Cri	K562		SLC24A3	0	0	0.559753	0.0124687	low Lys RPMI	Cri	K562		SLC24A3	0	0	0.30391	0.0345978	low Arg RPMI	Cra	K562		SLC24A3	0	0	0.214337	-0.0236647	low Lys RPMI	Cra	K562		SLC15A4
SLC7A8 Cra	test	RPMI	a	SLC7A8	-0.525016	2		-1	Glu24h	1.04169			SLC24A4	0	0	0.865522	0.00296213	low Arg RPMI	Cri	K562		SLC24A4	0	0	0.839579	0.00671745	low Lys RPMI	Cri	K562		SLC24A4	0	0	0.254742	0.134743	low Arg RPMI	Cra	K562		SLC24A4	0	0	0.446621	0.0847895	low Lys RPMI	Cra	K562		SLC16A10
SLC7A8 Cra	test	RPMI	a	SLC3A2	-1.2425	2		0	Glu24h	0.977258			SLC24A5	0	0	0.588238	-0.0158588	low Arg RPMI	Cri	K562		SLC24A5	0	0	0.268111	0.0197448	low Lys RPMI	Cri	K562		SLC24A5	0	0	0.650537	0.0157797	low Arg RPMI	Cra	K562		SLC24A5	0	0	0.928901	0.0302078	low Lys RPMI	Cra	K562		SLC17A6
NTC Cri	control	RPMI	i	SLC7A1	-6.92589	3		-11	Glu48h	2.27732			SLC25A1	0	1	0.000478469	0.179024	low Arg RPMI	Cri	K562		SLC25A1	0	1	0.00200638	0.135686	low Lys RPMI	Cri	K562		SLC25A1	0	0	0.422581	0.105834	low Arg RPMI	Cra	K562		SLC25A1	0	0	0.457443	0.0825018	low Lys RPMI	Cra	K562		SLC17A7
NTC Cri	control	RPMI	i	SLC7A2	-20	3		-10	Glu48h	2.2841			SLC25A10	0	1	1.92e-05	0.297529	low Arg RPMI	Cri	K562		SLC25A10	0	1	2.16e-05	0.496339	low Lys RPMI	Cri	K562		SLC25A10	0	0	0.679913	0.0442005	low Arg RPMI	Cra	K562		SLC25A10	0	0	0.170248	-0.0296092	low Lys RPMI	Cra	K562		SLC17A8
NTC Cri	control	RPMI	i	SLC7A3	-15.8657	3		-9	Glu48h	2.33298			SLC25A11	0	1	0.000190352	0.150139	low Arg RPMI	Cri	K562		SLC25A11	0	1	5.13e-05	0.16461	low Lys RPMI	Cri	K562		SLC25A11	0	0	0.274622	-0.00413194	low Arg RPMI	Cra	K562		SLC25A11	0	0	0.0172117	-0.0760397	low Lys RPMI	Cra	K562		SLC1A1
NTC Cri	control	RPMI	i	SLC7A5	-5.67968	3		-8	Glu48h	2.29949			SLC25A12	0	0	0.23246	-0.00985366	low Arg RPMI	Cri	K562		SLC25A12	0	0	0.117366	-0.0366027	low Lys RPMI	Cri	K562		SLC25A12	0	0	0.274622	0.00114122	low Arg RPMI	Cra	K562		SLC25A12	0	0	0.080237	-0.0433335	low Lys RPMI	Cra	K562		SLC1A2
NTC Cri	control	RPMI	i	SLC7A6	-6.40933	3		-7	Glu48h	2.32518			SLC25A13	0	0	0.961287	0.0107677	low Arg RPMI	Cri	K562		SLC25A13	0	0	0.982723	-0.00149095	low Lys RPMI	Cri	K562		SLC25A13	0	0	0.0843555	0.115387	low Arg RPMI	Cra	K562		SLC25A13	0	0	0.857777	0.0185361	low Lys RPMI	Cra	K562		SLC1A3
NTC Cri	control	RPMI	i	SLC7A7	-18.7686	3		-6	Glu48h	2.24016			SLC25A14	0	0	0.0300602	-0.0439703	low Arg RPMI	Cri	K562		SLC25A14	0	0	0.67309	0.00572943	low Lys RPMI	Cri	K562		SLC25A14	0	0	0.692025	0.0324572	low Arg RPMI	Cra	K562		SLC25A14	0	0	0.289379	0.0762234	low Lys RPMI	Cra	K562		SLC1A4
NTC Cri	control	RPMI	i	SLC7A8	-7.42601	3		-5	Glu48h	2.25342			SLC25A15	0	0	0.107914	-0.0333401	low Arg RPMI	Cri	K562		SLC25A15	0	0	0.185014	0.0473622	low Lys RPMI	Cri	K562		SLC25A15	0	0	0.142003	-0.0402218	low Arg RPMI	Cra	K562		SLC25A15	0	0	0.16471	-0.0854471	low Lys RPMI	Cra	K562		SLC1A5
NTC Cri	control	RPMI	i	SLC3A2	-4.15003	3		-4	Glu48h	2.26876			SLC25A16	0	0	0.306641	0.0194298	low Arg RPMI	Cri	K562		SLC25A16	0	0	0.619481	0.0157384	low Lys RPMI	Cri	K562		SLC25A16	0	0	0.617469	0.0362218	low Arg RPMI	Cra	K562		SLC25A16	0	0	0.933669	0.0529994	low Lys RPMI	Cra	K562		SLC1A6
NTC Cra	control	RPMI	a	SLC7A1	-7.53159	3		-3	Glu48h	2.36429			SLC25A17	0	0	0.962477	0.0200804	low Arg RPMI	Cri	K562		SLC25A17	0	0	0.217065	0.000111993	low Lys RPMI	Cri	K562		SLC25A17	0	0	0.965956	0.0298766	low Arg RPMI	Cra	K562		SLC25A17	0	0	0.854246	0.0508946	low Lys RPMI	Cra	K562		SLC1A7
NTC Cra	control	RPMI	a	SLC7A2	-20	3		-2	Glu48h	2.29781			SLC25A18	0	0	0.833796	-0.00392717	low Arg RPMI	Cri	K562		SLC25A18	0	0	0.215401	-0.017485	low Lys RPMI	Cri	K562		SLC25A18	0	0	0.0832833	0.185106	low Arg RPMI	Cra	K562		SLC25A18	0	0	0.27069	0.0711835	low Lys RPMI	Cra	K562		SLC25A12
NTC Cra	control	RPMI	a	SLC7A3	-18.5252	3		-1	Glu48h	2.2051			SLC25A19	0	1	0.0990327	0.156475	low Arg RPMI	Cri	K562		SLC25A19	0	1	0.0522835	0.17172	low Lys RPMI	Cri	K562		SLC25A19	0	0	0.0491758	0.112714	low Arg RPMI	Cra	K562		SLC25A19	0	0	0.0934778	0.109442	low Lys RPMI	Cra	K562		SLC25A13
NTC Cra	control	RPMI	a	SLC7A5	-6.40182	3		0	Glu48h	2.23637			SLC25A2	0	0	0.0957155	-0.0387645	low Arg RPMI	Cri	K562		SLC25A2	0	0	0.593395	-0.0068873	low Lys RPMI	Cri	K562		SLC25A2	0	0	0.330715	0.000706744	low Arg RPMI	Cra	K562		SLC25A2	0	0	0.61277	0.00965659	low Lys RPMI	Cra	K562		SLC25A15
NTC Cra	control	RPMI	a	SLC7A6	-6.92358	3		-11	Glu72h	3.0342			SLC25A20	0	0	0.486917	0.017611	low Arg RPMI	Cri	K562		SLC25A20	0	0	0.121621	0.0378311	low Lys RPMI	Cri	K562		SLC25A20	0	0	0.647305	0.0261833	low Arg RPMI	Cra	K562		SLC25A20	0	0	0.603328	0.0385227	low Lys RPMI	Cra	K562		SLC25A18
NTC Cra	control	RPMI	a	SLC7A7	-18.3834	3		-10	Glu72h	3.07137			SLC25A21	0	0	0.13719	0.042268	low Arg RPMI	Cri	K562		SLC25A21	0	0	0.856857	0.0256861	low Lys RPMI	Cri	K562		SLC25A21	0	0	0.706441	0.0285531	low Arg RPMI	Cra	K562		SLC25A21	0	0	0.0163884	-0.0904919	low Lys RPMI	Cra	K562		SLC25A2
NTC Cra	control	RPMI	a	SLC7A8	-7.19138	3		-9	Glu72h	3.0179			SLC25A22	0	0	2.24e-05	0.106099	low Arg RPMI	Cri	K562		SLC25A22	0	0	0.0061196	0.0675214	low Lys RPMI	Cri	K562		SLC25A22	0	0	0.179409	0.00364693	low Arg RPMI	Cra	K562		SLC25A22	0	0	0.647933	0.0100953	low Lys RPMI	Cra	K562		SLC25A22
NTC Cra	control	RPMI	a	SLC3A2	-4.33117	3		-8	Glu72h	3.03591			SLC25A23	0	0	0.981531	0.020647	low Arg RPMI	Cri	K562		SLC25A23	0	0	0.459285	0.0298113	low Lys RPMI	Cri	K562		SLC25A23	0	0	0.181358	-0.00889738	low Arg RPMI	Cra	K562		SLC25A23	0	0	0.484193	-0.0148988	low Lys RPMI	Cra	K562		SLC32A1
SLC7A1 Cri	test	RPMI	i	SLC7A1	-12.33	3		-7	Glu72h	3.1017			SLC25A24	0	0	0.86892	0.0229401	low Arg RPMI	Cri	K562		SLC25A24	0	0	0.336521	-0.0179064	low Lys RPMI	Cri	K562		SLC25A24	0	0	0.239457	0.126265	low Arg RPMI	Cra	K562		SLC25A24	0	0	0.345929	0.0190069	low Lys RPMI	Cra	K562		SLC36A1
SLC7A1 Cri	test	RPMI	i	SLC7A2	-17.3182	3		-6	Glu72h	2.95294			SLC25A25	0	0	0.444914	0.0146003	low Arg RPMI	Cri	K562		SLC25A25	0	0	0.474834	0.0190847	low Lys RPMI	Cri	K562		SLC25A25	0	1	0.0591741	0.132922	low Arg RPMI	Cra	K562		SLC25A25	0	1	6.53e-05	0.251285	low Lys RPMI	Cra	K562		SLC36A2
SLC7A1 Cri	test	RPMI	i	SLC7A3	-20	3		-5	Glu72h	3.00765			SLC25A26	0	0	0.265538	-0.0241471	low Arg RPMI	Cri	K562		SLC25A26	0	0	0.0776377	-0.0340442	low Lys RPMI	Cri	K562		SLC25A26	0	0	0.130204	-0.0172036	low Arg RPMI	Cra	K562		SLC25A26	0	0	0.579503	-0.0192855	low Lys RPMI	Cra	K562		SLC36A3
SLC7A1 Cri	test	RPMI	i	SLC7A5	-5.23586	3		-4	Glu72h	3.03996			SLC25A27	0	0	0.384139	0.0124939	low Arg RPMI	Cri	K562		SLC25A27	0	0	0.325941	0.0186187	low Lys RPMI	Cri	K562		SLC25A27	0	0	0.24367	0.123496	low Arg RPMI	Cra	K562		SLC25A27	0	0	0.438602	0.12336	low Lys RPMI	Cra	K562		SLC36A4
SLC7A1 Cri	test	RPMI	i	SLC7A6	-5.90344	3		-3	Glu72h	3.12144			SLC25A28	0	0	0.186504	0.0284186	low Arg RPMI	Cri	K562		SLC25A28	0	0	0.397518	0.0195569	low Lys RPMI	Cri	K562		SLC25A28	0	0	0.420004	-0.00114764	low Arg RPMI	Cra	K562		SLC25A28	0	0	0.109421	-0.0426042	low Lys RPMI	Cra	K562		SLC38A1
SLC7A1 Cri	test	RPMI	i	SLC7A7	-20	3		-2	Glu72h	3.01759			SLC25A29	0	0	0.43343	0.0361891	low Arg RPMI	Cri	K562		SLC25A29	0	0	0.658977	0.0390617	low Lys RPMI	Cri	K562		SLC25A29	0	0	0.249163	-0.0135423	low Arg RPMI	Cra	K562		SLC25A29	0	0	0.687206	0.0086781	low Lys RPMI	Cra	K562		SLC38A10
SLC7A1 Cri	test	RPMI	i	SLC7A8	-8.1622	3		-1	Glu72h	3.07998			SLC25A3	0	1	1.19e-06	0.278057	low Arg RPMI	Cri	K562		SLC25A3	0	1	3.1e-05	0.253187	low Lys RPMI	Cri	K562		SLC25A3	0	0	0.881547	0.0274951	low Arg RPMI	Cra	K562		SLC25A3	0	0	0.141865	0.0700666	low Lys RPMI	Cra	K562		SLC38A11
SLC7A1 Cri	test	RPMI	i	SLC3A2	-3.62073	3		0	Glu72h	3.06327			SLC25A30	0	0	0.605854	0.0306735	low Arg RPMI	Cri	K562		SLC25A30	0	0	0.015704	0.0892702	low Lys RPMI	Cri	K562		SLC25A30	0	0	0.494201	0.0779934	low Arg RPMI	Cra	K562		SLC25A30	0	0	0.909855	0.0286617	low Lys RPMI	Cra	K562		SLC38A2
SLC7A1 Cra	test	RPMI	a	SLC7A1	-4.6446	3		-11	Gly24h	1.10134			SLC25A31	0	0	0.0737025	0.0287275	low Arg RPMI	Cri	K562		SLC25A31	0	0	0.802464	-0.00342251	low Lys RPMI	Cri	K562		SLC25A31	0	0	0.515243	-0.00602888	low Arg RPMI	Cra	K562		SLC25A31	0	0	0.851893	0.0167981	low Lys RPMI	Cra	K562		SLC38A3
SLC7A1 Cra	test	RPMI	a	SLC7A2	-20	3		-10	Gly24h	1.0775			SLC25A32	0	0	0.446252	0.029949	low Arg RPMI	Cri	K562		SLC25A32	0	0	0.17027	0.0307973	low Lys RPMI	Cri	K562		SLC25A32	0	0	0.546659	0.070165	low Arg RPMI	Cra	K562		SLC25A32	0	0	0.997009	0.0255893	low Lys RPMI	Cra	K562		SLC38A4
SLC7A1 Cra	test	RPMI	a	SLC7A3	-18.2757	3		-9	Gly24h	1.08631			SLC25A33	0	0	0.0632889	0.0806592	low Arg RPMI	Cri	K562		SLC25A33	0	0	0.942256	0.0391914	low Lys RPMI	Cri	K562		SLC25A33	0	0	0.35822	0.10152	low Arg RPMI	Cra	K562		SLC25A33	0	0	0.193284	0.0913893	low Lys RPMI	Cra	K562		SLC38A7
SLC7A1 Cra	test	RPMI	a	SLC7A5	-6.04606	3		-8	Gly24h	1.0417			SLC25A34	0	0	0.962477	0.00857416	low Arg RPMI	Cri	K562		SLC25A34	0	0	0.379445	0.0284407	low Lys RPMI	Cri	K562		SLC25A34	0	0	0.604868	0.0723282	low Arg RPMI	Cra	K562		SLC25A34	0	0	0.46749	0.0605293	low Lys RPMI	Cra	K562		SLC38A8
SLC7A1 Cra	test	RPMI	a	SLC7A6	-6.58189	3		-7	Gly24h	1.10527			SLC25A35	0	0	0.350212	-0.00476165	low Arg RPMI	Cri	K562		SLC25A35	0	0	0.870095	-0.000766315	low Lys RPMI	Cri	K562		SLC25A35	0	0	0.109032	0.0770763	low Arg RPMI	Cra	K562		SLC25A35	0	0	0.911833	0.0814495	low Lys RPMI	Cra	K562		SLC38A9
SLC7A1 Cra	test	RPMI	a	SLC7A7	-18.2907	3		-6	Gly24h	1.08707			SLC25A36	0	1	0.00401207	0.154754	low Arg RPMI	Cri	K562		SLC25A36	0	1	0.111057	0.138213	low Lys RPMI	Cri	K562		SLC25A36	0	0	0.465349	0.0597094	low Arg RPMI	Cra	K562		SLC25A36	0	0	0.0272305	0.142138	low Lys RPMI	Cra	K562		SLC3A1
SLC7A1 Cra	test	RPMI	a	SLC7A8	-6.70818	3		-5	Gly24h	1.09232			SLC25A37	0	0	0.707205	0.000836048	low Arg RPMI	Cri	K562		SLC25A37	0	0	0.00477323	0.0684396	low Lys RPMI	Cri	K562		SLC25A37	0	1	0.203306	0.131577	low Arg RPMI	Cra	K562		SLC25A37	0	1	0.00751579	0.201246	low Lys RPMI	Cra	K562		SLC3A2
SLC7A1 Cra	test	RPMI	a	SLC3A2	-4.08643	3		-4	Gly24h	1.13221			SLC25A38	0	1	4.91e-05	0.106925	low Arg RPMI	Cri	K562		SLC25A38	0	1	6.92e-06	0.128927	low Lys RPMI	Cri	K562		SLC25A38	0	0	0.306028	-0.0139831	low Arg RPMI	Cra	K562		SLC25A38	0	0	0.248516	0.000819824	low Lys RPMI	Cra	K562		SLC43A1
SLC7A2 Cra	test	RPMI	a	SLC7A1	-8.01022	3		-3	Gly24h	1.14589			SLC25A39	0	0	0.416957	0.0120179	low Arg RPMI	Cri	K562		SLC25A39	0	0	0.624758	0.00588362	low Lys RPMI	Cri	K562		SLC25A39	0	0	0.00815785	0.123382	low Arg RPMI	Cra	K562		SLC25A39	0	0	0.00300713	0.171122	low Lys RPMI	Cra	K562		SLC43A2
SLC7A2 Cra	test	RPMI	a	SLC7A2	-3.2202	3		-2	Gly24h	1.13307			SLC25A4	0	0	0.0462544	0.0353739	low Arg RPMI	Cri	K562		SLC25A4	0	0	0.681833	0.0068575	low Lys RPMI	Cri	K562		SLC25A4	0	0	0.375092	0.0523016	low Arg RPMI	Cra	K562		SLC25A4	0	0	0.335383	-0.00740161	low Lys RPMI	Cra	K562		SLC43A3
SLC7A2 Cra	test	RPMI	a	SLC7A3	-20	3		-1	Gly24h	1.10832			SLC25A40	0	0	0.0575679	0.104667	low Arg RPMI	Cri	K562		SLC25A40	0	0	0.531954	0.06326	low Lys RPMI	Cri	K562		SLC25A40	0	0	0.738975	0.0367018	low Arg RPMI	Cra	K562		SLC25A40	0	0	0.0575283	-0.0864299	low Lys RPMI	Cra	K562		SLC6A14
SLC7A2 Cra	test	RPMI	a	SLC7A5	-6.16811	3		0	Gly24h	1.07065			SLC25A41	0	0	0.229674	0.0213887	low Arg RPMI	Cri	K562		SLC25A41	0	0	0.668865	0.0085403	low Lys RPMI	Cri	K562		SLC25A41	0	0	0.262316	0.119463	low Arg RPMI	Cra	K562		SLC25A41	0	0	0.752927	0.0477184	low Lys RPMI	Cra	K562		SLC6A15
SLC7A2 Cra	test	RPMI	a	SLC7A6	-6.78154	3		-11	Gly48h	2.36676			SLC25A42	0	1	0.0167637	0.124981	low Arg RPMI	Cri	K562		SLC25A42	0	1	0.00616758	0.177623	low Lys RPMI	Cri	K562		SLC25A42	0	0	0.811212	0.0260036	low Arg RPMI	Cra	K562		SLC25A42	0	0	0.535195	-0.00619817	low Lys RPMI	Cra	K562		SLC6A17
SLC7A2 Cra	test	RPMI	a	SLC7A7	-17.7169	3		-10	Gly48h	2.39354			SLC25A43	0	0	0.929191	0.00582997	low Arg RPMI	Cri	K562		SLC25A43	0	0	0.72393	-0.00657747	low Lys RPMI	Cri	K562		SLC25A43	0	0	0.0545885	-0.0197881	low Arg RPMI	Cra	K562		SLC25A43	0	0	0.82144	0.045865	low Lys RPMI	Cra	K562		SLC6A18
SLC7A2 Cra	test	RPMI	a	SLC7A8	-6.5904	3		-9	Gly48h	2.31597			SLC25A44	0	0	0.960097	6.7e-05	low Arg RPMI	Cri	K562		SLC25A44	0	0	0.643912	0.0159529	low Lys RPMI	Cri	K562		SLC25A44	0	0	0.40041	0.00913607	low Arg RPMI	Cra	K562		SLC25A44	0	0	0.34978	0.0625221	low Lys RPMI	Cra	K562		SLC6A19
SLC7A2 Cra	test	RPMI	a	SLC3A2	-4.61071	3		-8	Gly48h	2.39111			SLC25A45	0	0	0.197252	-0.027219	low Arg RPMI	Cri	K562		SLC25A45	0	0	0.328321	-0.0211381	low Lys RPMI	Cri	K562		SLC25A45	0	0	0.466962	0.00439932	low Arg RPMI	Cra	K562		SLC25A45	0	0	0.635111	0.0122007	low Lys RPMI	Cra	K562		SLC6A20
SLC7A3 Cra	test	RPMI	a	SLC7A1	-7.78054	3		-7	Gly48h	2.36178			SLC25A46	0	0	0.000160136	0.0889645	low Arg RPMI	Cri	K562		SLC25A46	0	0	0.000696452	0.0981664	low Lys RPMI	Cri	K562		SLC25A46	0	0	0.397063	-0.010089	low Arg RPMI	Cra	K562		SLC25A46	0	0	0.515636	-0.0139069	low Lys RPMI	Cra	K562		SLC6A5
SLC7A3 Cra	test	RPMI	a	SLC7A2	-20	3		-6	Gly48h	2.35549			SLC25A47	0	0	0.254792	0.0406183	low Arg RPMI	Cri	K562		SLC25A47	0	0	0.592362	0.0138934	low Lys RPMI	Cri	K562		SLC25A47	0	0	0.21804	0.0427811	low Arg RPMI	Cra	K562		SLC25A47	0	0	0.510804	0.0344078	low Lys RPMI	Cra	K562		SLC6A7
SLC7A3 Cra	test	RPMI	a	SLC7A3	-0.096193	3		-5	Gly48h	2.38511			SLC25A48	0	0	0.923258	0.00756723	low Arg RPMI	Cri	K562		SLC25A48	0	0	0.670911	-0.0079218	low Lys RPMI	Cri	K562		SLC25A48	0	0	0.687611	0.0669575	low Arg RPMI	Cra	K562		SLC25A48	0	0	0.102292	-0.0250493	low Lys RPMI	Cra	K562		SLC6A9
SLC7A3 Cra	test	RPMI	a	SLC7A5	-6.23104	3		-4	Gly48h	2.35349			SLC25A5	0	0	0.0266171	0.0571587	low Arg RPMI	Cri	K562		SLC25A5	0	0	0.381879	0.0399095	low Lys RPMI	Cri	K562		SLC25A5	0	1	0.00848869	0.190594	low Arg RPMI	Cra	K562		SLC25A5	0	1	0.003684	0.183002	low Lys RPMI	Cra	K562		SLC7A1
SLC7A3 Cra	test	RPMI	a	SLC7A6	-6.53346	3		-3	Gly48h	2.39789			SLC25A51	0	1	0.00414702	0.167061	low Arg RPMI	Cri	K562		SLC25A51	0	1	0.0162932	0.156753	low Lys RPMI	Cri	K562		SLC25A51	0	0	0.0208049	0.136694	low Arg RPMI	Cra	K562		SLC25A51	0	0	0.00748226	0.136692	low Lys RPMI	Cra	K562		SLC7A10
SLC7A3 Cra	test	RPMI	a	SLC7A7	-17.0529	3		-2	Gly48h	2.37535			SLC25A52	0	0	0.616324	-0.0168647	low Arg RPMI	Cri	K562		SLC25A52	0	0	0.189509	-0.0270369	low Lys RPMI	Cri	K562		SLC25A52	0	0	0.611154	0.00735083	low Arg RPMI	Cra	K562		SLC25A52	0	0	0.14268	-0.0299321	low Lys RPMI	Cra	K562		SLC7A11
SLC7A3 Cra	test	RPMI	a	SLC7A8	-6.70583	3		-1	Gly48h	2.40263			SLC25A53	0	0	0.549744	0.0917757	low Arg RPMI	Cri	K562		SLC25A53	0	0	0.180113	0.0865674	low Lys RPMI	Cri	K562		SLC25A53	0	0	0.605914	0.0598174	low Arg RPMI	Cra	K562		SLC25A53	0	0	0.147229	0.0498775	low Lys RPMI	Cra	K562		SLC7A13
SLC7A3 Cra	test	RPMI	a	SLC3A2	-4.45167	3		0	Gly48h	2.4174			SLC25A6	0	0	0.0899125	-0.0318684	low Arg RPMI	Cri	K562		SLC25A6	0	0	0.180598	-0.0280055	low Lys RPMI	Cri	K562		SLC25A6	0	0	0.0930487	0.188728	low Arg RPMI	Cra	K562		SLC25A6	0	0	0.0656524	0.160684	low Lys RPMI	Cra	K562		SLC7A14
SLC7A5 Cri	test	RPMI	i	SLC7A1	-7.28922	3		-11	Gly72h	2.92856			SLC26A1	0	0	0.910222	-0.0080016	low Arg RPMI	Cri	K562		SLC26A1	0	0	0.762323	0.0163608	low Lys RPMI	Cri	K562		SLC26A1	0	0	0.321128	-0.0090045	low Arg RPMI	Cra	K562		SLC26A1	0	0	0.539152	-0.0125613	low Lys RPMI	Cra	K562		SLC7A2
SLC7A5 Cri	test	RPMI	i	SLC7A2	-19.5136	3		-10	Gly72h	2.87688			SLC26A10	0	0	0.932753	-0.00759347	low Arg RPMI	Cri	K562		SLC26A10	0	0	0.551739	0.0146217	low Lys RPMI	Cri	K562		SLC26A10	0	0	0.370893	0.0954108	low Arg RPMI	Cra	K562		SLC26A10	0	0	0.905101	0.0381134	low Lys RPMI	Cra	K562		SLC7A3
SLC7A5 Cri	test	RPMI	i	SLC7A3	-17.32	3		-9	Gly72h	2.89082			SLC26A11	0	0	0.15143	-0.0264051	low Arg RPMI	Cri	K562		SLC26A11	0	0	0.572895	-0.0088363	low Lys RPMI	Cri	K562		SLC26A11	0	0	0.206516	0.0974665	low Arg RPMI	Cra	K562		SLC26A11	0	0	0.0900136	0.118857	low Lys RPMI	Cra	K562		SLC7A4
SLC7A5 Cri	test	RPMI	i	SLC7A5	-9.48684	3		-8	Gly72h	2.83585			SLC26A2	0	0	0.0104046	0.0714232	low Arg RPMI	Cri	K562		SLC26A2	0	0	0.0123374	0.0611969	low Lys RPMI	Cri	K562		SLC26A2	0	0	0.317489	0.0655036	low Arg RPMI	Cra	K562		SLC26A2	0	0	0.792409	0.0109045	low Lys RPMI	Cra	K562		SLC7A5
SLC7A5 Cri	test	RPMI	i	SLC7A6	-6.86812	3		-7	Gly72h	2.98238			SLC26A3	0	0	0.764601	-0.00782218	low Arg RPMI	Cri	K562		SLC26A3	0	0	0.541801	-0.0161361	low Lys RPMI	Cri	K562		SLC26A3	0	0	0.713131	0.0800858	low Arg RPMI	Cra	K562		SLC26A3	0	0	0.411621	0.0541984	low Lys RPMI	Cra	K562		SLC7A6
SLC7A5 Cri	test	RPMI	i	SLC7A7	-19.3524	3		-6	Gly72h	2.83057			SLC26A4	0	0	0.181573	0.0346109	low Arg RPMI	Cri	K562		SLC26A4	0	0	0.774875	0.0302876	low Lys RPMI	Cri	K562		SLC26A4	0	0	0.97312	0.0663871	low Arg RPMI	Cra	K562		SLC26A4	0	0	0.164255	0.126348	low Lys RPMI	Cra	K562		SLC7A7
SLC7A5 Cri	test	RPMI	i	SLC7A8	-7.54099	3		-5	Gly72h	2.84356			SLC26A5	0	0	0.469313	-0.0164993	low Arg RPMI	Cri	K562		SLC26A5	0	0	0.721693	-0.00535537	low Lys RPMI	Cri	K562		SLC26A5	0	0	0.819351	0.0143479	low Arg RPMI	Cra	K562		SLC26A5	0	0	0.33304	0.0516237	low Lys RPMI	Cra	K562		SLC7A8
SLC7A5 Cri	test	RPMI	i	SLC3A2	-3.98569	3		-4	Gly72h	2.96358			SLC26A6	0	0	0.25169	0.0334305	low Arg RPMI	Cri	K562		SLC26A6	0	0	0.264897	0.0162449	low Lys RPMI	Cri	K562		SLC26A6	0	0	0.595495	0.0639488	low Arg RPMI	Cra	K562		SLC26A6	0	0	0.728469	0.0224568	low Lys RPMI	Cra	K562		SLC7A9
SLC7A5 Cra	test	RPMI	a	SLC7A1	-7.6209	3		-3	Gly72h	2.95772			SLC26A7	0	0	0.736281	-0.00755477	low Arg RPMI	Cri	K562		SLC26A7	0	0	0.166444	-0.0136959	low Lys RPMI	Cri	K562		SLC26A7	0	0	0.534768	0.0561764	low Arg RPMI	Cra	K562		SLC26A7	0	0	0.253469	0.0736587	low Lys RPMI	Cra	K562		SLC15A1
SLC7A5 Cra	test	RPMI	a	SLC7A2	-20	3		-2	Gly72h	2.91703			SLC26A8	0	0	0.639635	0.00644835	low Arg RPMI	Cri	K562		SLC26A8	0	0	0.321719	0.0123932	low Lys RPMI	Cri	K562		SLC26A8	0	0	0.121798	0.116261	low Arg RPMI	Cra	K562		SLC26A8	0	0	0.202889	0.10756	low Lys RPMI	Cra	K562		SLC15A2
SLC7A5 Cra	test	RPMI	a	SLC7A3	-19.0002	3		-1	Gly72h	3.03882			SLC26A9	0	0	0.907854	0.0391394	low Arg RPMI	Cri	K562		SLC26A9	0	0	0.374605	0.0319657	low Lys RPMI	Cri	K562		SLC26A9	0	0	0.508497	0.212943	low Arg RPMI	Cra	K562		SLC26A9	0	0	0.166541	0.189927	low Lys RPMI	Cra	K562		SLC15A3
SLC7A5 Cra	test	RPMI	a	SLC7A5	-2.67042	3		0	Gly72h	2.99639			SLC27A1	0	0	0.158362	-0.0272246	low Arg RPMI	Cri	K562		SLC27A1	0	0	0.0987274	-0.0307745	low Lys RPMI	Cri	K562		SLC27A1	0	0	0.622752	0.0624314	low Arg RPMI	Cra	K562		SLC27A1	0	0	0.501213	0.0535636	low Lys RPMI	Cra	K562		SLC15A4
SLC7A5 Cra	test	RPMI	a	SLC7A6	-6.89832	3		-11	His24h	0.533536			SLC27A2	0	0	0.416957	0.0359689	low Arg RPMI	Cri	K562		SLC27A2	0	0	0.195112	0.0476729	low Lys RPMI	Cri	K562		SLC27A2	0	0	0.821901	0.0246064	low Arg RPMI	Cra	K562		SLC27A2	0	0	0.929414	0.013404	low Lys RPMI	Cra	K562		SLC16A10
SLC7A5 Cra	test	RPMI	a	SLC7A7	-18.4803	3		-10	His24h	0.542098			SLC27A3	0	0	0.443136	0.0185009	low Arg RPMI	Cri	K562		SLC27A3	0	0	0.561765	0.00643558	low Lys RPMI	Cri	K562		SLC27A3	0	0	0.241256	0.0923967	low Arg RPMI	Cra	K562		SLC27A3	0	0	0.84367	0.0177521	low Lys RPMI	Cra	K562		SLC17A6
SLC7A5 Cra	test	RPMI	a	SLC7A8	-7.44681	3		-9	His24h	0.466095			SLC27A4	0	0	0.548748	0.0111699	low Arg RPMI	Cri	K562		SLC27A4	0	0	0.708315	0.0177498	low Lys RPMI	Cri	K562		SLC27A4	0	0	0.699774	0.062628	low Arg RPMI	Cra	K562		SLC27A4	0	0	0.438602	0.0554382	low Lys RPMI	Cra	K562		SLC17A7
SLC7A5 Cra	test	RPMI	a	SLC3A2	-1.97184	3		-8	His24h	0.522674			SLC27A5	0	0	0.548748	-0.0110114	low Arg RPMI	Cri	K562		SLC27A5	0	0	0.386776	0.0216196	low Lys RPMI	Cri	K562		SLC27A5	0	0	0.650537	-0.00261987	low Arg RPMI	Cra	K562		SLC27A5	0	0	0.314657	0.0549442	low Lys RPMI	Cra	K562		SLC17A8
SLC7A6 Cri	test	RPMI	i	SLC7A1	-7.1458	3		-7	His24h	0.616464			SLC27A6	0	0	0.666561	0.0236041	low Arg RPMI	Cri	K562		SLC27A6	0	0	0.760047	-0.00209289	low Lys RPMI	Cri	K562		SLC27A6	0	1	0.00117041	0.212902	low Arg RPMI	Cra	K562		SLC27A6	0	1	0.167001	0.127848	low Lys RPMI	Cra	K562		SLC1A1
SLC7A6 Cri	test	RPMI	i	SLC7A2	-18.2757	3		-6	His24h	0.803839			SLC28A1	0	0	0.816256	0.00846859	low Arg RPMI	Cri	K562		SLC28A1	0	0	0.604807	0.0143827	low Lys RPMI	Cri	K562		SLC28A1	0	0	0.0146144	-0.0598042	low Arg RPMI	Cra	K562		SLC28A1	0	0	0.0118318	-0.0842283	low Lys RPMI	Cra	K562		SLC1A2
SLC7A6 Cri	test	RPMI	i	SLC7A3	-20	3		-5	His24h	0.950037			SLC28A2	0	0	0.0725067	-0.0430301	low Arg RPMI	Cri	K562		SLC28A2	0	0	0.462008	-0.0158307	low Lys RPMI	Cri	K562		SLC28A2	0	0	0.595495	0.113463	low Arg RPMI	Cra	K562		SLC28A2	0	0	0.492664	0.0404121	low Lys RPMI	Cra	K562		SLC1A3
SLC7A6 Cri	test	RPMI	i	SLC7A5	-5.5499	3		-4	His24h	1.08013			SLC28A3	0	0	0.234217	-0.0213159	low Arg RPMI	Cri	K562		SLC28A3	0	0	0.69172	0.0016951	low Lys RPMI	Cri	K562		SLC28A3	0	0	0.655938	0.00599774	low Arg RPMI	Cra	K562		SLC28A3	0	0	0.479521	0.0608721	low Lys RPMI	Cra	K562		SLC1A4
SLC7A6 Cri	test	RPMI	i	SLC7A6	-11.5887	3		-3	His24h	1.05151			SLC29A1	0	0	0.520258	-0.00791278	low Arg RPMI	Cri	K562		SLC29A1	0	0	0.0963119	-0.0337106	low Lys RPMI	Cri	K562		SLC29A1	0	0	0.0012335	0.266631	low Arg RPMI	Cra	K562		SLC29A1	0	0	0.0147835	0.208727	low Lys RPMI	Cra	K562		SLC1A5
SLC7A6 Cri	test	RPMI	i	SLC7A7	-20	3		-2	His24h	1.09465			SLC29A2	0	0	0.76688	0.0121281	low Arg RPMI	Cri	K562		SLC29A2	0	0	0.453866	-0.0126359	low Lys RPMI	Cri	K562		SLC29A2	0	1	0.00186321	0.204867	low Arg RPMI	Cra	K562		SLC29A2	0	1	0.00551922	0.210244	low Lys RPMI	Cra	K562		SLC1A6
SLC7A6 Cri	test	RPMI	i	SLC7A8	-7.69824	3		-1	His24h	1.05962			SLC29A3	0	0	0.151856	0.0626545	low Arg RPMI	Cri	K562		SLC29A3	0	0	0.911406	0.047741	low Lys RPMI	Cri	K562		SLC29A3	0	0	0.186798	0.112445	low Arg RPMI	Cra	K562		SLC29A3	0	0	0.0410288	0.112219	low Lys RPMI	Cra	K562		SLC1A7
SLC7A6 Cri	test	RPMI	i	SLC3A2	-3.8341	3		0	His24h	0.978406			SLC29A4	0	0	0.105942	0.087647	low Arg RPMI	Cri	K562		SLC29A4	0	0	0.687319	0.0455256	low Lys RPMI	Cri	K562		SLC29A4	0	0	0.592385	0.106429	low Arg RPMI	Cra	K562		SLC29A4	0	0	0.183216	0.082629	low Lys RPMI	Cra	K562		SLC25A12
SLC7A6 Cra	test	RPMI	a	SLC7A1	-6.91625	3		-11	His48h	0.504752			SLC2A1	0	0	0.038106	-0.0475789	low Arg RPMI	Cri	K562		SLC2A1	0	0	0.831465	-0.00508744	low Lys RPMI	Cri	K562		SLC2A1	0	0	0.380216	0.0613288	low Arg RPMI	Cra	K562		SLC2A1	0	0	0.137039	0.0839694	low Lys RPMI	Cra	K562		SLC25A13
SLC7A6 Cra	test	RPMI	a	SLC7A2	-20	3		-10	His48h	0.569566			SLC2A10	0	0	0.0647903	0.0113255	low Arg RPMI	Cri	K562		SLC2A10	0	0	0.539825	-0.00325166	low Lys RPMI	Cri	K562		SLC2A10	0	0	0.511382	0.0552233	low Arg RPMI	Cra	K562		SLC2A10	0	0	0.714993	0.0281698	low Lys RPMI	Cra	K562		SLC25A15
SLC7A6 Cra	test	RPMI	a	SLC7A3	-17.1669	3		-9	His48h	0.646096			SLC2A11	0	0	0.252421	0.00281112	low Arg RPMI	Cri	K562		SLC2A11	0	0	0.988059	-0.00943174	low Lys RPMI	Cri	K562		SLC2A11	0	0	0.24367	-0.0239182	low Arg RPMI	Cra	K562		SLC2A11	0	0	0.525369	0.0411762	low Lys RPMI	Cra	K562		SLC25A18
SLC7A6 Cra	test	RPMI	a	SLC7A5	-5.59522	3		-8	His48h	0.639136			SLC2A12	0	0	0.989871	0.00400243	low Arg RPMI	Cri	K562		SLC2A12	0	0	0.485982	-0.0225111	low Lys RPMI	Cri	K562		SLC2A12	0	0	0.580021	0.0873842	low Arg RPMI	Cra	K562		SLC2A12	0	0	0.897976	0.0511999	low Lys RPMI	Cra	K562		SLC25A2
SLC7A6 Cra	test	RPMI	a	SLC7A6	-3.67355	3		-7	His48h	0.762011			SLC2A13	0	0	0.624758	0.0186022	low Arg RPMI	Cri	K562		SLC2A13	0	0	0.98868	-0.00488514	low Lys RPMI	Cri	K562		SLC2A13	0	0	0.365315	0.0983457	low Arg RPMI	Cra	K562		SLC2A13	0	0	0.0329069	0.141066	low Lys RPMI	Cra	K562		SLC25A22
SLC7A6 Cra	test	RPMI	a	SLC7A7	-19.4144	3		-6	His48h	0.898711			SLC2A14	0	0	0.814034	0.00287402	low Arg RPMI	Cri	K562		SLC2A14	0	0	0.808244	-0.00370591	low Lys RPMI	Cri	K562		SLC2A14	0	0	0.195957	0.00390226	low Arg RPMI	Cra	K562		SLC2A14	0	0	0.849542	0.0284248	low Lys RPMI	Cra	K562		SLC32A1
SLC7A6 Cra	test	RPMI	a	SLC7A8	-6.19078	3		-5	His48h	1.23627			SLC2A2	0	0	0.151005	-0.0208191	low Arg RPMI	Cri	K562		SLC2A2	0	0	0.190014	-0.0267755	low Lys RPMI	Cri	K562		SLC2A2	0	0	0.0318761	0.117002	low Arg RPMI	Cra	K562		SLC2A2	0	0	0.0681076	0.152799	low Lys RPMI	Cra	K562		SLC36A1
SLC7A6 Cra	test	RPMI	a	SLC3A2	-3.66139	3		-4	His48h	1.67325			SLC2A3	0	0	0.00603665	-0.0662285	low Arg RPMI	Cri	K562		SLC2A3	0	0	0.0178158	-0.0443341	low Lys RPMI	Cri	K562		SLC2A3	0	0	0.46352	0.0695314	low Arg RPMI	Cra	K562		SLC2A3	0	0	0.366248	0.091789	low Lys RPMI	Cra	K562		SLC36A2
SLC7A7 Cra	test	RPMI	a	SLC7A1	-6.46143	3		-3	His48h	2.26812			SLC2A4	0	0	0.999404	0.0048652	low Arg RPMI	Cri	K562		SLC2A4	0	0	0.49255	0.00714799	low Lys RPMI	Cri	K562		SLC2A4	0	0	0.193894	0.15119	low Arg RPMI	Cra	K562		SLC2A4	0	0	0.261663	0.08986	low Lys RPMI	Cra	K562		SLC36A3
SLC7A7 Cra	test	RPMI	a	SLC7A2	-20	3		-2	His48h	2.25615			SLC2A4RG	0	0	0.448483	0.0353193	low Arg RPMI	Cri	K562		SLC2A4RG	0	0	0.201362	0.0441326	low Lys RPMI	Cri	K562		SLC2A4RG	0	0	0.92186	0.0219783	low Arg RPMI	Cra	K562		SLC2A4RG	0	0	0.198468	-0.0383197	low Lys RPMI	Cra	K562		SLC36A4
SLC7A7 Cra	test	RPMI	a	SLC7A3	-16.6252	3		-1	His48h	2.18241			SLC2A5	0	0	0.613175	-0.010852	low Arg RPMI	Cri	K562		SLC2A5	0	0	0.240741	0.0314629	low Lys RPMI	Cri	K562		SLC2A5	0	0	0.790378	0.0428249	low Arg RPMI	Cra	K562		SLC2A5	0	0	0.610666	0.0385783	low Lys RPMI	Cra	K562		SLC38A1
SLC7A7 Cra	test	RPMI	a	SLC7A5	-5.12122	3		0	His48h	2.17476			SLC2A6	0	0	0.700553	-0.0108247	low Arg RPMI	Cri	K562		SLC2A6	0	0	0.237167	0.0184054	low Lys RPMI	Cri	K562		SLC2A6	0	0	0.408005	0.136767	low Arg RPMI	Cra	K562		SLC2A6	0	0	0.911833	0.032241	low Lys RPMI	Cra	K562		SLC38A10
SLC7A7 Cra	test	RPMI	a	SLC7A6	-5.65195	3		-11	His72h	0.816389			SLC2A7	0	0	0.493492	-0.00650933	low Arg RPMI	Cri	K562		SLC2A7	0	0	0.86422	0.00827157	low Lys RPMI	Cri	K562		SLC2A7	0	0	0.169434	0.192019	low Arg RPMI	Cra	K562		SLC2A7	0	0	0.544117	0.0604964	low Lys RPMI	Cra	K562		SLC38A11
SLC7A7 Cra	test	RPMI	a	SLC7A7	-2.54106	3		-10	His72h	0.813438			SLC2A8	0	0	0.554157	-0.00453869	low Arg RPMI	Cri	K562		SLC2A8	0	0	0.0963573	0.0324342	low Lys RPMI	Cri	K562		SLC2A8	0	0	0.346589	0.0700664	low Arg RPMI	Cra	K562		SLC2A8	0	0	0.294184	0.0668094	low Lys RPMI	Cra	K562		SLC38A2
SLC7A7 Cra	test	RPMI	a	SLC7A8	-6.01942	3		-9	His72h	0.877806			SLC2A9	0	0	0.395382	0.0314673	low Arg RPMI	Cri	K562		SLC2A9	0	0	0.668865	-0.0101185	low Lys RPMI	Cri	K562		SLC2A9	0	0	0.573885	0.0373648	low Arg RPMI	Cra	K562		SLC2A9	0	0	0.189715	-0.0185548	low Lys RPMI	Cra	K562		SLC38A3
SLC7A7 Cra	test	RPMI	a	SLC3A2	-2.43505	3		-8	His72h	0.834173			SLC30A1	0	0	0.513497	0.0166686	low Arg RPMI	Cri	K562		SLC30A1	0	0	0.11255	0.0331855	low Lys RPMI	Cri	K562		SLC30A1	0	0	0.581047	0.0558645	low Arg RPMI	Cra	K562		SLC30A1	0	0	0.914612	0.0568345	low Lys RPMI	Cra	K562		SLC38A4
SLC7A8 Cra	test	RPMI	a	SLC7A1	-6.17904	3		-7	His72h	0.951117			SLC30A10	0	0	0.901938	0.00229379	low Arg RPMI	Cri	K562		SLC30A10	0	0	0.197179	0.0212846	low Lys RPMI	Cri	K562		SLC30A10	0	1	0.00161522	0.160457	low Arg RPMI	Cra	K562		SLC30A10	0	1	0.000252378	0.165044	low Lys RPMI	Cra	K562		SLC38A7
SLC7A8 Cra	test	RPMI	a	SLC7A2	-20	3		-6	His72h	1.12504			SLC30A2	0	0	0.778309	0.00885609	low Arg RPMI	Cri	K562		SLC30A2	0	0	0.270701	-0.020792	low Lys RPMI	Cri	K562		SLC30A2	0	0	0.512346	0.0489855	low Arg RPMI	Cra	K562		SLC30A2	0	0	0.982652	0.0248565	low Lys RPMI	Cra	K562		SLC38A8
SLC7A8 Cra	test	RPMI	a	SLC7A3	-15.6796	3		-5	His72h	1.3635			SLC30A3	0	0	0.56479	0.0446071	low Arg RPMI	Cri	K562		SLC30A3	0	0	0.520258	0.0247711	low Lys RPMI	Cri	K562		SLC30A3	0	0	0.82401	0.0322922	low Arg RPMI	Cra	K562		SLC30A3	0	0	0.610666	0.000870545	low Lys RPMI	Cra	K562		SLC38A9
SLC7A8 Cra	test	RPMI	a	SLC7A5	-4.84839	3		-4	His72h	1.80167			SLC30A4	0	0	0.192041	0.0173552	low Arg RPMI	Cri	K562		SLC30A4	0	0	0.557744	0.00270322	low Lys RPMI	Cri	K562		SLC30A4	0	0	0.0161347	0.234313	low Arg RPMI	Cra	K562		SLC30A4	0	0	0.147229	0.14795	low Lys RPMI	Cra	K562		SLC3A1
SLC7A8 Cra	test	RPMI	a	SLC7A6	-5.32224	3		-3	His72h	2.32747			SLC30A5	0	0	0.677456	0.0189689	low Arg RPMI	Cri	K562		SLC30A5	0	0	0.098119	-0.0264279	low Lys RPMI	Cri	K562		SLC30A5	0	0	0.481986	0.106134	low Arg RPMI	Cra	K562		SLC30A5	0	0	0.433302	0.11028	low Lys RPMI	Cra	K562		SLC3A2
SLC7A8 Cra	test	RPMI	a	SLC7A7	-17.3044	3		-2	His72h	2.74406			SLC30A6	0	0	0.868	0.00463672	low Arg RPMI	Cri	K562		SLC30A6	0	0	0.156938	-0.0284964	low Lys RPMI	Cri	K562		SLC30A6	0	0	0.188302	-0.0156998	low Arg RPMI	Cra	K562		SLC30A6	0	0	0.270038	0.0765702	low Lys RPMI	Cra	K562		SLC43A1
SLC7A8 Cra	test	RPMI	a	SLC7A8	-0.398582	3		-1	His72h	3.03392			SLC30A7	0	0	0.218179	-0.0215698	low Arg RPMI	Cri	K562		SLC30A7	0	0	0.102127	-0.029553	low Lys RPMI	Cri	K562		SLC30A7	0	0	0.955215	0.0411023	low Arg RPMI	Cra	K562		SLC30A7	0	0	0.189715	0.0853477	low Lys RPMI	Cra	K562		SLC43A2
SLC7A8 Cra	test	RPMI	a	SLC3A2	-1.20748	3		0	His72h	3.01232			SLC30A8	0	0	0.013701	-0.0544247	low Arg RPMI	Cri	K562		SLC30A8	0	0	0.0227075	-0.0414032	low Lys RPMI	Cri	K562		SLC30A8	0	0	0.270043	0.0909169	low Arg RPMI	Cra	K562		SLC30A8	0	0	0.284627	0.116534	low Lys RPMI	Cra	K562		SLC43A3
								-11	Ile24h	0.450914			SLC30A9	0	1	3.22e-05	0.361002	low Arg RPMI	Cri	K562		SLC30A9	0	1	2.99e-07	0.417155	low Lys RPMI	Cri	K562		SLC30A9	0	0	0.416542	0.0156348	low Arg RPMI	Cra	K562		SLC30A9	0	0	0.607517	0.10364	low Lys RPMI	Cra	K562		SLC6A14
								-10	Ile24h	0.519816			SLC31A1	0	1	3.65e-06	0.347698	low Arg RPMI	Cri	K562		SLC31A1	0	1	6.54e-06	0.324546	low Lys RPMI	Cri	K562		SLC31A1	0	0	0.485727	0.0727854	low Arg RPMI	Cra	K562		SLC31A1	0	0	0.117616	0.0986027	low Lys RPMI	Cra	K562		SLC6A15
								-9	Ile24h	0.558355			SLC31A2	0	0	0.36425	0.0247607	low Arg RPMI	Cri	K562		SLC31A2	0	0	0.602728	0.00681018	low Lys RPMI	Cri	K562		SLC31A2	0	0	0.882729	0.0301668	low Arg RPMI	Cra	K562		SLC31A2	0	0	0.456535	0.0841879	low Lys RPMI	Cra	K562		SLC6A17
								-8	Ile24h	0.647875			SLC32A1	0	0	0.144412	0.0309209	low Arg RPMI	Cri	K562		SLC32A1	0	0	0.793094	0.00449202	low Lys RPMI	Cri	K562		SLC32A1	0	0	0.425488	0.0374683	low Arg RPMI	Cra	K562		SLC32A1	0	0	0.861865	0.0188305	low Lys RPMI	Cra	K562		SLC6A18
								-7	Ile24h	0.807525			SLC33A1	0	0	0.202417	0.0889069	low Arg RPMI	Cri	K562		SLC33A1	0	0	0.0217475	0.10465	low Lys RPMI	Cri	K562		SLC33A1	0	0	0.315319	-0.0170479	low Arg RPMI	Cra	K562		SLC33A1	0	0	0.0448831	-0.0611895	low Lys RPMI	Cra	K562		SLC6A19
								-6	Ile24h	0.934782			SLC34A1	0	0	0.744176	0.0117625	low Arg RPMI	Cri	K562		SLC34A1	0	0	0.270052	-0.0319589	low Lys RPMI	Cri	K562		SLC34A1	0	0	0.283266	0.0837067	low Arg RPMI	Cra	K562		SLC34A1	0	0	0.59603	0.0530741	low Lys RPMI	Cra	K562		SLC6A20
								-5	Ile24h	1.11895			SLC34A2	0	0	0.0161606	0.0446395	low Arg RPMI	Cri	K562		SLC34A2	0	0	0.557744	0.00870109	low Lys RPMI	Cri	K562		SLC34A2	0	0	0.359004	0.111874	low Arg RPMI	Cra	K562		SLC34A2	0	0	0.276605	0.118889	low Lys RPMI	Cra	K562		SLC6A5
								-4	Ile24h	1.07882			SLC34A3	0	0	0.878333	-0.00422827	low Arg RPMI	Cri	K562		SLC34A3	0	0	0.871271	0.0102074	low Lys RPMI	Cri	K562		SLC34A3	0	0	0.100571	0.146071	low Arg RPMI	Cra	K562		SLC34A3	0	0	0.0533266	0.130935	low Lys RPMI	Cra	K562		SLC6A7
								-3	Ile24h	1.0772			SLC35A1	0	1	0.00113964	0.103061	low Arg RPMI	Cri	K562		SLC35A1	0	1	0.038106	0.0461763	low Lys RPMI	Cri	K562		SLC35A1	0	0	0.798463	0.0463162	low Arg RPMI	Cra	K562		SLC35A1	0	0	0.903913	0.0356671	low Lys RPMI	Cra	K562		SLC6A9
								-2	Ile24h	1.0402			SLC35A2	0	0	0.0841277	-0.033611	low Arg RPMI	Cri	K562		SLC35A2	0	0	0.616324	-0.0139872	low Lys RPMI	Cri	K562		SLC35A2	0	0	0.0386963	0.1038	low Arg RPMI	Cra	K562		SLC35A2	0	0	0.670732	0.0338742	low Lys RPMI	Cra	K562		SLC7A1
								-1	Ile24h	1.00985			SLC35A3	0	0	0.24788	0.0379587	low Arg RPMI	Cri	K562		SLC35A3	0	0	0.00399012	0.0660064	low Lys RPMI	Cri	K562		SLC35A3	0	0	0.759411	0.0327259	low Arg RPMI	Cra	K562		SLC35A3	0	0	0.547108	0.0476548	low Lys RPMI	Cra	K562		SLC7A10
								0	Ile24h	0.994815			SLC35A4	0	0	0.630326	-0.00468178	low Arg RPMI	Cri	K562		SLC35A4	0	0	0.56263	-0.0124683	low Lys RPMI	Cri	K562		SLC35A4	0	0	0.84271	0.0355044	low Arg RPMI	Cra	K562		SLC35A4	0	0	0.713874	0.0651563	low Lys RPMI	Cra	K562		SLC7A11
								-11	Ile48h	0.385327			SLC35A5	0	0	0.22782	-0.0179	low Arg RPMI	Cri	K562		SLC35A5	0	0	0.444025	-0.018761	low Lys RPMI	Cri	K562		SLC35A5	0	0	0.0417551	0.166552	low Arg RPMI	Cra	K562		SLC35A5	0	0	0.927709	0.0710904	low Lys RPMI	Cra	K562		SLC7A13
								-10	Ile48h	0.453586			SLC35B1	0	1	0.000158229	0.117515	low Arg RPMI	Cri	K562		SLC35B1	0	1	0.000552955	0.114219	low Lys RPMI	Cri	K562		SLC35B1	0	0	0.0760834	-0.0404568	low Arg RPMI	Cra	K562		SLC35B1	0	0	0.0634841	-0.0389446	low Lys RPMI	Cra	K562		SLC7A14
								-9	Ile48h	0.562598			SLC35B2	0	0	0.81748	0.0605901	low Arg RPMI	Cri	K562		SLC35B2	0	0	0.193448	0.0789498	low Lys RPMI	Cri	K562		SLC35B2	0	0	0.585158	0.0799683	low Arg RPMI	Cra	K562		SLC35B2	0	0	0.227645	0.0688328	low Lys RPMI	Cra	K562		SLC7A2
								-8	Ile48h	0.618085			SLC35B3	0	0	0.675271	-0.0146172	low Arg RPMI	Cri	K562		SLC35B3	0	0	0.313045	0.0133548	low Lys RPMI	Cri	K562		SLC35B3	0	0	0.268097	0.0158122	low Arg RPMI	Cra	K562		SLC35B3	0	0	0.416765	0.0314468	low Lys RPMI	Cra	K562		SLC7A3
								-7	Ile48h	0.761803			SLC35B4	0	0	0.712765	0.0164082	low Arg RPMI	Cri	K562		SLC35B4	0	0	0.271351	0.0342333	low Lys RPMI	Cri	K562		SLC35B4	0	0	0.572865	0.0542026	low Arg RPMI	Cra	K562		SLC35B4	0	0	0.913422	0.0215188	low Lys RPMI	Cra	K562		SLC7A4
								-6	Ile48h	1.00695			SLC35C1	0	0	0.940351	0.00545738	low Arg RPMI	Cri	K562		SLC35C1	0	0	0.0310947	-0.0420712	low Lys RPMI	Cri	K562		SLC35C1	0	0	0.0606947	0.151761	low Arg RPMI	Cra	K562		SLC35C1	0	0	0.151033	0.142347	low Lys RPMI	Cra	K562		SLC7A5
								-5	Ile48h	1.44515			SLC35C2	0	0	0.179144	-0.0264539	low Arg RPMI	Cri	K562		SLC35C2	0	0	0.831465	0.0056159	low Lys RPMI	Cri	K562		SLC35C2	0	0	0.564738	0.0662765	low Arg RPMI	Cra	K562		SLC35C2	0	0	0.227645	0.0618827	low Lys RPMI	Cra	K562		SLC7A6
								-4	Ile48h	2.02284			SLC35D1	0	0	0.647128	0.0171255	low Arg RPMI	Cri	K562		SLC35D1	0	0	0.741918	0.0144841	low Lys RPMI	Cri	K562		SLC35D1	0	0	0.853268	0.0393241	low Arg RPMI	Cra	K562		SLC35D1	0	0	0.911044	0.0135333	low Lys RPMI	Cra	K562		SLC7A7
								-3	Ile48h	2.19308			SLC35D2	0	0	0.71299	0.0104694	low Arg RPMI	Cri	K562		SLC35D2	0	0	0.139706	0.0269692	low Lys RPMI	Cri	K562		SLC35D2	0	0	0.392902	0.0541725	low Arg RPMI	Cra	K562		SLC35D2	0	0	0.920563	0.021263	low Lys RPMI	Cra	K562		SLC7A8
								-2	Ile48h	2.15838			SLC35D3	0	0	0.0304847	0.054847	low Arg RPMI	Cri	K562		SLC35D3	0	0	0.488709	0.0201828	low Lys RPMI	Cri	K562		SLC35D3	0	0	0.304615	0.105144	low Arg RPMI	Cra	K562		SLC35D3	0	0	0.219093	0.0918375	low Lys RPMI	Cra	K562		SLC7A9
								-1	Ile48h	2.087			SLC35E1	0	0	0.963668	0.0044224	low Arg RPMI	Cri	K562		SLC35E1	0	0	0.792087	0.0102936	low Lys RPMI	Cri	K562		SLC35E1	0	0	0.0783401	-0.0198388	low Arg RPMI	Cra	K562		SLC35E1	0	0	0.0106765	-0.0126221	low Lys RPMI	Cra	K562		SLC15A1
								0	Ile48h	2.0541			SLC35E2	0	0	0.468397	0.00105625	low Arg RPMI	Cri	K562		SLC35E2	0	0	0.999404	-0.00731472	low Lys RPMI	Cri	K562		SLC35E2	0	0	0.0355667	0.106029	low Arg RPMI	Cra	K562		SLC35E2	0	0	0.215183	0.0881717	low Lys RPMI	Cra	K562		SLC15A2
								-11	Ile72h	0.53475			SLC35E2B	0	0	0.666573	-0.0192012	low Arg RPMI	Cri	K562		SLC35E2B	0	0	0.499653	-0.0218875	low Lys RPMI	Cri	K562		SLC35E2B	0	0	0.0655822	0.0984821	low Arg RPMI	Cra	K562		SLC35E2B	0	0	0.666365	0.0191345	low Lys RPMI	Cra	K562		SLC15A3
								-10	Ile72h	0.559584			SLC35E3	0	0	0.49727	-0.0247373	low Arg RPMI	Cri	K562		SLC35E3	0	0	0.844302	-0.00130807	low Lys RPMI	Cri	K562		SLC35E3	0	0	0.63979	0.0896482	low Arg RPMI	Cra	K562		SLC35E3	0	0	0.620158	0.0468067	low Lys RPMI	Cra	K562		SLC15A4
								-9	Ile72h	0.698281			SLC35E4	0	0	0.308057	0.0308614	low Arg RPMI	Cri	K562		SLC35E4	0	0	0.430804	0.0317747	low Lys RPMI	Cri	K562		SLC35E4	0	0	0.64408	0.0396942	low Arg RPMI	Cra	K562		SLC35E4	0	0	0.610666	0.0218105	low Lys RPMI	Cra	K562		SLC16A10
								-8	Ile72h	0.719884			SLC35F1	0	0	0.720574	-0.0067143	low Arg RPMI	Cri	K562		SLC35F1	0	0	0.0475782	-0.0324775	low Lys RPMI	Cri	K562		SLC35F1	0	0	0.328486	-0.0124299	low Arg RPMI	Cra	K562		SLC35F1	0	0	0.274624	-0.0201563	low Lys RPMI	Cra	K562		SLC17A6
								-7	Ile72h	0.862635			SLC35F2	0	0	0.884225	-0.00119541	low Arg RPMI	Cri	K562		SLC35F2	0	0	0.782894	0.00549171	low Lys RPMI	Cri	K562		SLC35F2	0	0	0.367486	0.0575896	low Arg RPMI	Cra	K562		SLC35F2	0	0	0.800198	0.0352521	low Lys RPMI	Cra	K562		SLC17A7
								-6	Ile72h	1.12238			SLC35F3	0	0	0.150156	0.039616	low Arg RPMI	Cri	K562		SLC35F3	0	0	0.1553	0.0328049	low Lys RPMI	Cri	K562		SLC35F3	0	0	0.124596	0.140748	low Arg RPMI	Cra	K562		SLC35F3	0	0	0.0595272	0.130992	low Lys RPMI	Cra	K562		SLC17A8
								-5	Ile72h	1.57032			SLC35F4	0	0	0.124159	0.0234948	low Arg RPMI	Cri	K562		SLC35F4	0	0	0.667648	-0.00668907	low Lys RPMI	Cri	K562		SLC35F4	0	0	0.436575	0.0525849	low Arg RPMI	Cra	K562		SLC35F4	0	0	0.336799	0.0685472	low Lys RPMI	Cra	K562		SLC1A1
								-4	Ile72h	2.05521			SLC35F5	0	0	0.112889	-0.0318396	low Arg RPMI	Cri	K562		SLC35F5	0	0	0.171067	-0.0259028	low Lys RPMI	Cri	K562		SLC35F5	0	0	0.561705	0.0632438	low Arg RPMI	Cra	K562		SLC35F5	0	0	0.880203	0.0153373	low Lys RPMI	Cra	K562		SLC1A2
								-3	Ile72h	2.71178			SLC35F6	0	0	0.662223	-0.00826411	low Arg RPMI	Cri	K562		SLC35F6	0	0	0.896028	0.0148003	low Lys RPMI	Cri	K562		SLC35F6	0	0	0.610105	0.0372206	low Arg RPMI	Cra	K562		SLC35F6	0	0	0.0422304	0.113889	low Lys RPMI	Cra	K562		SLC1A3
								-2	Ile72h	2.84555			SLC35G1	0	0	0.614224	0.0164822	low Arg RPMI	Cri	K562		SLC35G1	0	0	0.72505	-0.00570216	low Lys RPMI	Cri	K562		SLC35G1	0	0	0.833348	0.0261704	low Arg RPMI	Cra	K562		SLC35G1	0	0	0.412475	0.0422751	low Lys RPMI	Cra	K562		SLC1A4
								-1	Ile72h	2.95146			SLC35G2	0	0	0.943445	0.00674406	low Arg RPMI	Cri	K562		SLC35G2	0	0	0.738534	0.00376099	low Lys RPMI	Cri	K562		SLC35G2	0	0	0.901672	0.121439	low Arg RPMI	Cra	K562		SLC35G2	0	0	0.435064	0.0197702	low Lys RPMI	Cra	K562		SLC1A5
								0	Ile72h	2.88926			SLC36A1	0	0	0.174833	-0.0329194	low Arg RPMI	Cri	K562		SLC36A1	0	0	0.747568	0.00354551	low Lys RPMI	Cri	K562		SLC36A1	0	0	0.198037	-0.0239609	low Arg RPMI	Cra	K562		SLC36A1	0	0	0.751114	0.0448212	low Lys RPMI	Cra	K562		SLC1A6
								-11	Leu24h	0.65629			SLC36A2	0	0	0.730658	0.0147025	low Arg RPMI	Cri	K562		SLC36A2	0	0	0.261076	-0.0166499	low Lys RPMI	Cri	K562		SLC36A2	0	0	0.78692	0.026383	low Arg RPMI	Cra	K562		SLC36A2	0	0	0.867206	0.0461544	low Lys RPMI	Cra	K562		SLC1A7
								-10	Leu24h	0.689279			SLC36A3	0	0	0.048252	-0.0606904	low Arg RPMI	Cri	K562		SLC36A3	0	0	0.018773	-0.059903	low Lys RPMI	Cri	K562		SLC36A3	0	0	0.281255	0.0891739	low Arg RPMI	Cra	K562		SLC36A3	0	0	0.397252	0.051066	low Lys RPMI	Cra	K562		SLC25A12
								-9	Leu24h	0.665084			SLC36A4	0	0	0.71834	0.0486317	low Arg RPMI	Cri	K562		SLC36A4	0	0	0.162815	0.0421415	low Lys RPMI	Cri	K562		SLC36A4	0	0	0.960553	0.0401262	low Arg RPMI	Cra	K562		SLC36A4	0	0	0.29519	0.00827691	low Lys RPMI	Cra	K562		SLC25A13
								-8	Leu24h	0.69644			SLC37A1	0	0	0.837295	0.0156611	low Arg RPMI	Cri	K562		SLC37A1	0	0	0.780601	0.00702982	low Lys RPMI	Cri	K562		SLC37A1	0	0	0.0803915	0.0841199	low Arg RPMI	Cra	K562		SLC37A1	0	0	0.0429965	0.0991781	low Lys RPMI	Cra	K562		SLC25A15
								-7	Leu24h	0.794534			SLC37A2	0	0	0.865395	-0.00197075	low Arg RPMI	Cri	K562		SLC37A2	0	0	0.620535	-0.0129807	low Lys RPMI	Cri	K562		SLC37A2	0	0	0.664617	0.044728	low Arg RPMI	Cra	K562		SLC37A2	0	0	0.197423	0.0707532	low Lys RPMI	Cra	K562		SLC25A18
								-6	Leu24h	0.940472			SLC37A3	0	0	0.664391	0.00114761	low Arg RPMI	Cri	K562		SLC37A3	0	0	0.599609	0.0108735	low Lys RPMI	Cri	K562		SLC37A3	0	0	0.214701	-0.0117218	low Arg RPMI	Cra	K562		SLC37A3	0	0	0.913422	0.0235841	low Lys RPMI	Cra	K562		SLC25A2
								-5	Leu24h	1.06724			SLC37A4	0	0	0.905487	-0.00127489	low Arg RPMI	Cri	K562		SLC37A4	0	0	0.604811	0.0159667	low Lys RPMI	Cri	K562		SLC37A4	0	0	0.930188	0.0334572	low Arg RPMI	Cra	K562		SLC37A4	0	0	0.75681	-0.002571	low Lys RPMI	Cra	K562		SLC25A22
								-4	Leu24h	1.09991			SLC38A1	0	0	5.01e-06	0.126604	low Arg RPMI	Cri	K562		SLC38A1	0	0	1.79e-05	0.118969	low Lys RPMI	Cri	K562		SLC38A1	0	0	0.426926	-0.00916579	low Arg RPMI	Cra	K562		SLC38A1	0	0	0.246676	0.0019146	low Lys RPMI	Cra	K562		SLC32A1
								-3	Leu24h	1.11828			SLC38A10	0	0	0.796695	-0.00334955	low Arg RPMI	Cri	K562		SLC38A10	0	0	0.593395	0.0120209	low Lys RPMI	Cri	K562		SLC38A10	0	0	0.741237	0.0143434	low Arg RPMI	Cra	K562		SLC38A10	0	0	0.111418	-0.0291169	low Lys RPMI	Cra	K562		SLC36A1
								-2	Leu24h	1.08333			SLC38A11	0	0	0.893666	-0.0067049	low Arg RPMI	Cri	K562		SLC38A11	0	0	0.858352	-0.00865275	low Lys RPMI	Cri	K562		SLC38A11	0	0	0.868565	0.0278098	low Arg RPMI	Cra	K562		SLC38A11	0	0	0.922944	0.0313106	low Lys RPMI	Cra	K562		SLC36A2
								-1	Leu24h	1.06073			SLC38A2	0	0	7.83e-05	0.140076	low Arg RPMI	Cri	K562		SLC38A2	0	0	3.73e-06	0.129759	low Lys RPMI	Cri	K562		SLC38A2	0	0	0.0584662	-0.0450373	low Arg RPMI	Cra	K562		SLC38A2	0	0	0.0269185	-0.120553	low Lys RPMI	Cra	K562		SLC36A3
								0	Leu24h	1.04809			SLC38A3	0	0	0.537851	-0.00857165	low Arg RPMI	Cri	K562		SLC38A3	0	0	0.418673	0.0262183	low Lys RPMI	Cri	K562		SLC38A3	0	0	0.749171	0.107332	low Arg RPMI	Cra	K562		SLC38A3	0	0	0.306074	-0.0411272	low Lys RPMI	Cra	K562		SLC36A4
								-11	Leu48h	0.601497			SLC38A4	0	0	0.12019	0.0397361	low Arg RPMI	Cri	K562		SLC38A4	0	0	0.462918	-0.0149594	low Lys RPMI	Cri	K562		SLC38A4	0	0	0.0803915	0.0965371	low Arg RPMI	Cra	K562		SLC38A4	0	0	0.0711062	0.0681119	low Lys RPMI	Cra	K562		SLC38A1
								-10	Leu48h	0.586992			SLC38A5	0	1	9.25e-07	0.156448	low Arg RPMI	Cri	K562		SLC38A5	0	1	6.31e-07	0.192812	low Lys RPMI	Cri	K562		SLC38A5	0	0	0.67772	0.0803863	low Arg RPMI	Cra	K562		SLC38A5	0	0	0.759092	0.0304412	low Lys RPMI	Cra	K562		SLC38A10
								-9	Leu48h	0.65078			SLC38A6	0	1	2.32e-05	0.157628	low Arg RPMI	Cri	K562		SLC38A6	0	1	0.00088811	0.169917	low Lys RPMI	Cri	K562		SLC38A6	0	0	0.515243	0.0506869	low Arg RPMI	Cra	K562		SLC38A6	0	0	0.507917	0.0387465	low Lys RPMI	Cra	K562		SLC38A11
								-8	Leu48h	0.653381			SLC38A7	0	0	0.242542	0.0234647	low Arg RPMI	Cri	K562		SLC38A7	0	0	0.98868	0.00164439	low Lys RPMI	Cri	K562		SLC38A7	0	0	0.457151	0.10064	low Arg RPMI	Cra	K562		SLC38A7	0	0	0.969496	0.0473253	low Lys RPMI	Cra	K562		SLC38A2
								-7	Leu48h	0.779557			SLC38A8	0	0	0.641772	-0.0123699	low Arg RPMI	Cri	K562		SLC38A8	0	0	0.465653	0.0128265	low Lys RPMI	Cri	K562		SLC38A8	0	0	0.0230521	0.168866	low Arg RPMI	Cra	K562		SLC38A8	0	0	0.301842	0.0889337	low Lys RPMI	Cra	K562		SLC38A3
								-6	Leu48h	0.916544			SLC38A9	0	0	0.736281	-0.00195854	low Arg RPMI	Cri	K562		SLC38A9	0	0	0.392538	0.0207832	low Lys RPMI	Cri	K562		SLC38A9	0	0	0.788072	0.032667	low Arg RPMI	Cra	K562		SLC38A9	0	0	0.569283	0.00157399	low Lys RPMI	Cra	K562		SLC38A4
								-5	Leu48h	1.23552			SLC39A1	0	0	0.523169	0.0123883	low Arg RPMI	Cri	K562		SLC39A1	0	0	0.104978	0.0424475	low Lys RPMI	Cri	K562		SLC39A1	0	0	0.988649	0.0370197	low Arg RPMI	Cra	K562		SLC39A1	0	0	0.288016	0.0642481	low Lys RPMI	Cra	K562		SLC38A7
								-4	Leu48h	1.58312			SLC39A10	0	1	0.000153015	0.334566	low Arg RPMI	Cri	K562		SLC39A10	0	1	6.4e-08	0.449278	low Lys RPMI	Cri	K562		SLC39A10	0	0	0.0188266	0.129987	low Arg RPMI	Cra	K562		SLC39A10	0	0	0.128544	0.0995501	low Lys RPMI	Cra	K562		SLC38A8
								-3	Leu48h	2.18358			SLC39A11	0	0	0.998213	0.0276809	low Arg RPMI	Cri	K562		SLC39A11	0	0	0.443136	0.0130697	low Lys RPMI	Cri	K562		SLC39A11	0	0	0.810859	0.0427003	low Arg RPMI	Cra	K562		SLC39A11	0	0	0.289227	0.0411887	low Lys RPMI	Cra	K562		SLC38A9
								-2	Leu48h	2.18224			SLC39A12	0	0	0.0244525	-0.053372	low Arg RPMI	Cri	K562		SLC39A12	0	0	0.485048	-0.0163698	low Lys RPMI	Cri	K562		SLC39A12	0	0	0.214701	-0.0132519	low Arg RPMI	Cra	K562		SLC39A12	0	0	0.0299533	-0.0704995	low Lys RPMI	Cra	K562		SLC3A1
								-1	Leu48h	2.08393			SLC39A13	0	1	0.417814	0.0201961	low Arg RPMI	Cri	K562		SLC39A13	0	1	0.45117	0.0194595	low Lys RPMI	Cri	K562		SLC39A13	0	0	0.000116199	0.261307	low Arg RPMI	Cra	K562		SLC39A13	0	0	2.22e-05	0.32008	low Lys RPMI	Cra	K562		SLC3A2
								0	Leu48h	2.07994			SLC39A14	0	0	0.615274	0.0718128	low Arg RPMI	Cri	K562		SLC39A14	0	0	0.964858	0.0511838	low Lys RPMI	Cri	K562		SLC39A14	0	0	0.0526908	0.126798	low Arg RPMI	Cra	K562		SLC39A14	0	0	0.0388375	0.104255	low Lys RPMI	Cra	K562		SLC43A1
								-11	Leu72h	0.686725			SLC39A2	0	0	0.819835	-0.00234108	low Arg RPMI	Cri	K562		SLC39A2	0	0	0.819835	0.000948808	low Lys RPMI	Cri	K562		SLC39A2	0	0	0.700884	0.103539	low Arg RPMI	Cra	K562		SLC39A2	0	0	0.586707	-0.00673063	low Lys RPMI	Cra	K562		SLC43A2
								-10	Leu72h	0.725186			SLC39A3	0	0	0.025911	0.0518594	low Arg RPMI	Cri	K562		SLC39A3	0	0	0.502014	0.0235592	low Lys RPMI	Cri	K562		SLC39A3	0	0	0.217481	0.104546	low Arg RPMI	Cra	K562		SLC39A3	0	0	0.0256023	0.147718	low Lys RPMI	Cra	K562		SLC43A3
								-9	Leu72h	0.786324			SLC39A4	0	0	0.170134	-0.025348	low Arg RPMI	Cri	K562		SLC39A4	0	0	0.207218	0.0431612	low Lys RPMI	Cri	K562		SLC39A4	0	0	0.532798	-0.0107921	low Arg RPMI	Cra	K562		SLC39A4	0	0	0.745432	0.0432735	low Lys RPMI	Cra	K562		SLC6A14
								-8	Leu72h	0.757813			SLC39A5	0	0	0.816353	-0.0235065	low Arg RPMI	Cri	K562		SLC39A5	0	0	0.581055	-0.0183691	low Lys RPMI	Cri	K562		SLC39A5	0	0	0.737845	-0.00147744	low Arg RPMI	Cra	K562		SLC39A5	0	0	0.447518	-0.00463695	low Lys RPMI	Cra	K562		SLC6A15
								-7	Leu72h	0.880343			SLC39A6	0	0	0.730658	-0.00365163	low Arg RPMI	Cri	K562		SLC39A6	0	0	0.349442	-0.00267548	low Lys RPMI	Cri	K562		SLC39A6	0	0	0.909978	0.0773293	low Arg RPMI	Cra	K562		SLC39A6	0	0	0.114829	-0.0025361	low Lys RPMI	Cra	K562		SLC6A17
								-6	Leu72h	1.0526			SLC39A7	0	0	0.0593579	0.11153	low Arg RPMI	Cri	K562		SLC39A7	0	0	0.0423157	0.0929163	low Lys RPMI	Cri	K562		SLC39A7	0	0	0.867386	0.0559078	low Arg RPMI	Cra	K562		SLC39A7	0	0	0.140244	-0.0181714	low Lys RPMI	Cra	K562		SLC6A18
								-5	Leu72h	1.39344			SLC39A8	0	0	0.761696	0.0164557	low Arg RPMI	Cri	K562		SLC39A8	0	0	0.240227	-0.0243762	low Lys RPMI	Cri	K562		SLC39A8	0	0	0.15331	-0.0359201	low Arg RPMI	Cra	K562		SLC39A8	0	0	0.889675	0.00573308	low Lys RPMI	Cra	K562		SLC6A19
								-4	Leu72h	1.71226			SLC39A9	0	1	1.06e-06	0.245985	low Arg RPMI	Cri	K562		SLC39A9	0	1	3.59e-06	0.249577	low Lys RPMI	Cri	K562		SLC39A9	0	0	0.873281	0.0454296	low Arg RPMI	Cra	K562		SLC39A9	0	0	0.0931851	0.0792435	low Lys RPMI	Cra	K562		SLC6A20
								-3	Leu72h	2.36134			SLC3A1	0	0	0.0966112	-0.0253805	low Arg RPMI	Cri	K562		SLC3A1	0	0	0.543782	-0.0124071	low Lys RPMI	Cri	K562		SLC3A1	0	0	0.44973	0.0387812	low Arg RPMI	Cra	K562		SLC3A1	0	0	0.428074	0.0653994	low Lys RPMI	Cra	K562		SLC6A5
								-2	Leu72h	2.78806			SLC3A2	0	0	0.669822	0.030464	low Arg RPMI	Cri	K562		SLC3A2	0	0	0.552738	0.0201179	low Lys RPMI	Cri	K562		SLC3A2	0	0	0.141597	0.193096	low Arg RPMI	Cra	K562		SLC3A2	0	0	0.863668	0.0544634	low Lys RPMI	Cra	K562		SLC6A7
								-1	Leu72h	2.86			SLC40A1	0	0	0.0930681	-0.0290628	low Arg RPMI	Cri	K562		SLC40A1	0	0	0.475758	-0.0152871	low Lys RPMI	Cri	K562		SLC40A1	0	0	0.184806	0.00552378	low Arg RPMI	Cra	K562		SLC40A1	0	0	0.0300669	-0.0767931	low Lys RPMI	Cra	K562		SLC6A9
								0	Leu72h	2.85476			SLC41A1	0	0	0.365832	0.0172676	low Arg RPMI	Cri	K562		SLC41A1	0	0	0.343323	0.0081221	low Lys RPMI	Cri	K562		SLC41A1	0	0	0.902858	0.0200127	low Arg RPMI	Cra	K562		SLC41A1	0	0	0.952765	0.0679653	low Lys RPMI	Cra	K562		SLC7A1
								-11	Lys24h	0.435792			SLC41A2	0	0	0.534899	0.0271857	low Arg RPMI	Cri	K562		SLC41A2	0	0	0.799173	0.0100431	low Lys RPMI	Cri	K562		SLC41A2	0	0	0.408854	0.126282	low Arg RPMI	Cra	K562		SLC41A2	0	0	0.192972	0.0853235	low Lys RPMI	Cra	K562		SLC7A10
								-10	Lys24h	0.425863			SLC41A3	0	0	0.961287	-0.00407267	low Arg RPMI	Cri	K562		SLC41A3	0	0	0.397518	-0.018097	low Lys RPMI	Cri	K562		SLC41A3	0	0	0.249174	0.089876	low Arg RPMI	Cra	K562		SLC41A3	0	0	0.00280807	0.207767	low Lys RPMI	Cra	K562		SLC7A11
								-9	Lys24h	0.490774			SLC43A1	0	0	6.21e-05	-0.0875902	low Arg RPMI	Cri	K562		SLC43A1	0	0	0.000163039	-0.106007	low Lys RPMI	Cri	K562		SLC43A1	0	0	0.00598141	0.137476	low Arg RPMI	Cra	K562		SLC43A1	0	0	0.00498428	0.19086	low Lys RPMI	Cra	K562		SLC7A13
								-8	Lys24h	0.466012			SLC43A2	0	0	0.928004	0.00895345	low Arg RPMI	Cri	K562		SLC43A2	0	0	0.973193	0.0229652	low Lys RPMI	Cri	K562		SLC43A2	0	0	0.35822	0.0725036	low Arg RPMI	Cra	K562		SLC43A2	0	0	0.00315711	0.201876	low Lys RPMI	Cra	K562		SLC7A14
								-7	Lys24h	0.473534			SLC43A3	0	0	0.826809	0.00470681	low Arg RPMI	Cri	K562		SLC43A3	0	0	0.833796	-0.00215295	low Lys RPMI	Cri	K562		SLC43A3	0	0	0.443671	0.0177806	low Arg RPMI	Cra	K562		SLC43A3	0	0	0.613823	0.0578835	low Lys RPMI	Cra	K562		SLC7A2
								-6	Lys24h	0.489135			SLC44A1	0	0	0.271351	0.0581107	low Arg RPMI	Cri	K562		SLC44A1	0	0	0.607941	0.0117307	low Lys RPMI	Cri	K562		SLC44A1	0	0	0.136398	0.187679	low Arg RPMI	Cra	K562		SLC44A1	0	0	0.553113	0.0377782	low Lys RPMI	Cra	K562		SLC7A3
								-5	Lys24h	0.542425			SLC44A2	0	0	0.390062	0.00466236	low Arg RPMI	Cri	K562		SLC44A2	0	0	0.612127	-0.0168066	low Lys RPMI	Cri	K562		SLC44A2	0	0	0.579805	0.0276302	low Arg RPMI	Cra	K562		SLC44A2	0	0	0.0737271	0.0900845	low Lys RPMI	Cra	K562		SLC7A4
								-4	Lys24h	0.631236			SLC44A3	0	0	0.58721	0.0106444	low Arg RPMI	Cri	K562		SLC44A3	0	0	0.359532	-0.0164905	low Lys RPMI	Cri	K562		SLC44A3	0	0	0.321859	0.0660444	low Arg RPMI	Cra	K562		SLC44A3	0	0	0.471174	0.0523619	low Lys RPMI	Cra	K562		SLC7A5
								-3	Lys24h	0.875074			SLC44A4	0	0	0.544773	0.00479613	low Arg RPMI	Cri	K562		SLC44A4	0	0	0.15143	-0.0299898	low Lys RPMI	Cri	K562		SLC44A4	0	0	0.140318	0.0751494	low Arg RPMI	Cra	K562		SLC44A4	0	0	0.150919	0.105815	low Lys RPMI	Cra	K562		SLC7A6
								-2	Lys24h	1.09581			SLC44A5	0	1	0.0807642	0.0989911	low Arg RPMI	Cri	K562		SLC44A5	0	1	0.199391	0.0310173	low Lys RPMI	Cri	K562		SLC44A5	0	0	0.0443789	0.187739	low Arg RPMI	Cra	K562		SLC44A5	0	0	0.421946	0.122866	low Lys RPMI	Cra	K562		SLC7A7
								-1	Lys24h	1.06225			SLC45A1	0	0	0.404199	-0.0138948	low Arg RPMI	Cri	K562		SLC45A1	0	0	0.794309	-0.00465842	low Lys RPMI	Cri	K562		SLC45A1	0	0	0.512346	0.0772281	low Arg RPMI	Cra	K562		SLC45A1	0	0	0.131971	-0.000234504	low Lys RPMI	Cra	K562		SLC7A8
								0	Lys24h	1.02629			SLC45A2	0	0	0.522198	0.0457683	low Arg RPMI	Cri	K562		SLC45A2	0	0	0.311614	0.0421354	low Lys RPMI	Cri	K562		SLC45A2	0	0	0.509458	0.0793957	low Arg RPMI	Cra	K562		SLC45A2	0	0	0.682798	0.0389927	low Lys RPMI	Cra	K562		SLC7A9
								-11	Lys48h	0.435309			SLC45A3	0	0	0.336521	0.0151289	low Arg RPMI	Cri	K562		SLC45A3	0	0	0.23246	0.0267652	low Lys RPMI	Cri	K562		SLC45A3	0	0	0.390593	-0.0153093	low Arg RPMI	Cra	K562		SLC45A3	0	0	0.977285	0.0572332	low Lys RPMI	Cra	K562		SLC15A1
								-10	Lys48h	0.433245			SLC45A4	0	0	0.540813	0.024968	low Arg RPMI	Cri	K562		SLC45A4	0	0	0.912591	0.0176999	low Lys RPMI	Cri	K562		SLC45A4	0	0	0.015169	-0.072773	low Arg RPMI	Cra	K562		SLC45A4	0	0	0.342868	-0.0264182	low Lys RPMI	Cra	K562		SLC15A2
								-9	Lys48h	0.522406			SLC46A1	0	0	0.648202	0.0204723	low Arg RPMI	Cri	K562		SLC46A1	0	0	0.408437	0.0379142	low Lys RPMI	Cri	K562		SLC46A1	0	0	0.36294	0.0018071	low Arg RPMI	Cra	K562		SLC46A1	0	0	0.147648	0.0729895	low Lys RPMI	Cra	K562		SLC15A3
								-8	Lys48h	0.436212			SLC46A2	0	0	0.00713398	-0.0771479	low Arg RPMI	Cri	K562		SLC46A2	0	0	0.0273397	-0.0434373	low Lys RPMI	Cri	K562		SLC46A2	0	0	0.249779	0.122904	low Arg RPMI	Cra	K562		SLC46A2	0	0	0.405667	0.0869613	low Lys RPMI	Cra	K562		SLC15A4
								-7	Lys48h	0.483788			SLC46A3	0	0	0.243144	-0.0420188	low Arg RPMI	Cri	K562		SLC46A3	0	0	0.292724	-0.0254476	low Lys RPMI	Cri	K562		SLC46A3	0	0	0.192868	-0.0153213	low Arg RPMI	Cra	K562		SLC46A3	0	0	0.930093	0.0268592	low Lys RPMI	Cra	K562		SLC16A10
								-6	Lys48h	0.478878			SLC47A1	0	0	0.354853	0.0300765	low Arg RPMI	Cri	K562		SLC47A1	0	0	0.393365	-0.019195	low Lys RPMI	Cri	K562		SLC47A1	0	0	0.797307	0.040737	low Arg RPMI	Cra	K562		SLC47A1	0	0	0.918182	0.0369147	low Lys RPMI	Cra	K562		SLC17A6
								-5	Lys48h	0.693816			SLC47A2	0	0	0.600416	0.0112679	low Arg RPMI	Cri	K562		SLC47A2	0	0	0.189006	0.0605056	low Lys RPMI	Cri	K562		SLC47A2	0	0	0.822845	0.0183964	low Arg RPMI	Cra	K562		SLC47A2	0	0	0.00162455	0.193828	low Lys RPMI	Cra	K562		SLC17A7
								-4	Lys48h	0.927205			SLC48A1	0	0	0.0352847	-0.0481742	low Arg RPMI	Cri	K562		SLC48A1	0	0	0.71299	-0.00774012	low Lys RPMI	Cri	K562		SLC48A1	0	0	0.123498	-0.00606843	low Arg RPMI	Cra	K562		SLC48A1	0	0	0.0119329	-0.0803573	low Lys RPMI	Cra	K562		SLC17A8
								-3	Lys48h	1.42421			SLC4A1	0	0	0.120904	0.0622569	low Arg RPMI	Cri	K562		SLC4A1	0	0	0.600648	0.0121082	low Lys RPMI	Cri	K562		SLC4A1	0	0	0.598449	-0.00838402	low Arg RPMI	Cra	K562		SLC4A1	0	0	0.894876	0.00960755	low Lys RPMI	Cra	K562		SLC1A1
								-2	Lys48h	1.997			SLC4A10	0	0	0.601688	-0.00967344	low Arg RPMI	Cri	K562		SLC4A10	0	0	0.132019	-0.0358364	low Lys RPMI	Cri	K562		SLC4A10	0	0	0.0247288	0.15626	low Arg RPMI	Cra	K562		SLC4A10	0	0	0.306783	0.10894	low Lys RPMI	Cra	K562		SLC1A2
								-1	Lys48h	2.20931			SLC4A11	0	0	0.986297	0.0227706	low Arg RPMI	Cri	K562		SLC4A11	0	0	0.963668	0.0134425	low Lys RPMI	Cri	K562		SLC4A11	0	0	0.0596732	4.15e-05	low Arg RPMI	Cra	K562		SLC4A11	0	0	0.567249	0.0639997	low Lys RPMI	Cra	K562		SLC1A3
								0	Lys48h	2.15112			SLC4A1AP	0	0	0.162815	-0.0271121	low Arg RPMI	Cri	K562		SLC4A1AP	0	0	0.5658	-0.0133709	low Lys RPMI	Cri	K562		SLC4A1AP	0	0	0.0493486	-0.0373052	low Arg RPMI	Cra	K562		SLC4A1AP	0	0	0.194313	-0.0323123	low Lys RPMI	Cra	K562		SLC1A4
								-11	Lys72h	0.499455			SLC4A2	0	0	2.33e-05	0.155579	low Arg RPMI	Cri	K562		SLC4A2	0	0	0.0291654	0.0851387	low Lys RPMI	Cri	K562		SLC4A2	0	1	0.144891	-0.0194297	low Arg RPMI	Cra	K562		SLC4A2	0	1	0.318224	-0.0395822	low Lys RPMI	Cra	K562		SLC1A5
								-10	Lys72h	0.452137			SLC4A3	0	0	0.147217	0.107115	low Arg RPMI	Cri	K562		SLC4A3	0	0	0.302421	0.0936176	low Lys RPMI	Cri	K562		SLC4A3	0	0	0.859145	0.0700617	low Arg RPMI	Cra	K562		SLC4A3	0	0	0.717233	0.0327538	low Lys RPMI	Cra	K562		SLC1A6
								-9	Lys72h	0.51413			SLC4A4	0	0	0.788636	0.00596169	low Arg RPMI	Cri	K562		SLC4A4	0	0	0.0484217	-0.0316654	low Lys RPMI	Cri	K562		SLC4A4	0	0	0.665705	0.0774836	low Arg RPMI	Cra	K562		SLC4A4	0	0	0.906289	0.0866637	low Lys RPMI	Cra	K562		SLC1A7
								-8	Lys72h	0.466576			SLC4A5	0	0	0.136681	0.0302546	low Arg RPMI	Cri	K562		SLC4A5	0	0	0.65358	0.00246756	low Lys RPMI	Cri	K562		SLC4A5	0	0	0.117065	0.14562	low Arg RPMI	Cra	K562		SLC4A5	0	0	0.243025	0.0669264	low Lys RPMI	Cra	K562		SLC25A12
								-7	Lys72h	0.542917			SLC4A7	0	0	9.47e-07	-0.215887	low Arg RPMI	Cri	K562		SLC4A7	0	0	0.00103093	-0.0888154	low Lys RPMI	Cri	K562		SLC4A7	0	0	0.0212268	0.12761	low Arg RPMI	Cra	K562		SLC4A7	0	0	0.0108246	0.139939	low Lys RPMI	Cra	K562		SLC25A13
								-6	Lys72h	0.605947			SLC4A8	0	0	0.612127	-0.0296526	low Arg RPMI	Cri	K562		SLC4A8	0	0	0.20031	-0.0568785	low Lys RPMI	Cri	K562		SLC4A8	0	0	0.564738	0.0818721	low Arg RPMI	Cra	K562		SLC4A8	0	0	0.416765	0.0714621	low Lys RPMI	Cra	K562		SLC25A15
								-5	Lys72h	0.876347			SLC4A9	0	0	0.958907	-0.00903576	low Arg RPMI	Cri	K562		SLC4A9	0	0	0.157044	-0.030592	low Lys RPMI	Cri	K562		SLC4A9	0	0	0.458966	0.053135	low Arg RPMI	Cra	K562		SLC4A9	0	0	0.211871	0.000409844	low Lys RPMI	Cra	K562		SLC25A18
								-4	Lys72h	1.15197			SLC50A1	0	0	0.445805	-0.00035596	low Arg RPMI	Cri	K562		SLC50A1	0	0	0.29341	-0.00979854	low Lys RPMI	Cri	K562		SLC50A1	0	0	0.315441	-0.0212707	low Arg RPMI	Cra	K562		SLC50A1	0	0	0.418003	-0.0162484	low Lys RPMI	Cra	K562		SLC25A2
								-3	Lys72h	1.61651			SLC51A	0	0	0.421255	-0.00388493	low Arg RPMI	Cri	K562		SLC51A	0	0	0.23363	-0.0189983	low Lys RPMI	Cri	K562		SLC51A	0	0	0.405464	0.0340487	low Arg RPMI	Cra	K562		SLC51A	0	0	0.540143	-0.0461436	low Lys RPMI	Cra	K562		SLC25A22
								-2	Lys72h	2.20043			SLC51B	0	0	0.0264954	-0.0404158	low Arg RPMI	Cri	K562		SLC51B	0	0	0.305935	0.0182316	low Lys RPMI	Cri	K562		SLC51B	0	0	0.120606	0.152243	low Arg RPMI	Cra	K562		SLC51B	0	0	0.125186	0.0815539	low Lys RPMI	Cra	K562		SLC32A1
								-1	Lys72h	2.78542			SLC52A1	0	0	0.866569	-0.00177475	low Arg RPMI	Cri	K562		SLC52A1	0	0	0.0963119	0.0342182	low Lys RPMI	Cri	K562		SLC52A1	0	0	0.125652	0.0871258	low Arg RPMI	Cra	K562		SLC52A1	0	0	0.550944	0.0618843	low Lys RPMI	Cra	K562		SLC36A1
								0	Lys72h	2.97239			SLC52A2	0	0	0.0771367	0.0442924	low Arg RPMI	Cri	K562		SLC52A2	0	0	0.131255	0.0427754	low Lys RPMI	Cri	K562		SLC52A2	0	0	0.287995	0.0236149	low Arg RPMI	Cra	K562		SLC52A2	0	0	0.465655	0.00745923	low Lys RPMI	Cra	K562		SLC36A2
								-11	Met24h	0.582429			SLC52A3	0	0	0.0497973	-0.0443409	low Arg RPMI	Cri	K562		SLC52A3	0	0	0.195627	-0.0302358	low Lys RPMI	Cri	K562		SLC52A3	0	0	0.696449	0.0577058	low Arg RPMI	Cra	K562		SLC52A3	0	0	0.89679	-0.0150402	low Lys RPMI	Cra	K562		SLC36A3
								-10	Met24h	0.626921			SLC5A1	0	0	0.787487	-0.00857331	low Arg RPMI	Cri	K562		SLC5A1	0	0	0.0206587	0.0418074	low Lys RPMI	Cri	K562		SLC5A1	0	0	0.0698604	0.142393	low Arg RPMI	Cra	K562		SLC5A1	0	0	0.170716	0.104059	low Lys RPMI	Cra	K562		SLC36A4
								-9	Met24h	0.653304			SLC5A10	0	0	0.606897	-0.0231488	low Arg RPMI	Cri	K562		SLC5A10	0	0	0.28458	-0.0204064	low Lys RPMI	Cri	K562		SLC5A10	0	0	0.350439	0.0434418	low Arg RPMI	Cra	K562		SLC5A10	0	0	0.360706	0.00737156	low Lys RPMI	Cra	K562		SLC38A1
								-8	Met24h	0.640365			SLC5A11	0	0	0.506782	0.0121894	low Arg RPMI	Cri	K562		SLC5A11	0	0	0.143502	0.036933	low Lys RPMI	Cri	K562		SLC5A11	0	0	0.0451766	0.125068	low Arg RPMI	Cra	K562		SLC5A11	0	0	0.105804	0.118607	low Lys RPMI	Cra	K562		SLC38A10
								-7	Met24h	0.758195			SLC5A12	0	0	0.0171785	-0.0414029	low Arg RPMI	Cri	K562		SLC5A12	0	0	0.387596	-0.0211796	low Lys RPMI	Cri	K562		SLC5A12	0	0	0.676624	0.0397319	low Arg RPMI	Cra	K562		SLC5A12	0	0	0.303248	0.0711087	low Lys RPMI	Cra	K562		SLC38A11
								-6	Met24h	0.74121			SLC5A2	0	0	0.508696	-0.00713842	low Arg RPMI	Cri	K562		SLC5A2	0	0	0.556741	-0.00553612	low Lys RPMI	Cri	K562		SLC5A2	0	0	0.0175061	-0.0464781	low Arg RPMI	Cra	K562		SLC5A2	0	0	0.0401466	-0.0591002	low Lys RPMI	Cra	K562		SLC38A2
								-5	Met24h	0.947954			SLC5A3	0	1	2.18e-06	0.57119	low Arg RPMI	Cri	K562		SLC5A3	0	1	8.6e-06	0.611038	low Lys RPMI	Cri	K562		SLC5A3	0	0	0.398735	0.0950945	low Arg RPMI	Cra	K562		SLC5A3	0	0	0.824941	0.0534174	low Lys RPMI	Cra	K562		SLC38A3
								-4	Met24h	1.1093			SLC5A4	0	0	0.886584	0.000941759	low Arg RPMI	Cri	K562		SLC5A4	0	0	0.592362	0.00734956	low Lys RPMI	Cri	K562		SLC5A4	0	0	0.578996	0.0049964	low Arg RPMI	Cra	K562		SLC5A4	0	0	0.510804	0.0428307	low Lys RPMI	Cra	K562		SLC38A4
								-3	Met24h	1.10577			SLC5A5	0	0	0.9482	0.0173636	low Arg RPMI	Cri	K562		SLC5A5	0	0	0.551739	-0.0143084	low Lys RPMI	Cri	K562		SLC5A5	0	0	0.19544	0.103455	low Arg RPMI	Cra	K562		SLC5A5	0	0	0.681698	0.0135247	low Lys RPMI	Cra	K562		SLC38A7
								-2	Met24h	1.11448			SLC5A6	0	0	0.326114	-0.0152271	low Arg RPMI	Cri	K562		SLC5A6	0	0	0.347139	0.015938	low Lys RPMI	Cri	K562		SLC5A6	0	0	0.427798	0.0704714	low Arg RPMI	Cra	K562		SLC5A6	0	0	0.192259	-0.0428716	low Lys RPMI	Cra	K562		SLC38A8
								-1	Met24h	1.09621			SLC5A7	0	0	0.504872	0.0164104	low Arg RPMI	Cri	K562		SLC5A7	0	0	0.410132	0.0257894	low Lys RPMI	Cri	K562		SLC5A7	0	0	0.287995	0.116488	low Arg RPMI	Cra	K562		SLC5A7	0	0	0.633981	0.0409557	low Lys RPMI	Cra	K562		SLC38A9
								0	Met24h	1.01112			SLC5A8	0	0	0.396685	0.0520567	low Arg RPMI	Cri	K562		SLC5A8	0	0	0.410982	0.0851757	low Lys RPMI	Cri	K562		SLC5A8	0	0	0.136793	-0.00599208	low Arg RPMI	Cra	K562		SLC5A8	0	0	0.355997	0.0369494	low Lys RPMI	Cra	K562		SLC3A1
								-11	Met48h	0.608981			SLC5A9	0	0	0.957717	0.000553015	low Arg RPMI	Cri	K562		SLC5A9	0	0	0.608986	-0.00900665	low Lys RPMI	Cri	K562		SLC5A9	0	0	0.791532	0.0192644	low Arg RPMI	Cra	K562		SLC5A9	0	0	0.470252	0.00567716	low Lys RPMI	Cra	K562		SLC3A2
								-10	Met48h	0.603486			SLC6A1	0	0	0.699447	0.0122986	low Arg RPMI	Cri	K562		SLC6A1	0	0	0.954147	0.00548005	low Lys RPMI	Cri	K562		SLC6A1	0	0	0.736716	0.0408898	low Arg RPMI	Cra	K562		SLC6A1	0	0	0.797035	0.0103314	low Lys RPMI	Cra	K562		SLC43A1
								-9	Met48h	0.629869			SLC6A11	0	0	0.144732	0.0671827	low Arg RPMI	Cri	K562		SLC6A11	0	0	0.052647	0.0952769	low Lys RPMI	Cri	K562		SLC6A11	0	0	0.471781	0.0093312	low Arg RPMI	Cra	K562		SLC6A11	0	0	0.305366	-0.00486209	low Lys RPMI	Cra	K562		SLC43A2
								-8	Met48h	0.669428			SLC6A12	0	0	0.877155	0.020111	low Arg RPMI	Cri	K562		SLC6A12	0	0	0.19874	0.0419962	low Lys RPMI	Cri	K562		SLC6A12	0	0	0.521061	0.136476	low Arg RPMI	Cra	K562		SLC6A12	0	0	0.856599	0.022787	low Lys RPMI	Cra	K562		SLC43A3
								-7	Met48h	0.768009			SLC6A13	0	0	0.0717969	-0.035201	low Arg RPMI	Cri	K562		SLC6A13	0	0	0.368212	-0.0258549	low Lys RPMI	Cri	K562		SLC6A13	0	0	0.237073	0.0979211	low Arg RPMI	Cra	K562		SLC6A13	0	0	0.394749	0.0948633	low Lys RPMI	Cra	K562		SLC6A14
								-6	Met48h	0.946554			SLC6A14	0	0	0.466566	-0.0164553	low Arg RPMI	Cri	K562		SLC6A14	0	0	0.799001	-0.00731056	low Lys RPMI	Cri	K562		SLC6A14	0	0	0.0257051	0.185119	low Arg RPMI	Cra	K562		SLC6A14	0	0	0.00250701	0.234946	low Lys RPMI	Cra	K562		SLC6A15
								-5	Met48h	1.2262			SLC6A15	0	0	0.539825	-0.0224712	low Arg RPMI	Cri	K562		SLC6A15	0	0	0.817513	0.00840666	low Lys RPMI	Cri	K562		SLC6A15	0	0	0.0887565	-0.0132889	low Arg RPMI	Cra	K562		SLC6A15	0	0	0.250984	0.0678645	low Lys RPMI	Cra	K562		SLC6A17
								-4	Met48h	1.60282			SLC6A16	0	0	0.711651	-0.0108386	low Arg RPMI	Cri	K562		SLC6A16	0	0	0.515424	-0.0146399	low Lys RPMI	Cri	K562		SLC6A16	0	0	0.788072	0.0480326	low Arg RPMI	Cra	K562		SLC6A16	0	0	0.618043	0.0364595	low Lys RPMI	Cra	K562		SLC6A18
								-3	Met48h	2.07455			SLC6A17	0	0	0.887763	-0.00187313	low Arg RPMI	Cri	K562		SLC6A17	0	0	0.943445	-0.00284394	low Lys RPMI	Cri	K562		SLC6A17	0	0	0.667883	0.0595393	low Arg RPMI	Cra	K562		SLC6A17	0	0	0.858954	0.0360247	low Lys RPMI	Cra	K562		SLC6A19
								-2	Met48h	2.33464			SLC6A18	0	0	0.326114	0.0146998	low Arg RPMI	Cri	K562		SLC6A18	0	0	0.790936	-0.000851772	low Lys RPMI	Cri	K562		SLC6A18	0	0	0.348896	0.0897323	low Arg RPMI	Cra	K562		SLC6A18	0	0	0.0475067	0.109851	low Lys RPMI	Cra	K562		SLC6A20
								-1	Met48h	2.20846			SLC6A19	0	0	0.757773	0.00394958	low Arg RPMI	Cri	K562		SLC6A19	0	0	0.518321	-0.0025507	low Lys RPMI	Cri	K562		SLC6A19	0	0	0.39409	0.00404462	low Arg RPMI	Cra	K562		SLC6A19	0	0	0.840152	0.0553438	low Lys RPMI	Cra	K562		SLC6A5
								0	Met48h	2.24551			SLC6A2	0	0	0.0904797	0.0396112	low Arg RPMI	Cri	K562		SLC6A2	0	0	0.411832	0.0181328	low Lys RPMI	Cri	K562		SLC6A2	0	0	0.892192	0.0123382	low Arg RPMI	Cra	K562		SLC6A2	0	0	0.94202	0.041717	low Lys RPMI	Cra	K562		SLC6A7
								-11	Met72h	0.541771			SLC6A20	0	0	0.400859	0.0234085	low Arg RPMI	Cri	K562		SLC6A20	0	0	0.502014	0.0487326	low Lys RPMI	Cri	K562		SLC6A20	0	0	0.525935	0.0934798	low Arg RPMI	Cra	K562		SLC6A20	0	0	0.484193	0.0296067	low Lys RPMI	Cra	K562		SLC6A9
								-10	Met72h	0.500375			SLC6A3	0	0	0.812875	0.00102285	low Arg RPMI	Cri	K562		SLC6A3	0	0	0.576968	0.0102523	low Lys RPMI	Cri	K562		SLC6A3	0	0	0.064493	0.111878	low Arg RPMI	Cra	K562		SLC6A3	0	0	0.963519	0.0153583	low Lys RPMI	Cra	K562		SLC7A1
								-9	Met72h	0.551411			SLC6A4	0	0	0.201111	0.0266444	low Arg RPMI	Cri	K562		SLC6A4	0	0	0.931581	0.00265833	low Lys RPMI	Cri	K562		SLC6A4	0	0	0.0705564	0.115301	low Arg RPMI	Cra	K562		SLC6A4	0	0	0.473948	0.107532	low Lys RPMI	Cra	K562		SLC7A10
								-8	Met72h	0.598024			SLC6A5	0	0	0.907854	0.00226916	low Arg RPMI	Cri	K562		SLC6A5	0	0	0.708315	0.0125463	low Lys RPMI	Cri	K562		SLC6A5	0	0	0.704216	0.0235929	low Arg RPMI	Cra	K562		SLC6A5	0	0	0.709404	-0.00919357	low Lys RPMI	Cra	K562		SLC7A11
								-7	Met72h	0.661149			SLC6A6	0	0	0.168744	0.0334033	low Arg RPMI	Cri	K562		SLC6A6	0	0	0.57901	-0.0123031	low Lys RPMI	Cri	K562		SLC6A6	0	0	0.209219	0.0625468	low Arg RPMI	Cra	K562		SLC6A6	0	0	0.0366423	0.0956194	low Lys RPMI	Cra	K562		SLC7A13
								-6	Met72h	0.899767			SLC6A7	0	0	0.503918	-0.0181206	low Arg RPMI	Cri	K562		SLC6A7	0	0	0.648202	-0.00674152	low Lys RPMI	Cri	K562		SLC6A7	0	0	0.381393	0.0148137	low Arg RPMI	Cra	K562		SLC6A7	0	0	0.369438	-0.0359403	low Lys RPMI	Cra	K562		SLC7A14
								-5	Met72h	1.22375			SLC6A8	0	0	0.0827957	-0.043923	low Arg RPMI	Cri	K562		SLC6A8	0	0	0.212647	-0.0325184	low Lys RPMI	Cri	K562		SLC6A8	0	0	0.648382	0.0732905	low Arg RPMI	Cra	K562		SLC6A8	0	0	0.915802	0.0396679	low Lys RPMI	Cra	K562		SLC7A2
								-4	Met72h	1.64017			SLC6A9	0	0	0.298933	0.0137707	low Arg RPMI	Cri	K562		SLC6A9	0	0	0.182551	-0.0237202	low Lys RPMI	Cri	K562		SLC6A9	0	0	0.697557	0.0325511	low Arg RPMI	Cra	K562		SLC6A9	0	0	0.605421	-0.0107697	low Lys RPMI	Cra	K562		SLC7A3
								-3	Met72h	2.11357			SLC7A1	0	0	2.2e-07	-0.546458	low Arg RPMI	Cri	K562		SLC7A1	0	0	8.35e-08	-0.38267	low Lys RPMI	Cri	K562		SLC7A1	0	0	1.3e-05	0.761081	low Arg RPMI	Cra	K562		SLC7A1	0	0	6.48e-06	0.906806	low Lys RPMI	Cra	K562		SLC7A4
								-2	Met72h	2.61159			SLC7A10	0	0	0.00679039	-0.0566018	low Arg RPMI	Cri	K562		SLC7A10	0	0	0.0314467	-0.063222	low Lys RPMI	Cri	K562		SLC7A10	0	0	0.519118	0.0110741	low Arg RPMI	Cra	K562		SLC7A10	0	0	0.540143	-0.00114805	low Lys RPMI	Cra	K562		SLC7A5
								-1	Met72h	2.92075			SLC7A11	0	0	0.750965	0.0125141	low Arg RPMI	Cri	K562		SLC7A11	0	0	0.347906	0.0391588	low Lys RPMI	Cri	K562		SLC7A11	0	0	0.635512	0.00607289	low Arg RPMI	Cra	K562		SLC7A11	0	0	0.624397	0.0526701	low Lys RPMI	Cra	K562		SLC7A6
								0	Met72h	2.98646			SLC7A13	0	0	0.495379	-0.0131351	low Arg RPMI	Cri	K562		SLC7A13	0	0	0.787487	0.00314704	low Lys RPMI	Cri	K562		SLC7A13	0	0	0.0242527	0.139662	low Arg RPMI	Cra	K562		SLC7A13	0	0	0.0248202	0.145509	low Lys RPMI	Cra	K562		SLC7A7
								-11	Phe24h	0.51438			SLC7A14	0	0	0.0362046	-0.0416294	low Arg RPMI	Cri	K562		SLC7A14	0	0	0.250456	-0.0237694	low Lys RPMI	Cri	K562		SLC7A14	0	0	0.133661	0.140735	low Arg RPMI	Cra	K562		SLC7A14	0	0	0.515636	0.0438711	low Lys RPMI	Cra	K562		SLC7A8
								-10	Phe24h	0.531778			SLC7A2	0	0	0.361101	0.02648	low Arg RPMI	Cri	K562		SLC7A2	0	0	0.954147	0.00501414	low Lys RPMI	Cri	K562		SLC7A2	0	0	4.01e-07	0.810958	low Arg RPMI	Cra	K562		SLC7A2	0	0	7.97e-08	1.03269	low Lys RPMI	Cra	K562		SLC7A9
								-9	Phe24h	0.553638			SLC7A3	0	0	0.164622	0.0590568	low Arg RPMI	Cri	K562		SLC7A3	0	0	0.96843	0.0234733	low Lys RPMI	Cri	K562		SLC7A3	0	0	1.73e-07	1.29366	low Arg RPMI	Cra	K562		SLC7A3	0	0	4.78e-05	1.18897	low Lys RPMI	Cra	K562		SLC15A1
								-8	Phe24h	0.548426			SLC7A4	0	0	0.154866	0.0545955	low Arg RPMI	Cri	K562		SLC7A4	0	0	0.360316	0.0505574	low Lys RPMI	Cri	K562		SLC7A4	0	0	0.0326557	0.123069	low Arg RPMI	Cra	K562		SLC7A4	0	0	0.00665622	0.179427	low Lys RPMI	Cra	K562		SLC15A2
								-7	Phe24h	0.662836			SLC7A5	0	0	0.080183	0.0524034	low Arg RPMI	Cri	K562		SLC7A5	0	0	0.329807	0.0532114	low Lys RPMI	Cri	K562		SLC7A5	0	0	0.785768	0.0204402	low Arg RPMI	Cra	K562		SLC7A5	0	0	0.233476	0.112396	low Lys RPMI	Cra	K562		SLC15A3
								-6	Phe24h	0.774341			SLC7A6	0	0	1.21e-05	0.101386	low Arg RPMI	Cri	K562		SLC7A6	0	0	2.5e-07	-0.133741	low Lys RPMI	Cri	K562		SLC7A6	0	0	1.56e-05	0.306418	low Arg RPMI	Cra	K562		SLC7A6	0	0	8.1e-08	0.620614	low Lys RPMI	Cra	K562		SLC15A4
								-5	Phe24h	0.985569			SLC7A7	0	0	0.896028	0.00846108	low Arg RPMI	Cri	K562		SLC7A7	0	0	0.728413	0.0171552	low Lys RPMI	Cri	K562		SLC7A7	0	0	0.876351	0.0202779	low Arg RPMI	Cra	K562		SLC7A7	0	0	4.78e-07	0.89472	low Lys RPMI	Cra	K562		SLC16A10
								-4	Phe24h	1.19218			SLC7A8	0	0	0.71834	-0.00746522	low Arg RPMI	Cri	K562		SLC7A8	0	0	0.477608	-0.0212369	low Lys RPMI	Cri	K562		SLC7A8	0	0	0.22255	0.0663725	low Arg RPMI	Cra	K562		SLC7A8	0	0	0.0900136	0.0852185	low Lys RPMI	Cra	K562		SLC17A6
								-3	Phe24h	1.08718			SLC7A9	0	0	0.756637	0.00583138	low Arg RPMI	Cri	K562		SLC7A9	0	0	0.912591	0.000692802	low Lys RPMI	Cri	K562		SLC7A9	0	0	0.41397	0.0607682	low Arg RPMI	Cra	K562		SLC7A9	0	0	0.708288	0.0622249	low Lys RPMI	Cra	K562		SLC17A7
								-2	Phe24h	1.08293			SLC8A1	0	0	0.47299	-0.0146124	low Arg RPMI	Cri	K562		SLC8A1	0	0	0.0739436	-0.0305861	low Lys RPMI	Cri	K562		SLC8A1	0	0	0.12869	0.0757211	low Arg RPMI	Cra	K562		SLC8A1	0	0	0.244846	-0.0133606	low Lys RPMI	Cra	K562		SLC17A8
								-1	Phe24h	1.11936			SLC8A2	0	0	0.451915	-0.0153403	low Arg RPMI	Cri	K562		SLC8A2	0	0	0.406745	0.0315042	low Lys RPMI	Cri	K562		SLC8A2	0	0	0.37491	0.0474303	low Arg RPMI	Cra	K562		SLC8A2	0	0	0.615932	0.0478798	low Lys RPMI	Cra	K562		SLC1A1
								0	Phe24h	1.03337			SLC8A3	0	0	0.0432342	0.0514449	low Arg RPMI	Cri	K562		SLC8A3	0	0	0.0145215	0.0521064	low Lys RPMI	Cri	K562		SLC8A3	0	0	0.433052	0.0980258	low Arg RPMI	Cra	K562		SLC8A3	0	0	0.882569	0.00759146	low Lys RPMI	Cra	K562		SLC1A2
								-11	Phe48h	0.509349			SLC8B1	0	0	0.385957	0.0666244	low Arg RPMI	Cri	K562		SLC8B1	0	0	0.278574	0.0347877	low Lys RPMI	Cri	K562		SLC8B1	0	0	0.156788	0.104326	low Arg RPMI	Cra	K562		SLC8B1	0	0	0.0318161	0.114822	low Lys RPMI	Cra	K562		SLC1A3
								-10	Phe48h	0.508945			SLC9A1	0	0	0.981776	0.0102247	low Arg RPMI	Cri	K562		SLC9A1	0	0	0.935338	0.00642146	low Lys RPMI	Cri	K562		SLC9A1	0	0	0.992233	0.067509	low Arg RPMI	Cra	K562		SLC9A1	0	0	0.26615	0.12644	low Lys RPMI	Cra	K562		SLC1A4
								-9	Phe48h	0.574733			SLC9A2	0	0	0.573912	0.0235625	low Arg RPMI	Cri	K562		SLC9A2	0	0	0.837295	0.006241	low Lys RPMI	Cri	K562		SLC9A2	0	0	0.505621	0.0294752	low Arg RPMI	Cra	K562		SLC9A2	0	0	0.265506	0.105587	low Lys RPMI	Cra	K562		SLC1A5
								-8	Phe48h	0.583443			SLC9A3	0	0	0.483182	-0.015624	low Arg RPMI	Cri	K562		SLC9A3	0	0	0.738534	-0.0022036	low Lys RPMI	Cri	K562		SLC9A3	0	0	0.709783	0.046304	low Arg RPMI	Cra	K562		SLC9A3	0	0	0.335292	-0.0357986	low Lys RPMI	Cra	K562		SLC1A6
								-7	Phe48h	0.669012			SLC9A3R1	0	0	0.343323	0.00265487	low Arg RPMI	Cri	K562		SLC9A3R1	0	0	0.776019	-0.00116818	low Lys RPMI	Cri	K562		SLC9A3R1	0	0	0.976703	0.0228316	low Arg RPMI	Cra	K562		SLC9A3R1	0	0	0.835465	-0.00086661	low Lys RPMI	Cra	K562		SLC1A7
								-6	Phe48h	0.727979			SLC9A3R2	0	0	0.033754	0.0490814	low Arg RPMI	Cri	K562		SLC9A3R2	0	0	0.214296	0.0245606	low Lys RPMI	Cri	K562		SLC9A3R2	0	0	0.334451	-0.0224628	low Arg RPMI	Cra	K562		SLC9A3R2	0	0	0.398927	-0.0148249	low Lys RPMI	Cra	K562		SLC25A12
								-5	Phe48h	0.969373			SLC9A4	0	0	0.785817	0.0168783	low Arg RPMI	Cri	K562		SLC9A4	0	0	0.84898	0.0806026	low Lys RPMI	Cri	K562		SLC9A4	0	0	0.601737	0.0118851	low Arg RPMI	Cra	K562		SLC9A4	0	0	0.0810173	0.0892805	low Lys RPMI	Cra	K562		SLC25A13
								-4	Phe48h	1.25133			SLC9A5	0	0	0.0739436	0.0432373	low Arg RPMI	Cri	K562		SLC9A5	0	0	0.0446434	0.0395949	low Lys RPMI	Cri	K562		SLC9A5	0	0	0.262954	0.124986	low Arg RPMI	Cra	K562		SLC9A5	0	0	0.22022	0.18596	low Lys RPMI	Cra	K562		SLC25A15
								-3	Phe48h	1.79269			SLC9A6	0	0	0.00268944	0.0608066	low Arg RPMI	Cri	K562		SLC9A6	0	0	0.000249485	0.0670646	low Lys RPMI	Cri	K562		SLC9A6	0	0	0.636581	-0.0100482	low Arg RPMI	Cra	K562		SLC9A6	0	0	0.197945	-0.0415669	low Lys RPMI	Cra	K562		SLC25A18
								-2	Phe48h	2.2996			SLC9A7	0	0	0.196144	0.0285971	low Arg RPMI	Cri	K562		SLC9A7	0	0	0.335022	0.0239589	low Lys RPMI	Cri	K562		SLC9A7	0	0	0.02213	-0.0666121	low Arg RPMI	Cra	K562		SLC9A7	0	0	0.141266	-0.0271287	low Lys RPMI	Cra	K562		SLC25A2
								-1	Phe48h	2.2038			SLC9A8	0	0	0.714993	-0.000124842	low Arg RPMI	Cri	K562		SLC9A8	0	0	0.410132	-0.0170772	low Lys RPMI	Cri	K562		SLC9A8	0	0	0.741237	0.0853152	low Arg RPMI	Cra	K562		SLC9A8	0	0	0.482321	0.0207857	low Lys RPMI	Cra	K562		SLC25A22
								0	Phe48h	2.19274			SLC9A9	0	0	0.00202664	-0.0631809	low Arg RPMI	Cri	K562		SLC9A9	0	0	0.0460911	-0.0313923	low Lys RPMI	Cri	K562		SLC9A9	0	0	0.351212	-0.00530808	low Arg RPMI	Cra	K562		SLC9A9	0	0	0.969496	0.0417385	low Lys RPMI	Cra	K562		SLC32A1
								-11	Phe72h	0.400314			SLC9B1	0	0	0.999404	0.0184037	low Arg RPMI	Cri	K562		SLC9B1	0	0	0.728413	0.00740829	low Lys RPMI	Cri	K562		SLC9B1	0	0	0.195957	0.124667	low Arg RPMI	Cra	K562		SLC9B1	0	0	0.375872	0.10993	low Lys RPMI	Cra	K562		SLC36A1
								-10	Phe72h	0.324524			SLC9B2	0	0	0.195072	0.0285829	low Arg RPMI	Cri	K562		SLC9B2	0	0	0.134724	0.0717587	low Lys RPMI	Cri	K562		SLC9B2	0	0	0.203306	-0.0224098	low Arg RPMI	Cra	K562		SLC9B2	0	0	0.528307	0.0491591	low Lys RPMI	Cra	K562		SLC36A2
								-9	Phe72h	0.512294			SLC9C1	0	0	0.00859395	-0.0627592	low Arg RPMI	Cri	K562		SLC9C1	0	0	0.256666	-0.0315221	low Lys RPMI	Cri	K562		SLC9C1	0	0	0.704216	0.114367	low Arg RPMI	Cra	K562		SLC9C1	0	0	0.71052	0.0121253	low Lys RPMI	Cra	K562		SLC36A3
								-8	Phe72h	0.396077			SLC9C2	0	0	0.209377	-0.0490881	low Arg RPMI	Cri	K562		SLC9C2	0	0	0.348673	-0.0141328	low Lys RPMI	Cri	K562		SLC9C2	0	0	0.0939269	-0.0246939	low Arg RPMI	Cra	K562		SLC9C2	0	0	0.519518	0.0530857	low Lys RPMI	Cra	K562		SLC36A4
								-7	Phe72h	0.539822			SLCO1A2	0	0	0.299629	-0.0235847	low Arg RPMI	Cri	K562		SLCO1A2	0	0	0.539825	-0.0223495	low Lys RPMI	Cri	K562		SLCO1A2	0	0	0.283938	0.00733378	low Arg RPMI	Cra	K562		SLCO1A2	0	0	0.629714	0.00677279	low Lys RPMI	Cra	K562		SLC38A1
								-6	Phe72h	0.569007			SLCO1B1	0	0	0.00318908	-0.0654721	low Arg RPMI	Cri	K562		SLCO1B1	0	0	0.0485919	-0.0470058	low Lys RPMI	Cri	K562		SLCO1B1	0	0	0.186798	0.00961479	low Arg RPMI	Cra	K562		SLCO1B1	0	0	0.304659	0.00250184	low Lys RPMI	Cra	K562		SLC38A10
								-5	Phe72h	0.848781			SLCO1B3	0	0	0.138661	-0.0331884	low Arg RPMI	Cri	K562		SLCO1B3	0	0	0.438709	-0.00241869	low Lys RPMI	Cri	K562		SLCO1B3	0	0	0.737845	0.0180808	low Arg RPMI	Cra	K562		SLCO1B3	0	0	0.659836	-0.00317874	low Lys RPMI	Cra	K562		SLC38A11
								-4	Phe72h	1.13128			SLCO1B7	0	0	0.597535	0.0131755	low Arg RPMI	Cri	K562		SLCO1B7	0	0	0.200835	0.0214368	low Lys RPMI	Cri	K562		SLCO1B7	0	0	0.761693	0.0038068	low Arg RPMI	Cra	K562		SLCO1B7	0	0	0.439489	-0.00337424	low Lys RPMI	Cra	K562		SLC38A2
								-3	Phe72h	1.62557			SLCO1C1	0	0	0.280567	-0.0236504	low Arg RPMI	Cri	K562		SLCO1C1	0	0	0.315919	-0.0142623	low Lys RPMI	Cri	K562		SLCO1C1	0	0	0.948059	0.0416646	low Arg RPMI	Cra	K562		SLCO1C1	0	0	0.869567	0.047702	low Lys RPMI	Cra	K562		SLC38A3
								-2	Phe72h	2.1454			SLCO2A1	0	0	0.0794124	-0.0242706	low Arg RPMI	Cri	K562		SLCO2A1	0	0	0.797848	-0.0100776	low Lys RPMI	Cri	K562		SLCO2A1	0	0	0.818187	0.0561741	low Arg RPMI	Cra	K562		SLCO2A1	0	0	0.578477	0.0832835	low Lys RPMI	Cra	K562		SLC38A4
								-1	Phe72h	2.83001			SLCO2B1	0	0	0.413536	-0.0208704	low Arg RPMI	Cri	K562		SLCO2B1	0	0	0.298239	-0.0227696	low Lys RPMI	Cri	K562		SLCO2B1	0	0	0.561705	0.0678928	low Arg RPMI	Cra	K562		SLCO2B1	0	0	0.492664	-0.00591854	low Lys RPMI	Cra	K562		SLC38A7
								0	Phe72h	2.92816			SLCO3A1	0	0	0.91496	0.00415884	low Arg RPMI	Cri	K562		SLCO3A1	0	0	0.890123	-0.000816307	low Lys RPMI	Cri	K562		SLCO3A1	0	0	0.200436	0.00555939	low Arg RPMI	Cra	K562		SLCO3A1	0	0	0.295754	-0.0310629	low Lys RPMI	Cra	K562		SLC38A8
								-11	Pro24h	1.03753			SLCO4A1	0	0	0.0247383	0.0456576	low Arg RPMI	Cri	K562		SLCO4A1	0	0	0.93988	0.00127074	low Lys RPMI	Cri	K562		SLCO4A1	0	0	0.350439	0.125233	low Arg RPMI	Cra	K562		SLCO4A1	0	0	0.137047	-0.00539515	low Lys RPMI	Cra	K562		SLC38A9
								-10	Pro24h	1.04533			SLCO4C1	0	0	0.105942	-0.0288726	low Arg RPMI	Cri	K562		SLCO4C1	0	0	0.411832	-0.025332	low Lys RPMI	Cri	K562		SLCO4C1	0	0	0.173184	0.111534	low Arg RPMI	Cra	K562		SLCO4C1	0	0	0.374257	0.093755	low Lys RPMI	Cra	K562		SLC3A1
								-9	Pro24h	1.05269			SLCO5A1	0	0	0.339533	0.013213	low Arg RPMI	Cri	K562		SLCO5A1	0	0	0.720574	0.0325275	low Lys RPMI	Cri	K562		SLCO5A1	0	0	0.03583	0.234298	low Arg RPMI	Cra	K562		SLCO5A1	0	0	0.204822	0.0825479	low Lys RPMI	Cra	K562		SLC3A2
								-8	Pro24h	1.12603			SLCO6A1	0	0	0.860698	0.00300314	low Arg RPMI	Cri	K562		SLCO6A1	0	0	0.911406	0.000733995	low Lys RPMI	Cri	K562		SLCO6A1	0	0	0.566765	0.0606204	low Arg RPMI	Cra	K562		SLCO6A1	0	0	0.480453	-0.00740553	low Lys RPMI	Cra	K562		SLC43A1
								-7	Pro24h	1.08347			SPNS1	0	0	0.139459	-0.0842644	low Arg RPMI	Cri	K562		SPNS1	0	0	0.519289	-0.0238454	low Lys RPMI	Cri	K562		SPNS1	0	0	0.623811	0.0154636	low Arg RPMI	Cra	K562		SPNS1	0	0	0.307494	0.00666793	low Lys RPMI	Cra	K562		SLC43A2
								-6	Pro24h	1.10336			SPNS2	0	0	0.712765	0.00427515	low Arg RPMI	Cri	K562		SPNS2	0	0	0.19874	0.0239529	low Lys RPMI	Cri	K562		SPNS2	0	0	0.12277	0.126006	low Arg RPMI	Cra	K562		SPNS2	0	0	0.0833952	0.155625	low Lys RPMI	Cra	K562		SLC43A3
								-5	Pro24h	1.08498			SPNS3	0	0	0.880689	0.00504494	low Arg RPMI	Cri	K562		SPNS3	0	0	0.721693	-0.0133382	low Lys RPMI	Cri	K562		SPNS3	0	0	0.0337696	0.147971	low Arg RPMI	Cra	K562		SPNS3	0	0	0.128544	0.117006	low Lys RPMI	Cra	K562		SLC6A14
								-4	Pro24h	1.08305			SV2A	0	0	0.956527	0.0121446	low Arg RPMI	Cri	K562		SV2A	0	0	0.395023	-0.0083733	low Lys RPMI	Cri	K562		SV2A	0	0	0.668973	0.0890162	low Arg RPMI	Cra	K562		SV2A	0	0	0.105158	-0.0471008	low Lys RPMI	Cra	K562		SLC6A15
								-3	Pro24h	1.09209			SV2B	0	0	0.124159	-0.0279291	low Arg RPMI	Cri	K562		SV2B	0	0	0.720574	-0.0103823	low Lys RPMI	Cri	K562		SV2B	0	0	0.562716	0.0163009	low Arg RPMI	Cra	K562		SV2B	0	0	0.892046	0.0196495	low Lys RPMI	Cra	K562		SLC6A17
								-2	Pro24h	1.06709			SV2C	0	0	0.114252	-0.0145262	low Arg RPMI	Cri	K562		SV2C	0	0	0.810559	-0.0060329	low Lys RPMI	Cri	K562		SV2C	0	0	0.272653	0.00961187	low Arg RPMI	Cra	K562		SV2C	0	0	0.795878	0.0289576	low Lys RPMI	Cra	K562		SLC6A18
								-1	Pro24h	1.08301			SVOP	0	0	0.231876	-0.0137223	low Arg RPMI	Cri	K562		SVOP	0	0	0.0241694	-0.0537957	low Lys RPMI	Cri	K562		SVOP	0	0	0.708668	0.0237026	low Arg RPMI	Cra	K562		SVOP	0	0	0.645778	0.0167679	low Lys RPMI	Cra	K562		SLC6A19
								0	Pro24h	1.09476			SVOPL	0	0	0.1035	-0.0383105	low Arg RPMI	Cri	K562		SVOPL	0	0	0.895347	0.000360723	low Lys RPMI	Cri	K562		SVOPL	0	0	0.0414552	-0.0324707	low Arg RPMI	Cra	K562		SVOPL	0	0	0.275943	-0.0257938	low Lys RPMI	Cra	K562		SLC6A20
								-11	Pro48h	2.32379			TAP1	0	0	0.180301	0.0639748	low Arg RPMI	Cri	K562		TAP1	0	0	0.229552	0.0819223	low Lys RPMI	Cri	K562		TAP1	0	0	0.423448	0.0374235	low Arg RPMI	Cra	K562		TAP1	0	0	0.722843	0.0637475	low Lys RPMI	Cra	K562		SLC6A5
								-10	Pro48h	2.41076			TAP2	0	0	0.809401	0.00277732	low Arg RPMI	Cri	K562		TAP2	0	0	0.93988	0.0281629	low Lys RPMI	Cri	K562		TAP2	0	0	0.530833	0.0686147	low Arg RPMI	Cra	K562		TAP2	0	0	0.975475	0.032094	low Lys RPMI	Cra	K562		SLC6A7
								-9	Pro48h	2.37644			TMEM180	0	0	0.178179	0.0216114	low Arg RPMI	Cri	K562		TMEM180	0	0	0.872448	0.0121634	low Lys RPMI	Cri	K562		TMEM180	0	0	0.0269206	-0.0502514	low Arg RPMI	Cra	K562		TMEM180	0	0	0.296953	-0.0235012	low Lys RPMI	Cra	K562		SLC6A9
								-8	Pro48h	2.3837			UCP1	0	0	0.0739436	0.0411071	low Arg RPMI	Cri	K562		UCP1	0	0	0.144732	0.0331488	low Lys RPMI	Cri	K562		UCP1	0	0	0.176037	-0.0171566	low Arg RPMI	Cra	K562		UCP1	0	0	0.358346	-0.012507	low Lys RPMI	Cra	K562		SLC7A1
								-7	Pro48h	2.39414			UCP2	0	0	0.0622341	-0.0385455	low Arg RPMI	Cri	K562		UCP2	0	0	0.397518	0.0139249	low Lys RPMI	Cri	K562		UCP2	0	0	0.398735	0.11765	low Arg RPMI	Cra	K562		UCP2	0	0	0.00276701	0.173181	low Lys RPMI	Cra	K562		SLC7A10
								-6	Pro48h	2.32121			UCP3	0	0	0.275933	-0.0137755	low Arg RPMI	Cri	K562		UCP3	0	0	0.918515	0.00449381	low Lys RPMI	Cri	K562		UCP3	0	0	0.813535	0.020159	low Arg RPMI	Cra	K562		UCP3	0	0	0.889675	0.00440634	low Lys RPMI	Cra	K562		SLC7A11
								-5	Pro48h	2.293			UNC93A	0	0	0.0333804	-0.0242411	low Arg RPMI	Cri	K562		UNC93A	0	0	0.00516494	-0.0565226	low Lys RPMI	Cri	K562		UNC93A	0	0	0.962832	0.0404334	low Arg RPMI	Cra	K562		UNC93A	0	0	0.242418	-0.00960165	low Lys RPMI	Cra	K562		SLC7A13
								-4	Pro48h	2.36984			UNC93B1	0	0	0.223246	-0.0246681	low Arg RPMI	Cri	K562		UNC93B1	0	0	0.740789	0.00616229	low Lys RPMI	Cri	K562		UNC93B1	0	0	0.624871	0.0489351	low Arg RPMI	Cra	K562		UNC93B1	0	0	0.424396	0.00680807	low Lys RPMI	Cra	K562		SLC7A14
								-3	Pro48h	2.44282			XPR1	0	0	0.214296	0.0216648	low Arg RPMI	Cri	K562		XPR1	0	0	0.82332	0.00982522	low Lys RPMI	Cri	K562		XPR1	0	0	0.0490034	-0.0491763	low Arg RPMI	Cra	K562		XPR1	0	0	0.0923114	-0.0467264	low Lys RPMI	Cra	K562		SLC7A2
								-2	Pro48h	2.36852			pseudo_0	1	0	0.96843	0.00251825	low Arg RPMI	Cri	K562		pseudo_0	1	0	0.531954	-0.0223339	low Lys RPMI	Cri	K562		pseudo_0	1	0	0.129445	0.114298	low Arg RPMI	Cra	K562		pseudo_0	1	0	0.0639129	0.150624	low Lys RPMI	Cra	K562		SLC7A3
								-1	Pro48h	2.27706			pseudo_1	1	0	0.256666	-0.00461206	low Arg RPMI	Cri	K562		pseudo_1	1	0	0.233045	-0.0237743	low Lys RPMI	Cri	K562		pseudo_1	1	0	0.533782	0.0531471	low Arg RPMI	Cra	K562		pseudo_1	1	0	0.947988	-0.00212752	low Lys RPMI	Cra	K562		SLC7A4
								0	Pro48h	2.29173			pseudo_10	1	0	0.0862948	0.0961122	low Arg RPMI	Cri	K562		pseudo_10	1	0	0.07639	0.0317145	low Lys RPMI	Cri	K562		pseudo_10	1	0	0.320398	0.0623592	low Arg RPMI	Cra	K562		pseudo_10	1	0	0.94202	0.00126434	low Lys RPMI	Cra	K562		SLC7A5
								-11	Pro72h	2.86579			pseudo_100	1	0	0.379445	0.00944313	low Arg RPMI	Cri	K562		pseudo_100	1	0	0.197179	0.0646413	low Lys RPMI	Cri	K562		pseudo_100	1	0	0.293466	-0.0178533	low Arg RPMI	Cra	K562		pseudo_100	1	0	0.553589	0.0426327	low Lys RPMI	Cra	K562		SLC7A6
								-10	Pro72h	3.00596			pseudo_101	1	0	0.333526	-0.0120427	low Arg RPMI	Cri	K562		pseudo_101	1	0	0.531954	-0.00948551	low Lys RPMI	Cri	K562		pseudo_101	1	0	0.427798	0.0617496	low Arg RPMI	Cra	K562		pseudo_101	1	0	0.461082	0.0227806	low Lys RPMI	Cra	K562		SLC7A7
								-9	Pro72h	2.87522			pseudo_102	1	0	0.0390881	0.055343	low Arg RPMI	Cri	K562		pseudo_102	1	0	0.00497712	0.117673	low Lys RPMI	Cri	K562		pseudo_102	1	0	0.927808	0.098193	low Arg RPMI	Cra	K562		pseudo_102	1	0	0.955154	0.0237523	low Lys RPMI	Cra	K562		SLC7A8
								-8	Pro72h	2.96797			pseudo_103	1	0	0.57493	0.0124054	low Arg RPMI	Cri	K562		pseudo_103	1	0	0.142686	-0.0297387	low Lys RPMI	Cri	K562		pseudo_103	1	0	0.581047	0.0640079	low Arg RPMI	Cra	K562		pseudo_103	1	0	0.328566	-0.0256576	low Lys RPMI	Cra	K562		SLC7A9
								-7	Pro72h	2.97435			pseudo_104	1	0	0.41439	-0.0234262	low Arg RPMI	Cri	K562		pseudo_104	1	0	0.093068	-0.0378867	low Lys RPMI	Cri	K562		pseudo_104	1	0	0.0843555	-0.0089591	low Arg RPMI	Cra	K562		pseudo_104	1	0	0.259756	-0.01243	low Lys RPMI	Cra	K562		SLC15A1
								-6	Pro72h	2.81185			pseudo_105	1	0	0.163265	0.0331193	low Arg RPMI	Cri	K562		pseudo_105	1	0	0.0741853	-0.042286	low Lys RPMI	Cri	K562		pseudo_105	1	0	0.610104	0.0414381	low Arg RPMI	Cra	K562		pseudo_105	1	0	0.110745	0.110902	low Lys RPMI	Cra	K562		SLC15A2
								-5	Pro72h	3.00677			pseudo_106	1	0	0.101814	0.0359166	low Arg RPMI	Cri	K562		pseudo_106	1	0	0.0573717	-0.0418126	low Lys RPMI	Cri	K562		pseudo_106	1	0	0.444562	0.0281619	low Arg RPMI	Cra	K562		pseudo_106	1	0	0.906289	0.0226238	low Lys RPMI	Cra	K562		SLC15A3
								-4	Pro72h	2.94978			pseudo_107	1	0	0.0901957	-0.0299782	low Arg RPMI	Cri	K562		pseudo_107	1	0	0.817513	0.00243767	low Lys RPMI	Cri	K562		pseudo_107	1	0	0.868565	0.0402542	low Arg RPMI	Cra	K562		pseudo_107	1	0	0.232888	-0.0117465	low Lys RPMI	Cra	K562		SLC15A4
								-3	Pro72h	3.04486			pseudo_108	1	0	0.310188	-0.0110919	low Arg RPMI	Cri	K562		pseudo_108	1	0	0.494435	0.0510429	low Lys RPMI	Cri	K562		pseudo_108	1	0	0.596533	0.106938	low Arg RPMI	Cra	K562		pseudo_108	1	0	0.204287	-0.0290379	low Lys RPMI	Cra	K562		SLC16A10
								-2	Pro72h	2.95407			pseudo_109	1	0	0.415244	0.0506463	low Arg RPMI	Cri	K562		pseudo_109	1	0	0.0791569	-0.032592	low Lys RPMI	Cri	K562		pseudo_109	1	0	0.527892	0.0927704	low Arg RPMI	Cra	K562		pseudo_109	1	0	0.144322	-0.0365547	low Lys RPMI	Cra	K562		SLC17A6
								-1	Pro72h	3.00196			pseudo_11	1	0	0.400022	-0.0223749	low Arg RPMI	Cri	K562		pseudo_11	1	0	0.6375	0.0130138	low Lys RPMI	Cri	K562		pseudo_11	1	0	0.439228	0.0635615	low Arg RPMI	Cra	K562		pseudo_11	1	0	0.767096	0.0311267	low Lys RPMI	Cra	K562		SLC17A7
								0	Pro72h	3.0202			pseudo_110	1	0	0.956527	-0.00126528	low Arg RPMI	Cri	K562		pseudo_110	1	0	0.58721	0.0143725	low Lys RPMI	Cri	K562		pseudo_110	1	0	0.937333	0.0406132	low Arg RPMI	Cra	K562		pseudo_110	1	0	0.762519	0.0586315	low Lys RPMI	Cra	K562		SLC17A8
								-11	Ser24h	-0.0845695			pseudo_111	1	0	0.0519221	0.0488237	low Arg RPMI	Cri	K562		pseudo_111	1	0	0.613175	0.00525709	low Lys RPMI	Cri	K562		pseudo_111	1	0	0.698665	0.00495782	low Arg RPMI	Cra	K562		pseudo_111	1	0	0.285979	0.0660212	low Lys RPMI	Cra	K562		SLC1A1
								-10	Ser24h	-0.0967175			pseudo_112	1	0	0.72393	-0.00884541	low Arg RPMI	Cri	K562		pseudo_112	1	0	0.437826	0.0179779	low Lys RPMI	Cri	K562		pseudo_112	1	0	0.438343	0.00832801	low Arg RPMI	Cra	K562		pseudo_112	1	0	0.554117	0.0586086	low Lys RPMI	Cra	K562		SLC1A2
								-9	Ser24h	-0.043954			pseudo_113	1	0	0.252308	0.0275869	low Arg RPMI	Cri	K562		pseudo_113	1	0	0.303823	-0.0202314	low Lys RPMI	Cri	K562		pseudo_113	1	0	0.0315735	0.18874	low Arg RPMI	Cra	K562		pseudo_113	1	0	0.765951	-0.0149891	low Lys RPMI	Cra	K562		SLC1A3
								-8	Ser24h	-0.0984243			pseudo_114	1	0	0.666561	0.0164832	low Arg RPMI	Cri	K562		pseudo_114	1	0	0.93394	-0.00151495	low Lys RPMI	Cri	K562		pseudo_114	1	0	0.195957	0.106964	low Arg RPMI	Cra	K562		pseudo_114	1	0	0.417626	-0.000251826	low Lys RPMI	Cra	K562		SLC1A4
								-7	Ser24h	-0.0556425			pseudo_115	1	0	0.213196	0.0290056	low Arg RPMI	Cri	K562		pseudo_115	1	0	0.37702	0.0279129	low Lys RPMI	Cri	K562		pseudo_115	1	0	0.869743	0.0421592	low Arg RPMI	Cra	K562		pseudo_115	1	0	0.670732	0.00935451	low Lys RPMI	Cra	K562		SLC1A5
								-6	Ser24h	-0.0312137			pseudo_116	1	0	0.163265	0.0259001	low Arg RPMI	Cri	K562		pseudo_116	1	0	0.486917	0.00703341	low Lys RPMI	Cri	K562		pseudo_116	1	0	0.924239	0.0787115	low Arg RPMI	Cra	K562		pseudo_116	1	0	0.522273	0.0380857	low Lys RPMI	Cra	K562		SLC1A6
								-5	Ser24h	0.0404582			pseudo_117	1	0	0.000388479	-0.0594966	low Arg RPMI	Cri	K562		pseudo_117	1	0	0.931565	-0.000899217	low Lys RPMI	Cri	K562		pseudo_117	1	0	0.256052	0.0617299	low Arg RPMI	Cra	K562		pseudo_117	1	0	0.131204	-0.0342491	low Lys RPMI	Cra	K562		SLC1A7
								-4	Ser24h	0.209985			pseudo_118	1	0	0.175308	0.044238	low Arg RPMI	Cri	K562		pseudo_118	1	0	0.104339	0.041458	low Lys RPMI	Cri	K562		pseudo_118	1	0	0.508497	0.0105615	low Arg RPMI	Cra	K562		pseudo_118	1	0	0.119029	0.0828963	low Lys RPMI	Cra	K562		SLC25A12
								-3	Ser24h	0.599			pseudo_119	1	0	0.246173	0.0193126	low Arg RPMI	Cri	K562		pseudo_119	1	0	0.628993	-0.000278722	low Lys RPMI	Cri	K562		pseudo_119	1	0	0.298309	0.0773685	low Arg RPMI	Cra	K562		pseudo_119	1	0	0.393085	0.0354553	low Lys RPMI	Cra	K562		SLC25A13
								-2	Ser24h	0.951962			pseudo_12	1	0	0.703876	-0.00569114	low Arg RPMI	Cri	K562		pseudo_12	1	0	0.76688	-0.0070494	low Lys RPMI	Cri	K562		pseudo_12	1	0	0.157667	-0.0274372	low Arg RPMI	Cra	K562		pseudo_12	1	0	0.600196	0.000711316	low Lys RPMI	Cra	K562		SLC25A15
								-1	Ser24h	0.968404			pseudo_120	1	0	0.321719	-0.0173738	low Arg RPMI	Cri	K562		pseudo_120	1	0	0.698341	-0.0151056	low Lys RPMI	Cri	K562		pseudo_120	1	0	0.895745	0.025125	low Arg RPMI	Cra	K562		pseudo_120	1	0	0.0970482	-0.0235445	low Lys RPMI	Cra	K562		SLC25A18
								0	Ser24h	0.899318			pseudo_121	1	0	0.498217	0.0207098	low Arg RPMI	Cri	K562		pseudo_121	1	0	0.154002	0.0241664	low Lys RPMI	Cri	K562		pseudo_121	1	0	0.512346	0.00316475	low Arg RPMI	Cra	K562		pseudo_121	1	0	0.53061	-0.00901952	low Lys RPMI	Cra	K562		SLC25A2
								-11	Ser48h	0.884662			pseudo_122	1	0	0.136288	-0.0290568	low Arg RPMI	Cri	K562		pseudo_122	1	0	0.389239	-0.0221736	low Lys RPMI	Cri	K562		pseudo_122	1	0	0.214701	0.0961377	low Arg RPMI	Cra	K562		pseudo_122	1	0	0.0218091	0.132973	low Lys RPMI	Cra	K562		SLC25A22
								-10	Ser48h	0.821124			pseudo_123	1	0	0.844302	0.0127816	low Arg RPMI	Cri	K562		pseudo_123	1	0	0.275275	0.0228364	low Lys RPMI	Cri	K562		pseudo_123	1	0	0.708668	0.079165	low Arg RPMI	Cra	K562		pseudo_123	1	0	0.00665621	-0.0551667	low Lys RPMI	Cra	K562		SLC32A1
								-9	Ser48h	0.876017			pseudo_124	1	0	0.144732	-0.02566	low Arg RPMI	Cri	K562		pseudo_124	1	0	0.31881	-0.0272937	low Lys RPMI	Cri	K562		pseudo_124	1	0	0.326267	0.100873	low Arg RPMI	Cra	K562		pseudo_124	1	0	0.520491	0.0899779	low Lys RPMI	Cra	K562		SLC36A1
								-8	Ser48h	0.812249			pseudo_125	1	0	0.781747	0.0116419	low Arg RPMI	Cri	K562		pseudo_125	1	0	0.411832	-0.0181233	low Lys RPMI	Cri	K562		pseudo_125	1	0	0.616414	0.0111505	low Arg RPMI	Cra	K562		pseudo_125	1	0	0.0704047	-0.055845	low Lys RPMI	Cra	K562		SLC36A2
								-7	Ser48h	0.876303			pseudo_126	1	0	0.776019	-0.00858154	low Arg RPMI	Cri	K562		pseudo_126	1	0	0.720574	-0.0110869	low Lys RPMI	Cri	K562		pseudo_126	1	0	0.113265	-0.0304881	low Arg RPMI	Cra	K562		pseudo_126	1	0	0.188201	-0.0395045	low Lys RPMI	Cra	K562		SLC36A3
								-6	Ser48h	0.881668			pseudo_127	1	0	0.204008	0.044885	low Arg RPMI	Cri	K562		pseudo_127	1	0	0.137075	0.0469301	low Lys RPMI	Cri	K562		pseudo_127	1	0	0.964762	0.0372115	low Arg RPMI	Cra	K562		pseudo_127	1	0	0.390597	0.0521113	low Lys RPMI	Cra	K562		SLC36A4
								-5	Ser48h	0.893361			pseudo_128	1	0	0.315199	-0.0218114	low Arg RPMI	Cri	K562		pseudo_128	1	0	0.490668	0.018627	low Lys RPMI	Cri	K562		pseudo_128	1	0	0.133273	-0.0275254	low Arg RPMI	Cra	K562		pseudo_128	1	0	0.656581	0.0464887	low Lys RPMI	Cra	K562		SLC38A1
								-4	Ser48h	0.859918			pseudo_129	1	0	0.919701	0.0347552	low Arg RPMI	Cri	K562		pseudo_129	1	0	0.340289	0.0235002	low Lys RPMI	Cri	K562		pseudo_129	1	0	0.692025	0.0179525	low Arg RPMI	Cra	K562		pseudo_129	1	0	0.919372	0.0937566	low Lys RPMI	Cra	K562		SLC38A10
								-3	Ser48h	1.03445			pseudo_13	1	0	0.536866	-0.0111062	low Arg RPMI	Cri	K562		pseudo_13	1	0	0.31448	-0.0316564	low Lys RPMI	Cri	K562		pseudo_13	1	0	0.546679	0.000510086	low Arg RPMI	Cra	K562		pseudo_13	1	0	0.200376	-0.0192252	low Lys RPMI	Cra	K562		SLC38A11
								-2	Ser48h	1.36797			pseudo_130	1	0	0.618428	-0.0127385	low Arg RPMI	Cri	K562		pseudo_130	1	0	0.919701	0.0191834	low Lys RPMI	Cri	K562		pseudo_130	1	0	0.80889	0.0131008	low Arg RPMI	Cra	K562		pseudo_130	1	0	0.745432	-0.00594179	low Lys RPMI	Cra	K562		SLC38A2
								-1	Ser48h	2.01835			pseudo_131	1	0	0.351754	-0.0156855	low Arg RPMI	Cri	K562		pseudo_131	1	0	0.529017	-0.00890414	low Lys RPMI	Cri	K562		pseudo_131	1	0	0.29692	0.0136591	low Arg RPMI	Cra	K562		pseudo_131	1	0	0.285303	0.0748038	low Lys RPMI	Cra	K562		SLC38A3
								0	Ser48h	2.10369			pseudo_132	1	0	0.101191	-0.0456096	low Arg RPMI	Cri	K562		pseudo_132	1	0	0.227244	0.0220021	low Lys RPMI	Cri	K562		pseudo_132	1	0	0.213597	-0.0262551	low Arg RPMI	Cra	K562		pseudo_132	1	0	0.214074	-0.000181069	low Lys RPMI	Cra	K562		SLC38A4
								-11	Ser72h	1.57037			pseudo_133	1	0	0.462918	0.0352877	low Arg RPMI	Cri	K562		pseudo_133	1	0	0.222113	-0.0258198	low Lys RPMI	Cri	K562		pseudo_133	1	0	0.77313	0.0614874	low Arg RPMI	Cra	K562		pseudo_133	1	0	0.33831	0.0147297	low Lys RPMI	Cra	K562		SLC38A7
								-10	Ser72h	1.53811			pseudo_134	1	0	0.132403	-0.0168866	low Arg RPMI	Cri	K562		pseudo_134	1	0	0.0755701	-0.0458291	low Lys RPMI	Cri	K562		pseudo_134	1	0	0.701994	0.0329234	low Arg RPMI	Cra	K562		pseudo_134	1	0	0.286657	0.129168	low Lys RPMI	Cra	K562		SLC38A8
								-9	Ser72h	1.57803			pseudo_135	1	0	0.589268	0.0647578	low Arg RPMI	Cri	K562		pseudo_135	1	0	0.274618	-0.0112796	low Lys RPMI	Cri	K562		pseudo_135	1	0	0.227126	-0.000643293	low Arg RPMI	Cra	K562		pseudo_135	1	0	0.325605	-0.0175294	low Lys RPMI	Cra	K562		SLC38A9
								-8	Ser72h	1.565			pseudo_136	1	0	0.888943	0.00630816	low Arg RPMI	Cri	K562		pseudo_136	1	0	0.346374	-0.0158841	low Lys RPMI	Cri	K562		pseudo_136	1	0	0.112246	-0.0296157	low Arg RPMI	Cra	K562		pseudo_136	1	0	0.151889	-0.0182951	low Lys RPMI	Cra	K562		SLC3A1
								-7	Ser72h	1.63268			pseudo_137	1	0	0.600648	0.0229317	low Arg RPMI	Cri	K562		pseudo_137	1	0	0.459285	0.00965078	low Lys RPMI	Cri	K562		pseudo_137	1	0	0.111571	0.087968	low Arg RPMI	Cra	K562		pseudo_137	1	0	0.227645	-0.0337927	low Lys RPMI	Cra	K562		SLC3A2
								-6	Ser72h	1.5183			pseudo_138	1	0	0.957717	0.000853421	low Arg RPMI	Cri	K562		pseudo_138	1	0	0.91259	0.0922074	low Lys RPMI	Cri	K562		pseudo_138	1	0	0.353538	-0.0164959	low Arg RPMI	Cra	K562		pseudo_138	1	0	0.487007	0.0563688	low Lys RPMI	Cra	K562		SLC43A1
								-5	Ser72h	1.59051			pseudo_139	1	0	0.0368742	0.0860114	low Arg RPMI	Cri	K562		pseudo_139	1	0	0.754367	0.0120616	low Lys RPMI	Cri	K562		pseudo_139	1	0	0.611154	0.0438024	low Arg RPMI	Cra	K562		pseudo_139	1	0	0.773976	0.0942763	low Lys RPMI	Cra	K562		SLC43A2
								-4	Ser72h	1.57477			pseudo_14	1	0	0.852492	0.00120575	low Arg RPMI	Cri	K562		pseudo_14	1	0	0.618428	-0.018127	low Lys RPMI	Cri	K562		pseudo_14	1	0	0.410555	0.0219494	low Arg RPMI	Cra	K562		pseudo_14	1	0	0.409063	0.021806	low Lys RPMI	Cra	K562		SLC43A3
								-3	Ser72h	1.7552			pseudo_140	1	0	0.239545	-0.023276	low Arg RPMI	Cri	K562		pseudo_140	1	0	0.86892	0.00232034	low Lys RPMI	Cri	K562		pseudo_140	1	0	0.489483	0.0435083	low Arg RPMI	Cra	K562		pseudo_140	1	0	0.609615	0.0506428	low Lys RPMI	Cra	K562		SLC6A14
								-2	Ser72h	1.82671			pseudo_141	1	0	0.275275	-0.0199469	low Arg RPMI	Cri	K562		pseudo_141	1	0	0.130873	0.115924	low Lys RPMI	Cri	K562		pseudo_141	1	0	0.608008	0.0139358	low Arg RPMI	Cra	K562		pseudo_141	1	0	0.936331	0.0113735	low Lys RPMI	Cra	K562		SLC6A15
								-1	Ser72h	2.62779			pseudo_142	1	0	0.421255	-0.01188	low Arg RPMI	Cri	K562		pseudo_142	1	0	0.801309	-0.000635208	low Lys RPMI	Cri	K562		pseudo_142	1	0	0.247935	-0.0101736	low Arg RPMI	Cra	K562		pseudo_142	1	0	0.884937	0.0771615	low Lys RPMI	Cra	K562		SLC6A17
								0	Ser72h	2.91689			pseudo_143	1	0	0.994638	-6.63e-05	low Arg RPMI	Cri	K562		pseudo_143	1	0	0.870095	0.00940805	low Lys RPMI	Cri	K562		pseudo_143	1	0	0.737845	0.0713148	low Arg RPMI	Cra	K562		pseudo_143	1	0	0.398927	0.00513398	low Lys RPMI	Cra	K562		SLC6A18
								-11	Thr24h	0.212138			pseudo_144	1	0	0.0896299	0.0420738	low Arg RPMI	Cri	K562		pseudo_144	1	0	0.229552	0.045155	low Lys RPMI	Cri	K562		pseudo_144	1	0	0.245492	-0.0136819	low Arg RPMI	Cra	K562		pseudo_144	1	0	0.114484	-0.0303099	low Lys RPMI	Cra	K562		SLC6A19
								-10	Thr24h	0.278839			pseudo_145	1	0	0.172002	-0.0120654	low Arg RPMI	Cri	K562		pseudo_145	1	0	0.208836	-0.0333704	low Lys RPMI	Cri	K562		pseudo_145	1	0	0.294154	0.0862633	low Arg RPMI	Cra	K562		pseudo_145	1	0	0.0565499	-0.0612736	low Lys RPMI	Cra	K562		SLC6A20
								-9	Thr24h	0.339663			pseudo_146	1	0	0.802216	-0.00163378	low Arg RPMI	Cri	K562		pseudo_146	1	0	0.713878	-0.00995284	low Lys RPMI	Cri	K562		pseudo_146	1	0	0.640861	0.00420758	low Arg RPMI	Cra	K562		pseudo_146	1	0	0.75567	0.0481307	low Lys RPMI	Cra	K562		SLC6A5
								-8	Thr24h	0.363816			pseudo_147	1	0	0.641772	0.0209449	low Arg RPMI	Cri	K562		pseudo_147	1	0	0.896028	0.0180815	low Lys RPMI	Cri	K562		pseudo_147	1	0	0.467181	0.0120334	low Arg RPMI	Cra	K562		pseudo_147	1	0	0.823773	0.0305455	low Lys RPMI	Cra	K562		SLC6A7
								-7	Thr24h	0.499013			pseudo_148	1	0	0.468397	-0.0144953	low Arg RPMI	Cri	K562		pseudo_148	1	0	0.737407	0.00505354	low Lys RPMI	Cri	K562		pseudo_148	1	0	0.451732	-0.00442572	low Arg RPMI	Cra	K562		pseudo_148	1	0	0.768241	0.0768823	low Lys RPMI	Cra	K562		SLC6A9
								-6	Thr24h	0.614756			pseudo_149	1	0	0.0241694	-0.0509125	low Arg RPMI	Cri	K562		pseudo_149	1	0	0.410132	-0.028048	low Lys RPMI	Cri	K562		pseudo_149	1	0	0.659187	0.0552572	low Arg RPMI	Cra	K562		pseudo_149	1	0	0.715403	-0.00540492	low Lys RPMI	Cra	K562		SLC7A1
								-5	Thr24h	0.884438			pseudo_15	1	0	0.165076	0.0178242	low Arg RPMI	Cri	K562		pseudo_15	1	0	0.668735	0.00468769	low Lys RPMI	Cri	K562		pseudo_15	1	0	0.757132	0.0434928	low Arg RPMI	Cra	K562		pseudo_15	1	0	0.567249	-0.00251949	low Lys RPMI	Cra	K562		SLC7A10
								-4	Thr24h	1.10794			pseudo_150	1	0	0.611079	0.0120823	low Arg RPMI	Cri	K562		pseudo_150	1	0	0.392538	0.00809946	low Lys RPMI	Cri	K562		pseudo_150	1	0	0.759411	0.0688813	low Arg RPMI	Cra	K562		pseudo_150	1	0	0.802829	0.00398006	low Lys RPMI	Cra	K562		SLC7A11
								-3	Thr24h	1.04054			pseudo_151	1	0	0.468397	-0.00807136	low Arg RPMI	Cri	K562		pseudo_151	1	0	0.954147	0.0103088	low Lys RPMI	Cri	K562		pseudo_151	1	0	0.212496	-0.0184671	low Arg RPMI	Cra	K562		pseudo_151	1	0	0.358346	0.00223647	low Lys RPMI	Cra	K562		SLC7A13
								-2	Thr24h	1.09241			pseudo_152	1	0	0.602728	-0.00791057	low Arg RPMI	Cri	K562		pseudo_152	1	0	0.943445	-0.0103543	low Lys RPMI	Cri	K562		pseudo_152	1	0	0.519118	0.0874418	low Arg RPMI	Cra	K562		pseudo_152	1	0	0.912233	0.0140522	low Lys RPMI	Cra	K562		SLC7A14
								-1	Thr24h	1.0094			pseudo_153	1	0	0.0297219	0.0569782	low Arg RPMI	Cri	K562		pseudo_153	1	0	0.165987	-0.026159	low Lys RPMI	Cri	K562		pseudo_153	1	0	0.703105	0.0869155	low Arg RPMI	Cra	K562		pseudo_153	1	0	0.0517935	-0.0666229	low Lys RPMI	Cra	K562		SLC7A2
								0	Thr24h	1.0052			pseudo_154	1	0	0.104339	-0.0310146	low Arg RPMI	Cri	K562		pseudo_154	1	0	0.216509	0.0563648	low Lys RPMI	Cri	K562		pseudo_154	1	0	0.828676	0.0768431	low Arg RPMI	Cra	K562		pseudo_154	1	0	0.462908	0.0836816	low Lys RPMI	Cra	K562		SLC7A3
								-11	Thr48h	-0.0529017			pseudo_155	1	0	0.612127	0.0538766	low Arg RPMI	Cri	K562		pseudo_155	1	0	0.941068	-0.000728997	low Lys RPMI	Cri	K562		pseudo_155	1	0	0.776571	0.0240011	low Arg RPMI	Cra	K562		pseudo_155	1	0	0.862489	0.0145682	low Lys RPMI	Cra	K562		SLC7A4
								-10	Thr48h	-0.0318282			pseudo_156	1	0	0.000841713	-0.0586661	low Arg RPMI	Cri	K562		pseudo_156	1	0	0.089067	-0.0349418	low Lys RPMI	Cri	K562		pseudo_156	1	0	0.10467	-0.0133062	low Arg RPMI	Cra	K562		pseudo_156	1	0	0.0641282	-0.0502302	low Lys RPMI	Cra	K562		SLC7A5
								-9	Thr48h	0.0912846			pseudo_157	1	0	0.462918	-0.00876866	low Arg RPMI	Cri	K562		pseudo_157	1	0	0.0756492	-0.0283299	low Lys RPMI	Cri	K562		pseudo_157	1	0	0.507537	-0.00631528	low Arg RPMI	Cra	K562		pseudo_157	1	0	0.535195	0.0651444	low Lys RPMI	Cra	K562		SLC7A6
								-8	Thr48h	0.0961652			pseudo_158	1	0	0.48039	-0.0114944	low Arg RPMI	Cri	K562		pseudo_158	1	0	0.0846653	0.0339738	low Lys RPMI	Cri	K562		pseudo_158	1	0	0.963568	0.0326088	low Arg RPMI	Cra	K562		pseudo_158	1	0	0.757951	0.028555	low Lys RPMI	Cra	K562		SLC7A7
								-7	Thr48h	0.177551			pseudo_159	1	0	0.676363	-0.01106	low Arg RPMI	Cri	K562		pseudo_159	1	0	0.25169	0.0627431	low Lys RPMI	Cri	K562		pseudo_159	1	0	0.262954	0.0766877	low Arg RPMI	Cra	K562		pseudo_159	1	0	0.889675	0.0325278	low Lys RPMI	Cra	K562		SLC7A8
								-6	Thr48h	0.259218			pseudo_16	1	0	0.142279	0.0352567	low Arg RPMI	Cri	K562		pseudo_16	1	0	0.487854	0.0166085	low Lys RPMI	Cri	K562		pseudo_16	1	0	0.616547	0.0329665	low Arg RPMI	Cra	K562		pseudo_16	1	0	0.16471	0.101137	low Lys RPMI	Cra	K562		SLC7A9
								-5	Thr48h	0.603002			pseudo_160	1	0	0.67309	0.000149285	low Arg RPMI	Cri	K562		pseudo_160	1	0	0.792087	0.0505414	low Lys RPMI	Cri	K562		pseudo_160	1	0	0.914728	0.0252471	low Arg RPMI	Cra	K562		pseudo_160	1	0	0.101098	0.100949	low Lys RPMI	Cra	K562		SLC15A1
								-4	Thr48h	1.06483			pseudo_161	1	0	0.873624	0.000170325	low Arg RPMI	Cri	K562		pseudo_161	1	0	0.24194	0.0193177	low Lys RPMI	Cri	K562		pseudo_161	1	0	0.120248	0.0779194	low Arg RPMI	Cra	K562		pseudo_161	1	0	0.204822	0.160669	low Lys RPMI	Cra	K562		SLC15A2
								-3	Thr48h	1.90145			pseudo_162	1	0	0.924445	-0.000338756	low Arg RPMI	Cri	K562		pseudo_162	1	0	0.0786478	-0.0422423	low Lys RPMI	Cri	K562		pseudo_162	1	0	0.552654	0.00718693	low Arg RPMI	Cra	K562		pseudo_162	1	0	0.702718	0.0277165	low Lys RPMI	Cra	K562		SLC15A3
								-2	Thr48h	2.14966			pseudo_163	1	0	0.576968	-0.000429092	low Arg RPMI	Cri	K562		pseudo_163	1	0	0.982723	0.0435341	low Lys RPMI	Cri	K562		pseudo_163	1	0	0.428671	0.0668811	low Arg RPMI	Cra	K562		pseudo_163	1	0	0.237621	-0.033854	low Lys RPMI	Cra	K562		SLC15A4
								-1	Thr48h	2.24549			pseudo_164	1	0	0.395854	0.0234977	low Arg RPMI	Cri	K562		pseudo_164	1	0	0.873624	0.0345855	low Lys RPMI	Cri	K562		pseudo_164	1	0	0.811212	0.0326198	low Arg RPMI	Cra	K562		pseudo_164	1	0	0.590842	-0.00246837	low Lys RPMI	Cra	K562		SLC16A10
								0	Thr48h	2.2106			pseudo_165	1	0	0.276591	-0.0191931	low Arg RPMI	Cri	K562		pseudo_165	1	0	0.0563996	-0.0400996	low Lys RPMI	Cri	K562		pseudo_165	1	0	0.647305	0.0115562	low Arg RPMI	Cra	K562		pseudo_165	1	0	0.982652	0.0216818	low Lys RPMI	Cra	K562		SLC17A6
								-11	Thr72h	-0.040098			pseudo_166	1	0	0.333526	0.0062653	low Arg RPMI	Cri	K562		pseudo_166	1	0	0.327588	0.0118071	low Lys RPMI	Cri	K562		pseudo_166	1	0	0.332092	0.00811942	low Arg RPMI	Cra	K562		pseudo_166	1	0	0.713874	0.0570934	low Lys RPMI	Cra	K562		SLC17A7
								-10	Thr72h	-0.158599			pseudo_167	1	0	0.415244	0.0268244	low Arg RPMI	Cri	K562		pseudo_167	1	0	0.930378	-0.00313717	low Lys RPMI	Cri	K562		pseudo_167	1	0	0.31244	-0.0136653	low Arg RPMI	Cra	K562		pseudo_167	1	0	0.979063	0.00260307	low Lys RPMI	Cra	K562		SLC17A8
								-9	Thr72h	0.0496665			pseudo_168	1	0	0.157922	0.029038	low Arg RPMI	Cri	K562		pseudo_168	1	0	0.874801	-0.0132283	low Lys RPMI	Cri	K562		pseudo_168	1	0	0.970732	0.0359581	low Arg RPMI	Cra	K562		pseudo_168	1	0	0.592342	0.0424515	low Lys RPMI	Cra	K562		SLC1A1
								-8	Thr72h	0.0120528			pseudo_169	1	0	0.958907	0.0106756	low Arg RPMI	Cri	K562		pseudo_169	1	0	0.899574	0.00686783	low Lys RPMI	Cri	K562		pseudo_169	1	0	0.177329	-0.0257068	low Arg RPMI	Cra	K562		pseudo_169	1	0	0.412475	0.066858	low Lys RPMI	Cra	K562		SLC1A2
								-7	Thr72h	0.157472			pseudo_17	1	0	0.896028	0.0466988	low Arg RPMI	Cri	K562		pseudo_17	1	0	0.705369	-0.000873979	low Lys RPMI	Cri	K562		pseudo_17	1	0	0.48292	-0.006364	low Arg RPMI	Cra	K562		pseudo_17	1	0	0.287431	0.0529857	low Lys RPMI	Cra	K562		SLC1A3
								-6	Thr72h	0.181885			pseudo_170	1	0	0.139459	0.118828	low Arg RPMI	Cri	K562		pseudo_170	1	0	0.0809597	0.0464666	low Lys RPMI	Cri	K562		pseudo_170	1	0	0.132116	0.0973434	low Arg RPMI	Cra	K562		pseudo_170	1	0	0.148911	0.114607	low Lys RPMI	Cra	K562		SLC1A4
								-5	Thr72h	0.523334			pseudo_171	1	0	0.370601	-0.0183872	low Arg RPMI	Cri	K562		pseudo_171	1	0	0.0130307	0.0930271	low Lys RPMI	Cri	K562		pseudo_171	1	0	0.376525	0.0846697	low Arg RPMI	Cra	K562		pseudo_171	1	0	0.655497	0.0284705	low Lys RPMI	Cra	K562		SLC1A5
								-4	Thr72h	0.882307			pseudo_172	1	0	0.709427	0.00452779	low Arg RPMI	Cri	K562		pseudo_172	1	0	0.753232	-0.00296412	low Lys RPMI	Cri	K562		pseudo_172	1	0	0.251632	0.0710797	low Arg RPMI	Cra	K562		pseudo_172	1	0	0.173542	-0.0282752	low Lys RPMI	Cra	K562		SLC1A6
								-3	Thr72h	1.42884			pseudo_173	1	0	0.135113	-0.0335625	low Arg RPMI	Cri	K562		pseudo_173	1	0	0.936315	-0.0015969	low Lys RPMI	Cri	K562		pseudo_173	1	0	0.394563	-0.00731371	low Arg RPMI	Cra	K562		pseudo_173	1	0	0.995812	0.0546516	low Lys RPMI	Cra	K562		SLC1A7
								-2	Thr72h	2.18092			pseudo_174	1	0	0.959795	0.00186229	low Arg RPMI	Cri	K562		pseudo_174	1	0	0.680224	-0.0012213	low Lys RPMI	Cri	K562		pseudo_174	1	0	0.237073	0.099722	low Arg RPMI	Cra	K562		pseudo_174	1	0	0.864847	0.0566601	low Lys RPMI	Cra	K562		SLC25A12
								-1	Thr72h	3.05971			pseudo_175	1	0	0.665476	-0.00347193	low Arg RPMI	Cri	K562		pseudo_175	1	0	0.595463	0.0300697	low Lys RPMI	Cri	K562		pseudo_175	1	0	0.0327779	0.19585	low Arg RPMI	Cra	K562		pseudo_175	1	0	0.0792061	-0.0516218	low Lys RPMI	Cra	K562		SLC25A13
								0	Thr72h	2.95368			pseudo_176	1	0	0.663306	-0.00732174	low Arg RPMI	Cri	K562		pseudo_176	1	0	0.880689	0.00548336	low Lys RPMI	Cri	K562		pseudo_176	1	0	0.706441	0.0524839	low Arg RPMI	Cra	K562		pseudo_176	1	0	0.920563	-0.00801101	low Lys RPMI	Cra	K562		SLC25A15
								-11	Trp24h	1.0323			pseudo_177	1	0	0.265538	0.00514202	low Arg RPMI	Cri	K562		pseudo_177	1	0	0.220984	0.0331342	low Lys RPMI	Cri	K562		pseudo_177	1	0	0.0876392	-0.000862801	low Arg RPMI	Cra	K562		pseudo_177	1	0	0.851893	-0.00496318	low Lys RPMI	Cra	K562		SLC25A18
								-10	Trp24h	1.05059			pseudo_178	1	0	0.2121	0.0755975	low Arg RPMI	Cri	K562		pseudo_178	1	0	0.682929	-2.24e-05	low Lys RPMI	Cri	K562		pseudo_178	1	0	0.352762	0.00685346	low Arg RPMI	Cra	K562		pseudo_178	1	0	0.202157	-0.0209204	low Lys RPMI	Cra	K562		SLC25A2
								-9	Trp24h	1.0831			pseudo_179	1	0	0.967239	0.00679944	low Arg RPMI	Cri	K562		pseudo_179	1	0	0.729536	0.00335556	low Lys RPMI	Cri	K562		pseudo_179	1	0	0.483855	0.036932	low Arg RPMI	Cra	K562		pseudo_179	1	0	0.653332	0.0474489	low Lys RPMI	Cra	K562		SLC25A22
								-8	Trp24h	1.07327			pseudo_18	1	0	0.499165	0.068785	low Arg RPMI	Cri	K562		pseudo_18	1	0	0.974384	0.0071529	low Lys RPMI	Cri	K562		pseudo_18	1	0	0.814697	0.0618255	low Arg RPMI	Cra	K562		pseudo_18	1	0	0.0156642	0.165969	low Lys RPMI	Cra	K562		SLC32A1
								-7	Trp24h	1.1163			pseudo_180	1	0	0.329807	0.0323958	low Arg RPMI	Cri	K562		pseudo_180	1	0	0.343323	-0.0204116	low Lys RPMI	Cri	K562		pseudo_180	1	0	0.829844	0.0291723	low Arg RPMI	Cra	K562		pseudo_180	1	0	0.582585	0.043571	low Lys RPMI	Cra	K562		SLC36A1
								-6	Trp24h	1.16055			pseudo_181	1	0	0.886584	-0.0100877	low Arg RPMI	Cri	K562		pseudo_181	1	0	0.201362	-0.0152191	low Lys RPMI	Cri	K562		pseudo_181	1	0	0.369294	0.0803107	low Arg RPMI	Cra	K562		pseudo_181	1	0	0.895603	0.0256957	low Lys RPMI	Cra	K562		SLC36A2
								-5	Trp24h	1.26903			pseudo_182	1	0	0.790936	0.0148303	low Arg RPMI	Cri	K562		pseudo_182	1	0	0.648202	0.00293663	low Lys RPMI	Cri	K562		pseudo_182	1	0	0.599653	0.0291118	low Arg RPMI	Cra	K562		pseudo_182	1	0	0.279262	0.0581303	low Lys RPMI	Cra	K562		SLC36A3
								-4	Trp24h	1.17062			pseudo_183	1	0	0.5658	0.0401743	low Arg RPMI	Cri	K562		pseudo_183	1	0	0.0092169	-0.042963	low Lys RPMI	Cri	K562		pseudo_183	1	0	0.42085	-0.0180387	low Arg RPMI	Cra	K562		pseudo_183	1	0	0.583614	0.0527465	low Lys RPMI	Cra	K562		SLC36A4
								-3	Trp24h	1.20421			pseudo_184	1	0	0.49255	0.0337733	low Arg RPMI	Cri	K562		pseudo_184	1	0	0.100571	-0.0318755	low Lys RPMI	Cri	K562		pseudo_184	1	0	0.194923	0.0634221	low Arg RPMI	Cra	K562		pseudo_184	1	0	0.353544	-0.0108615	low Lys RPMI	Cra	K562		SLC38A1
								-2	Trp24h	1.16138			pseudo_185	1	0	0.273963	0.0850874	low Arg RPMI	Cri	K562		pseudo_185	1	0	0.555739	-0.0113081	low Lys RPMI	Cri	K562		pseudo_185	1	0	0.69313	0.0465024	low Arg RPMI	Cra	K562		pseudo_185	1	0	0.437716	-0.0169838	low Lys RPMI	Cra	K562		SLC38A10
								-1	Trp24h	1.09857			pseudo_186	1	0	0.960097	-0.00264223	low Arg RPMI	Cri	K562		pseudo_186	1	0	0.29341	-0.0273291	low Lys RPMI	Cri	K562		pseudo_186	1	0	0.130204	-0.0500624	low Arg RPMI	Cra	K562		pseudo_186	1	0	0.429789	-0.00519328	low Lys RPMI	Cra	K562		SLC38A11
								0	Trp24h	1.09973			pseudo_187	1	0	0.0936512	0.0513448	low Arg RPMI	Cri	K562		pseudo_187	1	0	0.205608	0.121874	low Lys RPMI	Cri	K562		pseudo_187	1	0	0.434811	0.00222816	low Arg RPMI	Cra	K562		pseudo_187	1	0	0.0167271	-0.0833496	low Lys RPMI	Cra	K562		SLC38A2
								-11	Trp48h	1.22805			pseudo_188	1	0	0.872448	0.00726301	low Arg RPMI	Cri	K562		pseudo_188	1	0	0.894847	0.0112635	low Lys RPMI	Cri	K562		pseudo_188	1	0	0.274622	0.122145	low Arg RPMI	Cra	K562		pseudo_188	1	0	0.620158	0.0927795	low Lys RPMI	Cra	K562		SLC38A3
								-10	Trp48h	1.16986			pseudo_189	1	0	0.809401	-0.0037023	low Arg RPMI	Cri	K562		pseudo_189	1	0	0.194084	0.0323085	low Lys RPMI	Cri	K562		pseudo_189	1	0	0.64408	0.0204596	low Arg RPMI	Cra	K562		pseudo_189	1	0	0.129678	-0.0522167	low Lys RPMI	Cra	K562		SLC38A4
								-9	Trp48h	1.23238			pseudo_19	1	0	0.96843	-0.00235166	low Arg RPMI	Cri	K562		pseudo_19	1	0	0.00493114	-0.0618366	low Lys RPMI	Cri	K562		pseudo_19	1	0	0.386682	-0.00828036	low Arg RPMI	Cra	K562		pseudo_19	1	0	0.892046	0.0223367	low Lys RPMI	Cra	K562		SLC38A7
								-8	Trp48h	1.2302			pseudo_190	1	0	0.595463	0.00944753	low Arg RPMI	Cri	K562		pseudo_190	1	0	0.325379	0.0226049	low Lys RPMI	Cri	K562		pseudo_190	1	0	0.457151	0.0560524	low Arg RPMI	Cra	K562		pseudo_190	1	0	0.269388	0.0703902	low Lys RPMI	Cra	K562		SLC38A8
								-7	Trp48h	1.32822			pseudo_191	1	0	0.205074	0.0243456	low Arg RPMI	Cri	K562		pseudo_191	1	0	0.254169	0.0256053	low Lys RPMI	Cri	K562		pseudo_191	1	0	0.233528	-0.00271118	low Arg RPMI	Cra	K562		pseudo_191	1	0	0.694946	0.0305189	low Lys RPMI	Cra	K562		SLC38A9
								-6	Trp48h	1.31647			pseudo_192	1	0	0.20668	0.0349666	low Arg RPMI	Cri	K562		pseudo_192	1	0	0.257921	0.0239168	low Lys RPMI	Cri	K562		pseudo_192	1	0	0.946867	0.029563	low Arg RPMI	Cra	K562		pseudo_192	1	0	0.913714	0.082442	low Lys RPMI	Cra	K562		SLC3A1
								-5	Trp48h	1.53201			pseudo_193	1	0	0.161469	0.0555827	low Arg RPMI	Cri	K562		pseudo_193	1	0	0.899574	-0.00706933	low Lys RPMI	Cri	K562		pseudo_193	1	0	0.468099	0.0103194	low Arg RPMI	Cra	K562		pseudo_193	1	0	0.424551	-0.0163592	low Lys RPMI	Cra	K562		SLC3A2
								-4	Trp48h	1.73749			pseudo_194	1	0	0.472069	0.0373937	low Arg RPMI	Cri	K562		pseudo_194	1	0	0.818674	0.0162326	low Lys RPMI	Cri	K562		pseudo_194	1	0	0.466265	0.042156	low Arg RPMI	Cra	K562		pseudo_194	1	0	0.666365	0.0090964	low Lys RPMI	Cra	K562		SLC43A1
								-3	Trp48h	2.21107			pseudo_195	1	0	0.222113	-0.0261663	low Arg RPMI	Cri	K562		pseudo_195	1	0	0.413536	0.0117437	low Lys RPMI	Cri	K562		pseudo_195	1	0	0.379766	-0.0181823	low Arg RPMI	Cra	K562		pseudo_195	1	0	0.522439	-0.00676231	low Lys RPMI	Cra	K562		SLC43A2
								-2	Trp48h	2.26728			pseudo_196	1	0	0.495379	-0.00755212	low Arg RPMI	Cri	K562		pseudo_196	1	0	0.695028	-0.010456	low Lys RPMI	Cri	K562		pseudo_196	1	0	0.168506	-0.0290777	low Arg RPMI	Cra	K562		pseudo_196	1	0	0.644727	0.024597	low Lys RPMI	Cra	K562		SLC43A3
								-1	Trp48h	2.3176			pseudo_197	1	0	0.292039	0.0479361	low Arg RPMI	Cri	K562		pseudo_197	1	0	0.193572	0.0535181	low Lys RPMI	Cri	K562		pseudo_197	1	0	0.979092	0.0216174	low Arg RPMI	Cra	K562		pseudo_197	1	0	0.976671	0.0213629	low Lys RPMI	Cra	K562		SLC6A14
								0	Trp48h	2.29431			pseudo_198	1	0	0.320263	0.0282356	low Arg RPMI	Cri	K562		pseudo_198	1	0	0.381067	-0.021404	low Lys RPMI	Cri	K562		pseudo_198	1	0	0.491367	0.00617838	low Arg RPMI	Cra	K562		pseudo_198	1	0	0.011533	0.217008	low Lys RPMI	Cra	K562		SLC6A15
								-11	Trp72h	1.24106			pseudo_199	1	0	0.280567	0.0411274	low Arg RPMI	Cri	K562		pseudo_199	1	0	0.185216	0.0213407	low Lys RPMI	Cri	K562		pseudo_199	1	0	0.395395	0.0778154	low Arg RPMI	Cra	K562		pseudo_199	1	0	0.254718	0.143848	low Lys RPMI	Cra	K562		SLC6A17
								-10	Trp72h	1.1855			pseudo_2	1	0	0.262982	-0.00851392	low Arg RPMI	Cri	K562		pseudo_2	1	0	0.963668	0.00357506	low Lys RPMI	Cri	K562		pseudo_2	1	0	0.574905	0.0480955	low Arg RPMI	Cra	K562		pseudo_2	1	0	0.477067	0.0728493	low Lys RPMI	Cra	K562		SLC6A18
								-9	Trp72h	1.26167			pseudo_20	1	0	0.465653	-0.0132012	low Arg RPMI	Cri	K562		pseudo_20	1	0	0.392538	-0.0124425	low Lys RPMI	Cri	K562		pseudo_20	1	0	0.44278	0.0276895	low Arg RPMI	Cra	K562		pseudo_20	1	0	0.817942	0.0281708	low Lys RPMI	Cra	K562		SLC6A19
								-8	Trp72h	1.26926			pseudo_200	1	0	0.859525	-0.00511989	low Arg RPMI	Cri	K562		pseudo_200	1	0	0.75891	0.00454672	low Lys RPMI	Cri	K562		pseudo_200	1	0	0.321859	0.104043	low Arg RPMI	Cra	K562		pseudo_200	1	0	0.641326	0.0806467	low Lys RPMI	Cra	K562		SLC6A20
								-7	Trp72h	1.32302			pseudo_201	1	0	0.0456042	-0.0440396	low Arg RPMI	Cri	K562		pseudo_201	1	0	0.909038	0.0071985	low Lys RPMI	Cri	K562		pseudo_201	1	0	0.333702	-0.017103	low Arg RPMI	Cra	K562		pseudo_201	1	0	0.700494	0.00971499	low Lys RPMI	Cra	K562		SLC6A5
								-6	Trp72h	1.40162			pseudo_202	1	0	0.924445	0.000425073	low Arg RPMI	Cri	K562		pseudo_202	1	0	0.387596	-0.0250774	low Lys RPMI	Cri	K562		pseudo_202	1	0	0.460784	0.0102117	low Arg RPMI	Cra	K562		pseudo_202	1	0	0.778573	0.0185676	low Lys RPMI	Cra	K562		SLC6A7
								-5	Trp72h	1.56367			pseudo_203	1	0	0.0841276	-0.0345997	low Arg RPMI	Cri	K562		pseudo_203	1	0	0.199727	-0.0322698	low Lys RPMI	Cri	K562		pseudo_203	1	0	0.0143737	0.194488	low Arg RPMI	Cra	K562		pseudo_203	1	0	0.444832	0.058664	low Lys RPMI	Cra	K562		SLC6A9
								-4	Trp72h	1.80206			pseudo_204	1	0	0.65358	0.000636522	low Arg RPMI	Cri	K562		pseudo_204	1	0	0.490668	0.00108794	low Lys RPMI	Cri	K562		pseudo_204	1	0	0.628056	0.0360333	low Arg RPMI	Cra	K562		pseudo_204	1	0	0.432422	-0.0236828	low Lys RPMI	Cra	K562		SLC7A1
								-3	Trp72h	2.21902			pseudo_205	1	0	0.191533	-0.0188985	low Arg RPMI	Cri	K562		pseudo_205	1	0	0.551739	-0.00968453	low Lys RPMI	Cri	K562		pseudo_205	1	0	0.892192	0.0432659	low Arg RPMI	Cra	K562		pseudo_205	1	0	0.398927	-0.0181769	low Lys RPMI	Cra	K562		SLC7A10
								-2	Trp72h	2.69634			pseudo_206	1	0	0.790936	0.00550701	low Arg RPMI	Cri	K562		pseudo_206	1	0	0.9482	0.0523697	low Lys RPMI	Cri	K562		pseudo_206	1	0	0.459875	-0.00670828	low Arg RPMI	Cra	K562		pseudo_206	1	0	0.778573	0.0280452	low Lys RPMI	Cra	K562		SLC7A11
								-1	Trp72h	3.05542			pseudo_207	1	0	0.124891	0.0306173	low Arg RPMI	Cri	K562		pseudo_207	1	0	0.0786478	-0.0495313	low Lys RPMI	Cri	K562		pseudo_207	1	0	0.359789	-0.00429466	low Arg RPMI	Cra	K562		pseudo_207	1	0	0.794721	0.0102681	low Lys RPMI	Cra	K562		SLC7A13
								0	Trp72h	3.06684			pseudo_208	1	0	0.235984	0.0407627	low Arg RPMI	Cri	K562		pseudo_208	1	0	0.3714	-0.0164114	low Lys RPMI	Cri	K562		pseudo_208	1	0	0.449035	-0.00789779	low Arg RPMI	Cra	K562		pseudo_208	1	0	0.486068	-0.0179087	low Lys RPMI	Cra	K562		SLC7A14
								-11	Tyr24h	0.393961			pseudo_209	1	0	0.0809597	-0.0351305	low Arg RPMI	Cri	K562		pseudo_209	1	0	0.167102	-0.0341534	low Lys RPMI	Cri	K562		pseudo_209	1	0	0.557674	0.00990428	low Arg RPMI	Cra	K562		pseudo_209	1	0	0.455629	-0.0103496	low Lys RPMI	Cra	K562		SLC7A2
								-10	Tyr24h	0.435916			pseudo_21	1	0	0.19874	-0.023652	low Arg RPMI	Cri	K562		pseudo_21	1	0	0.820541	0.00473161	low Lys RPMI	Cri	K562		pseudo_21	1	0	0.382208	-0.0137293	low Arg RPMI	Cra	K562		pseudo_21	1	0	0.473947	-0.00732373	low Lys RPMI	Cra	K562		SLC7A3
								-9	Tyr24h	0.475102			pseudo_210	1	0	0.172942	0.0399707	low Arg RPMI	Cri	K562		pseudo_210	1	0	0.529995	0.0305543	low Lys RPMI	Cri	K562		pseudo_210	1	0	0.0277582	0.162353	low Arg RPMI	Cra	K562		pseudo_210	1	0	0.924135	0.0371153	low Lys RPMI	Cra	K562		SLC7A4
								-8	Tyr24h	0.451022			pseudo_211	1	0	0.437826	-0.014608	low Arg RPMI	Cri	K562		pseudo_211	1	0	0.802464	-0.0178067	low Lys RPMI	Cri	K562		pseudo_211	1	0	0.134049	-0.0129952	low Arg RPMI	Cra	K562		pseudo_211	1	0	0.919372	0.0383476	low Lys RPMI	Cra	K562		SLC7A5
								-7	Tyr24h	0.579435			pseudo_212	1	0	0.361101	0.030004	low Arg RPMI	Cri	K562		pseudo_212	1	0	0.19874	-0.0326876	low Lys RPMI	Cri	K562		pseudo_212	1	0	0.645154	0.0512161	low Arg RPMI	Cra	K562		pseudo_212	1	0	0.321929	-0.0150912	low Lys RPMI	Cra	K562		SLC7A6
								-6	Tyr24h	0.73482			pseudo_213	1	0	0.555739	0.00575716	low Arg RPMI	Cri	K562		pseudo_213	1	0	0.950579	-0.000971958	low Lys RPMI	Cri	K562		pseudo_213	1	0	0.597572	0.0346589	low Arg RPMI	Cra	K562		pseudo_213	1	0	0.579503	0.0665301	low Lys RPMI	Cra	K562		SLC7A7
								-5	Tyr24h	0.896141			pseudo_214	1	0	0.638567	0.00438227	low Arg RPMI	Cri	K562		pseudo_214	1	0	0.376214	-0.0192461	low Lys RPMI	Cri	K562		pseudo_214	1	0	0.647305	-0.00233369	low Arg RPMI	Cra	K562		pseudo_214	1	0	0.787789	0.0278407	low Lys RPMI	Cra	K562		SLC7A8
								-4	Tyr24h	1.04344			pseudo_215	1	0	0.935128	0.0108873	low Arg RPMI	Cri	K562		pseudo_215	1	0	0.918515	0.00406549	low Lys RPMI	Cri	K562		pseudo_215	1	0	0.551652	0.0853017	low Arg RPMI	Cra	K562		pseudo_215	1	0	0.268089	-0.0192377	low Lys RPMI	Cra	K562		SLC7A9
								-3	Tyr24h	1.03532			pseudo_216	1	0	0.951768	1.37e-05	low Arg RPMI	Cri	K562		pseudo_216	1	0	0.48225	-0.0137101	low Lys RPMI	Cri	K562		pseudo_216	1	0	0.536809	0.0763047	low Arg RPMI	Cra	K562		pseudo_216	1	0	0.502168	0.00513932	low Lys RPMI	Cra	K562		SLC15A1
								-2	Tyr24h	1.09443			pseudo_217	1	0	0.584128	-0.00967662	low Arg RPMI	Cri	K562		pseudo_217	1	0	0.0379674	-0.0513335	low Lys RPMI	Cri	K562		pseudo_217	1	0	0.564738	-0.00699213	low Arg RPMI	Cra	K562		pseudo_217	1	0	0.511769	0.0784215	low Lys RPMI	Cra	K562		SLC15A2
								-1	Tyr24h	1.04078			pseudo_218	1	0	0.107565	-0.0270272	low Arg RPMI	Cri	K562		pseudo_218	1	0	0.607941	-0.0159174	low Lys RPMI	Cri	K562		pseudo_218	1	0	0.92186	0.0559701	low Arg RPMI	Cra	K562		pseudo_218	1	0	0.0683345	0.123595	low Lys RPMI	Cra	K562		SLC15A3
								0	Tyr24h	1.01302			pseudo_219	1	0	0.29341	0.0837578	low Arg RPMI	Cri	K562		pseudo_219	1	0	0.308057	-0.0248849	low Lys RPMI	Cri	K562		pseudo_219	1	0	0.915916	0.0151572	low Arg RPMI	Cra	K562		pseudo_219	1	0	0.298344	0.011879	low Lys RPMI	Cra	K562		SLC15A4
								-11	Tyr48h	0.519651			pseudo_22	1	0	0.549744	-0.0139722	low Arg RPMI	Cri	K562		pseudo_22	1	0	0.681833	-0.00439787	low Lys RPMI	Cri	K562		pseudo_22	1	0	0.570649	0.0128873	low Arg RPMI	Cra	K562		pseudo_22	1	0	0.883753	0.0541463	low Lys RPMI	Cra	K562		SLC16A10
								-10	Tyr48h	0.499438			pseudo_220	1	0	0.078902	0.0400434	low Arg RPMI	Cri	K562		pseudo_220	1	0	0.491608	-0.0196137	low Lys RPMI	Cri	K562		pseudo_220	1	0	0.836856	0.0560049	low Arg RPMI	Cra	K562		pseudo_220	1	0	0.296953	-0.0391788	low Lys RPMI	Cra	K562		SLC17A6
								-9	Tyr48h	0.580386			pseudo_221	1	0	0.455668	-0.0151733	low Arg RPMI	Cri	K562		pseudo_221	1	0	0.181085	0.0245249	low Lys RPMI	Cri	K562		pseudo_221	1	0	0.64348	0.0359152	low Arg RPMI	Cra	K562		pseudo_221	1	0	0.864847	0.0234047	low Lys RPMI	Cra	K562		SLC17A7
								-8	Tyr48h	0.547999			pseudo_222	1	0	0.256666	0.0399243	low Arg RPMI	Cri	K562		pseudo_222	1	0	0.327588	0.0179564	low Lys RPMI	Cri	K562		pseudo_222	1	0	0.0377199	-0.043581	low Arg RPMI	Cra	K562		pseudo_222	1	0	0.188704	-0.0326581	low Lys RPMI	Cra	K562		SLC17A8
								-7	Tyr48h	0.669845			pseudo_223	1	0	0.72505	-0.00934017	low Arg RPMI	Cri	K562		pseudo_223	1	0	0.310901	-0.0340055	low Lys RPMI	Cri	K562		pseudo_223	1	0	0.128313	0.00188007	low Arg RPMI	Cra	K562		pseudo_223	1	0	0.153611	0.101277	low Lys RPMI	Cra	K562		SLC1A1
								-6	Tyr48h	0.783827			pseudo_224	1	0	0.324645	-0.0289849	low Arg RPMI	Cri	K562		pseudo_224	1	0	0.602728	-0.0186609	low Lys RPMI	Cri	K562		pseudo_224	1	0	0.245492	0.0737029	low Arg RPMI	Cra	K562		pseudo_224	1	0	0.708288	0.0693043	low Lys RPMI	Cra	K562		SLC1A2
								-5	Tyr48h	1.09386			pseudo_225	1	0	0.737407	-0.00233421	low Arg RPMI	Cri	K562		pseudo_225	1	0	0.997021	0.00356257	low Lys RPMI	Cri	K562		pseudo_225	1	0	0.946867	0.0464658	low Arg RPMI	Cra	K562		pseudo_225	1	0	0.130821	-0.0241399	low Lys RPMI	Cra	K562		SLC1A3
								-4	Tyr48h	1.43089			pseudo_226	1	0	0.221548	0.0296391	low Arg RPMI	Cri	K562		pseudo_226	1	0	0.148052	-0.0287179	low Lys RPMI	Cri	K562		pseudo_226	1	0	0.441002	-0.0073242	low Arg RPMI	Cra	K562		pseudo_226	1	0	0.753391	-0.00476317	low Lys RPMI	Cra	K562		SLC1A4
								-3	Tyr48h	2.01822			pseudo_227	1	0	0.0885069	-0.0287815	low Arg RPMI	Cri	K562		pseudo_227	1	0	0.125627	-0.0338568	low Lys RPMI	Cri	K562		pseudo_227	1	0	0.770838	0.0550452	low Arg RPMI	Cra	K562		pseudo_227	1	0	0.860132	0.0234704	low Lys RPMI	Cra	K562		SLC1A5
								-2	Tyr48h	2.31621			pseudo_228	1	0	0.0454429	-0.0347784	low Arg RPMI	Cri	K562		pseudo_228	1	0	0.291356	0.0206596	low Lys RPMI	Cri	K562		pseudo_228	1	0	0.976703	0.065635	low Arg RPMI	Cra	K562		pseudo_228	1	0	0.681698	0.0213957	low Lys RPMI	Cra	K562		SLC1A6
								-1	Tyr48h	2.22896			pseudo_229	1	0	0.45117	0.0531175	low Arg RPMI	Cri	K562		pseudo_229	1	0	0.329807	-0.0308709	low Lys RPMI	Cri	K562		pseudo_229	1	0	0.946867	0.0772518	low Arg RPMI	Cra	K562		pseudo_229	1	0	0.356779	0.0858045	low Lys RPMI	Cra	K562		SLC1A7
								0	Tyr48h	2.20757			pseudo_23	1	0	0.29341	-0.0328848	low Arg RPMI	Cri	K562		pseudo_23	1	0	0.14597	0.0332727	low Lys RPMI	Cri	K562		pseudo_23	1	0	0.542681	0.0165731	low Arg RPMI	Cra	K562		pseudo_23	1	0	0.00705839	0.130875	low Lys RPMI	Cra	K562		SLC25A12
								-11	Tyr72h	0.574194			pseudo_230	1	0	0.0715615	0.098414	low Arg RPMI	Cri	K562		pseudo_230	1	0	0.518321	0.0234166	low Lys RPMI	Cri	K562		pseudo_230	1	0	0.0293894	-0.0395526	low Arg RPMI	Cra	K562		pseudo_230	1	0	0.677303	0.053073	low Lys RPMI	Cra	K562		SLC25A13
								-10	Tyr72h	0.594413			pseudo_231	1	0	0.102755	-0.0296418	low Arg RPMI	Cri	K562		pseudo_231	1	0	0.712765	-0.00284037	low Lys RPMI	Cri	K562		pseudo_231	1	0	0.260408	0.0805095	low Arg RPMI	Cra	K562		pseudo_231	1	0	0.5137	0.0460502	low Lys RPMI	Cra	K562		SLC25A15
								-9	Tyr72h	0.686136			pseudo_232	1	0	0.777164	-0.00742884	low Arg RPMI	Cri	K562		pseudo_232	1	0	0.225525	0.0212964	low Lys RPMI	Cri	K562		pseudo_232	1	0	0.580021	0.0643266	low Arg RPMI	Cra	K562		pseudo_232	1	0	0.785482	0.0426159	low Lys RPMI	Cra	K562		SLC25A18
								-8	Tyr72h	0.651631			pseudo_233	1	0	0.616324	0.0135916	low Arg RPMI	Cri	K562		pseudo_233	1	0	0.118067	-0.0210451	low Lys RPMI	Cri	K562		pseudo_233	1	0	0.16259	-0.0305697	low Arg RPMI	Cra	K562		pseudo_233	1	0	0.936054	0.0153561	low Lys RPMI	Cra	K562		SLC25A2
								-7	Tyr72h	0.742222			pseudo_234	1	0	0.976766	0.00093744	low Arg RPMI	Cri	K562		pseudo_234	1	0	0.0722694	0.0371727	low Lys RPMI	Cri	K562		pseudo_234	1	0	0.402091	-0.00356829	low Arg RPMI	Cra	K562		pseudo_234	1	0	0.0192752	-0.0532291	low Lys RPMI	Cra	K562		SLC25A22
								-6	Tyr72h	0.885734			pseudo_235	1	0	0.100261	-0.0366282	low Arg RPMI	Cri	K562		pseudo_235	1	0	0.110868	-0.034376	low Lys RPMI	Cri	K562		pseudo_235	1	0	0.270043	-0.0129195	low Arg RPMI	Cra	K562		pseudo_235	1	0	0.727342	0.0346134	low Lys RPMI	Cra	K562		SLC32A1
								-5	Tyr72h	1.15471			pseudo_236	1	0	0.089067	-0.0431147	low Arg RPMI	Cri	K562		pseudo_236	1	0	0.911406	-0.00386002	low Lys RPMI	Cri	K562		pseudo_236	1	0	0.153741	0.111023	low Arg RPMI	Cra	K562		pseudo_236	1	0	0.0861033	-0.0582231	low Lys RPMI	Cra	K562		SLC36A1
								-4	Tyr72h	1.58039			pseudo_237	1	0	0.0491054	0.0490997	low Arg RPMI	Cri	K562		pseudo_237	1	0	0.669822	0.00929719	low Lys RPMI	Cri	K562		pseudo_237	1	0	0.626589	-0.00191837	low Arg RPMI	Cra	K562		pseudo_237	1	0	0.256599	0.0870064	low Lys RPMI	Cra	K562		SLC36A2
								-3	Tyr72h	2.09501			pseudo_238	1	0	0.741918	0.0152666	low Arg RPMI	Cri	K562		pseudo_238	1	0	0.812875	-0.00456128	low Lys RPMI	Cri	K562		pseudo_238	1	0	0.099336	0.116204	low Arg RPMI	Cra	K562		pseudo_238	1	0	0.535195	0.0598939	low Lys RPMI	Cra	K562		SLC36A3
								-2	Tyr72h	2.59074			pseudo_239	1	0	0.0628652	-0.0356493	low Arg RPMI	Cri	K562		pseudo_239	1	0	0.349442	-0.0271973	low Lys RPMI	Cri	K562		pseudo_239	1	0	0.245492	-0.00861151	low Arg RPMI	Cra	K562		pseudo_239	1	0	0.464738	0.0491138	low Lys RPMI	Cra	K562		SLC36A4
								-1	Tyr72h	3.01857			pseudo_24	1	0	0.36425	-0.0207838	low Arg RPMI	Cri	K562		pseudo_24	1	0	0.275275	0.0247747	low Lys RPMI	Cri	K562		pseudo_24	1	0	0.925428	0.0476993	low Arg RPMI	Cra	K562		pseudo_24	1	0	0.675661	0.0126014	low Lys RPMI	Cra	K562		SLC38A1
								0	Tyr72h	2.92325			pseudo_240	1	0	0.250456	-0.0242204	low Arg RPMI	Cri	K562		pseudo_240	1	0	0.369803	-0.0226533	low Lys RPMI	Cri	K562		pseudo_240	1	0	0.285962	0.0792509	low Arg RPMI	Cra	K562		pseudo_240	1	0	0.983848	0.0885636	low Lys RPMI	Cra	K562		SLC38A10
								-11	Val24h	0.301372			pseudo_241	1	0	0.721693	-0.00905436	low Arg RPMI	Cri	K562		pseudo_241	1	0	0.867744	0.00342714	low Lys RPMI	Cri	K562		pseudo_241	1	0	0.116367	0.173528	low Arg RPMI	Cra	K562		pseudo_241	1	0	0.816777	0.0259882	low Lys RPMI	Cra	K562		SLC38A11
								-10	Val24h	0.366501			pseudo_242	1	0	0.499165	-0.013915	low Arg RPMI	Cri	K562		pseudo_242	1	0	0.159245	0.0229422	low Lys RPMI	Cri	K562		pseudo_242	1	0	0.0116469	0.156932	low Arg RPMI	Cra	K562		pseudo_242	1	0	0.897976	0.0241397	low Lys RPMI	Cra	K562		SLC38A2
								-9	Val24h	0.347874			pseudo_243	1	0	0.332035	-0.0169381	low Arg RPMI	Cri	K562		pseudo_243	1	0	0.76574	-0.0046513	low Lys RPMI	Cri	K562		pseudo_243	1	0	0.592385	-0.00304401	low Arg RPMI	Cra	K562		pseudo_243	1	0	0.950376	0.0243045	low Lys RPMI	Cra	K562		SLC38A3
								-8	Val24h	0.353272			pseudo_244	1	0	0.898392	0.0383197	low Arg RPMI	Cri	K562		pseudo_244	1	0	0.681833	0.00412399	low Lys RPMI	Cri	K562		pseudo_244	1	0	0.834517	0.0592462	low Arg RPMI	Cra	K562		pseudo_244	1	0	0.33304	-0.0313677	low Lys RPMI	Cra	K562		SLC38A4
								-7	Val24h	0.383427			pseudo_245	1	0	0.774875	0.0017261	low Arg RPMI	Cri	K562		pseudo_245	1	0	0.350212	-0.0148201	low Lys RPMI	Cri	K562		pseudo_245	1	0	0.683208	0.0311999	low Arg RPMI	Cra	K562		pseudo_245	1	0	0.282444	-0.0117122	low Lys RPMI	Cra	K562		SLC38A7
								-6	Val24h	0.418804			pseudo_246	1	0	0.774875	0.0134103	low Arg RPMI	Cri	K562		pseudo_246	1	0	0.935128	0.00768356	low Lys RPMI	Cri	K562		pseudo_246	1	0	0.104031	0.0991625	low Arg RPMI	Cra	K562		pseudo_246	1	0	0.0908698	-0.0401878	low Lys RPMI	Cra	K562		SLC38A8
								-5	Val24h	0.54606			pseudo_247	1	0	0.672	0.0494701	low Arg RPMI	Cri	K562		pseudo_247	1	0	0.166902	-0.0273049	low Lys RPMI	Cri	K562		pseudo_247	1	0	0.886276	0.0204168	low Arg RPMI	Cra	K562		pseudo_247	1	0	0.809796	0.0008006	low Lys RPMI	Cra	K562		SLC38A9
								-4	Val24h	0.650788			pseudo_248	1	0	0.752099	0.00937552	low Arg RPMI	Cri	K562		pseudo_248	1	0	0.303122	-0.0239662	low Lys RPMI	Cri	K562		pseudo_248	1	0	0.139981	0.120723	low Arg RPMI	Cra	K562		pseudo_248	1	0	0.936331	0.0236369	low Lys RPMI	Cra	K562		SLC3A1
								-3	Val24h	0.834464			pseudo_249	1	0	0.533916	0.0352753	low Arg RPMI	Cri	K562		pseudo_249	1	0	0.509654	-0.0161796	low Lys RPMI	Cri	K562		pseudo_249	1	0	0.130204	0.0112055	low Arg RPMI	Cra	K562		pseudo_249	1	0	0.993419	0.0230988	low Lys RPMI	Cra	K562		SLC3A2
								-2	Val24h	0.991347			pseudo_25	1	0	0.841965	-0.0140702	low Arg RPMI	Cri	K562		pseudo_25	1	0	0.773732	-0.0110538	low Lys RPMI	Cri	K562		pseudo_25	1	0	0.994623	0.0338316	low Arg RPMI	Cra	K562		pseudo_25	1	0	0.901538	0.0500787	low Lys RPMI	Cra	K562		SLC43A1
								-1	Val24h	1.00882			pseudo_250	1	0	0.829136	0.0490106	low Arg RPMI	Cri	K562		pseudo_250	1	0	0.89721	-0.005042	low Lys RPMI	Cri	K562		pseudo_250	1	0	0.918293	0.0240638	low Arg RPMI	Cra	K562		pseudo_250	1	0	0.316827	-0.0471096	low Lys RPMI	Cra	K562		SLC43A2
								0	Val24h	0.991076			pseudo_251	1	0	0.838462	0.00144246	low Arg RPMI	Cri	K562		pseudo_251	1	0	0.861872	0.0291926	low Lys RPMI	Cri	K562		pseudo_251	1	0	0.598612	0.0683702	low Arg RPMI	Cra	K562		pseudo_251	1	0	0.812121	0.0550873	low Lys RPMI	Cra	K562		SLC43A3
								-11	Val48h	0.37684			pseudo_252	1	0	0.413536	0.0250625	low Arg RPMI	Cri	K562		pseudo_252	1	0	0.356408	-0.0141282	low Lys RPMI	Cri	K562		pseudo_252	1	0	0.228281	0.104551	low Arg RPMI	Cra	K562		pseudo_252	1	0	0.249131	-0.0199986	low Lys RPMI	Cra	K562		SLC6A14
								-10	Val48h	0.319402			pseudo_253	1	0	0.458379	-0.00442754	low Arg RPMI	Cri	K562		pseudo_253	1	0	0.440477	0.0120825	low Lys RPMI	Cri	K562		pseudo_253	1	0	0.0474747	-0.0317697	low Arg RPMI	Cra	K562		pseudo_253	1	0	0.93844	-0.020289	low Lys RPMI	Cra	K562		SLC6A15
								-9	Val48h	0.396516			pseudo_254	1	0	0.390062	-0.0306629	low Arg RPMI	Cri	K562		pseudo_254	1	0	0.740789	-0.0133624	low Lys RPMI	Cri	K562		pseudo_254	1	0	0.65702	0.0754812	low Arg RPMI	Cra	K562		pseudo_254	1	0	0.475801	0.0659859	low Lys RPMI	Cra	K562		SLC6A17
								-8	Val48h	0.413474			pseudo_255	1	0	0.110534	-0.0371868	low Arg RPMI	Cri	K562		pseudo_255	1	0	0.777164	-0.00294891	low Lys RPMI	Cri	K562		pseudo_255	1	0	0.440114	0.0401296	low Arg RPMI	Cra	K562		pseudo_255	1	0	0.358346	0.11838	low Lys RPMI	Cra	K562		SLC6A18
								-7	Val48h	0.444144			pseudo_256	1	0	0.960097	0.0534617	low Arg RPMI	Cri	K562		pseudo_256	1	0	0.870095	0.0021206	low Lys RPMI	Cri	K562		pseudo_256	1	0	0.59135	0.00356093	low Arg RPMI	Cra	K562		pseudo_256	1	0	0.195417	-0.0275286	low Lys RPMI	Cra	K562		SLC6A19
								-6	Val48h	0.566621			pseudo_257	1	0	0.714993	-0.0146633	low Arg RPMI	Cri	K562		pseudo_257	1	0	0.797848	0.000153365	low Lys RPMI	Cri	K562		pseudo_257	1	0	0.361362	0.00432829	low Arg RPMI	Cra	K562		pseudo_257	1	0	0.0701722	0.145276	low Lys RPMI	Cra	K562		SLC6A20
								-5	Val48h	0.79896			pseudo_258	1	0	0.0609876	-0.0394916	low Arg RPMI	Cri	K562		pseudo_258	1	0	0.201889	-0.0407364	low Lys RPMI	Cri	K562		pseudo_258	1	0	0.901672	0.0541744	low Arg RPMI	Cra	K562		pseudo_258	1	0	0.976671	0.0214986	low Lys RPMI	Cra	K562		SLC6A5
								-4	Val48h	1.04189			pseudo_259	1	0	0.220984	0.0903035	low Arg RPMI	Cri	K562		pseudo_259	1	0	0.567823	-0.00918943	low Lys RPMI	Cri	K562		pseudo_259	1	0	0.148203	-0.00606251	low Arg RPMI	Cra	K562		pseudo_259	1	0	0.999402	0.00349236	low Lys RPMI	Cra	K562		SLC6A7
								-3	Val48h	1.63089			pseudo_26	1	0	0.38514	0.0250836	low Arg RPMI	Cri	K562		pseudo_26	1	0	0.45117	0.054437	low Lys RPMI	Cri	K562		pseudo_26	1	0	0.166662	0.173264	low Arg RPMI	Cra	K562		pseudo_26	1	0	0.153611	-0.0360047	low Lys RPMI	Cra	K562		SLC6A9
								-2	Val48h	2.09329			pseudo_260	1	0	0.105689	0.033911	low Arg RPMI	Cri	K562		pseudo_260	1	0	0.501063	-0.00577226	low Lys RPMI	Cri	K562		pseudo_260	1	0	0.556668	0.0671005	low Arg RPMI	Cra	K562		pseudo_260	1	0	0.435064	0.0717036	low Lys RPMI	Cra	K562		SLC7A1
								-1	Val48h	2.13961			pseudo_261	1	0	0.191533	-0.024024	low Arg RPMI	Cri	K562		pseudo_261	1	0	0.829136	0.00998927	low Lys RPMI	Cri	K562		pseudo_261	1	0	0.60696	0.0690203	low Arg RPMI	Cra	K562		pseudo_261	1	0	0.349008	0.00336024	low Lys RPMI	Cra	K562		SLC7A10
								0	Val48h	2.15841			pseudo_262	1	0	0.511574	-0.00732705	low Arg RPMI	Cri	K562		pseudo_262	1	0	0.1706	-0.0258156	low Lys RPMI	Cri	K562		pseudo_262	1	0	0.128313	0.120093	low Arg RPMI	Cra	K562		pseudo_262	1	0	0.293494	-0.0181117	low Lys RPMI	Cra	K562		SLC7A11
								-11	Val72h	0.421625			pseudo_263	1	0	0.676337	0.0119645	low Arg RPMI	Cri	K562		pseudo_263	1	0	0.14597	0.0539119	low Lys RPMI	Cri	K562		pseudo_263	1	0	0.415684	-0.0213101	low Arg RPMI	Cra	K562		pseudo_263	1	0	0.717233	0.0472824	low Lys RPMI	Cra	K562		SLC7A13
								-10	Val72h	0.428704			pseudo_264	1	0	0.650351	0.0165148	low Arg RPMI	Cri	K562		pseudo_264	1	0	0.103703	0.0324694	low Lys RPMI	Cri	K562		pseudo_264	1	0	0.812373	0.0270344	low Arg RPMI	Cra	K562		pseudo_264	1	0	0.719475	0.00857278	low Lys RPMI	Cra	K562		SLC7A14
								-9	Val72h	0.516844			pseudo_265	1	0	0.00603665	-0.0473968	low Arg RPMI	Cri	K562		pseudo_265	1	0	0.688418	0.110368	low Lys RPMI	Cri	K562		pseudo_265	1	0	0.880365	0.0150914	low Arg RPMI	Cra	K562		pseudo_265	1	0	0.231716	-0.0285902	low Lys RPMI	Cra	K562		SLC7A2
								-8	Val72h	0.438133			pseudo_266	1	0	0.749832	0.0107106	low Arg RPMI	Cri	K562		pseudo_266	1	0	0.603769	-0.00753272	low Lys RPMI	Cri	K562		pseudo_266	1	0	0.180382	0.00949084	low Arg RPMI	Cra	K562		pseudo_266	1	0	0.322662	0.0744536	low Lys RPMI	Cra	K562		SLC7A3
								-7	Val72h	0.552095			pseudo_267	1	0	0.525115	0.0656953	low Arg RPMI	Cri	K562		pseudo_267	1	0	0.841965	-0.00339014	low Lys RPMI	Cri	K562		pseudo_267	1	0	0.641934	0.0187469	low Arg RPMI	Cra	K562		pseudo_267	1	0	0.967105	0.0250135	low Lys RPMI	Cra	K562		SLC7A4
								-6	Val72h	0.717629			pseudo_268	1	0	0.326851	-0.0271748	low Arg RPMI	Cri	K562		pseudo_268	1	0	0.753232	-0.00852857	low Lys RPMI	Cri	K562		pseudo_268	1	0	0.161668	0.0791994	low Arg RPMI	Cra	K562		pseudo_268	1	0	0.264221	0.0910051	low Lys RPMI	Cra	K562		SLC7A5
								-5	Val72h	0.920018			pseudo_269	1	0	0.573912	-0.00466929	low Arg RPMI	Cri	K562		pseudo_269	1	0	0.178179	0.0281302	low Lys RPMI	Cri	K562		pseudo_269	1	0	0.114292	-0.0310955	low Arg RPMI	Cra	K562		pseudo_269	1	0	0.0583211	-0.0534776	low Lys RPMI	Cra	K562		SLC7A6
								-4	Val72h	1.22038			pseudo_27	1	0	0.84664	0.000305538	low Arg RPMI	Cri	K562		pseudo_27	1	0	0.185014	-0.0300007	low Lys RPMI	Cri	K562		pseudo_27	1	0	0.120248	0.0898621	low Arg RPMI	Cra	K562		pseudo_27	1	0	0.973083	0.0191442	low Lys RPMI	Cra	K562		SLC7A7
								-3	Val72h	1.67077			pseudo_270	1	0	0.91259	0.000121223	low Arg RPMI	Cri	K562		pseudo_270	1	0	0.675271	-0.0085817	low Lys RPMI	Cri	K562		pseudo_270	1	0	0.0765802	-0.0210752	low Arg RPMI	Cra	K562		pseudo_270	1	0	0.812121	0.0451674	low Lys RPMI	Cra	K562		SLC7A8
								-2	Val72h	2.26926			pseudo_271	1	0	0.28458	0.062696	low Arg RPMI	Cri	K562		pseudo_271	1	0	0.752099	0.00297879	low Lys RPMI	Cri	K562		pseudo_271	1	0	0.216923	0.0151193	low Arg RPMI	Cra	K562		pseudo_271	1	0	0.886121	0.0230121	low Lys RPMI	Cra	K562		SLC7A9
								-1	Val72h	2.94225			pseudo_272	1	0	0.0768871	-0.0316268	low Arg RPMI	Cri	K562		pseudo_272	1	0	0.300325	0.0273329	low Lys RPMI	Cri	K562		pseudo_272	1	0	0.249779	-0.0278377	low Arg RPMI	Cra	K562		pseudo_272	1	0	0.497404	0.000164927	low Lys RPMI	Cra	K562		SLC15A1
								0	Val72h	2.91224			pseudo_273	1	0	0.322449	0.0161331	low Arg RPMI	Cri	K562		pseudo_273	1	0	0.296163	0.0140841	low Lys RPMI	Cri	K562		pseudo_273	1	0	0.63979	0.023539	low Arg RPMI	Cra	K562		pseudo_273	1	0	0.847192	0.0304991	low Lys RPMI	Cra	K562		SLC15A2
													pseudo_274	1	0	0.273576	-0.0230372	low Arg RPMI	Cri	K562		pseudo_274	1	0	0.834962	0.0103971	low Lys RPMI	Cri	K562		pseudo_274	1	0	0.436575	0.0175736	low Arg RPMI	Cra	K562		pseudo_274	1	0	0.794721	0.036108	low Lys RPMI	Cra	K562		SLC15A3
													pseudo_275	1	0	0.463828	0.0133889	low Arg RPMI	Cri	K562		pseudo_275	1	0	0.249227	-0.0284876	low Lys RPMI	Cri	K562		pseudo_275	1	0	0.170833	0.0974856	low Arg RPMI	Cra	K562		pseudo_275	1	0	0.840152	0.0293361	low Lys RPMI	Cra	K562		SLC15A4
													pseudo_276	1	0	0.580032	0.00515627	low Arg RPMI	Cri	K562		pseudo_276	1	0	0.241174	-0.0227088	low Lys RPMI	Cri	K562		pseudo_276	1	0	0.304615	0.00570831	low Arg RPMI	Cra	K562		pseudo_276	1	0	0.00380942	-0.0964509	low Lys RPMI	Cra	K562		SLC16A10
													pseudo_277	1	0	0.0335045	-0.0435437	low Arg RPMI	Cri	K562		pseudo_277	1	0	0.656816	0.00962626	low Lys RPMI	Cri	K562		pseudo_277	1	0	0.746902	0.0570348	low Arg RPMI	Cra	K562		pseudo_277	1	0	0.278596	0.0889201	low Lys RPMI	Cra	K562		SLC17A6
													pseudo_278	1	0	0.732906	0.00236472	low Arg RPMI	Cri	K562		pseudo_278	1	0	0.0328876	0.0580302	low Lys RPMI	Cri	K562		pseudo_278	1	0	0.287316	-0.00650443	low Arg RPMI	Cra	K562		pseudo_278	1	0	0.655497	0.0326997	low Lys RPMI	Cra	K562		SLC17A7
													pseudo_279	1	0	0.976766	0.0132938	low Arg RPMI	Cri	K562		pseudo_279	1	0	0.654658	-0.0126513	low Lys RPMI	Cri	K562		pseudo_279	1	0	0.294844	0.0157079	low Arg RPMI	Cra	K562		pseudo_279	1	0	0.706058	0.0430847	low Lys RPMI	Cra	K562		SLC17A8
													pseudo_28	1	0	0.549744	-0.010022	low Arg RPMI	Cri	K562		pseudo_28	1	0	0.654658	0.0182971	low Lys RPMI	Cri	K562		pseudo_28	1	0	0.345822	0.0724639	low Arg RPMI	Cra	K562		pseudo_28	1	0	0.86131	0.0184824	low Lys RPMI	Cra	K562		SLC1A1
													pseudo_280	1	0	0.0996456	0.0892939	low Arg RPMI	Cri	K562		pseudo_280	1	0	0.506782	0.0100704	low Lys RPMI	Cri	K562		pseudo_280	1	0	0.657127	0.0655195	low Arg RPMI	Cra	K562		pseudo_280	1	0	0.397252	-0.0213801	low Lys RPMI	Cra	K562		SLC1A2
													pseudo_281	1	0	0.795542	-0.00241257	low Arg RPMI	Cri	K562		pseudo_281	1	0	0.643912	-0.00646539	low Lys RPMI	Cri	K562		pseudo_281	1	0	0.987454	0.0391431	low Arg RPMI	Cra	K562		pseudo_281	1	0	0.252224	0.0891708	low Lys RPMI	Cra	K562		SLC1A3
													pseudo_282	1	0	0.265538	0.0461056	low Arg RPMI	Cri	K562		pseudo_282	1	0	0.357968	0.0242505	low Lys RPMI	Cri	K562		pseudo_282	1	0	0.0385555	-0.0555522	low Arg RPMI	Cra	K562		pseudo_282	1	0	0.925326	0.0140953	low Lys RPMI	Cra	K562		SLC1A4
													pseudo_283	1	0	0.450273	-0.0185862	low Arg RPMI	Cri	K562		pseudo_283	1	0	0.930378	0.00303833	low Lys RPMI	Cri	K562		pseudo_283	1	0	0.604868	0.0831177	low Arg RPMI	Cra	K562		pseudo_283	1	0	0.00610543	0.16614	low Lys RPMI	Cra	K562		SLC1A5
													pseudo_284	1	0	0.883046	-0.00322674	low Arg RPMI	Cri	K562		pseudo_284	1	0	0.223246	-0.0237783	low Lys RPMI	Cri	K562		pseudo_284	1	0	0.455341	0.0716277	low Arg RPMI	Cra	K562		pseudo_284	1	0	0.667456	-0.00224027	low Lys RPMI	Cra	K562		SLC1A6
													pseudo_285	1	0	0.0090575	-0.0440298	low Arg RPMI	Cri	K562		pseudo_285	1	0	0.470231	-0.022409	low Lys RPMI	Cri	K562		pseudo_285	1	0	0.37491	0.0707942	low Arg RPMI	Cra	K562		pseudo_285	1	0	0.413331	-0.022661	low Lys RPMI	Cra	K562		SLC1A7
													pseudo_286	1	0	0.820996	0.0424397	low Arg RPMI	Cri	K562		pseudo_286	1	0	0.784042	0.00416986	low Lys RPMI	Cri	K562		pseudo_286	1	0	0.0141954	0.159771	low Arg RPMI	Cra	K562		pseudo_286	1	0	0.632913	0.0285707	low Lys RPMI	Cra	K562		SLC25A12
													pseudo_287	1	0	0.489729	0.111004	low Arg RPMI	Cri	K562		pseudo_287	1	0	0.803619	0.0166781	low Lys RPMI	Cri	K562		pseudo_287	1	0	0.944482	0.0286037	low Arg RPMI	Cra	K562		pseudo_287	1	0	0.0719683	0.092084	low Lys RPMI	Cra	K562		SLC25A13
													pseudo_288	1	0	0.607941	0.0159583	low Arg RPMI	Cri	K562		pseudo_288	1	0	0.0656614	-0.0190846	low Lys RPMI	Cri	K562		pseudo_288	1	0	0.490425	0.0480424	low Arg RPMI	Cra	K562		pseudo_288	1	0	0.315379	-0.0335595	low Lys RPMI	Cra	K562		SLC25A15
													pseudo_289	1	0	0.036072	0.0510828	low Arg RPMI	Cri	K562		pseudo_289	1	0	0.595463	0.0450363	low Lys RPMI	Cri	K562		pseudo_289	1	0	0.279253	0.115549	low Arg RPMI	Cra	K562		pseudo_289	1	0	0.0861033	-0.0431413	low Lys RPMI	Cra	K562		SLC25A18
													pseudo_29	1	0	0.35563	0.0200861	low Arg RPMI	Cri	K562		pseudo_29	1	0	0.779455	0.0147621	low Lys RPMI	Cri	K562		pseudo_29	1	0	0.891009	0.0730073	low Arg RPMI	Cra	K562		pseudo_29	1	0	0.483256	0.0488399	low Lys RPMI	Cra	K562		SLC25A2
													pseudo_290	1	0	0.803619	0.00877563	low Arg RPMI	Cri	K562		pseudo_290	1	0	0.503918	0.00927273	low Lys RPMI	Cri	K562		pseudo_290	1	0	0.853371	0.0144644	low Arg RPMI	Cra	K562		pseudo_290	1	0	0.310346	-0.0335021	low Lys RPMI	Cra	K562		SLC25A22
													pseudo_291	1	0	0.334273	-0.0149379	low Arg RPMI	Cri	K562		pseudo_291	1	0	0.466566	0.0337319	low Lys RPMI	Cri	K562		pseudo_291	1	0	0.389592	0.0529549	low Arg RPMI	Cra	K562		pseudo_291	1	0	0.877837	0.0429286	low Lys RPMI	Cra	K562		SLC32A1
													pseudo_292	1	0	0.28458	0.0227819	low Arg RPMI	Cri	K562		pseudo_292	1	0	0.956527	-0.00251205	low Lys RPMI	Cri	K562		pseudo_292	1	0	0.346589	0.11486	low Arg RPMI	Cra	K562		pseudo_292	1	0	0.554117	0.0982366	low Lys RPMI	Cra	K562		SLC36A1
													pseudo_293	1	0	0.462008	0.0281655	low Arg RPMI	Cri	K562		pseudo_293	1	0	0.690619	-0.0107747	low Lys RPMI	Cri	K562		pseudo_293	1	0	0.339727	0.0909376	low Arg RPMI	Cra	K562		pseudo_293	1	0	0.0161217	0.124798	low Lys RPMI	Cra	K562		SLC36A2
													pseudo_294	1	0	0.534899	0.0322053	low Arg RPMI	Cri	K562		pseudo_294	1	0	0.737407	-0.00751239	low Lys RPMI	Cri	K562		pseudo_294	1	0	0.722085	0.0388705	low Arg RPMI	Cra	K562		pseudo_294	1	0	0.761376	0.00262519	low Lys RPMI	Cra	K562		SLC36A3
													pseudo_295	1	0	0.812875	0.0575298	low Arg RPMI	Cri	K562		pseudo_295	1	0	0.572895	-0.00452216	low Lys RPMI	Cri	K562		pseudo_295	1	0	0.785768	0.066008	low Arg RPMI	Cra	K562		pseudo_295	1	0	0.397252	0.0601328	low Lys RPMI	Cra	K562		SLC36A4
													pseudo_296	1	0	0.0843961	0.0307225	low Arg RPMI	Cri	K562		pseudo_296	1	0	0.285253	-0.027378	low Lys RPMI	Cri	K562		pseudo_296	1	0	0.0490034	-0.0118628	low Arg RPMI	Cra	K562		pseudo_296	1	0	0.11414	-0.0354955	low Lys RPMI	Cra	K562		SLC38A1
													pseudo_297	1	0	0.632178	0.0159922	low Arg RPMI	Cri	K562		pseudo_297	1	0	0.460192	0.00898439	low Lys RPMI	Cri	K562		pseudo_297	1	0	0.681011	0.0663302	low Arg RPMI	Cra	K562		pseudo_297	1	0	0.249131	-0.0268514	low Lys RPMI	Cra	K562		SLC38A10
													pseudo_298	1	0	0.416957	0.0870234	low Arg RPMI	Cri	K562		pseudo_298	1	0	0.567823	0.00991774	low Lys RPMI	Cri	K562		pseudo_298	1	0	0.419987	0.0461642	low Arg RPMI	Cra	K562		pseudo_298	1	0	0.688427	0.011205	low Lys RPMI	Cra	K562		SLC38A11
													pseudo_299	1	0	0.69836	-0.00460717	low Arg RPMI	Cri	K562		pseudo_299	1	0	0.0887866	-0.0362105	low Lys RPMI	Cri	K562		pseudo_299	1	0	0.761693	0.034301	low Arg RPMI	Cra	K562		pseudo_299	1	0	0.608566	0.0568902	low Lys RPMI	Cra	K562		SLC38A2
													pseudo_3	1	0	0.30523	0.0148771	low Arg RPMI	Cri	K562		pseudo_3	1	0	0.299629	0.0192123	low Lys RPMI	Cri	K562		pseudo_3	1	0	0.530833	0.0246744	low Arg RPMI	Cra	K562		pseudo_3	1	0	0.127043	-0.038004	low Lys RPMI	Cra	K562		SLC38A3
													pseudo_30	1	0	0.815193	0.0133359	low Arg RPMI	Cri	K562		pseudo_30	1	0	0.871101	0.010967	low Lys RPMI	Cri	K562		pseudo_30	1	0	0.517178	0.0600201	low Arg RPMI	Cra	K562		pseudo_30	1	0	0.614877	0.00556627	low Lys RPMI	Cra	K562		SLC38A4
													pseudo_300	1	0	0.699447	0.0173142	low Arg RPMI	Cri	K562		pseudo_300	1	0	0.160132	0.00836705	low Lys RPMI	Cri	K562		pseudo_300	1	0	0.424316	0.00656634	low Arg RPMI	Cra	K562		pseudo_300	1	0	0.642552	0.0618531	low Lys RPMI	Cra	K562		SLC38A7
													pseudo_301	1	0	0.199786	-0.0262912	low Arg RPMI	Cri	K562		pseudo_301	1	0	0.595494	0.0073509	low Lys RPMI	Cri	K562		pseudo_301	1	0	0.989844	0.0964634	low Arg RPMI	Cra	K562		pseudo_301	1	0	0.259756	0.0627987	low Lys RPMI	Cra	K562		SLC38A8
													pseudo_302	1	0	0.833796	0.00562759	low Arg RPMI	Cri	K562		pseudo_302	1	0	0.503918	0.0208563	low Lys RPMI	Cri	K562		pseudo_302	1	0	0.317489	-0.00853022	low Arg RPMI	Cra	K562		pseudo_302	1	0	0.884937	0.0333255	low Lys RPMI	Cra	K562		SLC38A9
													pseudo_303	1	0	0.740789	0.0407867	low Arg RPMI	Cri	K562		pseudo_303	1	0	0.164622	0.0297468	low Lys RPMI	Cri	K562		pseudo_303	1	0	0.48479	-0.00581903	low Arg RPMI	Cra	K562		pseudo_303	1	0	0.782025	0.06014	low Lys RPMI	Cra	K562		SLC3A1
													pseudo_304	1	0	0.395023	0.00676597	low Arg RPMI	Cri	K562		pseudo_304	1	0	0.305935	0.0592734	low Lys RPMI	Cri	K562		pseudo_304	1	0	0.421715	-0.00157533	low Arg RPMI	Cra	K562		pseudo_304	1	0	0.323396	0.0872318	low Lys RPMI	Cra	K562		SLC3A2
													pseudo_305	1	0	0.52804	0.0129498	low Arg RPMI	Cri	K562		pseudo_305	1	0	0.769162	0.0314549	low Lys RPMI	Cri	K562		pseudo_305	1	0	0.610104	0.051844	low Arg RPMI	Cra	K562		pseudo_305	1	0	0.987437	0.0424578	low Lys RPMI	Cra	K562		SLC43A1
													pseudo_306	1	0	0.981531	0.0107421	low Arg RPMI	Cri	K562		pseudo_306	1	0	0.67418	-0.00926888	low Lys RPMI	Cri	K562		pseudo_306	1	0	0.629118	0.0148719	low Arg RPMI	Cra	K562		pseudo_306	1	0	0.827277	0.0206807	low Lys RPMI	Cra	K562		SLC43A2
													pseudo_307	1	0	0.176261	0.0485363	low Arg RPMI	Cri	K562		pseudo_307	1	0	0.48039	-0.0126471	low Lys RPMI	Cri	K562		pseudo_307	1	0	0.316041	0.0108883	low Arg RPMI	Cra	K562		pseudo_307	1	0	0.558142	0.0295008	low Lys RPMI	Cra	K562		SLC43A3
													pseudo_308	1	0	0.50719	-0.0145308	low Arg RPMI	Cri	K562		pseudo_308	1	0	0.680738	0.0244745	low Lys RPMI	Cri	K562		pseudo_308	1	0	0.329971	0.0388324	low Arg RPMI	Cra	K562		pseudo_308	1	0	0.610666	0.0972075	low Lys RPMI	Cra	K562		SLC6A14
													pseudo_309	1	0	0.679643	0.0337661	low Arg RPMI	Cri	K562		pseudo_309	1	0	0.985105	0.0216681	low Lys RPMI	Cri	K562		pseudo_309	1	0	0.912352	0.0285632	low Arg RPMI	Cra	K562		pseudo_309	1	0	0.713874	0.0867922	low Lys RPMI	Cra	K562		SLC6A15
													pseudo_31	1	0	0.918515	-0.00401714	low Arg RPMI	Cri	K562		pseudo_31	1	0	0.452966	-0.0122539	low Lys RPMI	Cri	K562		pseudo_31	1	0	0.60278	0.0791016	low Arg RPMI	Cra	K562		pseudo_31	1	0	0.0620017	0.129377	low Lys RPMI	Cra	K562		SLC6A17
													pseudo_310	1	0	0.0694718	-0.0227594	low Arg RPMI	Cri	K562		pseudo_310	1	0	0.479462	-0.0132514	low Lys RPMI	Cri	K562		pseudo_310	1	0	0.0203953	0.106934	low Arg RPMI	Cra	K562		pseudo_310	1	0	0.775124	0.0373	low Lys RPMI	Cra	K562		SLC6A18
													pseudo_311	1	0	0.240142	-0.0185467	low Arg RPMI	Cri	K562		pseudo_311	1	0	0.709427	-0.015267	low Lys RPMI	Cri	K562		pseudo_311	1	0	0.701994	0.0290699	low Arg RPMI	Cra	K562		pseudo_311	1	0	0.735238	0.0147411	low Lys RPMI	Cra	K562		SLC6A19
													pseudo_312	1	0	0.799001	-0.00294586	low Arg RPMI	Cri	K562		pseudo_312	1	0	0.696131	-0.0221234	low Lys RPMI	Cri	K562		pseudo_312	1	0	0.750307	0.00484033	low Arg RPMI	Cra	K562		pseudo_312	1	0	0.424551	-0.0124263	low Lys RPMI	Cra	K562		SLC6A20
													pseudo_313	1	0	0.687319	0.00685191	low Arg RPMI	Cri	K562		pseudo_313	1	0	0.986297	0.0607201	low Lys RPMI	Cri	K562		pseudo_313	1	0	0.549652	0.0160461	low Arg RPMI	Cra	K562		pseudo_313	1	0	0.27069	-0.0088078	low Lys RPMI	Cra	K562		SLC6A5
													pseudo_314	1	0	0.892485	0.00564527	low Arg RPMI	Cri	K562		pseudo_314	1	0	0.804774	0.00195842	low Lys RPMI	Cri	K562		pseudo_314	1	0	0.453534	0.00847413	low Arg RPMI	Cra	K562		pseudo_314	1	0	0.555122	-0.00826102	low Lys RPMI	Cra	K562		SLC6A7
													pseudo_315	1	0	0.93394	0.00128701	low Arg RPMI	Cri	K562		pseudo_315	1	0	0.0822677	0.041447	low Lys RPMI	Cri	K562		pseudo_315	1	0	0.737845	0.00738423	low Arg RPMI	Cra	K562		pseudo_315	1	0	0.810958	0.00423797	low Lys RPMI	Cra	K562		SLC6A9
													pseudo_316	1	0	0.992255	0.00634251	low Arg RPMI	Cri	K562		pseudo_316	1	0	0.422118	-0.0193902	low Lys RPMI	Cri	K562		pseudo_316	1	0	0.249779	0.151853	low Arg RPMI	Cra	K562		pseudo_316	1	0	0.841324	0.0419889	low Lys RPMI	Cra	K562		SLC7A1
													pseudo_317	1	0	0.534899	0.0142406	low Arg RPMI	Cri	K562		pseudo_317	1	0	0.132019	-0.0314702	low Lys RPMI	Cri	K562		pseudo_317	1	0	0.220865	0.07542	low Arg RPMI	Cra	K562		pseudo_317	1	0	0.359132	-0.0217628	low Lys RPMI	Cra	K562		SLC7A10
													pseudo_318	1	0	0.631115	-0.0108854	low Arg RPMI	Cri	K562		pseudo_318	1	0	0.950579	-0.00183728	low Lys RPMI	Cri	K562		pseudo_318	1	0	0.0948116	0.103718	low Arg RPMI	Cra	K562		pseudo_318	1	0	0.265506	-0.00297535	low Lys RPMI	Cra	K562		SLC7A11
													pseudo_319	1	0	0.84664	0.00693112	low Arg RPMI	Cri	K562		pseudo_319	1	0	0.7487	0.00723466	low Lys RPMI	Cri	K562		pseudo_319	1	0	0.182338	0.00300076	low Arg RPMI	Cra	K562		pseudo_319	1	0	0.772828	0.00614126	low Lys RPMI	Cra	K562		SLC7A13
													pseudo_32	1	0	0.315199	0.0267668	low Arg RPMI	Cri	K562		pseudo_32	1	0	0.622645	-0.0032795	low Lys RPMI	Cri	K562		pseudo_32	1	0	0.366109	0.0205873	low Arg RPMI	Cra	K562		pseudo_32	1	0	0.416765	0.0794467	low Lys RPMI	Cra	K562		SLC7A14
													pseudo_320	1	0	0.722811	0.0118966	low Arg RPMI	Cri	K562		pseudo_320	1	0	0.703876	-0.00719999	low Lys RPMI	Cri	K562		pseudo_320	1	0	0.0784527	-0.0353644	low Arg RPMI	Cra	K562		pseudo_320	1	0	0.0794628	0.0762163	low Lys RPMI	Cra	K562		SLC7A2
													pseudo_321	1	0	0.472069	-0.0131111	low Arg RPMI	Cri	K562		pseudo_321	1	0	0.942256	-0.00388422	low Lys RPMI	Cri	K562		pseudo_321	1	0	0.919482	0.0368604	low Arg RPMI	Cra	K562		pseudo_321	1	0	0.830784	-0.00667552	low Lys RPMI	Cra	K562		SLC7A3
													pseudo_322	1	0	0.550741	-0.00769039	low Arg RPMI	Cri	K562		pseudo_322	1	0	0.338779	-0.0163002	low Lys RPMI	Cri	K562		pseudo_322	1	0	0.920671	0.0311651	low Arg RPMI	Cra	K562		pseudo_322	1	0	0.296259	-0.0221847	low Lys RPMI	Cra	K562		SLC7A4
													pseudo_323	1	0	0.204008	-0.0190074	low Arg RPMI	Cri	K562		pseudo_323	1	0	0.122342	-0.0686973	low Lys RPMI	Cri	K562		pseudo_323	1	0	0.234873	0.112921	low Arg RPMI	Cra	K562		pseudo_323	1	0	0.461082	0.0909217	low Lys RPMI	Cra	K562		SLC7A5
													pseudo_324	1	0	0.909038	0.0031309	low Arg RPMI	Cri	K562		pseudo_324	1	0	0.898392	0.00153315	low Lys RPMI	Cri	K562		pseudo_324	1	0	0.866208	0.0600322	low Arg RPMI	Cra	K562		pseudo_324	1	0	0.840152	0.045673	low Lys RPMI	Cra	K562		SLC7A6
													pseudo_325	1	0	0.793238	0.00743949	low Arg RPMI	Cri	K562		pseudo_325	1	0	0.557744	0.0453728	low Lys RPMI	Cri	K562		pseudo_325	1	0	0.83218	0.0267452	low Arg RPMI	Cra	K562		pseudo_325	1	0	0.793565	0.0245958	low Lys RPMI	Cra	K562		SLC7A7
													pseudo_326	1	0	0.0876721	0.0543356	low Arg RPMI	Cri	K562		pseudo_326	1	0	0.315199	-0.0171984	low Lys RPMI	Cri	K562		pseudo_326	1	0	0.388768	-0.0163624	low Arg RPMI	Cra	K562		pseudo_326	1	0	0.991026	0.0257857	low Lys RPMI	Cra	K562		SLC7A8
													pseudo_327	1	0	0.329066	0.01759	low Arg RPMI	Cri	K562		pseudo_327	1	0	0.0513839	0.0353755	low Lys RPMI	Cri	K562		pseudo_327	1	0	0.603824	0.10043	low Arg RPMI	Cra	K562		pseudo_327	1	0	0.932477	0.0421788	low Lys RPMI	Cra	K562		SLC7A9
													pseudo_328	1	0	0.0942373	0.0403771	low Arg RPMI	Cri	K562		pseudo_328	1	0	0.15058	-0.0314705	low Lys RPMI	Cri	K562		pseudo_328	1	0	0.451732	0.0487975	low Arg RPMI	Cra	K562		pseudo_328	1	0	0.470252	-0.00609326	low Lys RPMI	Cra	K562		SLC15A1
													pseudo_329	1	0	0.558748	-0.0140122	low Arg RPMI	Cri	K562		pseudo_329	1	0	0.58721	0.00960517	low Lys RPMI	Cri	K562		pseudo_329	1	0	0.957601	0.0251214	low Arg RPMI	Cra	K562		pseudo_329	1	0	0.678401	0.0291768	low Lys RPMI	Cra	K562		SLC15A2
													pseudo_33	1	0	0.630054	0.00780598	low Arg RPMI	Cri	K562		pseudo_33	1	0	0.122704	-0.0220062	low Lys RPMI	Cri	K562		pseudo_33	1	0	0.277925	0.0812652	low Arg RPMI	Cra	K562		pseudo_33	1	0	0.332292	-0.0300107	low Lys RPMI	Cra	K562		SLC15A3
													pseudo_330	1	0	0.404216	0.0279562	low Arg RPMI	Cri	K562		pseudo_330	1	0	0.840797	-0.00617574	low Lys RPMI	Cri	K562		pseudo_330	1	0	0.723207	0.112414	low Arg RPMI	Cra	K562		pseudo_330	1	0	0.897976	0.0397697	low Lys RPMI	Cra	K562		SLC15A4
													pseudo_331	1	0	0.566811	-0.00664311	low Arg RPMI	Cri	K562		pseudo_331	1	0	0.65358	0.00797231	low Lys RPMI	Cri	K562		pseudo_331	1	0	0.397063	0.0977591	low Arg RPMI	Cra	K562		pseudo_331	1	0	0.104196	0.0976318	low Lys RPMI	Cra	K562		SLC16A10
													pseudo_332	1	0	0.216509	-0.0221477	low Arg RPMI	Cri	K562		pseudo_332	1	0	0.00614747	0.0521657	low Lys RPMI	Cri	K562		pseudo_332	1	0	0.975509	0.0569195	low Arg RPMI	Cra	K562		pseudo_332	1	0	0.956349	0.0310729	low Lys RPMI	Cra	K562		SLC17A6
													pseudo_333	1	0	0.506782	0.023372	low Arg RPMI	Cri	K562		pseudo_333	1	0	0.0939439	-0.0324541	low Lys RPMI	Cri	K562		pseudo_333	1	0	0.682109	0.0131757	low Arg RPMI	Cra	K562		pseudo_333	1	0	0.702718	0.0218793	low Lys RPMI	Cra	K562		SLC17A7
													pseudo_334	1	0	0.543782	0.0469658	low Arg RPMI	Cri	K562		pseudo_334	1	0	0.0916228	0.0399579	low Lys RPMI	Cri	K562		pseudo_334	1	0	0.650537	0.111667	low Arg RPMI	Cra	K562		pseudo_334	1	0	0.871928	0.0286646	low Lys RPMI	Cra	K562		SLC17A8
													pseudo_335	1	0	0.884225	0.0118529	low Arg RPMI	Cri	K562		pseudo_335	1	0	0.459285	-0.0093314	low Lys RPMI	Cri	K562		pseudo_335	1	0	0.352762	0.0884524	low Arg RPMI	Cra	K562		pseudo_335	1	0	0.736369	0.0774419	low Lys RPMI	Cra	K562		SLC1A1
													pseudo_336	1	0	0.252308	-0.0294709	low Arg RPMI	Cri	K562		pseudo_336	1	0	0.458379	-0.014155	low Lys RPMI	Cri	K562		pseudo_336	1	0	0.103395	0.0978882	low Arg RPMI	Cra	K562		pseudo_336	1	0	0.0327842	0.12772	low Lys RPMI	Cra	K562		SLC1A2
													pseudo_337	1	0	0.651427	-0.00637892	low Arg RPMI	Cri	K562		pseudo_337	1	0	0.795542	0.00798076	low Lys RPMI	Cri	K562		pseudo_337	1	0	0.54203	0.0784231	low Arg RPMI	Cra	K562		pseudo_337	1	0	0.112433	0.12047	low Lys RPMI	Cra	K562		SLC1A3
													pseudo_338	1	0	0.84781	0.012431	low Arg RPMI	Cri	K562		pseudo_338	1	0	0.110201	-0.03893	low Lys RPMI	Cri	K562		pseudo_338	1	0	0.0803915	0.130221	low Arg RPMI	Cra	K562		pseudo_338	1	0	0.543122	0.00467799	low Lys RPMI	Cra	K562		SLC1A4
													pseudo_339	1	0	0.9482	0.0152277	low Arg RPMI	Cri	K562		pseudo_339	1	0	0.845125	0.0035272	low Lys RPMI	Cri	K562		pseudo_339	1	0	0.997013	0.0247589	low Arg RPMI	Cra	K562		pseudo_339	1	0	0.846018	0.0178751	low Lys RPMI	Cra	K562		SLC1A5
													pseudo_34	1	0	0.497155	0.0349995	low Arg RPMI	Cri	K562		pseudo_34	1	0	0.373	-0.0210059	low Lys RPMI	Cri	K562		pseudo_34	1	0	0.58825	0.02479	low Arg RPMI	Cra	K562		pseudo_34	1	0	0.462908	0.00689651	low Lys RPMI	Cra	K562		SLC1A6
													pseudo_340	1	0	0.702768	0.00133376	low Arg RPMI	Cri	K562		pseudo_340	1	0	0.277251	0.0261526	low Lys RPMI	Cri	K562		pseudo_340	1	0	0.940907	0.0627349	low Arg RPMI	Cra	K562		pseudo_340	1	0	0.366248	0.010652	low Lys RPMI	Cra	K562		SLC1A7
													pseudo_341	1	0	0.0370007	-0.0329373	low Arg RPMI	Cri	K562		pseudo_341	1	0	0.395023	-0.00440499	low Lys RPMI	Cri	K562		pseudo_341	1	0	0.123863	-0.0352218	low Arg RPMI	Cra	K562		pseudo_341	1	0	0.357562	0.0914999	low Lys RPMI	Cra	K562		SLC25A12
													pseudo_342	1	0	0.456571	-0.0122497	low Arg RPMI	Cri	K562		pseudo_342	1	0	0.861872	0.00449283	low Lys RPMI	Cri	K562		pseudo_342	1	0	0.192868	0.00876764	low Arg RPMI	Cra	K562		pseudo_342	1	0	0.575404	0.0195678	low Lys RPMI	Cra	K562		SLC25A13
													pseudo_343	1	0	0.957717	0.033003	low Arg RPMI	Cri	K562		pseudo_343	1	0	0.678549	0.0223887	low Lys RPMI	Cri	K562		pseudo_343	1	0	0.951637	0.0745659	low Arg RPMI	Cra	K562		pseudo_343	1	0	0.203753	0.105732	low Lys RPMI	Cra	K562		SLC25A15
													pseudo_344	1	0	0.625816	-0.00610378	low Arg RPMI	Cri	K562		pseudo_344	1	0	0.189006	-0.033348	low Lys RPMI	Cri	K562		pseudo_344	1	0	0.611154	0.0627342	low Arg RPMI	Cra	K562		pseudo_344	1	0	0.829614	0.102786	low Lys RPMI	Cra	K562		SLC25A18
													pseudo_345	1	0	0.510613	0.0201063	low Arg RPMI	Cri	K562		pseudo_345	1	0	0.313045	0.0203223	low Lys RPMI	Cri	K562		pseudo_345	1	0	0.353538	0.0722298	low Arg RPMI	Cra	K562		pseudo_345	1	0	0.576428	0.056446	low Lys RPMI	Cra	K562		SLC25A2
													pseudo_346	1	0	0.139459	0.042989	low Arg RPMI	Cri	K562		pseudo_346	1	0	0.613175	0.0455157	low Lys RPMI	Cri	K562		pseudo_346	1	0	0.41397	0.00701404	low Arg RPMI	Cra	K562		pseudo_346	1	0	0.0132073	-0.0731225	low Lys RPMI	Cra	K562		SLC25A22
													pseudo_347	1	0	0.034768	0.0862159	low Arg RPMI	Cri	K562		pseudo_347	1	0	0.341046	-0.0226466	low Lys RPMI	Cri	K562		pseudo_347	1	0	0.641217	0.0134962	low Arg RPMI	Cra	K562		pseudo_347	1	0	0.526347	0.0489773	low Lys RPMI	Cra	K562		SLC32A1
													pseudo_348	1	0	0.562773	0.0045621	low Arg RPMI	Cri	K562		pseudo_348	1	0	0.827972	-0.00101282	low Lys RPMI	Cri	K562		pseudo_348	1	0	0.125333	-0.0102503	low Arg RPMI	Cra	K562		pseudo_348	1	0	0.165624	0.0888698	low Lys RPMI	Cra	K562		SLC36A1
													pseudo_349	1	0	0.297546	-0.0141308	low Arg RPMI	Cri	K562		pseudo_349	1	0	0.793238	0.00376348	low Lys RPMI	Cri	K562		pseudo_349	1	0	0.878003	0.0256706	low Arg RPMI	Cra	K562		pseudo_349	1	0	0.249748	-0.00980232	low Lys RPMI	Cra	K562		SLC36A2
													pseudo_35	1	0	0.432553	0.0177302	low Arg RPMI	Cri	K562		pseudo_35	1	0	0.891304	0.00385801	low Lys RPMI	Cri	K562		pseudo_35	1	0	0.662443	0.108847	low Arg RPMI	Cra	K562		pseudo_35	1	0	0.403976	0.0608624	low Lys RPMI	Cra	K562		SLC36A3
													pseudo_350	1	0	0.456571	-0.0150337	low Arg RPMI	Cri	K562		pseudo_350	1	0	0.206144	0.0307977	low Lys RPMI	Cri	K562		pseudo_350	1	0	0.253495	0.0969313	low Arg RPMI	Cra	K562		pseudo_350	1	0	0.947988	0.0299503	low Lys RPMI	Cra	K562		SLC36A4
													pseudo_351	1	0	0.486917	0.0166585	low Arg RPMI	Cri	K562		pseudo_351	1	0	0.520258	0.0143594	low Lys RPMI	Cri	K562		pseudo_351	1	0	0.79384	0.0150435	low Arg RPMI	Cra	K562		pseudo_351	1	0	0.0931851	0.119216	low Lys RPMI	Cra	K562		SLC38A1
													pseudo_352	1	0	0.578145	-9.99e-05	low Arg RPMI	Cri	K562		pseudo_352	1	0	0.755502	-0.0134057	low Lys RPMI	Cri	K562		pseudo_352	1	0	0.593421	0.0726718	low Arg RPMI	Cra	K562		pseudo_352	1	0	0.244846	0.0556968	low Lys RPMI	Cra	K562		SLC38A10
													pseudo_353	1	0	0.96843	0.00471459	low Arg RPMI	Cri	K562		pseudo_353	1	0	0.0901957	-0.0370446	low Lys RPMI	Cri	K562		pseudo_353	1	0	0.791532	0.0418717	low Arg RPMI	Cra	K562		pseudo_353	1	0	0.46749	0.0563492	low Lys RPMI	Cra	K562		SLC38A11
													pseudo_354	1	0	0.163265	-0.0241892	low Arg RPMI	Cri	K562		pseudo_354	1	0	0.98034	0.000169707	low Lys RPMI	Cri	K562		pseudo_354	1	0	0.202774	-0.0145233	low Arg RPMI	Cra	K562		pseudo_354	1	0	0.637189	0.0483137	low Lys RPMI	Cra	K562		SLC38A2
													pseudo_355	1	0	0.0966112	-0.0322085	low Arg RPMI	Cri	K562		pseudo_355	1	0	0.0936512	-0.0221002	low Lys RPMI	Cri	K562		pseudo_355	1	0	0.572865	0.020368	low Arg RPMI	Cra	K562		pseudo_355	1	0	0.0516831	0.137927	low Lys RPMI	Cra	K562		SLC38A3
													pseudo_356	1	0	0.32099	0.0317617	low Arg RPMI	Cri	K562		pseudo_356	1	0	0.214848	0.121481	low Lys RPMI	Cri	K562		pseudo_356	1	0	0.0458234	-0.0488904	low Arg RPMI	Cra	K562		pseudo_356	1	0	0.597071	0.0186033	low Lys RPMI	Cra	K562		SLC38A4
													pseudo_357	1	0	0.0233373	0.0504981	low Arg RPMI	Cri	K562		pseudo_357	1	0	0.470231	-0.0124616	low Lys RPMI	Cri	K562		pseudo_357	1	0	0.290722	0.0665609	low Arg RPMI	Cra	K562		pseudo_357	1	0	0.0739693	-0.0725556	low Lys RPMI	Cra	K562		SLC38A7
													pseudo_358	1	0	0.830301	0.00196837	low Arg RPMI	Cri	K562		pseudo_358	1	0	0.0128677	0.0461309	low Lys RPMI	Cri	K562		pseudo_358	1	0	0.0918881	-0.0267719	low Arg RPMI	Cra	K562		pseudo_358	1	0	0.113455	-0.0371595	low Lys RPMI	Cra	K562		SLC38A8
													pseudo_359	1	0	0.712765	0.00963228	low Arg RPMI	Cri	K562		pseudo_359	1	0	0.31881	0.00995153	low Lys RPMI	Cri	K562		pseudo_359	1	0	0.027999	-0.0453383	low Arg RPMI	Cra	K562		pseudo_359	1	0	0.114829	-0.0229684	low Lys RPMI	Cra	K562		SLC38A9
													pseudo_36	1	0	0.749832	0.0234031	low Arg RPMI	Cri	K562		pseudo_36	1	0	0.572895	-0.0127311	low Lys RPMI	Cri	K562		pseudo_36	1	0	0.930188	0.0408216	low Arg RPMI	Cra	K562		pseudo_36	1	0	0.176884	0.0831522	low Lys RPMI	Cra	K562		SLC3A1
													pseudo_360	1	0	0.505826	-0.0220274	low Arg RPMI	Cri	K562		pseudo_360	1	0	0.372199	0.0208461	low Lys RPMI	Cri	K562		pseudo_360	1	0	0.366903	0.00326302	low Arg RPMI	Cra	K562		pseudo_360	1	0	0.670732	0.0784245	low Lys RPMI	Cra	K562		SLC3A2
													pseudo_361	1	0	0.15058	-0.0271476	low Arg RPMI	Cri	K562		pseudo_361	1	0	0.886584	-0.00385254	low Lys RPMI	Cri	K562		pseudo_361	1	0	0.618524	0.090779	low Arg RPMI	Cra	K562		pseudo_361	1	0	0.138639	-0.0327252	low Lys RPMI	Cra	K562		SLC43A1
													pseudo_362	1	0	0.618428	0.0138555	low Arg RPMI	Cri	K562		pseudo_362	1	0	0.23776	-0.020376	low Lys RPMI	Cri	K562		pseudo_362	1	0	0.115672	0.0750463	low Arg RPMI	Cra	K562		pseudo_362	1	0	0.439489	0.0494266	low Lys RPMI	Cra	K562		SLC43A2
													pseudo_363	1	0	0.853663	0.00257069	low Arg RPMI	Cri	K562		pseudo_363	1	0	0.478534	0.0114553	low Lys RPMI	Cri	K562		pseudo_363	1	0	0.203306	-0.0083154	low Arg RPMI	Cra	K562		pseudo_363	1	0	0.660922	0.0527422	low Lys RPMI	Cra	K562		SLC43A3
													pseudo_364	1	0	0.735155	0.00211445	low Arg RPMI	Cri	K562		pseudo_364	1	0	0.0927776	0.0852456	low Lys RPMI	Cri	K562		pseudo_364	1	0	0.825176	0.0423651	low Arg RPMI	Cra	K562		pseudo_364	1	0	0.760234	0.0411191	low Lys RPMI	Cra	K562		SLC6A14
													pseudo_365	1	0	0.899574	0.0141659	low Arg RPMI	Cri	K562		pseudo_365	1	0	0.0544963	0.0932641	low Lys RPMI	Cri	K562		pseudo_365	1	0	0.763976	0.0427635	low Arg RPMI	Cra	K562		pseudo_365	1	0	0.185696	-0.0312278	low Lys RPMI	Cra	K562		SLC6A15
													pseudo_366	1	0	0.00236577	-0.0521178	low Arg RPMI	Cri	K562		pseudo_366	1	0	0.326114	-0.0209136	low Lys RPMI	Cri	K562		pseudo_366	1	0	0.668973	0.0559674	low Arg RPMI	Cra	K562		pseudo_366	1	0	0.273965	-0.0143795	low Lys RPMI	Cra	K562		SLC6A17
													pseudo_367	1	0	0.631115	-0.0061017	low Arg RPMI	Cri	K562		pseudo_367	1	0	0.999404	-0.00556205	low Lys RPMI	Cri	K562		pseudo_367	1	0	0.912352	0.00346004	low Arg RPMI	Cra	K562		pseudo_367	1	0	0.0476749	-0.0473757	low Lys RPMI	Cra	K562		SLC6A18
													pseudo_368	1	0	0.190014	0.025037	low Arg RPMI	Cri	K562		pseudo_368	1	0	0.142279	0.0412151	low Lys RPMI	Cri	K562		pseudo_368	1	0	0.544668	0.0345936	low Arg RPMI	Cra	K562		pseudo_368	1	0	0.0746996	-0.0383247	low Lys RPMI	Cra	K562		SLC6A19
													pseudo_369	1	0	0.894847	0.00523362	low Arg RPMI	Cri	K562		pseudo_369	1	0	0.00646173	0.0501725	low Lys RPMI	Cri	K562		pseudo_369	1	0	0.622752	0.00327356	low Arg RPMI	Cra	K562		pseudo_369	1	0	0.240613	0.0687095	low Lys RPMI	Cra	K562		SLC6A20
													pseudo_37	1	0	0.323912	-0.0254519	low Arg RPMI	Cri	K562		pseudo_37	1	0	0.49255	0.0254648	low Lys RPMI	Cri	K562		pseudo_37	1	0	0.631247	0.0269339	low Arg RPMI	Cra	K562		pseudo_37	1	0	0.358346	-0.0193803	low Lys RPMI	Cra	K562		SLC6A5
													pseudo_370	1	0	0.834962	0.0439095	low Arg RPMI	Cri	K562		pseudo_370	1	0	0.964858	0.0205552	low Lys RPMI	Cri	K562		pseudo_370	1	0	0.955215	0.05321	low Arg RPMI	Cra	K562		pseudo_370	1	0	0.216295	-0.0122407	low Lys RPMI	Cra	K562		SLC6A7
													pseudo_371	1	0	0.744176	0.0183486	low Arg RPMI	Cri	K562		pseudo_371	1	0	0.903121	0.0137233	low Lys RPMI	Cri	K562		pseudo_371	1	0	0.290039	0.0489549	low Arg RPMI	Cra	K562		pseudo_371	1	0	0.739763	-0.00240604	low Lys RPMI	Cra	K562		SLC6A9
													pseudo_372	1	0	0.585155	-0.00669228	low Arg RPMI	Cri	K562		pseudo_372	1	0	0.964858	0.00356719	low Lys RPMI	Cri	K562		pseudo_372	1	0	0.306736	0.0650437	low Arg RPMI	Cra	K562		pseudo_372	1	0	0.983848	0.0191382	low Lys RPMI	Cra	K562		SLC7A1
													pseudo_373	1	0	0.0378293	-0.0535331	low Arg RPMI	Cri	K562		pseudo_373	1	0	0.774875	-0.0104338	low Lys RPMI	Cri	K562		pseudo_373	1	0	0.203306	-0.00991434	low Arg RPMI	Cra	K562		pseudo_373	1	0	0.642552	0.010415	low Lys RPMI	Cra	K562		SLC7A10
													pseudo_374	1	0	0.0841276	0.0954282	low Arg RPMI	Cri	K562		pseudo_374	1	0	0.134724	0.065401	low Lys RPMI	Cri	K562		pseudo_374	1	0	0.881547	0.0375299	low Arg RPMI	Cra	K562		pseudo_374	1	0	0.138639	0.0963195	low Lys RPMI	Cra	K562		SLC7A11
													pseudo_375	1	0	0.106265	-0.0283394	low Arg RPMI	Cri	K562		pseudo_375	1	0	0.351754	0.0197085	low Lys RPMI	Cri	K562		pseudo_375	1	0	0.663529	0.0137577	low Arg RPMI	Cra	K562		pseudo_375	1	0	0.113455	0.0856915	low Lys RPMI	Cra	K562		SLC7A13
													pseudo_376	1	0	0.737407	0.0145777	low Arg RPMI	Cri	K562		pseudo_376	1	0	0.513497	0.0175787	low Lys RPMI	Cri	K562		pseudo_376	1	0	0.681011	0.0419591	low Arg RPMI	Cra	K562		pseudo_376	1	0	0.17833	0.0978886	low Lys RPMI	Cra	K562		SLC7A14
													pseudo_377	1	0	0.167361	0.0261455	low Arg RPMI	Cri	K562		pseudo_377	1	0	0.151697	0.0368326	low Lys RPMI	Cri	K562		pseudo_377	1	0	0.951637	0.0497551	low Arg RPMI	Cra	K562		pseudo_377	1	0	0.445726	-0.0195133	low Lys RPMI	Cra	K562		SLC7A2
													pseudo_378	1	0	0.707205	-0.0107275	low Arg RPMI	Cri	K562		pseudo_378	1	0	0.777164	0.00698938	low Lys RPMI	Cri	K562		pseudo_378	1	0	0.80889	0.0205088	low Arg RPMI	Cra	K562		pseudo_378	1	0	0.230547	-0.0284636	low Lys RPMI	Cra	K562		SLC7A3
													pseudo_379	1	0	0.689518	0.0201607	low Arg RPMI	Cri	K562		pseudo_379	1	0	0.0791569	-0.050862	low Lys RPMI	Cri	K562		pseudo_379	1	0	0.134829	0.130674	low Arg RPMI	Cra	K562		pseudo_379	1	0	0.89086	0.0979197	low Lys RPMI	Cra	K562		SLC7A4
													pseudo_38	1	0	0.298933	-0.0143772	low Arg RPMI	Cri	K562		pseudo_38	1	0	0.165531	-0.0209834	low Lys RPMI	Cri	K562		pseudo_38	1	0	0.722085	0.103049	low Arg RPMI	Cra	K562		pseudo_38	1	0	0.682798	0.0727537	low Lys RPMI	Cra	K562		SLC7A5
													pseudo_380	1	0	0.434307	-0.00906705	low Arg RPMI	Cri	K562		pseudo_380	1	0	0.499165	0.0204265	low Lys RPMI	Cri	K562		pseudo_380	1	0	0.971926	0.0592999	low Arg RPMI	Cra	K562		pseudo_380	1	0	0.135862	0.154944	low Lys RPMI	Cra	K562		SLC7A6
													pseudo_381	1	0	0.535882	-0.00837958	low Arg RPMI	Cri	K562		pseudo_381	1	0	0.101814	0.031204	low Lys RPMI	Cri	K562		pseudo_381	1	0	0.988649	0.0125161	low Arg RPMI	Cra	K562		pseudo_381	1	0	0.506956	-0.0119985	low Lys RPMI	Cra	K562		SLC7A7
													pseudo_382	1	0	0.793238	-0.0028593	low Arg RPMI	Cri	K562		pseudo_382	1	0	0.611972	0.0043336	low Lys RPMI	Cri	K562		pseudo_382	1	0	0.00898775	0.163768	low Arg RPMI	Cra	K562		pseudo_382	1	0	0.617734	-0.000741057	low Lys RPMI	Cra	K562		SLC7A8
													pseudo_383	1	0	0.373802	-0.0121616	low Arg RPMI	Cri	K562		pseudo_383	1	0	0.431678	0.0187061	low Lys RPMI	Cri	K562		pseudo_383	1	0	0.41226	-0.0151447	low Arg RPMI	Cra	K562		pseudo_383	1	0	0.589807	-0.00599745	low Lys RPMI	Cra	K562		SLC7A9
													pseudo_384	1	0	0.144321	0.0288578	low Arg RPMI	Cri	K562		pseudo_384	1	0	0.0830607	0.0361777	low Lys RPMI	Cri	K562		pseudo_384	1	0	0.674434	0.000884418	low Arg RPMI	Cra	K562		pseudo_384	1	0	0.228803	-0.0261291	low Lys RPMI	Cra	K562
													pseudo_385	1	0	0.972002	0.00203489	low Arg RPMI	Cri	K562		pseudo_385	1	0	0.771446	-0.019421	low Lys RPMI	Cri	K562		pseudo_385	1	0	0.157227	0.0907156	low Arg RPMI	Cra	K562		pseudo_385	1	0	0.893231	0.0245571	low Lys RPMI	Cra	K562
													pseudo_386	1	0	0.500113	0.0312294	low Arg RPMI	Cri	K562		pseudo_386	1	0	0.837295	-0.00398661	low Lys RPMI	Cri	K562		pseudo_386	1	0	0.578996	0.0190774	low Arg RPMI	Cra	K562		pseudo_386	1	0	0.514668	-0.0159105	low Lys RPMI	Cra	K562
													pseudo_387	1	0	0.299629	0.0310416	low Arg RPMI	Cri	K562		pseudo_387	1	0	0.518321	0.00250195	low Lys RPMI	Cri	K562		pseudo_387	1	0	0.367699	0.147195	low Arg RPMI	Cra	K562		pseudo_387	1	0	0.261026	-0.0282174	low Lys RPMI	Cra	K562
													pseudo_388	1	0	0.145144	-0.0326342	low Arg RPMI	Cri	K562		pseudo_388	1	0	0.322449	0.0204312	low Lys RPMI	Cri	K562		pseudo_388	1	0	0.475478	0.04591	low Arg RPMI	Cra	K562		pseudo_388	1	0	0.0672062	-0.0554886	low Lys RPMI	Cra	K562
													pseudo_389	1	0	0.620535	-0.0160119	low Arg RPMI	Cri	K562		pseudo_389	1	0	0.836502	0.00353422	low Lys RPMI	Cri	K562		pseudo_389	1	0	0.761693	0.0804999	low Arg RPMI	Cra	K562		pseudo_389	1	0	0.461082	0.0488742	low Lys RPMI	Cra	K562
													pseudo_39	1	0	0.550741	-0.00911713	low Arg RPMI	Cri	K562		pseudo_39	1	0	0.973193	0.0028239	low Lys RPMI	Cri	K562		pseudo_39	1	0	0.0349157	-0.0292489	low Arg RPMI	Cra	K562		pseudo_39	1	0	0.0371848	-0.0481545	low Lys RPMI	Cra	K562
													pseudo_390	1	0	0.720574	-0.0085642	low Arg RPMI	Cri	K562		pseudo_390	1	0	0.660058	0.0341689	low Lys RPMI	Cri	K562		pseudo_390	1	0	0.108241	-0.031371	low Arg RPMI	Cra	K562		pseudo_390	1	0	0.365453	-0.00714962	low Lys RPMI	Cra	K562
													pseudo_391	1	0	0.907854	0.00166262	low Arg RPMI	Cri	K562		pseudo_391	1	0	0.909038	0.00299523	low Lys RPMI	Cri	K562		pseudo_391	1	0	0.790378	0.0529338	low Arg RPMI	Cra	K562		pseudo_391	1	0	0.539152	-0.00171444	low Lys RPMI	Cra	K562
													pseudo_392	1	0	0.867744	0.00718716	low Arg RPMI	Cri	K562		pseudo_392	1	0	0.71834	-0.0107673	low Lys RPMI	Cri	K562		pseudo_392	1	0	0.393652	0.129237	low Arg RPMI	Cra	K562		pseudo_392	1	0	0.778573	0.038209	low Lys RPMI	Cra	K562
													pseudo_393	1	0	0.861872	0.0122141	low Arg RPMI	Cri	K562		pseudo_393	1	0	0.300325	0.0312693	low Lys RPMI	Cri	K562		pseudo_393	1	0	0.912352	0.0178013	low Arg RPMI	Cra	K562		pseudo_393	1	0	0.773976	0.0275701	low Lys RPMI	Cra	K562
													pseudo_394	1	0	0.693924	-0.0130133	low Arg RPMI	Cri	K562		pseudo_394	1	0	0.814034	-0.00120534	low Lys RPMI	Cri	K562		pseudo_394	1	0	0.873281	0.0256223	low Arg RPMI	Cra	K562		pseudo_394	1	0	0.80631	0.0215622	low Lys RPMI	Cra	K562
													pseudo_395	1	0	0.720574	0.0101058	low Arg RPMI	Cri	K562		pseudo_395	1	0	0.573912	-0.00399533	low Lys RPMI	Cri	K562		pseudo_395	1	0	0.781166	0.0657059	low Arg RPMI	Cra	K562		pseudo_395	1	0	0.759092	0.0178432	low Lys RPMI	Cra	K562
													pseudo_396	1	0	0.486917	0.0177983	low Arg RPMI	Cri	K562		pseudo_396	1	0	0.570864	0.0133487	low Lys RPMI	Cri	K562		pseudo_396	1	0	0.945674	0.0349564	low Arg RPMI	Cra	K562		pseudo_396	1	0	0.967105	0.0299327	low Lys RPMI	Cra	K562
													pseudo_397	1	0	0.690619	0.0847662	low Arg RPMI	Cri	K562		pseudo_397	1	0	0.222679	-0.0214664	low Lys RPMI	Cri	K562		pseudo_397	1	0	0.0314552	0.177207	low Arg RPMI	Cra	K562		pseudo_397	1	0	0.404821	0.0652122	low Lys RPMI	Cra	K562
													pseudo_398	1	0	0.604811	0.00704513	low Arg RPMI	Cri	K562		pseudo_398	1	0	0.58721	0.0227267	low Lys RPMI	Cri	K562		pseudo_398	1	0	0.229931	-0.00969066	low Arg RPMI	Cra	K562		pseudo_398	1	0	0.73298	0.0900743	low Lys RPMI	Cra	K562
													pseudo_399	1	0	0.954147	0.004841	low Arg RPMI	Cri	K562		pseudo_399	1	0	0.539825	-0.0136679	low Lys RPMI	Cri	K562		pseudo_399	1	0	0.753717	0.0425865	low Arg RPMI	Cra	K562		pseudo_399	1	0	0.795878	0.0138928	low Lys RPMI	Cra	K562
													pseudo_4	1	0	0.84898	0.00225922	low Arg RPMI	Cri	K562		pseudo_4	1	0	0.0628174	0.0388548	low Lys RPMI	Cri	K562		pseudo_4	1	0	0.209762	0.0829736	low Arg RPMI	Cra	K562		pseudo_4	1	0	0.988633	0.016807	low Lys RPMI	Cra	K562
													pseudo_40	1	0	0.85015	0.00407758	low Arg RPMI	Cri	K562		pseudo_40	1	0	0.00800891	-0.0529389	low Lys RPMI	Cri	K562		pseudo_40	1	0	0.981481	0.0659603	low Arg RPMI	Cra	K562		pseudo_40	1	0	0.463823	0.0485496	low Lys RPMI	Cra	K562
													pseudo_400	1	0	0.544773	-0.00337276	low Arg RPMI	Cri	K562		pseudo_400	1	0	0.543782	-0.0110813	low Lys RPMI	Cri	K562		pseudo_400	1	0	0.945674	0.0210742	low Arg RPMI	Cra	K562		pseudo_400	1	0	0.663097	0.0710082	low Lys RPMI	Cra	K562
													pseudo_401	1	0	0.0414139	0.0495365	low Arg RPMI	Cri	K562		pseudo_401	1	0	0.0246427	-0.0385044	low Lys RPMI	Cri	K562		pseudo_401	1	0	0.0776521	-0.0375553	low Arg RPMI	Cra	K562		pseudo_401	1	0	0.67292	0.045183	low Lys RPMI	Cra	K562
													pseudo_402	1	0	0.0605768	-0.0294313	low Arg RPMI	Cri	K562		pseudo_402	1	0	0.439592	-0.0153662	low Lys RPMI	Cri	K562		pseudo_402	1	0	0.801935	0.0182649	low Arg RPMI	Cra	K562		pseudo_402	1	0	0.9456	0.0407158	low Lys RPMI	Cra	K562
													pseudo_403	1	0	0.677456	-0.0119709	low Arg RPMI	Cri	K562		pseudo_403	1	0	0.632178	0.00970411	low Lys RPMI	Cri	K562		pseudo_403	1	0	0.509458	0.054255	low Arg RPMI	Cra	K562		pseudo_403	1	0	0.41302	0.0436208	low Lys RPMI	Cra	K562
													pseudo_404	1	0	0.204541	0.131598	low Arg RPMI	Cri	K562		pseudo_404	1	0	0.687319	0.00595561	low Lys RPMI	Cri	K562		pseudo_404	1	0	0.506579	0.0366135	low Arg RPMI	Cra	K562		pseudo_404	1	0	0.897976	0.028941	low Lys RPMI	Cra	K562
													pseudo_405	1	0	0.0195396	0.038882	low Arg RPMI	Cri	K562		pseudo_405	1	0	0.0725067	0.0327489	low Lys RPMI	Cri	K562		pseudo_405	1	0	0.906417	0.0182239	low Arg RPMI	Cra	K562		pseudo_405	1	0	0.876655	0.020936	low Lys RPMI	Cra	K562
													pseudo_406	1	0	0.552738	-0.00310857	low Arg RPMI	Cri	K562		pseudo_406	1	0	0.325379	0.0181301	low Lys RPMI	Cri	K562		pseudo_406	1	0	0.33288	0.0744823	low Arg RPMI	Cra	K562		pseudo_406	1	0	0.742029	0.0241336	low Lys RPMI	Cra	K562
													pseudo_407	1	0	0.720574	-0.0108771	low Arg RPMI	Cri	K562		pseudo_407	1	0	0.778309	0.00408021	low Lys RPMI	Cri	K562		pseudo_407	1	0	0.304615	0.0572095	low Arg RPMI	Cra	K562		pseudo_407	1	0	0.205358	-0.0358553	low Lys RPMI	Cra	K562
													pseudo_408	1	0	0.067209	-0.0382721	low Arg RPMI	Cri	K562		pseudo_408	1	0	0.130493	0.031596	low Lys RPMI	Cri	K562		pseudo_408	1	0	0.713131	0.0067349	low Arg RPMI	Cra	K562		pseudo_408	1	0	0.113113	0.0859383	low Lys RPMI	Cra	K562
													pseudo_409	1	0	0.874801	0.0016517	low Arg RPMI	Cri	K562		pseudo_409	1	0	0.24134	-0.0149778	low Lys RPMI	Cri	K562		pseudo_409	1	0	0.855618	0.0366484	low Arg RPMI	Cra	K562		pseudo_409	1	0	0.501213	0.0686048	low Lys RPMI	Cra	K562
													pseudo_41	1	0	0.979149	0.000367057	low Arg RPMI	Cri	K562		pseudo_41	1	0	0.824482	-0.00948821	low Lys RPMI	Cri	K562		pseudo_41	1	0	0.928998	0.0472123	low Arg RPMI	Cra	K562		pseudo_41	1	0	0.5137	0.0134502	low Lys RPMI	Cra	K562
													pseudo_410	1	0	0.390062	0.0215014	low Arg RPMI	Cri	K562		pseudo_410	1	0	0.143093	0.111349	low Lys RPMI	Cri	K562		pseudo_410	1	0	0.339727	0.011202	low Arg RPMI	Cra	K562		pseudo_410	1	0	0.491718	0.0788998	low Lys RPMI	Cra	K562
													pseudo_411	1	0	0.421255	-0.0218259	low Arg RPMI	Cri	K562		pseudo_411	1	0	0.165531	0.0490982	low Lys RPMI	Cri	K562		pseudo_411	1	0	0.249163	0.0523773	low Arg RPMI	Cra	K562		pseudo_411	1	0	0.848367	0.00176841	low Lys RPMI	Cra	K562
													pseudo_412	1	0	0.634304	0.0123154	low Arg RPMI	Cri	K562		pseudo_412	1	0	0.644984	0.00353598	low Lys RPMI	Cri	K562		pseudo_412	1	0	0.547656	0.0303826	low Arg RPMI	Cra	K562		pseudo_412	1	0	0.0683345	-0.0313028	low Lys RPMI	Cra	K562
													pseudo_413	1	0	0.676363	0.00702003	low Arg RPMI	Cri	K562		pseudo_413	1	0	0.722811	-0.0121551	low Lys RPMI	Cri	K562		pseudo_413	1	0	0.388768	0.0217913	low Arg RPMI	Cra	K562		pseudo_413	1	0	0.130439	0.0816031	low Lys RPMI	Cra	K562
													pseudo_414	1	0	0.506782	-0.00698436	low Arg RPMI	Cri	K562		pseudo_414	1	0	0.454766	-0.0153398	low Lys RPMI	Cri	K562		pseudo_414	1	0	0.763976	0.0334736	low Arg RPMI	Cra	K562		pseudo_414	1	0	0.692731	0.0474427	low Lys RPMI	Cra	K562
													pseudo_415	1	0	0.367417	0.0306649	low Arg RPMI	Cri	K562		pseudo_415	1	0	0.228973	0.0308682	low Lys RPMI	Cri	K562		pseudo_415	1	0	0.208134	-0.0154329	low Arg RPMI	Cra	K562		pseudo_415	1	0	0.164255	0.139044	low Lys RPMI	Cra	K562
													pseudo_416	1	0	0.602728	0.0175867	low Arg RPMI	Cri	K562		pseudo_416	1	0	0.907854	-0.00478433	low Lys RPMI	Cri	K562		pseudo_416	1	0	0.328486	0.00178905	low Arg RPMI	Cra	K562		pseudo_416	1	0	0.100416	-0.0439703	low Lys RPMI	Cra	K562
													pseudo_417	1	0	0.359221	-0.0221455	low Arg RPMI	Cri	K562		pseudo_417	1	0	0.739661	0.00246398	low Lys RPMI	Cri	K562		pseudo_417	1	0	0.281335	-0.00173443	low Arg RPMI	Cra	K562		pseudo_417	1	0	0.551108	0.0714512	low Lys RPMI	Cra	K562
													pseudo_418	1	0	0.800155	-0.00289504	low Arg RPMI	Cri	K562		pseudo_418	1	0	0.318086	0.0443004	low Lys RPMI	Cri	K562		pseudo_418	1	0	0.385479	0.0768758	low Arg RPMI	Cra	K562		pseudo_418	1	0	0.0609605	0.0872931	low Lys RPMI	Cra	K562
													pseudo_419	1	0	0.886584	0.00695435	low Arg RPMI	Cri	K562		pseudo_419	1	0	0.836128	0.0204482	low Lys RPMI	Cri	K562		pseudo_419	1	0	0.659187	0.0101765	low Arg RPMI	Cra	K562		pseudo_419	1	0	0.499307	0.094547	low Lys RPMI	Cra	K562
													pseudo_42	1	0	0.326114	-0.015643	low Arg RPMI	Cri	K562		pseudo_42	1	0	0.812875	0.012664	low Lys RPMI	Cri	K562		pseudo_42	1	0	0.200658	0.112998	low Arg RPMI	Cra	K562		pseudo_42	1	0	0.337554	-0.0254746	low Lys RPMI	Cra	K562
													pseudo_420	1	0	0.520258	0.0159495	low Arg RPMI	Cri	K562		pseudo_420	1	0	0.586182	0.0128353	low Lys RPMI	Cri	K562		pseudo_420	1	0	0.489483	0.0179307	low Arg RPMI	Cra	K562		pseudo_420	1	0	0.438602	0.0622588	low Lys RPMI	Cra	K562
													pseudo_421	1	0	0.530974	0.0111176	low Arg RPMI	Cri	K562		pseudo_421	1	0	0.746437	-0.0113905	low Lys RPMI	Cri	K562		pseudo_421	1	0	0.971926	0.0586825	low Arg RPMI	Cra	K562		pseudo_421	1	0	0.907477	0.030884	low Lys RPMI	Cra	K562
													pseudo_422	1	0	0.923258	-0.0041193	low Arg RPMI	Cri	K562		pseudo_422	1	0	0.128605	-0.0348038	low Lys RPMI	Cri	K562		pseudo_422	1	0	0.140384	0.0631681	low Arg RPMI	Cra	K562		pseudo_422	1	0	0.105481	-0.0430353	low Lys RPMI	Cra	K562
													pseudo_423	1	0	0.113228	0.0273469	low Arg RPMI	Cri	K562		pseudo_423	1	0	0.925631	-0.00811116	low Lys RPMI	Cri	K562		pseudo_423	1	0	0.870922	0.0631207	low Arg RPMI	Cra	K562		pseudo_423	1	0	0.969086	0.0420196	low Lys RPMI	Cra	K562
													pseudo_424	1	0	0.444914	0.0224926	low Arg RPMI	Cri	K562		pseudo_424	1	0	0.0565929	0.0731907	low Lys RPMI	Cri	K562		pseudo_424	1	0	0.621694	-0.00174412	low Arg RPMI	Cra	K562		pseudo_424	1	0	0.252846	0.0851821	low Lys RPMI	Cra	K562
													pseudo_425	1	0	0.517355	0.0247865	low Arg RPMI	Cri	K562		pseudo_425	1	0	0.306641	-0.0196054	low Lys RPMI	Cri	K562		pseudo_425	1	0	0.338214	-0.0121041	low Arg RPMI	Cra	K562		pseudo_425	1	0	0.869567	0.0216528	low Lys RPMI	Cra	K562
													pseudo_426	1	0	0.2819	-0.0252678	low Arg RPMI	Cri	K562		pseudo_426	1	0	0.520258	-0.019725	low Lys RPMI	Cri	K562		pseudo_426	1	0	0.872102	0.0549499	low Arg RPMI	Cra	K562		pseudo_426	1	0	0.388202	-0.0114118	low Lys RPMI	Cra	K562
													pseudo_427	1	0	0.182551	-0.0183343	low Arg RPMI	Cri	K562		pseudo_427	1	0	0.998213	-0.00548718	low Lys RPMI	Cri	K562		pseudo_427	1	0	0.142818	0.119067	low Arg RPMI	Cra	K562		pseudo_427	1	0	0.424551	0.051049	low Lys RPMI	Cra	K562
													pseudo_428	1	0	0.75891	0.00619855	low Arg RPMI	Cri	K562		pseudo_428	1	0	0.75891	0.010029	low Lys RPMI	Cri	K562		pseudo_428	1	0	0.783466	0.0136943	low Arg RPMI	Cra	K562		pseudo_428	1	0	0.492664	0.0405785	low Lys RPMI	Cra	K562
													pseudo_429	1	0	0.267466	-0.0238476	low Arg RPMI	Cri	K562		pseudo_429	1	0	0.400859	-0.0232656	low Lys RPMI	Cri	K562		pseudo_429	1	0	0.0588662	-0.0343748	low Arg RPMI	Cra	K562		pseudo_429	1	0	0.386465	0.0468813	low Lys RPMI	Cra	K562
													pseudo_43	1	0	0.581054	-0.0167516	low Arg RPMI	Cri	K562		pseudo_43	1	0	0.354076	-0.0108682	low Lys RPMI	Cri	K562		pseudo_43	1	0	0.92186	0.00974303	low Arg RPMI	Cra	K562		pseudo_43	1	0	0.808633	0.0596309	low Lys RPMI	Cra	K562
													pseudo_430	1	0	0.445805	0.0160037	low Arg RPMI	Cri	K562		pseudo_430	1	0	0.462918	0.0965605	low Lys RPMI	Cri	K562		pseudo_430	1	0	0.0145539	-0.0344284	low Arg RPMI	Cra	K562		pseudo_430	1	0	0.819108	0.0349761	low Lys RPMI	Cra	K562
													pseudo_431	1	0	0.685123	0.0171703	low Arg RPMI	Cri	K562		pseudo_431	1	0	0.832631	0.0289902	low Lys RPMI	Cri	K562		pseudo_431	1	0	0.445455	0.106733	low Arg RPMI	Cra	K562		pseudo_431	1	0	0.868386	0.0171046	low Lys RPMI	Cra	K562
													pseudo_432	1	0	0.982723	-0.0175675	low Arg RPMI	Cri	K562		pseudo_432	1	0	0.961287	-0.00205621	low Lys RPMI	Cri	K562		pseudo_432	1	0	0.7277	0.0292106	low Arg RPMI	Cra	K562		pseudo_432	1	0	0.490774	-0.00779926	low Lys RPMI	Cra	K562
													pseudo_433	1	0	0.161022	-0.0228619	low Arg RPMI	Cri	K562		pseudo_433	1	0	0.943445	0.000562352	low Lys RPMI	Cri	K562		pseudo_433	1	0	0.248549	-0.0153411	low Arg RPMI	Cra	K562		pseudo_433	1	0	0.928901	0.0764203	low Lys RPMI	Cra	K562
													pseudo_434	1	0	0.400859	-0.0205078	low Arg RPMI	Cri	K562		pseudo_434	1	0	0.644984	0.00819636	low Lys RPMI	Cri	K562		pseudo_434	1	0	0.962375	0.0211468	low Arg RPMI	Cra	K562		pseudo_434	1	0	0.633981	0.0315439	low Lys RPMI	Cra	K562
													pseudo_435	1	0	0.67309	-0.0059606	low Arg RPMI	Cri	K562		pseudo_435	1	0	0.780601	0.0193148	low Lys RPMI	Cri	K562		pseudo_435	1	0	0.777719	0.0274824	low Arg RPMI	Cra	K562		pseudo_435	1	0	0.0706379	-0.0247644	low Lys RPMI	Cra	K562
													pseudo_436	1	0	0.792087	0.00448495	low Arg RPMI	Cri	K562		pseudo_436	1	0	0.345609	0.0140909	low Lys RPMI	Cri	K562		pseudo_436	1	0	0.743501	0.075794	low Arg RPMI	Cra	K562		pseudo_436	1	0	0.310986	0.0868397	low Lys RPMI	Cra	K562
													pseudo_437	1	0	0.841965	0.0110446	low Arg RPMI	Cri	K562		pseudo_437	1	0	0.275933	0.0167957	low Lys RPMI	Cri	K562		pseudo_437	1	0	0.770838	0.0443168	low Arg RPMI	Cra	K562		pseudo_437	1	0	0.0269185	0.146054	low Lys RPMI	Cra	K562
													pseudo_438	1	0	0.572895	-0.0122337	low Arg RPMI	Cri	K562		pseudo_438	1	0	0.617376	-0.00517004	low Lys RPMI	Cri	K562		pseudo_438	1	0	0.472703	0.0717806	low Arg RPMI	Cra	K562		pseudo_438	1	0	0.35849	-0.0268588	low Lys RPMI	Cra	K562
													pseudo_439	1	0	0.345609	0.029562	low Arg RPMI	Cri	K562		pseudo_439	1	0	0.446697	0.0166476	low Lys RPMI	Cri	K562		pseudo_439	1	0	0.341245	0.0167689	low Arg RPMI	Cra	K562		pseudo_439	1	0	0.683899	0.00791914	low Lys RPMI	Cra	K562
													pseudo_44	1	0	0.817513	-0.00137769	low Arg RPMI	Cri	K562		pseudo_44	1	0	0.190014	-0.0279172	low Lys RPMI	Cri	K562		pseudo_44	1	0	0.568795	0.0588122	low Arg RPMI	Cra	K562		pseudo_44	1	0	0.411621	-0.0156295	low Lys RPMI	Cra	K562
													pseudo_440	1	0	0.0273397	0.0427118	low Arg RPMI	Cri	K562		pseudo_440	1	0	0.961287	0.0102245	low Lys RPMI	Cri	K562		pseudo_440	1	0	0.0297254	0.134566	low Arg RPMI	Cra	K562		pseudo_440	1	0	0.363074	-0.0233666	low Lys RPMI	Cra	K562
													pseudo_441	1	0	0.549744	-0.0235372	low Arg RPMI	Cri	K562		pseudo_441	1	0	0.536866	-0.00999103	low Lys RPMI	Cri	K562		pseudo_441	1	0	0.23294	-0.0242239	low Arg RPMI	Cra	K562		pseudo_441	1	0	0.197423	-0.0320403	low Lys RPMI	Cra	K562
													pseudo_442	1	0	0.1706	0.0740039	low Arg RPMI	Cri	K562		pseudo_442	1	0	0.56479	-0.0156221	low Lys RPMI	Cri	K562		pseudo_442	1	0	0.757132	0.0599647	low Arg RPMI	Cra	K562		pseudo_442	1	0	0.115174	0.127292	low Lys RPMI	Cra	K562
													pseudo_443	1	0	0.561765	-0.00849648	low Arg RPMI	Cri	K562		pseudo_443	1	0	0.214848	-0.0305656	low Lys RPMI	Cri	K562		pseudo_443	1	0	0.765118	0.0617447	low Arg RPMI	Cra	K562		pseudo_443	1	0	0.836636	0.0301122	low Lys RPMI	Cra	K562
													pseudo_444	1	0	0.138661	-0.0461208	low Arg RPMI	Cri	K562		pseudo_444	1	0	0.552738	-0.0168752	low Lys RPMI	Cri	K562		pseudo_444	1	0	0.218601	0.0920837	low Arg RPMI	Cra	K562		pseudo_444	1	0	0.0404389	-0.0512245	low Lys RPMI	Cra	K562
													pseudo_445	1	0	0.0722694	-0.0351978	low Arg RPMI	Cri	K562		pseudo_445	1	0	0.557744	0.00613409	low Lys RPMI	Cri	K562		pseudo_445	1	0	0.881547	0.0215841	low Arg RPMI	Cra	K562		pseudo_445	1	0	0.773976	0.0341486	low Lys RPMI	Cra	K562
													pseudo_446	1	0	0.51446	-0.0159267	low Arg RPMI	Cri	K562		pseudo_446	1	0	0.2819	-0.0252992	low Lys RPMI	Cri	K562		pseudo_446	1	0	0.672248	0.0840569	low Arg RPMI	Cra	K562		pseudo_446	1	0	0.320466	0.0553935	low Lys RPMI	Cra	K562
													pseudo_447	1	0	0.746437	0.0319393	low Arg RPMI	Cri	K562		pseudo_447	1	0	0.676363	0.00975033	low Lys RPMI	Cri	K562		pseudo_447	1	0	0.61958	0.0696765	low Arg RPMI	Cra	K562		pseudo_447	1	0	0.670732	0.0475613	low Lys RPMI	Cra	K562
													pseudo_448	1	0	0.485982	0.0567048	low Arg RPMI	Cri	K562		pseudo_448	1	0	0.415244	0.0124366	low Lys RPMI	Cri	K562		pseudo_448	1	0	0.0712581	-0.0336553	low Arg RPMI	Cra	K562		pseudo_448	1	0	0.151461	0.154393	low Lys RPMI	Cra	K562
													pseudo_449	1	0	0.638567	0.0740427	low Arg RPMI	Cri	K562		pseudo_449	1	0	0.091336	-0.0318193	low Lys RPMI	Cri	K562		pseudo_449	1	0	0.0580684	-0.0332985	low Arg RPMI	Cra	K562		pseudo_449	1	0	0.099797	-0.055173	low Lys RPMI	Cra	K562
													pseudo_45	1	0	0.389239	0.0534634	low Arg RPMI	Cri	K562		pseudo_45	1	0	0.427211	0.0125828	low Lys RPMI	Cri	K562		pseudo_45	1	0	0.0237847	-0.0237571	low Arg RPMI	Cra	K562		pseudo_45	1	0	0.35288	0.0465316	low Lys RPMI	Cra	K562
													pseudo_450	1	0	0.613175	0.0451082	low Arg RPMI	Cri	K562		pseudo_450	1	0	0.121621	0.0233868	low Lys RPMI	Cri	K562		pseudo_450	1	0	0.409704	0.0561233	low Arg RPMI	Cra	K562		pseudo_450	1	0	0.576428	0.034558	low Lys RPMI	Cra	K562
													pseudo_451	1	0	0.736281	0.0315775	low Arg RPMI	Cri	K562		pseudo_451	1	0	0.102441	-0.0347196	low Lys RPMI	Cri	K562		pseudo_451	1	0	0.381393	0.0903427	low Arg RPMI	Cra	K562		pseudo_451	1	0	0.232301	-0.0227579	low Lys RPMI	Cra	K562
													pseudo_452	1	0	0.51446	-0.0215935	low Arg RPMI	Cri	K562		pseudo_452	1	0	0.247391	-0.0319737	low Lys RPMI	Cri	K562		pseudo_452	1	0	0.629118	0.0518809	low Arg RPMI	Cra	K562		pseudo_452	1	0	0.704944	0.0452642	low Lys RPMI	Cra	K562
													pseudo_453	1	0	0.0639288	0.0251767	low Arg RPMI	Cri	K562		pseudo_453	1	0	0.24194	-0.0300605	low Lys RPMI	Cri	K562		pseudo_453	1	0	0.723207	0.0148682	low Arg RPMI	Cra	K562		pseudo_453	1	0	0.589807	-0.00622378	low Lys RPMI	Cra	K562
													pseudo_454	1	0	0.0560146	0.0534255	low Arg RPMI	Cri	K562		pseudo_454	1	0	0.126737	0.0749903	low Lys RPMI	Cri	K562		pseudo_454	1	0	0.777719	0.0435868	low Arg RPMI	Cra	K562		pseudo_454	1	0	0.893231	0.0226222	low Lys RPMI	Cra	K562
													pseudo_455	1	0	0.341046	-0.0170925	low Arg RPMI	Cri	K562		pseudo_455	1	0	0.907854	-0.0101338	low Lys RPMI	Cri	K562		pseudo_455	1	0	0.619886	0.0101396	low Arg RPMI	Cra	K562		pseudo_455	1	0	0.641478	0.0321683	low Lys RPMI	Cra	K562
													pseudo_456	1	0	0.066321	-0.049418	low Arg RPMI	Cri	K562		pseudo_456	1	0	0.0242634	-0.0509785	low Lys RPMI	Cri	K562		pseudo_456	1	0	0.86503	0.0388381	low Arg RPMI	Cra	K562		pseudo_456	1	0	0.641478	0.0164126	low Lys RPMI	Cra	K562
													pseudo_457	1	0	0.950579	0.00372167	low Arg RPMI	Cri	K562		pseudo_457	1	0	0.358749	-0.0182468	low Lys RPMI	Cri	K562		pseudo_457	1	0	0.707554	0.0302308	low Arg RPMI	Cra	K562		pseudo_457	1	0	0.18125	0.10577	low Lys RPMI	Cra	K562
													pseudo_458	1	0	0.758697	0.00858005	low Arg RPMI	Cri	K562		pseudo_458	1	0	0.393365	-0.0300341	low Lys RPMI	Cri	K562		pseudo_458	1	0	0.401583	0.0628618	low Arg RPMI	Cra	K562		pseudo_458	1	0	0.665275	-0.0120099	low Lys RPMI	Cra	K562
													pseudo_459	1	0	0.308766	-0.0216527	low Arg RPMI	Cri	K562		pseudo_459	1	0	0.839629	-0.0086842	low Lys RPMI	Cri	K562		pseudo_459	1	0	0.816375	0.0585532	low Arg RPMI	Cra	K562		pseudo_459	1	0	0.221918	-0.0291047	low Lys RPMI	Cra	K562
													pseudo_46	1	0	0.251073	-0.0170355	low Arg RPMI	Cri	K562		pseudo_46	1	0	0.549744	0.0173831	low Lys RPMI	Cri	K562		pseudo_46	1	0	0.112585	0.129608	low Arg RPMI	Cra	K562		pseudo_46	1	0	0.823773	0.0404929	low Lys RPMI	Cra	K562
													pseudo_460	1	0	0.91496	-0.00231199	low Arg RPMI	Cri	K562		pseudo_460	1	0	0.426448	0.0151917	low Lys RPMI	Cri	K562		pseudo_460	1	0	0.258707	0.0225702	low Arg RPMI	Cra	K562		pseudo_460	1	0	0.117968	0.10088	low Lys RPMI	Cra	K562
													pseudo_461	1	0	0.0876721	0.0384161	low Arg RPMI	Cri	K562		pseudo_461	1	0	0.555739	-0.017272	low Lys RPMI	Cri	K562		pseudo_461	1	0	0.281924	0.128933	low Arg RPMI	Cra	K562		pseudo_461	1	0	0.740896	-0.000584542	low Lys RPMI	Cra	K562
													pseudo_462	1	0	0.972002	-0.00624105	low Arg RPMI	Cri	K562		pseudo_462	1	0	0.274618	0.022541	low Lys RPMI	Cri	K562		pseudo_462	1	0	0.999403	0.072539	low Arg RPMI	Cra	K562		pseudo_462	1	0	0.551108	-0.0062394	low Lys RPMI	Cra	K562
													pseudo_463	1	0	0.313045	-0.0444631	low Arg RPMI	Cri	K562		pseudo_463	1	0	0.605853	-0.0110175	low Lys RPMI	Cri	K562		pseudo_463	1	0	0.0136724	-0.0523349	low Arg RPMI	Cra	K562		pseudo_463	1	0	0.637933	0.00653452	low Lys RPMI	Cra	K562
													pseudo_464	1	0	0.932753	-0.00979882	low Arg RPMI	Cri	K562		pseudo_464	1	0	0.960097	-0.00863001	low Lys RPMI	Cri	K562		pseudo_464	1	0	0.168969	0.113407	low Arg RPMI	Cra	K562		pseudo_464	1	0	0.399766	0.081242	low Lys RPMI	Cra	K562
													pseudo_465	1	0	0.824482	0.00934752	low Arg RPMI	Cri	K562		pseudo_465	1	0	0.841965	-0.00556681	low Lys RPMI	Cri	K562		pseudo_465	1	0	0.78692	0.0289518	low Arg RPMI	Cra	K562		pseudo_465	1	0	0.621217	-0.00752932	low Lys RPMI	Cra	K562
													pseudo_466	1	0	0.377827	0.0478443	low Arg RPMI	Cri	K562		pseudo_466	1	0	0.452966	-0.00799657	low Lys RPMI	Cri	K562		pseudo_466	1	0	0.554659	0.0518094	low Arg RPMI	Cra	K562		pseudo_466	1	0	0.605421	0.0468587	low Lys RPMI	Cra	K562
													pseudo_467	1	0	0.579222	-0.0240883	low Arg RPMI	Cri	K562		pseudo_467	1	0	0.950579	0.00413577	low Lys RPMI	Cri	K562		pseudo_467	1	0	0.93376	0.0320074	low Arg RPMI	Cra	K562		pseudo_467	1	0	0.0759298	-0.0470958	low Lys RPMI	Cra	K562
													pseudo_468	1	0	0.264897	-0.0232613	low Arg RPMI	Cri	K562		pseudo_468	1	0	0.427211	0.0350994	low Lys RPMI	Cri	K562		pseudo_468	1	0	0.146947	0.107124	low Arg RPMI	Cra	K562		pseudo_468	1	0	0.80631	0.030728	low Lys RPMI	Cra	K562
													pseudo_469	1	0	0.182061	0.128821	low Arg RPMI	Cri	K562		pseudo_469	1	0	0.807087	0.00657707	low Lys RPMI	Cri	K562		pseudo_469	1	0	0.981481	0.0829412	low Arg RPMI	Cra	K562		pseudo_469	1	0	0.299042	0.107233	low Lys RPMI	Cra	K562
													pseudo_47	1	0	0.923258	0.0084189	low Arg RPMI	Cri	K562		pseudo_47	1	0	0.0849351	-0.0356877	low Lys RPMI	Cri	K562		pseudo_47	1	0	0.849655	0.0560183	low Arg RPMI	Cra	K562		pseudo_47	1	0	0.187196	0.0626021	low Lys RPMI	Cra	K562
													pseudo_470	1	0	0.432553	0.0163661	low Arg RPMI	Cri	K562		pseudo_470	1	0	0.36504	0.0189652	low Lys RPMI	Cri	K562		pseudo_470	1	0	0.096902	-0.0281214	low Arg RPMI	Cra	K562		pseudo_470	1	0	0.345929	0.0742685	low Lys RPMI	Cra	K562
													pseudo_471	1	0	0.246173	-0.0329892	low Arg RPMI	Cri	K562		pseudo_471	1	0	0.252308	-0.02541	low Lys RPMI	Cri	K562		pseudo_471	1	0	0.0160029	-0.058541	low Arg RPMI	Cra	K562		pseudo_471	1	0	0.9456	0.033418	low Lys RPMI	Cra	K562
													pseudo_472	1	0	0.73403	0.0231516	low Arg RPMI	Cri	K562		pseudo_472	1	0	0.584128	0.0126809	low Lys RPMI	Cri	K562		pseudo_472	1	0	0.952829	0.0382681	low Arg RPMI	Cra	K562		pseudo_472	1	0	0.75473	0.0323972	low Lys RPMI	Cra	K562
													pseudo_473	1	0	0.47299	-0.0113836	low Arg RPMI	Cri	K562		pseudo_473	1	0	0.183533	-0.0270843	low Lys RPMI	Cri	K562		pseudo_473	1	0	0.77313	0.0243781	low Arg RPMI	Cra	K562		pseudo_473	1	0	0.33454	0.0792935	low Lys RPMI	Cra	K562
													pseudo_474	1	0	0.826809	0.0053777	low Arg RPMI	Cri	K562		pseudo_474	1	0	0.999404	0.0404572	low Lys RPMI	Cri	K562		pseudo_474	1	0	0.306736	0.020244	low Arg RPMI	Cra	K562		pseudo_474	1	0	0.834294	0.0348912	low Lys RPMI	Cra	K562
													pseudo_475	1	0	0.0860215	0.0362943	low Arg RPMI	Cri	K562		pseudo_475	1	0	0.568836	0.012428	low Lys RPMI	Cri	K562		pseudo_475	1	0	0.861498	0.0219802	low Arg RPMI	Cra	K562		pseudo_475	1	0	0.991026	0.0329839	low Lys RPMI	Cra	K562
													pseudo_476	1	0	0.422982	0.0209278	low Arg RPMI	Cri	K562		pseudo_476	1	0	0.517355	0.0149578	low Lys RPMI	Cri	K562		pseudo_476	1	0	0.710898	0.0145586	low Arg RPMI	Cra	K562		pseudo_476	1	0	0.498355	-0.031852	low Lys RPMI	Cra	K562
													pseudo_477	1	0	0.494435	0.0161143	low Arg RPMI	Cri	K562		pseudo_477	1	0	0.852492	-0.0044684	low Lys RPMI	Cri	K562		pseudo_477	1	0	0.794995	0.0246081	low Arg RPMI	Cra	K562		pseudo_477	1	0	0.679499	0.0462705	low Lys RPMI	Cra	K562
													pseudo_478	1	0	0.187002	-0.0256657	low Arg RPMI	Cri	K562		pseudo_478	1	0	0.544773	-0.011989	low Lys RPMI	Cri	K562		pseudo_478	1	0	0.100571	0.0751626	low Arg RPMI	Cra	K562		pseudo_478	1	0	0.783177	0.0900009	low Lys RPMI	Cra	K562
													pseudo_479	1	0	0.717224	-0.00579616	low Arg RPMI	Cri	K562		pseudo_479	1	0	0.346374	0.0437099	low Lys RPMI	Cri	K562		pseudo_479	1	0	0.281924	0.0688927	low Arg RPMI	Cra	K562		pseudo_479	1	0	0.0647778	0.124352	low Lys RPMI	Cra	K562
													pseudo_48	1	0	0.938691	-0.00373946	low Arg RPMI	Cri	K562		pseudo_48	1	0	0.730658	-0.00207299	low Lys RPMI	Cri	K562		pseudo_48	1	0	0.0395501	0.159505	low Arg RPMI	Cra	K562		pseudo_48	1	0	0.384829	-0.00586289	low Lys RPMI	Cra	K562
													pseudo_480	1	0	0.0356765	0.0895844	low Arg RPMI	Cri	K562		pseudo_480	1	0	0.484114	0.0198201	low Lys RPMI	Cri	K562		pseudo_480	1	0	0.833348	0.0337611	low Arg RPMI	Cra	K562		pseudo_480	1	0	0.0363735	-0.0388127	low Lys RPMI	Cra	K562
													pseudo_481	1	0	0.137866	-0.0307776	low Arg RPMI	Cri	K562		pseudo_481	1	0	0.597535	-0.00700567	low Lys RPMI	Cri	K562		pseudo_481	1	0	0.105635	-0.0118385	low Arg RPMI	Cra	K562		pseudo_481	1	0	0.813284	0.0347606	low Lys RPMI	Cra	K562
													pseudo_482	1	0	0.717224	0.013296	low Arg RPMI	Cri	K562		pseudo_482	1	0	0.393365	-0.0176481	low Lys RPMI	Cri	K562		pseudo_482	1	0	0.690576	0.00895542	low Arg RPMI	Cra	K562		pseudo_482	1	0	0.369438	-0.0089305	low Lys RPMI	Cra	K562
													pseudo_483	1	0	0.991063	0.0025709	low Arg RPMI	Cri	K562		pseudo_483	1	0	0.974384	-0.00489791	low Lys RPMI	Cri	K562		pseudo_483	1	0	0.574905	0.054582	low Arg RPMI	Cra	K562		pseudo_483	1	0	0.329309	-0.0133447	low Lys RPMI	Cra	K562
													pseudo_484	1	0	0.0287266	-0.0330617	low Arg RPMI	Cri	K562		pseudo_484	1	0	0.165531	0.0485694	low Lys RPMI	Cri	K562		pseudo_484	1	0	0.949251	0.0425283	low Arg RPMI	Cra	K562		pseudo_484	1	0	0.297648	0.0647478	low Lys RPMI	Cra	K562
													pseudo_485	1	0	0.757773	-0.00702771	low Arg RPMI	Cri	K562		pseudo_485	1	0	0.885404	0.0156359	low Lys RPMI	Cri	K562		pseudo_485	1	0	0.691741	0.0443614	low Arg RPMI	Cra	K562		pseudo_485	1	0	0.466572	0.0489814	low Lys RPMI	Cra	K562
													pseudo_486	1	0	0.0876721	-0.0219177	low Arg RPMI	Cri	K562		pseudo_486	1	0	0.270701	-0.0215994	low Lys RPMI	Cri	K562		pseudo_486	1	0	0.625932	0.0871039	low Arg RPMI	Cra	K562		pseudo_486	1	0	0.355216	-0.0258348	low Lys RPMI	Cra	K562
													pseudo_487	1	0	0.157922	0.0338567	low Arg RPMI	Cri	K562		pseudo_487	1	0	0.416957	-0.0133123	low Lys RPMI	Cri	K562		pseudo_487	1	0	0.714248	0.0488331	low Arg RPMI	Cra	K562		pseudo_487	1	0	0.163347	0.0123394	low Lys RPMI	Cra	K562
													pseudo_488	1	0	0.265538	-0.0235446	low Arg RPMI	Cri	K562		pseudo_488	1	0	0.666561	0.013216	low Lys RPMI	Cri	K562		pseudo_488	1	0	0.80657	0.0538585	low Arg RPMI	Cra	K562		pseudo_488	1	0	0.683899	0.0730251	low Lys RPMI	Cra	K562
													pseudo_49	1	0	0.159245	0.0426211	low Arg RPMI	Cri	K562		pseudo_49	1	0	0.923258	-0.00384425	low Lys RPMI	Cri	K562		pseudo_49	1	0	0.0391212	0.139003	low Arg RPMI	Cra	K562		pseudo_49	1	0	0.17833	0.146383	low Lys RPMI	Cra	K562
													pseudo_5	1	0	0.200835	0.0423386	low Arg RPMI	Cri	K562		pseudo_5	1	0	0.898392	0.0130928	low Lys RPMI	Cri	K562		pseudo_5	1	0	0.928998	0.0268194	low Arg RPMI	Cra	K562		pseudo_5	1	0	0.134295	-0.0406644	low Lys RPMI	Cra	K562
													pseudo_50	1	0	0.286602	0.0228468	low Arg RPMI	Cri	K562		pseudo_50	1	0	0.896028	-0.00242052	low Lys RPMI	Cri	K562		pseudo_50	1	0	0.671156	0.0802956	low Arg RPMI	Cra	K562		pseudo_50	1	0	0.229383	0.0952062	low Lys RPMI	Cra	K562
													pseudo_51	1	0	0.906671	0.0641548	low Arg RPMI	Cri	K562		pseudo_51	1	0	0.373802	-0.0167467	low Lys RPMI	Cri	K562		pseudo_51	1	0	0.759411	0.0233355	low Arg RPMI	Cra	K562		pseudo_51	1	0	0.583614	0.00119043	low Lys RPMI	Cra	K562
													pseudo_52	1	0	0.511574	-0.00745125	low Arg RPMI	Cri	K562		pseudo_52	1	0	0.49255	-0.0118137	low Lys RPMI	Cri	K562		pseudo_52	1	0	0.834517	0.0282308	low Arg RPMI	Cra	K562		pseudo_52	1	0	0.919991	0.0449004	low Lys RPMI	Cra	K562
													pseudo_53	1	0	0.187002	-0.0321534	low Arg RPMI	Cri	K562		pseudo_53	1	0	0.437826	0.0137878	low Lys RPMI	Cri	K562		pseudo_53	1	0	0.826343	0.0322423	low Arg RPMI	Cra	K562		pseudo_53	1	0	0.101664	-0.0454331	low Lys RPMI	Cra	K562
													pseudo_54	1	0	0.843133	-0.0140743	low Arg RPMI	Cri	K562		pseudo_54	1	0	0.654658	-0.000751945	low Lys RPMI	Cri	K562		pseudo_54	1	0	0.200658	-0.0226519	low Arg RPMI	Cra	K562		pseudo_54	1	0	0.725092	0.066123	low Lys RPMI	Cra	K562
													pseudo_55	1	0	0.884225	0.0061779	low Arg RPMI	Cri	K562		pseudo_55	1	0	0.71834	0.00860588	low Lys RPMI	Cri	K562		pseudo_55	1	0	0.240655	0.0884825	low Arg RPMI	Cra	K562		pseudo_55	1	0	0.981455	0.00662587	low Lys RPMI	Cra	K562
													pseudo_56	1	0	0.20992	0.0726618	low Arg RPMI	Cri	K562		pseudo_56	1	0	0.369803	0.0173134	low Lys RPMI	Cri	K562		pseudo_56	1	0	0.460784	0.058016	low Arg RPMI	Cra	K562		pseudo_56	1	0	0.746567	0.0128443	low Lys RPMI	Cra	K562
													pseudo_57	1	0	0.553737	0.0139057	low Arg RPMI	Cri	K562		pseudo_57	1	0	0.0873952	0.0376305	low Lys RPMI	Cri	K562		pseudo_57	1	0	0.0453376	-0.0443692	low Arg RPMI	Cra	K562		pseudo_57	1	0	0.48513	0.00196479	low Lys RPMI	Cra	K562
													pseudo_58	1	0	0.048252	-0.0218213	low Arg RPMI	Cri	K562		pseudo_58	1	0	0.388417	0.0577817	low Lys RPMI	Cri	K562		pseudo_58	1	0	0.162117	-0.02534	low Arg RPMI	Cra	K562		pseudo_58	1	0	0.0261018	0.128536	low Lys RPMI	Cra	K562
													pseudo_59	1	0	0.987488	0.0480905	low Arg RPMI	Cri	K562		pseudo_59	1	0	0.469313	0.0175551	low Lys RPMI	Cri	K562		pseudo_59	1	0	0.928998	0.0285829	low Arg RPMI	Cra	K562		pseudo_59	1	0	0.933669	0.0497992	low Lys RPMI	Cra	K562
													pseudo_6	1	0	0.556741	0.0368069	low Arg RPMI	Cri	K562		pseudo_6	1	0	0.910222	0.00965214	low Lys RPMI	Cri	K562		pseudo_6	1	0	0.30391	0.0788548	low Arg RPMI	Cra	K562		pseudo_6	1	0	0.0632705	-0.017623	low Lys RPMI	Cra	K562
													pseudo_60	1	0	0.56479	0.0147847	low Arg RPMI	Cri	K562		pseudo_60	1	0	0.283238	-0.0168526	low Lys RPMI	Cri	K562		pseudo_60	1	0	0.703105	0.00844171	low Arg RPMI	Cra	K562		pseudo_60	1	0	0.936054	0.0469002	low Lys RPMI	Cra	K562
													pseudo_61	1	0	0.909038	0.00258296	low Arg RPMI	Cri	K562		pseudo_61	1	0	0.911406	-0.00576376	low Lys RPMI	Cri	K562		pseudo_61	1	0	0.00918657	-0.0541119	low Arg RPMI	Cra	K562		pseudo_61	1	0	0.0362398	-0.0409144	low Lys RPMI	Cra	K562
													pseudo_62	1	0	0.197698	-0.0234367	low Arg RPMI	Cri	K562		pseudo_62	1	0	0.282569	0.0254542	low Lys RPMI	Cri	K562		pseudo_62	1	0	0.039983	-0.0361383	low Arg RPMI	Cra	K562		pseudo_62	1	0	0.259756	-0.0207581	low Lys RPMI	Cra	K562
													pseudo_63	1	0	0.714993	0.0186144	low Arg RPMI	Cri	K562		pseudo_63	1	0	0.357187	-0.0202143	low Lys RPMI	Cri	K562		pseudo_63	1	0	0.791532	0.0157395	low Arg RPMI	Cra	K562		pseudo_63	1	0	0.458351	0.0598097	low Lys RPMI	Cra	K562
													pseudo_64	1	0	0.524142	-0.00637041	low Arg RPMI	Cri	K562		pseudo_64	1	0	0.0843961	-0.0391395	low Lys RPMI	Cri	K562		pseudo_64	1	0	0.123863	-0.00733053	low Arg RPMI	Cra	K562		pseudo_64	1	0	0.846018	0.0542254	low Lys RPMI	Cra	K562
													pseudo_65	1	0	0.2819	-0.0172409	low Arg RPMI	Cri	K562		pseudo_65	1	0	0.109869	-0.0289779	low Lys RPMI	Cri	K562		pseudo_65	1	0	0.649459	0.0904994	low Arg RPMI	Cra	K562		pseudo_65	1	0	0.0797202	0.124501	low Lys RPMI	Cra	K562
													pseudo_66	1	0	0.0350255	-0.0555888	low Arg RPMI	Cri	K562		pseudo_66	1	0	0.307349	-0.0225886	low Lys RPMI	Cri	K562		pseudo_66	1	0	0.146947	0.0121673	low Arg RPMI	Cra	K562		pseudo_66	1	0	0.963519	0.0353867	low Lys RPMI	Cra	K562
													pseudo_67	1	0	0.947011	0.0403909	low Arg RPMI	Cri	K562		pseudo_67	1	0	0.270052	0.0551843	low Lys RPMI	Cri	K562		pseudo_67	1	0	0.383842	0.00795621	low Arg RPMI	Cra	K562		pseudo_67	1	0	0.486068	-0.0101023	low Lys RPMI	Cra	K562
													pseudo_68	1	0	0.0118265	0.067054	low Arg RPMI	Cri	K562		pseudo_68	1	0	0.0969113	-0.0307803	low Lys RPMI	Cri	K562		pseudo_68	1	0	0.956408	0.0397884	low Arg RPMI	Cra	K562		pseudo_68	1	0	0.267442	-0.0248419	low Lys RPMI	Cra	K562
													pseudo_69	1	0	0.483182	-0.0142872	low Arg RPMI	Cri	K562		pseudo_69	1	0	0.342563	-0.0232517	low Lys RPMI	Cri	K562		pseudo_69	1	0	0.0363615	-0.011233	low Arg RPMI	Cra	K562		pseudo_69	1	0	0.731851	0.00210436	low Lys RPMI	Cra	K562
													pseudo_7	1	0	0.123066	0.025531	low Arg RPMI	Cri	K562		pseudo_7	1	0	0.00890056	0.0930703	low Lys RPMI	Cri	K562		pseudo_7	1	0	0.462607	0.0991356	low Arg RPMI	Cra	K562		pseudo_7	1	0	0.241817	-0.019002	low Lys RPMI	Cra	K562
													pseudo_70	1	0	0.346374	0.0250992	low Arg RPMI	Cri	K562		pseudo_70	1	0	0.809401	0.0103837	low Lys RPMI	Cri	K562		pseudo_70	1	0	0.849745	0.0702986	low Arg RPMI	Cra	K562		pseudo_70	1	0	0.765951	0.0422336	low Lys RPMI	Cra	K562
													pseudo_71	1	0	0.623068	0.0236647	low Arg RPMI	Cri	K562		pseudo_71	1	0	0.612127	-0.0197595	low Lys RPMI	Cri	K562		pseudo_71	1	0	0.271346	0.0154771	low Arg RPMI	Cra	K562		pseudo_71	1	0	0.65117	0.0346359	low Lys RPMI	Cra	K562
													pseudo_72	1	0	0.449377	0.0200603	low Arg RPMI	Cri	K562		pseudo_72	1	0	0.646056	-0.00770396	low Lys RPMI	Cri	K562		pseudo_72	1	0	0.196995	-0.0184227	low Arg RPMI	Cra	K562		pseudo_72	1	0	0.388119	-0.00836801	low Lys RPMI	Cra	K562
													pseudo_73	1	0	0.608986	0.0157368	low Arg RPMI	Cri	K562		pseudo_73	1	0	0.0577645	0.077524	low Lys RPMI	Cri	K562		pseudo_73	1	0	0.229439	0.112949	low Arg RPMI	Cra	K562		pseudo_73	1	0	0.193798	0.0871067	low Lys RPMI	Cra	K562
													pseudo_74	1	0	0.795542	-0.014283	low Arg RPMI	Cri	K562		pseudo_74	1	0	0.362673	0.0182957	low Lys RPMI	Cri	K562		pseudo_74	1	0	0.509458	0.0669742	low Arg RPMI	Cra	K562		pseudo_74	1	0	0.272652	-0.0160755	low Lys RPMI	Cra	K562
													pseudo_75	1	0	0.524142	-0.0209364	low Arg RPMI	Cri	K562		pseudo_75	1	0	0.935128	0.00498966	low Lys RPMI	Cri	K562		pseudo_75	1	0	0.465349	0.107941	low Arg RPMI	Cra	K562		pseudo_75	1	0	0.0197445	-0.0699832	low Lys RPMI	Cra	K562
													pseudo_76	1	0	0.133947	-0.0216068	low Arg RPMI	Cri	K562		pseudo_76	1	0	0.640703	-0.00110887	low Lys RPMI	Cri	K562		pseudo_76	1	0	0.220851	0.101888	low Arg RPMI	Cra	K562		pseudo_76	1	0	0.645778	0.00927422	low Lys RPMI	Cra	K562
													pseudo_77	1	0	0.49727	-0.0170523	low Arg RPMI	Cri	K562		pseudo_77	1	0	0.176261	0.0358172	low Lys RPMI	Cri	K562		pseudo_77	1	0	0.995818	0.045323	low Arg RPMI	Cra	K562		pseudo_77	1	0	0.358346	0.0620492	low Lys RPMI	Cra	K562
													pseudo_78	1	0	0.292724	0.0197145	low Arg RPMI	Cri	K562		pseudo_78	1	0	0.382693	0.0174304	low Lys RPMI	Cri	K562		pseudo_78	1	0	0.445455	-4.39e-05	low Arg RPMI	Cra	K562		pseudo_78	1	0	0.0934778	0.108927	low Lys RPMI	Cra	K562
													pseudo_79	1	0	0.689518	-0.00605338	low Arg RPMI	Cri	K562		pseudo_79	1	0	0.363461	-0.00685214	low Lys RPMI	Cri	K562		pseudo_79	1	0	0.741237	0.0538335	low Arg RPMI	Cra	K562		pseudo_79	1	0	0.332292	-0.0153708	low Lys RPMI	Cra	K562
													pseudo_8	1	0	0.404216	0.00402291	low Arg RPMI	Cri	K562		pseudo_8	1	0	0.167821	-0.0304096	low Lys RPMI	Cri	K562		pseudo_8	1	0	0.119179	0.119345	low Arg RPMI	Cra	K562		pseudo_8	1	0	0.0911566	0.143701	low Lys RPMI	Cra	K562
													pseudo_80	1	0	0.190519	-0.0398717	low Arg RPMI	Cri	K562		pseudo_80	1	0	0.310901	-0.0220659	low Lys RPMI	Cri	K562		pseudo_80	1	0	0.403775	0.0908883	low Arg RPMI	Cra	K562		pseudo_80	1	0	0.751114	-0.0104184	low Lys RPMI	Cra	K562
													pseudo_81	1	0	0.76688	-0.00350794	low Arg RPMI	Cri	K562		pseudo_81	1	0	0.473912	0.015916	low Lys RPMI	Cri	K562		pseudo_81	1	0	0.103395	-0.0133859	low Arg RPMI	Cra	K562		pseudo_81	1	0	0.397252	0.0590413	low Lys RPMI	Cra	K562
													pseudo_82	1	0	0.408437	-0.0313965	low Arg RPMI	Cri	K562		pseudo_82	1	0	0.763461	0.00878525	low Lys RPMI	Cri	K562		pseudo_82	1	0	0.195211	-0.0031849	low Arg RPMI	Cra	K562		pseudo_82	1	0	0.505997	0.00338673	low Lys RPMI	Cra	K562
													pseudo_83	1	0	0.299629	-0.00989689	low Arg RPMI	Cri	K562		pseudo_83	1	0	0.0827957	0.0361773	low Lys RPMI	Cri	K562		pseudo_83	1	0	0.951637	0.0322904	low Arg RPMI	Cra	K562		pseudo_83	1	0	0.695428	0.0148618	low Lys RPMI	Cra	K562
													pseudo_84	1	0	0.453866	0.011492	low Arg RPMI	Cri	K562		pseudo_84	1	0	0.275933	0.0261706	low Lys RPMI	Cri	K562		pseudo_84	1	0	0.919482	0.0449513	low Arg RPMI	Cra	K562		pseudo_84	1	0	0.340584	0.063633	low Lys RPMI	Cra	K562
													pseudo_85	1	0	0.313762	0.0292774	low Arg RPMI	Cri	K562		pseudo_85	1	0	0.0641433	0.0349877	low Lys RPMI	Cri	K562		pseudo_85	1	0	0.22886	0.0111465	low Arg RPMI	Cra	K562		pseudo_85	1	0	0.619965	0.0241477	low Lys RPMI	Cra	K562
													pseudo_86	1	0	0.580032	0.0133588	low Arg RPMI	Cri	K562		pseudo_86	1	0	0.985105	0.00136293	low Lys RPMI	Cri	K562		pseudo_86	1	0	0.822845	0.0534	low Arg RPMI	Cra	K562		pseudo_86	1	0	0.553113	0.005846	low Lys RPMI	Cra	K562
													pseudo_87	1	0	0.00855629	-0.0685175	low Arg RPMI	Cri	K562		pseudo_87	1	0	0.529995	0.0116925	low Lys RPMI	Cri	K562		pseudo_87	1	0	0.552654	0.0783983	low Arg RPMI	Cra	K562		pseudo_87	1	0	0.909855	0.0350558	low Lys RPMI	Cra	K562
													pseudo_88	1	0	0.108877	-0.0295994	low Arg RPMI	Cri	K562		pseudo_88	1	0	0.12343	0.0429494	low Lys RPMI	Cri	K562		pseudo_88	1	0	0.755993	0.0520876	low Arg RPMI	Cra	K562		pseudo_88	1	0	0.995812	0.0328922	low Lys RPMI	Cra	K562
													pseudo_89	1	0	0.236575	-0.0311338	low Arg RPMI	Cri	K562		pseudo_89	1	0	0.478534	-0.0123354	low Lys RPMI	Cri	K562		pseudo_89	1	0	0.262954	0.123239	low Arg RPMI	Cra	K562		pseudo_89	1	0	0.406515	0.0898145	low Lys RPMI	Cra	K562
													pseudo_9	1	0	0.350982	-0.0207035	low Arg RPMI	Cri	K562		pseudo_9	1	0	0.832631	0.00380212	low Lys RPMI	Cri	K562		pseudo_9	1	0	0.527892	0.139154	low Arg RPMI	Cra	K562		pseudo_9	1	0	0.197423	-0.0304057	low Lys RPMI	Cra	K562
													pseudo_90	1	0	0.89971	0.00203297	low Arg RPMI	Cri	K562		pseudo_90	1	0	0.690619	-0.00133158	low Lys RPMI	Cri	K562		pseudo_90	1	0	0.666794	0.0271668	low Arg RPMI	Cra	K562		pseudo_90	1	0	0.0387122	0.215983	low Lys RPMI	Cra	K562
													pseudo_91	1	0	0.811717	-0.00246323	low Arg RPMI	Cri	K562		pseudo_91	1	0	0.830301	0.00602339	low Lys RPMI	Cri	K562		pseudo_91	1	0	0.11498	-0.00636355	low Arg RPMI	Cra	K562		pseudo_91	1	0	0.764806	0.0152121	low Lys RPMI	Cra	K562
													pseudo_92	1	0	0.852492	-0.00946041	low Arg RPMI	Cri	K562		pseudo_92	1	0	0.535882	-0.0137398	low Lys RPMI	Cri	K562		pseudo_92	1	0	0.821286	0.0167251	low Arg RPMI	Cra	K562		pseudo_92	1	0	0.11041	-0.0271402	low Lys RPMI	Cra	K562
													pseudo_93	1	0	0.770304	0.0489369	low Arg RPMI	Cri	K562		pseudo_93	1	0	0.19874	-0.0180243	low Lys RPMI	Cri	K562		pseudo_93	1	0	0.790715	0.0152612	low Arg RPMI	Cra	K562		pseudo_93	1	0	0.912233	0.0546247	low Lys RPMI	Cra	K562
													pseudo_94	1	0	0.926817	0.0434878	low Arg RPMI	Cri	K562		pseudo_94	1	0	0.270052	0.0254987	low Lys RPMI	Cri	K562		pseudo_94	1	0	0.199082	0.083368	low Arg RPMI	Cra	K562		pseudo_94	1	0	0.606468	0.051823	low Lys RPMI	Cra	K562
													pseudo_95	1	0	0.224383	0.0175985	low Arg RPMI	Cri	K562		pseudo_95	1	0	0.335771	0.0246373	low Lys RPMI	Cri	K562		pseudo_95	1	0	0.867021	0.0346154	low Arg RPMI	Cra	K562		pseudo_95	1	0	0.303248	0.0166512	low Lys RPMI	Cra	K562
													pseudo_96	1	0	0.658976	0.00874819	low Arg RPMI	Cri	K562		pseudo_96	1	0	0.852492	-0.00672178	low Lys RPMI	Cri	K562		pseudo_96	1	0	0.00739719	0.161556	low Arg RPMI	Cra	K562		pseudo_96	1	0	0.0756825	0.143598	low Lys RPMI	Cra	K562
													pseudo_97	1	0	0.135896	-0.030675	low Arg RPMI	Cri	K562		pseudo_97	1	0	0.36425	0.00942294	low Lys RPMI	Cri	K562		pseudo_97	1	0	0.904044	0.047388	low Arg RPMI	Cra	K562		pseudo_97	1	0	0.133906	0.111518	low Lys RPMI	Cra	K562
													pseudo_98	1	0	0.0104494	-0.0431438	low Arg RPMI	Cri	K562		pseudo_98	1	0	0.738534	0.00685746	low Lys RPMI	Cri	K562		pseudo_98	1	0	0.426926	0.0413484	low Arg RPMI	Cra	K562		pseudo_98	1	0	0.17833	0.123865	low Lys RPMI	Cra	K562
													pseudo_99	1	0	0.0406748	0.0356999	low Arg RPMI	Cri	K562		pseudo_99	1	0	0.956527	0.00036748	low Lys RPMI	Cri	K562		pseudo_99	1	0	0.0814335	0.141734	low Arg RPMI	Cra	K562		pseudo_99	1	0	0.0825963	0.11677	low Lys RPMI	Cra	K562
[truncated: 7 more columns]
