# Supplementary material for: A CRISPRi/a screening platform to study cellular nutrient transport in diverse microenvironments
Source: Nat Cell Biol. 2024 Apr 11;26(5):825–38. doi: 10.1038/s41556-024-01402-1 (PMC11098743; doi:10.1038/s41556-024-01402-1)
Supplement: Supplementary file 10 — Numerical source data. [file 41556_2024_1402_MOESM10_ESM.xlsx]

## Sheet: Fig2
Panel A																Panel B								Panel C						Panel D						Panel E				Panel F							Panel G
Phenotype scores were capped at -1 and 1 for this display. See Supplementary Data for raw values for screen scores																								"core": Consumption/release												Scores were capped at -2 and 2 for this display.
																																				See Supplementary Data for raw values for screen scores
Average Phenotype score				Best sgRNA Phenotype score				Experimental validation in RPMI phenotype score				Experimental validation in PAA-RPMI phenotype score				Isotope	Amino_acid	Ion fragment	x_axis (seconds)	medium	cell_line	aa_pmol (pmol/mio)		Identity	cell_line	Amino_acid	rate (fmol/h per cell)	Replicate		Identity	cell_line	Amino_acid	Value	Replicate		cell_line	Amino_acid	score		Identity	medium	cell_line	Amino_acid	rate	std.error		Identity	cell_line	medium
Cell_line	Medium	Phenotype		Cell_line	Medium	Phenotype		Cell_line	Medium	Phenotype		Cell_line	Medium	Phenotype		light	Ala	Ala.260	0	RPMI	K562 CRISPRa NTC	123.349		import	K562 CRISPRa NTC	Arg	51.1239	1		Intracellular	K562 CRISPRa NTC	Gly	4.8244	1		SLC7A5 Cra	Arg	0.0021		import	lowLeu	NTC	Arg	100.079	26.3115		core	NTC	RPMI
SLC7A1 Cri	Complete	-0.08		SLC7A1 Cri	Complete	-0.084		SLC7A1 Cri	Complete	-0.08		SLC7A1 Cri	Complete	-0.09		heavy	Ala	Ala.260	0	RPMI	K562 CRISPRa NTC	0		import	K562 CRISPRa NTC	Asn	35.8982	1		Intracellular	K562 CRISPRa NTC	Val	0.651248	1		SLC7A5 Cra	Cys	-0.0107		import	lowLeu	NTC	Asn	53.4573	1.04827		core	NTC	RPMI
SLC7A5 Cri	Complete	-0.05		SLC7A5 Cri	Complete	-0.048		SLC7A5 Cri	Complete	-0.05		SLC7A5 Cri	Complete	-0.11		light	Gly	Gly.246	0	RPMI	K562 CRISPRa NTC	13475.2		import	K562 CRISPRa NTC	Asp	-0.0103966	1		Intracellular	K562 CRISPRa NTC	Leu	1.77459	1		SLC7A5 Cra	Gln	-0.0258		import	lowLeu	NTC	Asp	0.537422	0.305273		core	NTC	RPMI
SLC7A6 Cri	Complete	0.02		SLC7A6 Cri	Complete	0.015		SLC7A6 Cri	Complete	0.02		SLC7A6 Cri	Complete	0.13		heavy	Gly	Gly.246	0	RPMI	K562 CRISPRa NTC	19.8119		import	K562 CRISPRa NTC	Gln	282.317	1		Intracellular	K562 CRISPRa NTC	Ile	1.55117	1		SLC7A5 Cra	His	2		import	lowLeu	NTC	Gln	175.201	9.07646		core	NTC	RPMI
SLC7A8 Cri	Complete	-0.011		SLC7A8 Cri	Complete	0.014		SLC7A8 Cri	Complete	-0.011		SLC7A8 Cri	Complete	0.01		light	Val	Val.288	0	RPMI	K562 CRISPRa NTC	849.637		import	K562 CRISPRa NTC	Glu	44.2836	1		Intracellular	K562 CRISPRa NTC	Ser	3.69828	1		SLC7A5 Cra	Ile	2		import	lowLeu	NTC	Glu	20.2539	0.65676		core	NTC	RPMI
SLC7A1 Cra	Complete	0.003		SLC7A1 Cra	Complete	0.031		SLC7A1 Cra	Complete	0.003		SLC7A1 Cra	Complete	0.02		heavy	Val	Val.288	0	RPMI	K562 CRISPRa NTC	0.0490185		import	K562 CRISPRa NTC	Gly	6.87974	1		Intracellular	K562 CRISPRa NTC	Thr	2.28781	1		SLC7A5 Cra	Leu	2		import	lowLeu	NTC	Gly	5.47619	0.549264		core	NTC	RPMI
SLC7A2 Cra	Complete	-0.015		SLC7A2 Cra	Complete	-0.009		SLC7A2 Cra	Complete	-0.015		SLC7A2 Cra	Complete	-0.03		light	Leu	Leu.200	0	RPMI	K562 CRISPRa NTC	2609.95		import	K562 CRISPRa NTC	His	16.9251	1		Intracellular	K562 CRISPRa NTC	Phe	0.454322	1		SLC7A5 Cra	Lys	0.071		import	lowLeu	NTC	His	25.0434	2.13873		core	NTC	RPMI
SLC7A3 Cra	Complete	-0.02		SLC7A3 Cra	Complete	-0.03		SLC7A3 Cra	Complete	-0.02		SLC7A3 Cra	Complete	-0.06		heavy	Leu	Leu.200	0	RPMI	K562 CRISPRa NTC	1.03263		import	K562 CRISPRa NTC	Ile	60.1923	1		Intracellular	K562 CRISPRa NTC	Asp	8.89888	1		SLC7A5 Cra	Met	2		import	lowLeu	NTC	Ile	113.899	12.0915		core	NTC	RPMI
SLC7A5 Cra	Complete	-0.047		SLC7A5 Cra	Complete	0.001		SLC7A5 Cra	Complete	-0.047		SLC7A5 Cra	Complete	0.01		light	Ile	Ile.200	0	RPMI	K562 CRISPRa NTC	2448.48		import	K562 CRISPRa NTC	Leu	155.805	1		Intracellular	K562 CRISPRa NTC	Pro	5.79211	1		SLC7A5 Cra	Phe	2		import	lowLeu	NTC	Leu	2.21215	0.515187		core	NTC	RPMI
SLC7A6 Cra	Complete	-0.044		SLC7A6 Cra	Complete	0.004		SLC7A6 Cra	Complete	-0.044		SLC7A6 Cra	Complete	-0.04		heavy	Ile	Ile.200	0	RPMI	K562 CRISPRa NTC	0.456607		import	K562 CRISPRa NTC	Lys	5.52031	1		Intracellular	K562 CRISPRa NTC	Glu	36.2441	1		SLC7A5 Cra	Thr	0		import	lowLeu	NTC	Lys	9.59723	3.60672		core	NTC	RPMI
SLC7A7 Cra	Complete	-0.043		SLC7A7 Cra	Complete	-0.017		SLC7A7 Cra	Complete	-0.043		SLC7A7 Cra	Complete	-0.04		light	Ser	Ser.390	0	RPMI	K562 CRISPRa NTC	4059.64		import	K562 CRISPRa NTC	Phe	79.523	1		Intracellular	K562 CRISPRa NTC	Asn	5.37012	1		SLC7A5 Cra	Trp	2		import	lowLeu	NTC	Phe	120.644	39.9614		core	NTC	RPMI
SLC7A8 Cra	Complete	-0.01		SLC7A8 Cra	Complete	-0.051		SLC7A8 Cra	Complete	-0.01		SLC7A8 Cra	Complete	0.04		heavy	Ser	Ser.390	0	RPMI	K562 CRISPRa NTC	3.86579		import	K562 CRISPRa NTC	Pro	3.68849	1		Intracellular	K562 CRISPRa NTC	Lys	0.229623	1		SLC7A5 Cra	Tyr	2		import	lowLeu	NTC	Pro	3.49423	0.331846		core	NTC	RPMI
SLC7A1 Cri	Low His	0.174		SLC7A1 Cri	Low His	0.21		SLC7A1 Cri	Low His	0.174		SLC7A1 Cri	Low His	0.21		light	Thr	Thr.404	0	RPMI	K562 CRISPRa NTC	2628.17		import	K562 CRISPRa NTC	Ser	92.7421	1		Intracellular	K562 CRISPRa NTC	Gln	19.3368	1		SLC7A5 Cra	Val	2		import	lowLeu	NTC	Ser	102.126	7.07853		core	SLC7A5 Cri	RPMI
SLC7A5 Cri	Low His	-0.555		SLC7A5 Cri	Low His	-0.766		SLC7A5 Cri	Low His	-0.555		SLC7A5 Cri	Low His	-1		heavy	Thr	Thr.404	0	RPMI	K562 CRISPRa NTC	0.269162		import	K562 CRISPRa NTC	Thr	50.5974	1		Intracellular	K562 CRISPRa NTC	Arg	1.47723	1		SLC7A5 Cra	Rich	-0.0631		import	lowLeu	NTC	Thr	60.0329	4.29779		core	SLC7A5 Cri	RPMI
SLC7A6 Cri	Low His	0.114		SLC7A6 Cri	Low His	0.08		SLC7A6 Cri	Low His	0.114		SLC7A6 Cri	Low His	0.01		light	Phe	Phe.336	0	RPMI	K562 CRISPRa NTC	600.161		import	K562 CRISPRa NTC	Tyr	36.2847	1		Intracellular	K562 CRISPRa NTC	Tyr	0.58771	1		SLC7A5 Cri	Arg	0.0574		import	lowLeu	NTC	Tyr	66.4318	11.1698		core	SLC7A5 Cri	RPMI
SLC7A8 Cri	Low His	-0.025		SLC7A8 Cri	Low His	0.047		SLC7A8 Cri	Low His	-0.025		SLC7A8 Cri	Low His	-0.05		heavy	Phe	Phe.336	0	RPMI	K562 CRISPRa NTC	3.82985		import	K562 CRISPRa NTC	Val	9.55685	1		Intracellular	K562 CRISPRa NTC	His	0.430227	1		SLC7A5 Cri	Cys	0.006		import	lowLeu	NTC	Val	19.9969	4.04108		core	SLC7A5 Cri	RPMI
SLC7A1 Cra	Low His	0.008		SLC7A1 Cra	Low His	-0.09		SLC7A1 Cra	Low His	0.008		SLC7A1 Cra	Low His	0.02		light	Asp	Asp.418	0	RPMI	K562 CRISPRa NTC	8491.08		import	K562 CRISPRa NTC	Arg	21.4364	2		Intracellular	K562 CRISPRa NTC	Gly	7.30836	2		SLC7A5 Cri	Gln	0.2493		import	lowLeu	Cri SLC7A5	Arg	133.927	17.1301		core	SLC7A5 Cri	RPMI
SLC7A2 Cra	Low His	0.014		SLC7A2 Cra	Low His	0.023		SLC7A2 Cra	Low His	0.014		SLC7A2 Cra	Low His	0.2		heavy	Asp	Asp.418	0	RPMI	K562 CRISPRa NTC	0		import	K562 CRISPRa NTC	Asn	24.6858	2		Intracellular	K562 CRISPRa NTC	Val	0.634263	2		SLC7A5 Cri	His	-2		import	lowLeu	Cri SLC7A5	Asn	55.6948	1.01472		core	SLC7A5 Cri	RPMI
SLC7A3 Cra	Low His	-0.044		SLC7A3 Cra	Low His	-0.094		SLC7A3 Cra	Low His	-0.044		SLC7A3 Cra	Low His	0.09		light	Pro	Pro.330	0	RPMI	K562 CRISPRa NTC	5831.05		import	K562 CRISPRa NTC	Asp	0	2		Intracellular	K562 CRISPRa NTC	Leu	1.84186	2		SLC7A5 Cri	Ile	-2		import	lowLeu	Cri SLC7A5	Asp	0.472138	0.31334		core	SLC7A5 Cri	RPMI
SLC7A5 Cra	Low His	0.846		SLC7A5 Cra	Low His	1		SLC7A5 Cra	Low His	0.846		SLC7A5 Cra	Low His	0.54		heavy	Pro	Pro.330	0	RPMI	K562 CRISPRa NTC	0.89849		import	K562 CRISPRa NTC	Gln	203.88	2		Intracellular	K562 CRISPRa NTC	Ile	1.61611	2		SLC7A5 Cri	Leu	-1.2017		import	lowLeu	Cri SLC7A5	Gln	178.207	6.84395		core	SLC7A5 Cri	RPMI
SLC7A6 Cra	Low His	0.024		SLC7A6 Cra	Low His	-0.023		SLC7A6 Cra	Low His	0.024		SLC7A6 Cra	Low His	0.12		light	Glu	Glu.432	0	RPMI	K562 CRISPRa NTC	36355.1		import	K562 CRISPRa NTC	Glu	32.0942	2		Intracellular	K562 CRISPRa NTC	Ser	3.51763	2		SLC7A5 Cri	Lys	0.0256		import	lowLeu	Cri SLC7A5	Glu	9.06659	0.853028		core	SLC7A5 Cri	RPMI
SLC7A7 Cra	Low His	0.111		SLC7A7 Cra	Low His	-0.008		SLC7A7 Cra	Low His	0.111		SLC7A7 Cra	Low His	0.11		heavy	Glu	Glu.432	0	RPMI	K562 CRISPRa NTC	0		import	K562 CRISPRa NTC	Gly	5.63281	2		Intracellular	K562 CRISPRa NTC	Thr	2.08394	2		SLC7A5 Cri	Met	-2		import	lowLeu	Cri SLC7A5	Gly	4.37635	0.635119		core	SLC7A5 Cri	RPMI
SLC7A8 Cra	Low His	0.031		SLC7A8 Cra	Low His	0.517		SLC7A8 Cra	Low His	0.031		SLC7A8 Cra	Low His	0.23		light	Asn	Asn.417	0	RPMI	K562 CRISPRa NTC	5369.57		import	K562 CRISPRa NTC	His	6.79279	2		Intracellular	K562 CRISPRa NTC	Phe	0.391591	2		SLC7A5 Cri	Phe	-2		import	lowLeu	Cri SLC7A5	His	4.61951	0.118276		core	SLC7A5 Cri	RPMI
SLC7A1 Cri	Low Lys	-0.383		SLC7A1 Cri	Low Lys	-0.497		SLC7A1 Cri	Low Lys	-0.383		SLC7A1 Cri	Low Lys	-1		heavy	Asn	Asn.417	0	RPMI	K562 CRISPRa NTC	10.9931		import	K562 CRISPRa NTC	Ile	89.0505	2		Intracellular	K562 CRISPRa NTC	Asp	11.1268	2		SLC7A5 Cri	Thr	0.2681		import	lowLeu	Cri SLC7A5	Ile	33.0895	4.60864		core	SLC7A5 Cri	RPMI
SLC7A5 Cri	Low Lys	0.053		SLC7A5 Cri	Low Lys	0.088		SLC7A5 Cri	Low Lys	0.053		SLC7A5 Cri	Low Lys	0.28		light	Lys	Lys.300	0	RPMI	K562 CRISPRa NTC	334.177		import	K562 CRISPRa NTC	Leu	199.376	2		Intracellular	K562 CRISPRa NTC	Pro	3.93779	2		SLC7A5 Cri	Trp	-2		import	lowLeu	Cri SLC7A5	Leu	0.276421	0.0642566
SLC7A6 Cri	Low Lys	-0.134		SLC7A6 Cri	Low Lys	-0.147		SLC7A6 Cri	Low Lys	-0.134		SLC7A6 Cri	Low Lys	-0.09		heavy	Lys	Lys.300	0	RPMI	K562 CRISPRa NTC	1.65748		import	K562 CRISPRa NTC	Lys	2.12754	2		Intracellular	K562 CRISPRa NTC	Glu	38.7824	2		SLC7A5 Cri	Tyr	-2		import	lowLeu	Cri SLC7A5	Lys	13.9901	2.10654
SLC7A8 Cri	Low Lys	-0.021		SLC7A8 Cri	Low Lys	-0.021		SLC7A8 Cri	Low Lys	-0.021		SLC7A8 Cri	Low Lys	-0.17		light	Gln	Gln.431	0	RPMI	K562 CRISPRa NTC	24466.6		import	K562 CRISPRa NTC	Phe	80.6956	2		Intracellular	K562 CRISPRa NTC	Asn	3.7753	2		SLC7A5 Cri	Val	-2		import	lowLeu	Cri SLC7A5	Phe	11.4593	1.3927
SLC7A1 Cra	Low Lys	0.907		SLC7A1 Cra	Low Lys	1		SLC7A1 Cra	Low Lys	0.907		SLC7A1 Cra	Low Lys	0.65		heavy	Gln	Gln.431	0	RPMI	K562 CRISPRa NTC	52.4016		import	K562 CRISPRa NTC	Pro	1.79351	2		Intracellular	K562 CRISPRa NTC	Lys	0.158127	2		SLC7A5 Cri	Rich	-0.138		import	lowLeu	Cri SLC7A5	Pro	3.31286	0.316075
SLC7A2 Cra	Low Lys	1		SLC7A2 Cra	Low Lys	1		SLC7A2 Cra	Low Lys	1		SLC7A2 Cra	Low Lys	0.79		light	Arg	Arg.340	0	RPMI	K562 CRISPRa NTC	2102.08		import	K562 CRISPRa NTC	Ser	86.9621	2		Intracellular	K562 CRISPRa NTC	Gln	16.5604	2						import	lowLeu	Cri SLC7A5	Ser	107.163	9.20732
SLC7A3 Cra	Low Lys	1		SLC7A3 Cra	Low Lys	1		SLC7A3 Cra	Low Lys	1		SLC7A3 Cra	Low Lys	0.85		heavy	Arg	Arg.340	0	RPMI	K562 CRISPRa NTC	49.6665		import	K562 CRISPRa NTC	Thr	45.2618	2		Intracellular	K562 CRISPRa NTC	Arg	0.779176	2						import	lowLeu	Cri SLC7A5	Thr	62.7699	4.75757
SLC7A5 Cra	Low Lys	0.112		SLC7A5 Cra	Low Lys	0.123		SLC7A5 Cra	Low Lys	0.112		SLC7A5 Cra	Low Lys	0.06		light	Tyr	Tyr.466	0	RPMI	K562 CRISPRa NTC	707.977		import	K562 CRISPRa NTC	Tyr	36.3159	2		Intracellular	K562 CRISPRa NTC	Tyr	0.471044	2						import	lowLeu	Cri SLC7A5	Tyr	5.3245	1.24758
SLC7A6 Cra	Low Lys	0.621		SLC7A6 Cra	Low Lys	1		SLC7A6 Cra	Low Lys	0.621		SLC7A6 Cra	Low Lys	0.45		heavy	Tyr	Tyr.466	0	RPMI	K562 CRISPRa NTC	138.967		import	K562 CRISPRa NTC	Val	10.1634	2		Intracellular	K562 CRISPRa NTC	Gly	12.8003	3						import	lowLeu	Cri SLC7A5	Val	5.50533	1.24389
SLC7A7 Cra	Low Lys	0.895		SLC7A7 Cra	Low Lys	1		SLC7A7 Cra	Low Lys	0.895		SLC7A7 Cra	Low Lys	0.5		light	His	His.440	0	RPMI	K562 CRISPRa NTC	459.599		import	K562 CRISPRa NTC	Arg	53.7495	3		Intracellular	K562 CRISPRa NTC	Val	0.707916	3						import	RPMI	NTC	Arg	52.4783	18.3255
SLC7A8 Cra	Low Lys	0.085		SLC7A8 Cra	Low Lys	0.112		SLC7A8 Cra	Low Lys	0.085		SLC7A8 Cra	Low Lys	-0.21		heavy	His	His.440	0	RPMI	K562 CRISPRa NTC	14.2368		import	K562 CRISPRa NTC	Asn	47.2108	3		Intracellular	K562 CRISPRa NTC	Leu	2.32663	3						import	RPMI	NTC	Asn	35.9316	6.50243
SLC7A1 Cri	Low Arg	-0.546		SLC7A1 Cri	Low Arg	-0.639		SLC7A1 Cri	Low Arg	-0.546		SLC7A1 Cri	Low Arg	-0.46		light	Ala	Ala.260	5	RPMI	K562 CRISPRa NTC	176.147		import	K562 CRISPRa NTC	Asp	0.977608	3		Intracellular	K562 CRISPRa NTC	Ile	2.03657	3						import	RPMI	NTC	Asp	0.322404	0.327616
SLC7A5 Cri	Low Arg	0.052		SLC7A5 Cri	Low Arg	0.092		SLC7A5 Cri	Low Arg	0.052		SLC7A5 Cri	Low Arg	0.15		heavy	Ala	Ala.260	5	RPMI	K562 CRISPRa NTC	0		import	K562 CRISPRa NTC	Gln	371.71	3		Intracellular	K562 CRISPRa NTC	Ser	4.04093	3						import	RPMI	NTC	Gln	285.969	48.4827
SLC7A6 Cri	Low Arg	0.101		SLC7A6 Cri	Low Arg	0.129		SLC7A6 Cri	Low Arg	0.101		SLC7A6 Cri	Low Arg	-0.06		light	Gly	Gly.246	5	RPMI	K562 CRISPRa NTC	12316.2		import	K562 CRISPRa NTC	Glu	37.8092	3		Intracellular	K562 CRISPRa NTC	Thr	2.59007	3						import	RPMI	NTC	Glu	38.0623	3.52104
SLC7A8 Cri	Low Arg	-0.007		SLC7A8 Cri	Low Arg	0.053		SLC7A8 Cri	Low Arg	-0.007		SLC7A8 Cri	Low Arg	-0.03		heavy	Gly	Gly.246	5	RPMI	K562 CRISPRa NTC	14.8553		import	K562 CRISPRa NTC	Gly	5.41832	3		Intracellular	K562 CRISPRa NTC	Phe	0.480482	3						import	RPMI	NTC	Gly	5.97695	0.455618
SLC7A1 Cra	Low Arg	0.761		SLC7A1 Cra	Low Arg	1		SLC7A1 Cra	Low Arg	0.761		SLC7A1 Cra	Low Arg	0.47		light	Val	Val.288	5	RPMI	K562 CRISPRa NTC	597.912		import	K562 CRISPRa NTC	His	11.3443	3		Intracellular	K562 CRISPRa NTC	Asp	8.60021	3						import	RPMI	NTC	His	13.6364	3.42269
SLC7A2 Cra	Low Arg	0.811		SLC7A2 Cra	Low Arg	1		SLC7A2 Cra	Low Arg	0.811		SLC7A2 Cra	Low Arg	0.64		heavy	Val	Val.288	5	RPMI	K562 CRISPRa NTC	45.7935		import	K562 CRISPRa NTC	Ile	91.9233	3		Intracellular	K562 CRISPRa NTC	Pro	6.29426	3						import	RPMI	NTC	Ile	80.3887	10.1322
SLC7A3 Cra	Low Arg	1		SLC7A3 Cra	Low Arg	1		SLC7A3 Cra	Low Arg	1		SLC7A3 Cra	Low Arg	0.71		light	Leu	Leu.200	5	RPMI	K562 CRISPRa NTC	1421.07		import	K562 CRISPRa NTC	Leu	264.522	3		Intracellular	K562 CRISPRa NTC	Glu	37.801	3						import	RPMI	NTC	Leu	206.568	31.5892
SLC7A5 Cra	Low Arg	0.02		SLC7A5 Cra	Low Arg	-0.003		SLC7A5 Cra	Low Arg	0.02		SLC7A5 Cra	Low Arg	0.09		heavy	Leu	Leu.200	5	RPMI	K562 CRISPRa NTC	760.988		import	K562 CRISPRa NTC	Lys	6.66176	3		Intracellular	K562 CRISPRa NTC	Asn	5.52445	3						import	RPMI	NTC	Lys	5.93682	2.32885
SLC7A6 Cra	Low Arg	0.306		SLC7A6 Cra	Low Arg	0.388		SLC7A6 Cra	Low Arg	0.306		SLC7A6 Cra	Low Arg	0.39		light	Ile	Ile.200	5	RPMI	K562 CRISPRa NTC	1753.5		import	K562 CRISPRa NTC	Phe	92.2499	3		Intracellular	K562 CRISPRa NTC	Lys	0.210804	3						import	RPMI	NTC	Phe	84.1561	4.061
SLC7A7 Cra	Low Arg	0.02		SLC7A7 Cra	Low Arg	0.047		SLC7A7 Cra	Low Arg	0.02		SLC7A7 Cra	Low Arg	0.17		heavy	Ile	Ile.200	5	RPMI	K562 CRISPRa NTC	283		import	K562 CRISPRa NTC	Pro	4.39718	3		Intracellular	K562 CRISPRa NTC	Gln	24.7351	3						import	RPMI	NTC	Pro	3.29306	0.777185
SLC7A8 Cra	Low Arg	0.066		SLC7A8 Cra	Low Arg	0.077		SLC7A8 Cra	Low Arg	0.066		SLC7A8 Cra	Low Arg	-0.03		light	Ser	Ser.390	5	RPMI	K562 CRISPRa NTC	3384.48		import	K562 CRISPRa NTC	Ser	122.619	3		Intracellular	K562 CRISPRa NTC	Arg	1.44051	3						import	RPMI	NTC	Ser	100.774	11.049
																heavy	Ser	Ser.390	5	RPMI	K562 CRISPRa NTC	343.279		import	K562 CRISPRa NTC	Thr	70.4004	3		Intracellular	K562 CRISPRa NTC	Tyr	0.693856	3						import	RPMI	NTC	Thr	55.4198	7.647
																light	Thr	Thr.404	5	RPMI	K562 CRISPRa NTC	2323.94		import	K562 CRISPRa NTC	Tyr	44.3245	3		Intracellular	K562 CRISPRa NTC	His	0.364846	3						import	RPMI	NTC	Tyr	38.975	2.67476
																heavy	Thr	Thr.404	5	RPMI	K562 CRISPRa NTC	192.387		import	K562 CRISPRa NTC	Val	17.0861	3		Intracellular	K562 CRISPRa NTC	Gly	14.2946	4						import	RPMI	NTC	Val	14.4719	4.61511
																light	Phe	Phe.336	5	RPMI	K562 CRISPRa NTC	284.444		import	K562 CRISPRa NTC	Arg	77.5182	4		Intracellular	K562 CRISPRa NTC	Val	0.812472	4						import	RPMI	Cri SLC7A5	Arg	92.8489	7.22981
																heavy	Phe	Phe.336	5	RPMI	K562 CRISPRa NTC	204.889		import	K562 CRISPRa NTC	Asn	45.9028	4		Intracellular	K562 CRISPRa NTC	Leu	2.49179	4						import	RPMI	Cri SLC7A5	Asn	28.0234	2.24896
																light	Asp	Asp.418	5	RPMI	K562 CRISPRa NTC	8317.92		import	K562 CRISPRa NTC	Asp	0.417848	4		Intracellular	K562 CRISPRa NTC	Ile	2.3115	4						import	RPMI	Cri SLC7A5	Asp	0.148216	0.0785954
																heavy	Asp	Asp.418	5	RPMI	K562 CRISPRa NTC	9.44039		import	K562 CRISPRa NTC	Gln	322.962	4		Intracellular	K562 CRISPRa NTC	Ser	5.65555	4						import	RPMI	Cri SLC7A5	Gln	183.687	18.9897
																light	Pro	Pro.330	5	RPMI	K562 CRISPRa NTC	5834.92		import	K562 CRISPRa NTC	Glu	21.9931	4		Intracellular	K562 CRISPRa NTC	Thr	3.38175	4						import	RPMI	Cri SLC7A5	Glu	10.7353	0.629592
																heavy	Pro	Pro.330	5	RPMI	K562 CRISPRa NTC	18.2697		import	K562 CRISPRa NTC	Gly	1.64635	4		Intracellular	K562 CRISPRa NTC	Phe	0.657348	4						import	RPMI	Cri SLC7A5	Gly	1.85952	0.426016
																light	Glu	Glu.432	5	RPMI	K562 CRISPRa NTC	39125.6		import	K562 CRISPRa NTC	Ile	54.4684	4		Intracellular	K562 CRISPRa NTC	Asp	13.0382	4						import	RPMI	Cri SLC7A5	His	1.31344	0.115558
																heavy	Glu	Glu.432	5	RPMI	K562 CRISPRa NTC	46.2022		import	K562 CRISPRa NTC	Leu	167.8	4		Intracellular	K562 CRISPRa NTC	Pro	6.89314	4						import	RPMI	Cri SLC7A5	Ile	21.4051	2.3035
																light	Asn	Asn.417	5	RPMI	K562 CRISPRa NTC	5089.26		import	K562 CRISPRa NTC	Lys	4.74812	4		Intracellular	K562 CRISPRa NTC	Glu	32.3703	4						import	RPMI	Cri SLC7A5	Leu	42.8706	3.25553
																heavy	Asn	Asn.417	5	RPMI	K562 CRISPRa NTC	127.616		import	K562 CRISPRa NTC	Phe	68.3563	4		Intracellular	K562 CRISPRa NTC	Asn	7.57562	4						import	RPMI	Cri SLC7A5	Lys	6.23474	0.514286
																light	Lys	Lys.300	5	RPMI	K562 CRISPRa NTC	144.875		import	K562 CRISPRa NTC	Pro	2.74624	4		Intracellular	K562 CRISPRa NTC	Lys	0.38179	4						import	RPMI	Cri SLC7A5	Phe	8.63303	0.736653
																heavy	Lys	Lys.300	5	RPMI	K562 CRISPRa NTC	21.4881		import	K562 CRISPRa NTC	Ser	69.9981	4		Intracellular	K562 CRISPRa NTC	Gln	18.1831	4						import	RPMI	Cri SLC7A5	Pro	1.03292	0.161159
																light	Gln	Gln.431	5	RPMI	K562 CRISPRa NTC	23683.8		import	K562 CRISPRa NTC	Thr	45.6759	4		Intracellular	K562 CRISPRa NTC	Arg	1.51083	4						import	RPMI	Cri SLC7A5	Ser	123.029	7.82645
																heavy	Gln	Gln.431	5	RPMI	K562 CRISPRa NTC	1475.43		import	K562 CRISPRa NTC	Tyr	35.3849	4		Intracellular	K562 CRISPRa NTC	Tyr	0.755868	4						import	RPMI	Cri SLC7A5	Thr	89.3881	5.30143
																light	Arg	Arg.340	5	RPMI	K562 CRISPRa NTC	1157.34		import	K562 CRISPRa NTC	Val	10.4581	4		Intracellular	K562 CRISPRa NTC	His	0.478814	4						import	RPMI	Cri SLC7A5	Tyr	1.05465	0.141784
																heavy	Arg	Arg.340	5	RPMI	K562 CRISPRa NTC	218.783		import	K562 CRISPRa NTC	Arg	32.4164	5		Intracellular	K562 CRISPRa NTC	Gly	6.40572	5						import	RPMI	Cri SLC7A5	Val	0.893184	0.165978
																light	Tyr	Tyr.466	5	RPMI	K562 CRISPRa NTC	463.709		import	K562 CRISPRa NTC	Asn	68.7218	5		Intracellular	K562 CRISPRa NTC	Val	0.440272	5
																heavy	Tyr	Tyr.466	5	RPMI	K562 CRISPRa NTC	179.577		import	K562 CRISPRa NTC	Asp	0.369579	5		Intracellular	K562 CRISPRa NTC	Leu	1.22972	5
																light	His	His.440	5	RPMI	K562 CRISPRa NTC	321.597		import	K562 CRISPRa NTC	Gln	755.688	5		Intracellular	K562 CRISPRa NTC	Ile	1.13919	5
																heavy	His	His.440	5	RPMI	K562 CRISPRa NTC	37.8197		import	K562 CRISPRa NTC	Glu	28.0424	5		Intracellular	K562 CRISPRa NTC	Ser	3.09629	5
																light	Ala	Ala.260	10	RPMI	K562 CRISPRa NTC	168.296		import	K562 CRISPRa NTC	Gly	2.21486	5		Intracellular	K562 CRISPRa NTC	Thr	2.38044	5
																heavy	Ala	Ala.260	10	RPMI	K562 CRISPRa NTC	0.110422		import	K562 CRISPRa NTC	Ile	40.5891	5		Intracellular	K562 CRISPRa NTC	Phe	0.326062	5
																light	Gly	Gly.246	10	RPMI	K562 CRISPRa NTC	13652.6		import	K562 CRISPRa NTC	Leu	108.197	5		Intracellular	K562 CRISPRa NTC	Asp	9.45998	5
																heavy	Gly	Gly.246	10	RPMI	K562 CRISPRa NTC	25.9536		import	K562 CRISPRa NTC	Lys	2.02366	5		Intracellular	K562 CRISPRa NTC	Pro	3.44013	5
																light	Val	Val.288	10	RPMI	K562 CRISPRa NTC	628.178		import	K562 CRISPRa NTC	Phe	50.8275	5		Intracellular	K562 CRISPRa NTC	Glu	37.7671	5
																heavy	Val	Val.288	10	RPMI	K562 CRISPRa NTC	70.1116		import	K562 CRISPRa NTC	Pro	1.44592	5		Intracellular	K562 CRISPRa NTC	Asn	9.27285	5
																light	Leu	Leu.200	10	RPMI	K562 CRISPRa NTC	1272.24		import	K562 CRISPRa NTC	Ser	76.2422	5		Intracellular	K562 CRISPRa NTC	Lys	0.0796369	5
																heavy	Leu	Leu.200	10	RPMI	K562 CRISPRa NTC	1045.37		import	K562 CRISPRa NTC	Thr	47.8683	5		Intracellular	K562 CRISPRa NTC	Gln	54.4475	5
																light	Ile	Ile.200	10	RPMI	K562 CRISPRa NTC	1692.64		import	K562 CRISPRa NTC	Tyr	32.2831	5		Intracellular	K562 CRISPRa NTC	Arg	0.887261	5
																heavy	Ile	Ile.200	10	RPMI	K562 CRISPRa NTC	436.299		import	K562 CRISPRa NTC	Val	7.53365	5		Intracellular	K562 CRISPRa NTC	Tyr	0.47652	5
																light	Ser	Ser.390	10	RPMI	K562 CRISPRa NTC	3169.27		import	K562 CRISPRa NTC	Arg	75.6421	6		Intracellular	K562 CRISPRa NTC	Gly	6.75506	6
																heavy	Ser	Ser.390	10	RPMI	K562 CRISPRa NTC	548.937		import	K562 CRISPRa NTC	Asn	92.2707	6		Intracellular	K562 CRISPRa NTC	Val	0.528143	6
																light	Thr	Thr.404	10	RPMI	K562 CRISPRa NTC	2324.28		import	K562 CRISPRa NTC	Asp	-0.204848	6		Intracellular	K562 CRISPRa NTC	Leu	1.39184	6
																heavy	Thr	Thr.404	10	RPMI	K562 CRISPRa NTC	308.15		import	K562 CRISPRa NTC	Gln	837.347	6		Intracellular	K562 CRISPRa NTC	Ile	1.41122	6
																light	Phe	Phe.336	10	RPMI	K562 CRISPRa NTC	248.019		import	K562 CRISPRa NTC	Glu	32.3132	6		Intracellular	K562 CRISPRa NTC	Ser	3.52189	6
																heavy	Phe	Phe.336	10	RPMI	K562 CRISPRa NTC	260.08		import	K562 CRISPRa NTC	Gly	2.22883	6		Intracellular	K562 CRISPRa NTC	Thr	3.03011	6
																light	Asp	Asp.418	10	RPMI	K562 CRISPRa NTC	7715.46		import	K562 CRISPRa NTC	His	19.0781	6		Intracellular	K562 CRISPRa NTC	Phe	0.417625	6
																heavy	Asp	Asp.418	10	RPMI	K562 CRISPRa NTC	11.0498		import	K562 CRISPRa NTC	Ile	55.8775	6		Intracellular	K562 CRISPRa NTC	Asp	8.262	6
																light	Pro	Pro.330	10	RPMI	K562 CRISPRa NTC	6683.32		import	K562 CRISPRa NTC	Leu	134.862	6		Intracellular	K562 CRISPRa NTC	Pro	9.65106	6
																heavy	Pro	Pro.330	10	RPMI	K562 CRISPRa NTC	25.3051		import	K562 CRISPRa NTC	Lys	3.01978	6		Intracellular	K562 CRISPRa NTC	Glu	35.8309	6
																light	Glu	Glu.432	10	RPMI	K562 CRISPRa NTC	37084.4		import	K562 CRISPRa NTC	Phe	74.7488	6		Intracellular	K562 CRISPRa NTC	Asn	10.6854	6
																heavy	Glu	Glu.432	10	RPMI	K562 CRISPRa NTC	89.5932		import	K562 CRISPRa NTC	Pro	2.62471	6		Intracellular	K562 CRISPRa NTC	Lys	0.194716	6
																light	Asn	Asn.417	10	RPMI	K562 CRISPRa NTC	5470.34		import	K562 CRISPRa NTC	Ser	92.7014	6		Intracellular	K562 CRISPRa NTC	Gln	47.3569	6
																heavy	Asn	Asn.417	10	RPMI	K562 CRISPRa NTC	206.66		import	K562 CRISPRa NTC	Thr	65.5062	6		Intracellular	K562 CRISPRa NTC	Arg	1.53718	6
																light	Lys	Lys.300	10	RPMI	K562 CRISPRa NTC	150.589		import	K562 CRISPRa NTC	Tyr	47.3128	6		Intracellular	K562 CRISPRa NTC	Tyr	0.647528	6
																heavy	Lys	Lys.300	10	RPMI	K562 CRISPRa NTC	31.5282		import	K562 CRISPRa NTC	Val	10.5989	6		Intracellular	K562 CRISPRa NTC	His	0.723549	6
																light	Gln	Gln.431	10	RPMI	K562 CRISPRa NTC	23040.4		core	K562 CRISPRa NTC	Arg	10.8457	1		Intracellular	K562 CRISPRa NTC	Gly	6.47619	7
																heavy	Gln	Gln.431	10	RPMI	K562 CRISPRa NTC	2204.41		core	K562 CRISPRa NTC	Asn	-1.39194	1		Intracellular	K562 CRISPRa NTC	Val	0.675783	7
																light	Arg	Arg.340	10	RPMI	K562 CRISPRa NTC	1107.04		core	K562 CRISPRa NTC	Asp	-2.10636	1		Intracellular	K562 CRISPRa NTC	Leu	1.941	7
																heavy	Arg	Arg.340	10	RPMI	K562 CRISPRa NTC	298.629		core	K562 CRISPRa NTC	Gln	22.8684	1		Intracellular	K562 CRISPRa NTC	Ile	1.80829	7
																light	Tyr	Tyr.466	10	RPMI	K562 CRISPRa NTC	451.537		core	K562 CRISPRa NTC	Glu	-13.7745	1		Intracellular	K562 CRISPRa NTC	Ser	3.34701	7
																heavy	Tyr	Tyr.466	10	RPMI	K562 CRISPRa NTC	251.023		core	K562 CRISPRa NTC	Gly	-1.97806	1		Intracellular	K562 CRISPRa NTC	Thr	2.86423	7
																light	His	His.440	10	RPMI	K562 CRISPRa NTC	375.371		core	K562 CRISPRa NTC	His	0.766323	1		Intracellular	K562 CRISPRa NTC	Phe	0.47889	7
																heavy	His	His.440	10	RPMI	K562 CRISPRa NTC	68.145		core	K562 CRISPRa NTC	Ile	6.64825	1		Intracellular	K562 CRISPRa NTC	Asp	7.89916	7
																light	Ala	Ala.260	20	RPMI	K562 CRISPRa NTC	145.078		core	K562 CRISPRa NTC	Leu	7.64042	1		Intracellular	K562 CRISPRa NTC	Pro	6.58326	7
																heavy	Ala	Ala.260	20	RPMI	K562 CRISPRa NTC	0		core	K562 CRISPRa NTC	Lys	5.27114	1		Intracellular	K562 CRISPRa NTC	Glu	32.9428	7
																light	Gly	Gly.246	20	RPMI	K562 CRISPRa NTC	13167.4		core	K562 CRISPRa NTC	Phe	1.49541	1		Intracellular	K562 CRISPRa NTC	Asn	8.48596	7
																heavy	Gly	Gly.246	20	RPMI	K562 CRISPRa NTC	39.7397		core	K562 CRISPRa NTC	Pro	-4.9827	1		Intracellular	K562 CRISPRa NTC	Lys	0.113685	7
																light	Val	Val.288	20	RPMI	K562 CRISPRa NTC	583.571		core	K562 CRISPRa NTC	Ser	11.0091	1		Intracellular	K562 CRISPRa NTC	Gln	29.6446	7
																heavy	Val	Val.288	20	RPMI	K562 CRISPRa NTC	135.497		core	K562 CRISPRa NTC	Thr	3.59871	1		Intracellular	K562 CRISPRa NTC	Arg	1.60068	7
																light	Leu	Leu.200	20	RPMI	K562 CRISPRa NTC	846.376		core	K562 CRISPRa NTC	Tyr	1.20995	1		Intracellular	K562 CRISPRa NTC	Tyr	0.978108	7
																heavy	Leu	Leu.200	20	RPMI	K562 CRISPRa NTC	1567.06		core	K562 CRISPRa NTC	Val	4.02715	1		turnover_rate	K562 CRISPRa NTC	Arg	0.576798	1
																light	Ile	Ile.200	20	RPMI	K562 CRISPRa NTC	1385.43		core	K562 CRISPRa NTC	Arg	-2.38144	2		turnover_rate	K562 CRISPRa NTC	Asn	0.111413	1
																heavy	Ile	Ile.200	20	RPMI	K562 CRISPRa NTC	761.64		core	K562 CRISPRa NTC	Asn	-2.17882	2		turnover_rate	K562 CRISPRa NTC	Asp	-1.94718e-05	1
																light	Ser	Ser.390	20	RPMI	K562 CRISPRa NTC	2789.27		core	K562 CRISPRa NTC	Asp	-1.07565	2		turnover_rate	K562 CRISPRa NTC	Gln	0.243334	1
																heavy	Ser	Ser.390	20	RPMI	K562 CRISPRa NTC	950.455		core	K562 CRISPRa NTC	Gln	27.5728	2		turnover_rate	K562 CRISPRa NTC	Glu	0.0203636	1
																light	Thr	Thr.404	20	RPMI	K562 CRISPRa NTC	2105.56		core	K562 CRISPRa NTC	Glu	-8.76613	2		turnover_rate	K562 CRISPRa NTC	Gly	0.0237672	1
																heavy	Thr	Thr.404	20	RPMI	K562 CRISPRa NTC	541.791		core	K562 CRISPRa NTC	Gly	-1.76581	2		turnover_rate	K562 CRISPRa NTC	His	0.655664	1
																light	Phe	Phe.336	20	RPMI	K562 CRISPRa NTC	149.607		core	K562 CRISPRa NTC	His	0.509832	2		turnover_rate	K562 CRISPRa NTC	Ile	0.646739	1
																heavy	Phe	Phe.336	20	RPMI	K562 CRISPRa NTC	349.258		core	K562 CRISPRa NTC	Ile	7.29301	2		turnover_rate	K562 CRISPRa NTC	Leu	1.46329	1
																light	Asp	Asp.418	20	RPMI	K562 CRISPRa NTC	7566.14		core	K562 CRISPRa NTC	Leu	8.26999	2		turnover_rate	K562 CRISPRa NTC	Lys	0.400678	1
																heavy	Asp	Asp.418	20	RPMI	K562 CRISPRa NTC	31.3387		core	K562 CRISPRa NTC	Lys	4.29252	2		turnover_rate	K562 CRISPRa NTC	Phe	2.91728	1
																light	Pro	Pro.330	20	RPMI	K562 CRISPRa NTC	6097.52		core	K562 CRISPRa NTC	Phe	1.29588	2		turnover_rate	K562 CRISPRa NTC	Pro	0.0106135	1
																heavy	Pro	Pro.330	20	RPMI	K562 CRISPRa NTC	49.1575		core	K562 CRISPRa NTC	Pro	-4.47522	2		turnover_rate	K562 CRISPRa NTC	Ser	0.417952	1
																light	Glu	Glu.432	20	RPMI	K562 CRISPRa NTC	37165.9		core	K562 CRISPRa NTC	Ser	8.15294	2		turnover_rate	K562 CRISPRa NTC	Thr	0.368601	1
																heavy	Glu	Glu.432	20	RPMI	K562 CRISPRa NTC	205.336		core	K562 CRISPRa NTC	Thr	5.88672	2		turnover_rate	K562 CRISPRa NTC	Tyr	1.02899	1
																light	Asn	Asn.417	20	RPMI	K562 CRISPRa NTC	5232.15		core	K562 CRISPRa NTC	Tyr	0.925743	2		turnover_rate	K562 CRISPRa NTC	Val	0.244578	1
																heavy	Asn	Asn.417	20	RPMI	K562 CRISPRa NTC	379.48		core	K562 CRISPRa NTC	Val	3.16693	2		turnover_rate	K562 CRISPRa NTC	Arg	0.458526	2
																light	Lys	Lys.300	20	RPMI	K562 CRISPRa NTC	134.449		core	K562 CRISPRa NTC	Arg	-2.4455	3		turnover_rate	K562 CRISPRa NTC	Asn	0.108979	2
																heavy	Lys	Lys.300	20	RPMI	K562 CRISPRa NTC	59.8393		core	K562 CRISPRa NTC	Asn	-2.11258	3		turnover_rate	K562 CRISPRa NTC	Asp	0	2
																light	Gln	Gln.431	20	RPMI	K562 CRISPRa NTC	22044.5		core	K562 CRISPRa NTC	Asp	-2.59252	3		turnover_rate	K562 CRISPRa NTC	Gln	0.205188	2
																heavy	Gln	Gln.431	20	RPMI	K562 CRISPRa NTC	3837.78		core	K562 CRISPRa NTC	Gln	23.0565	3		turnover_rate	K562 CRISPRa NTC	Glu	0.0137924	2
																light	Arg	Arg.340	20	RPMI	K562 CRISPRa NTC	912.047		core	K562 CRISPRa NTC	Glu	-14.9547	3		turnover_rate	K562 CRISPRa NTC	Gly	0.0128456	2
																heavy	Arg	Arg.340	20	RPMI	K562 CRISPRa NTC	536.804		core	K562 CRISPRa NTC	Gly	-4.50227	3		turnover_rate	K562 CRISPRa NTC	His	0.715994	2
																light	Tyr	Tyr.466	20	RPMI	K562 CRISPRa NTC	343.856		core	K562 CRISPRa NTC	His	1.00424	3		turnover_rate	K562 CRISPRa NTC	Ile	0.918361	2
																heavy	Tyr	Tyr.466	20	RPMI	K562 CRISPRa NTC	379.46		core	K562 CRISPRa NTC	Ile	8.84039	3		turnover_rate	K562 CRISPRa NTC	Leu	1.80412	2
																light	His	His.440	20	RPMI	K562 CRISPRa NTC	310.208		core	K562 CRISPRa NTC	Leu	10.091	3		turnover_rate	K562 CRISPRa NTC	Lys	0.224244	2
																heavy	His	His.440	20	RPMI	K562 CRISPRa NTC	108.963		core	K562 CRISPRa NTC	Lys	4.26241	3		turnover_rate	K562 CRISPRa NTC	Phe	3.43452	2
																light	Ala	Ala.260	40	RPMI	K562 CRISPRa NTC	128.176		core	K562 CRISPRa NTC	Phe	2.1603	3		turnover_rate	K562 CRISPRa NTC	Pro	0.00759102	2
																heavy	Ala	Ala.260	40	RPMI	K562 CRISPRa NTC	0.0142035		core	K562 CRISPRa NTC	Pro	-10.3762	3		turnover_rate	K562 CRISPRa NTC	Ser	0.412029	2
																light	Gly	Gly.246	40	RPMI	K562 CRISPRa NTC	12987		core	K562 CRISPRa NTC	Ser	16.0318	3		turnover_rate	K562 CRISPRa NTC	Thr	0.361988	2
																heavy	Gly	Gly.246	40	RPMI	K562 CRISPRa NTC	75.2756		core	K562 CRISPRa NTC	Thr	5.09436	3		turnover_rate	K562 CRISPRa NTC	Tyr	1.28494	2
																light	Val	Val.288	40	RPMI	K562 CRISPRa NTC	507.666		core	K562 CRISPRa NTC	Tyr	1.60172	3		turnover_rate	K562 CRISPRa NTC	Val	0.267067	2
																heavy	Val	Val.288	40	RPMI	K562 CRISPRa NTC	195.116		core	K562 CRISPRa NTC	Val	5.67129	3		turnover_rate	K562 CRISPRa NTC	Arg	0.621882	3
																light	Leu	Leu.200	40	RPMI	K562 CRISPRa NTC	464.685		core	K562 CRISPRa NTC	Arg	-0.362	4		turnover_rate	K562 CRISPRa NTC	Asn	0.14243	3
																heavy	Leu	Leu.200	40	RPMI	K562 CRISPRa NTC	1887.26		core	K562 CRISPRa NTC	Asn	-1.76892	4		turnover_rate	K562 CRISPRa NTC	Asp	0.00189454	3
																light	Ile	Ile.200	40	RPMI	K562 CRISPRa NTC	970.345		core	K562 CRISPRa NTC	Asp	-1.79881	4		turnover_rate	K562 CRISPRa NTC	Gln	0.250461	3
																heavy	Ile	Ile.200	40	RPMI	K562 CRISPRa NTC	1069.78		core	K562 CRISPRa NTC	Gln	20.9886	4		turnover_rate	K562 CRISPRa NTC	Glu	0.0166703	3
																light	Ser	Ser.390	40	RPMI	K562 CRISPRa NTC	2561.49		core	K562 CRISPRa NTC	Glu	-12.8811	4		turnover_rate	K562 CRISPRa NTC	Gly	0.00705495	3
																heavy	Ser	Ser.390	40	RPMI	K562 CRISPRa NTC	1421.76		core	K562 CRISPRa NTC	Gly	-4.55	4		turnover_rate	K562 CRISPRa NTC	His	0.518223	3
																light	Thr	Thr.404	40	RPMI	K562 CRISPRa NTC	1822.18		core	K562 CRISPRa NTC	His	0.229375	4		turnover_rate	K562 CRISPRa NTC	Ile	0.752272	3
																heavy	Thr	Thr.404	40	RPMI	K562 CRISPRa NTC	812.615		core	K562 CRISPRa NTC	Ile	8.44903	4		turnover_rate	K562 CRISPRa NTC	Leu	1.89488	3
																light	Phe	Phe.336	40	RPMI	K562 CRISPRa NTC	83.0465		core	K562 CRISPRa NTC	Leu	9.53887	4		turnover_rate	K562 CRISPRa NTC	Lys	0.526694	3
																heavy	Phe	Phe.336	40	RPMI	K562 CRISPRa NTC	385.559		core	K562 CRISPRa NTC	Lys	2.51397	4		turnover_rate	K562 CRISPRa NTC	Phe	3.19991	3
																light	Asp	Asp.418	40	RPMI	K562 CRISPRa NTC	7937.19		core	K562 CRISPRa NTC	Phe	1.95197	4		turnover_rate	K562 CRISPRa NTC	Pro	0.0116434	3
																heavy	Asp	Asp.418	40	RPMI	K562 CRISPRa NTC	41.4694		core	K562 CRISPRa NTC	Pro	-1.05301	4		turnover_rate	K562 CRISPRa NTC	Ser	0.505738	3
																light	Pro	Pro.330	40	RPMI	K562 CRISPRa NTC	6349.3		core	K562 CRISPRa NTC	Ser	11.8292	4		turnover_rate	K562 CRISPRa NTC	Thr	0.453015	3
																heavy	Pro	Pro.330	40	RPMI	K562 CRISPRa NTC	76.1024		core	K562 CRISPRa NTC	Thr	4.54783	4		turnover_rate	K562 CRISPRa NTC	Tyr	1.06469	3
																light	Glu	Glu.432	40	RPMI	K562 CRISPRa NTC	37341.9		core	K562 CRISPRa NTC	Tyr	1.32506	4		turnover_rate	K562 CRISPRa NTC	Val	0.402264	3
																heavy	Glu	Glu.432	40	RPMI	K562 CRISPRa NTC	355.998		core	K562 CRISPRa NTC	Val	5.27298	4		turnover_rate	K562 CRISPRa NTC	Arg	0.807139	4
																light	Asn	Asn.417	40	RPMI	K562 CRISPRa NTC	4963.77		core	K562 CRISPRa NTC	Arg	-0.714209	5		turnover_rate	K562 CRISPRa NTC	Asn	0.0901544	4
																heavy	Asn	Asn.417	40	RPMI	K562 CRISPRa NTC	609.686		core	K562 CRISPRa NTC	Asn	-3.44056	5		turnover_rate	K562 CRISPRa NTC	Asp	0.000881629	4
																light	Lys	Lys.300	40	RPMI	K562 CRISPRa NTC	106.656		core	K562 CRISPRa NTC	Asp	-2.19828	5		turnover_rate	K562 CRISPRa NTC	Gln	0.181574	4
																heavy	Lys	Lys.300	40	RPMI	K562 CRISPRa NTC	77.9471		core	K562 CRISPRa NTC	Gln	29.0511	5		turnover_rate	K562 CRISPRa NTC	Glu	0.0111269	4
																light	Gln	Gln.431	40	RPMI	K562 CRISPRa NTC	19805.1		core	K562 CRISPRa NTC	Glu	-17.9161	5		turnover_rate	K562 CRISPRa NTC	Gly	0.00423692	4
																heavy	Gln	Gln.431	40	RPMI	K562 CRISPRa NTC	5562.89		core	K562 CRISPRa NTC	Gly	-4.88194	5		turnover_rate	K562 CRISPRa NTC	Ile	0.502026	4
																light	Arg	Arg.340	40	RPMI	K562 CRISPRa NTC	651.125		core	K562 CRISPRa NTC	His	0.57262	5		turnover_rate	K562 CRISPRa NTC	Leu	1.44084	4
																heavy	Arg	Arg.340	40	RPMI	K562 CRISPRa NTC	666.895		core	K562 CRISPRa NTC	Ile	12.1463	5		turnover_rate	K562 CRISPRa NTC	Lys	0.696091	4
																light	Tyr	Tyr.466	40	RPMI	K562 CRISPRa NTC	220.362		core	K562 CRISPRa NTC	Leu	13.0214	5		turnover_rate	K562 CRISPRa NTC	Phe	2.37899	4
																heavy	Tyr	Tyr.466	40	RPMI	K562 CRISPRa NTC	475.292		core	K562 CRISPRa NTC	Lys	4.07764	5		turnover_rate	K562 CRISPRa NTC	Pro	0.00695258	4
																light	His	His.440	40	RPMI	K562 CRISPRa NTC	209.302		core	K562 CRISPRa NTC	Phe	2.39748	5		turnover_rate	K562 CRISPRa NTC	Ser	0.348561	4
																heavy	His	His.440	40	RPMI	K562 CRISPRa NTC	141.554		core	K562 CRISPRa NTC	Pro	-3.4488	5		turnover_rate	K562 CRISPRa NTC	Thr	0.265783	4
																light	Ala	Ala.260	100	RPMI	K562 CRISPRa NTC	89.835		core	K562 CRISPRa NTC	Ser	16.1521	5		turnover_rate	K562 CRISPRa NTC	Tyr	0.602948	4
																heavy	Ala	Ala.260	100	RPMI	K562 CRISPRa NTC	0		core	K562 CRISPRa NTC	Thr	5.62746	5		turnover_rate	K562 CRISPRa NTC	Val	0.257925	4
																light	Gly	Gly.246	100	RPMI	K562 CRISPRa NTC	12544.1		core	K562 CRISPRa NTC	Tyr	1.41088	5		turnover_rate	K562 CRISPRa NTC	Arg	0.608922	5
																heavy	Gly	Gly.246	100	RPMI	K562 CRISPRa NTC	291.61		core	K562 CRISPRa NTC	Val	7.17232	5		turnover_rate	K562 CRISPRa NTC	Asn	0.123518	5
																light	Val	Val.288	100	RPMI	K562 CRISPRa NTC	319.012								turnover_rate	K562 CRISPRa NTC	Asp	0.000651127	5
																heavy	Val	Val.288	100	RPMI	K562 CRISPRa NTC	329.073								turnover_rate	K562 CRISPRa NTC	Gln	0.23132	5
																light	Leu	Leu.200	100	RPMI	K562 CRISPRa NTC	149.867								turnover_rate	K562 CRISPRa NTC	Glu	0.0123751	5
																heavy	Leu	Leu.200	100	RPMI	K562 CRISPRa NTC	2004.1								turnover_rate	K562 CRISPRa NTC	Gly	0.00576272	5
																light	Ile	Ile.200	100	RPMI	K562 CRISPRa NTC	307.558								turnover_rate	K562 CRISPRa NTC	Ile	0.593829	5
																heavy	Ile	Ile.200	100	RPMI	K562 CRISPRa NTC	1447.26								turnover_rate	K562 CRISPRa NTC	Leu	1.46641	5
																light	Ser	Ser.390	100	RPMI	K562 CRISPRa NTC	1546.4								turnover_rate	K562 CRISPRa NTC	Lys	0.423517	5
																heavy	Ser	Ser.390	100	RPMI	K562 CRISPRa NTC	2577.47								turnover_rate	K562 CRISPRa NTC	Phe	2.59804	5
																light	Thr	Thr.404	100	RPMI	K562 CRISPRa NTC	1000.44								turnover_rate	K562 CRISPRa NTC	Pro	0.00700516	5
																heavy	Thr	Thr.404	100	RPMI	K562 CRISPRa NTC	1497.68								turnover_rate	K562 CRISPRa NTC	Ser	0.410396	5
																light	Phe	Phe.336	100	RPMI	K562 CRISPRa NTC	36.9043								turnover_rate	K562 CRISPRa NTC	Thr	0.335151	5
																heavy	Phe	Phe.336	100	RPMI	K562 CRISPRa NTC	381.294								turnover_rate	K562 CRISPRa NTC	Tyr	1.12913	5
																light	Asp	Asp.418	100	RPMI	K562 CRISPRa NTC	8125.77								turnover_rate	K562 CRISPRa NTC	Val	0.285189	5
																heavy	Asp	Asp.418	100	RPMI	K562 CRISPRa NTC	41.8616								turnover_rate	K562 CRISPRa NTC	Arg	0.820137	6
																light	Pro	Pro.330	100	RPMI	K562 CRISPRa NTC	7088.22								turnover_rate	K562 CRISPRa NTC	Asn	0.143921	6
																heavy	Pro	Pro.330	100	RPMI	K562 CRISPRa NTC	149.179								turnover_rate	K562 CRISPRa NTC	Asp	-0.000413234	6
																light	Glu	Glu.432	100	RPMI	K562 CRISPRa NTC	37052.4								turnover_rate	K562 CRISPRa NTC	Gln	0.294693	6
																heavy	Glu	Glu.432	100	RPMI	K562 CRISPRa NTC	919.342								turnover_rate	K562 CRISPRa NTC	Glu	0.0150304	6
																light	Asn	Asn.417	100	RPMI	K562 CRISPRa NTC	4137.9								turnover_rate	K562 CRISPRa NTC	Gly	0.00549916	6
																heavy	Asn	Asn.417	100	RPMI	K562 CRISPRa NTC	1359.69								turnover_rate	K562 CRISPRa NTC	His	0.439458	6
																light	Lys	Lys.300	100	RPMI	K562 CRISPRa NTC	85.2122								turnover_rate	K562 CRISPRa NTC	Ile	0.659921	6
																heavy	Lys	Lys.300	100	RPMI	K562 CRISPRa NTC	106.082								turnover_rate	K562 CRISPRa NTC	Leu	1.61491	6
																light	Gln	Gln.431	100	RPMI	K562 CRISPRa NTC	14536								turnover_rate	K562 CRISPRa NTC	Lys	0.258478	6
																heavy	Gln	Gln.431	100	RPMI	K562 CRISPRa NTC	11001.5								turnover_rate	K562 CRISPRa NTC	Phe	2.98309	6
																light	Arg	Arg.340	100	RPMI	K562 CRISPRa NTC	337.086								turnover_rate	K562 CRISPRa NTC	Pro	0.00453268	6
																heavy	Arg	Arg.340	100	RPMI	K562 CRISPRa NTC	912.042								turnover_rate	K562 CRISPRa NTC	Ser	0.438692	6
																light	Tyr	Tyr.466	100	RPMI	K562 CRISPRa NTC	81.694								turnover_rate	K562 CRISPRa NTC	Thr	0.360307	6
																heavy	Tyr	Tyr.466	100	RPMI	K562 CRISPRa NTC	544.044								turnover_rate	K562 CRISPRa NTC	Tyr	1.21778	6
																light	His	His.440	100	RPMI	K562 CRISPRa NTC	107.176								turnover_rate	K562 CRISPRa NTC	Val	0.334471	6
																heavy	His	His.440	100	RPMI	K562 CRISPRa NTC	197.362
																light	Ala	Ala.260	250	RPMI	K562 CRISPRa NTC	81.8703
																heavy	Ala	Ala.260	250	RPMI	K562 CRISPRa NTC	0.104973
																light	Gly	Gly.246	250	RPMI	K562 CRISPRa NTC	12245.2
																heavy	Gly	Gly.246	250	RPMI	K562 CRISPRa NTC	1025.88
																light	Val	Val.288	250	RPMI	K562 CRISPRa NTC	179.021
																heavy	Val	Val.288	250	RPMI	K562 CRISPRa NTC	495.36
																light	Leu	Leu.200	250	RPMI	K562 CRISPRa NTC	118.378
																heavy	Leu	Leu.200	250	RPMI	K562 CRISPRa NTC	2072.58
																light	Ile	Ile.200	250	RPMI	K562 CRISPRa NTC	125.88
																heavy	Ile	Ile.200	250	RPMI	K562 CRISPRa NTC	1651.23
																light	Ser	Ser.390	250	RPMI	K562 CRISPRa NTC	888.088
																heavy	Ser	Ser.390	250	RPMI	K562 CRISPRa NTC	3594.31
																light	Thr	Thr.404	250	RPMI	K562 CRISPRa NTC	438.362
																heavy	Thr	Thr.404	250	RPMI	K562 CRISPRa NTC	2175.1
																light	Phe	Phe.336	250	RPMI	K562 CRISPRa NTC	30.9502
																heavy	Phe	Phe.336	250	RPMI	K562 CRISPRa NTC	381.971
																light	Asp	Asp.418	250	RPMI	K562 CRISPRa NTC	9773.09
																heavy	Asp	Asp.418	250	RPMI	K562 CRISPRa NTC	78.3713
																light	Pro	Pro.330	250	RPMI	K562 CRISPRa NTC	6026.06
																heavy	Pro	Pro.330	250	RPMI	K562 CRISPRa NTC	315.425
																light	Glu	Glu.432	250	RPMI	K562 CRISPRa NTC	34749.7
																heavy	Glu	Glu.432	250	RPMI	K562 CRISPRa NTC	2638.79
																light	Asn	Asn.417	250	RPMI	K562 CRISPRa NTC	2995.62
																heavy	Asn	Asn.417	250	RPMI	K562 CRISPRa NTC	2818.28
																light	Lys	Lys.300	250	RPMI	K562 CRISPRa NTC	77.6778
																heavy	Lys	Lys.300	250	RPMI	K562 CRISPRa NTC	146.626
																light	Gln	Gln.431	250	RPMI	K562 CRISPRa NTC	7632.11
																heavy	Gln	Gln.431	250	RPMI	K562 CRISPRa NTC	16434.5
																light	Arg	Arg.340	250	RPMI	K562 CRISPRa NTC	196.725
																heavy	Arg	Arg.340	250	RPMI	K562 CRISPRa NTC	1138.63
																light	Tyr	Tyr.466	250	RPMI	K562 CRISPRa NTC	53.4177
																heavy	Tyr	Tyr.466	250	RPMI	K562 CRISPRa NTC	598.477
																light	His	His.440	250	RPMI	K562 CRISPRa NTC	69.0192
																heavy	His	His.440	250	RPMI	K562 CRISPRa NTC	241.233
																light	Ala	Ala.260	625	RPMI	K562 CRISPRa NTC	77.891
																heavy	Ala	Ala.260	625	RPMI	K562 CRISPRa NTC	0.0154372
																light	Gly	Gly.246	625	RPMI	K562 CRISPRa NTC	7691.07
																heavy	Gly	Gly.246	625	RPMI	K562 CRISPRa NTC	2830.37
																light	Val	Val.288	625	RPMI	K562 CRISPRa NTC	108.534
																heavy	Val	Val.288	625	RPMI	K562 CRISPRa NTC	618.798
																light	Leu	Leu.200	625	RPMI	K562 CRISPRa NTC	109.47
																heavy	Leu	Leu.200	625	RPMI	K562 CRISPRa NTC	2282.62
																light	Ile	Ile.200	625	RPMI	K562 CRISPRa NTC	97.193
																heavy	Ile	Ile.200	625	RPMI	K562 CRISPRa NTC	1861.88
																light	Ser	Ser.390	625	RPMI	K562 CRISPRa NTC	563.682
																heavy	Ser	Ser.390	625	RPMI	K562 CRISPRa NTC	3925.03
																light	Thr	Thr.404	625	RPMI	K562 CRISPRa NTC	205.585
																heavy	Thr	Thr.404	625	RPMI	K562 CRISPRa NTC	2344.04
																light	Phe	Phe.336	625	RPMI	K562 CRISPRa NTC	30.909
																heavy	Phe	Phe.336	625	RPMI	K562 CRISPRa NTC	412.932
																light	Asp	Asp.418	625	RPMI	K562 CRISPRa NTC	10242
																heavy	Asp	Asp.418	625	RPMI	K562 CRISPRa NTC	419.517
																light	Pro	Pro.330	625	RPMI	K562 CRISPRa NTC	4952.56
																heavy	Pro	Pro.330	625	RPMI	K562 CRISPRa NTC	856.769
																light	Glu	Glu.432	625	RPMI	K562 CRISPRa NTC	29572.1
																heavy	Glu	Glu.432	625	RPMI	K562 CRISPRa NTC	9705.76
																light	Asn	Asn.417	625	RPMI	K562 CRISPRa NTC	1070.75
																heavy	Asn	Asn.417	625	RPMI	K562 CRISPRa NTC	4353.82
																light	Lys	Lys.300	625	RPMI	K562 CRISPRa NTC	61.2576
																heavy	Lys	Lys.300	625	RPMI	K562 CRISPRa NTC	146.372
																light	Gln	Gln.431	625	RPMI	K562 CRISPRa NTC	2492.17
																heavy	Gln	Gln.431	625	RPMI	K562 CRISPRa NTC	19611.3
																light	Arg	Arg.340	625	RPMI	K562 CRISPRa NTC	157.458
																heavy	Arg	Arg.340	625	RPMI	K562 CRISPRa NTC	1081.71
																light	Tyr	Tyr.466	625	RPMI	K562 CRISPRa NTC	40.3931
																heavy	Tyr	Tyr.466	625	RPMI	K562 CRISPRa NTC	621.063
																light	His	His.440	625	RPMI	K562 CRISPRa NTC	45.6971
																heavy	His	His.440	625	RPMI	K562 CRISPRa NTC	211.487
[truncated: 15 more columns]
