# Supplementary material for: A CRISPRi/a screening platform to study cellular nutrient transport in diverse microenvironments
Source: Nat Cell Biol. 2024 Apr 11;26(5):825–38. doi: 10.1038/s41556-024-01402-1 (PMC11098743; doi:10.1038/s41556-024-01402-1)
Supplement: Supplementary file 11 — Numerical source data. [file 41556_2024_1402_MOESM11_ESM.xlsx]

## Sheet: Fig3
Panel A				Panel B						Panel C						Panel D							Panel E						Panel F							Panel G							Panel H
Screen scores were capped at -2 and 2 for this display.
See Supplementary Data for raw values
Cell_line	Medium	Phenotype		Amino_acid	Medium	cell_line	norm_import_rate (to NTC)	error.norm_import_rate		Amino_acid	Medium	cell_line	norm_import_rate (vs NTC)	error.norm_import_rate		Identity	Medium	cell_line	Amino_acid	relative.rate	error.relative.rate		Cell_line	Medium	Time_point	Phenotype	Standard error of mean		Identity	Medium	cell_line	Amino_acid	relative.rate (vs NTC)	error.relative.rate		Identity	Medium	cell_line	Amino_acid	relative.level (vs NTC)	Replicate		Identity	cell_line	Amino_acid	std.error	norm.export.rate
SLC7A1 Cri	Arg	-2		Arg	RPMI	SLC7A1 Cri	0.236769	0.113165		Arg	RPMI	SLC7A6 CRISPRa	2.03976	0.283812		import	RPMI	Cra SLC38A3	Arg	0.846717	0.237833		SLC43A1 Cri	RPMI + FBS	8 days	-0.00776805	0.00776106		import	PAA-RPMI	Cra SLC43A1	Arg	0.584525	0.140165		levels	PAA-RPMI	Cra SLC43A1	Ala	0.864621	1		Export	NTC1	Asn	0.153369	0.953266
SLC7A1 Cri	Cys	0.2021		Asn	RPMI	SLC7A1 Cri	1.14895	0.0926421		Asn	RPMI	SLC7A6 CRISPRa	1.06634	0.0506313		import	RPMI	Cra SLC38A3	Asn	1.04146	0.0765837		SLC43A1 Cri	RPMI + FBS	16 days	0.00403911	0.00389262		import	PAA-RPMI	Cra SLC43A1	Asn	0.953801	0.109918		levels	PAA-RPMI	Cra SLC43A1	Gly	0.833159	1		Export	NTC1	Gln	0.117028	0.852149
SLC7A1 Cri	Gln	0.4968		Asp	RPMI	SLC7A1 Cri	-1.41067	-4.52237		Gln	RPMI	SLC7A6 CRISPRa	0.995355	0.0421649		import	RPMI	Cra SLC38A3	Gln	2.68421	0.257238		SLC43A1 Cri	RPMI + dial. FBS	8 days	-0.00604684	0.0094534		import	PAA-RPMI	Cra SLC43A1	Gln	0.965992	0.137137		levels	PAA-RPMI	Cra SLC43A1	Val	0.421921	1		Export	NTC1	Ile	0.0634365	0.974694
SLC7A1 Cri	His	0.5442		Gln	RPMI	SLC7A1 Cri	1.25912	0.184229		His	RPMI	SLC7A6 CRISPRa	0.960139	0.0996666		import	RPMI	Cra SLC38A3	Glu	1.48448	0.0949545		SLC43A1 Cri	RPMI + dial. FBS	16 days	0.00144739	0.00528233		import	PAA-RPMI	Cra SLC43A1	Glu	0.781025	0.0823608		levels	PAA-RPMI	Cra SLC43A1	Leu	0.342668	1		Export	NTC1	Ser	0.0533066	0.9574
SLC7A1 Cri	Ile	0.7015		Glu	RPMI	SLC7A1 Cri	1.59738	0.233044		Ile	RPMI	SLC7A6 CRISPRa	1.01615	0.0914213		import	RPMI	Cra SLC38A3	Gly	0.805134	0.0315257		SLC43A1 Cri	PAA-RPMI + dial. FBS	8 days	-0.00503118	0.00450406		import	PAA-RPMI	Cra SLC43A1	Gly	1.03573	0.257938		levels	PAA-RPMI	Cra SLC43A1	Ile	0.41477	1		Export	NTC1	Thr	0.0643144	0.969306
SLC7A1 Cri	Leu	0.4091		Gly	RPMI	SLC7A1 Cri	2.03253	0.211996		Leu	RPMI	SLC7A6 CRISPRa	1.0173	0.270314		import	RPMI	Cra SLC38A3	His	3.6696	0.92369		SLC43A1 Cri	PAA-RPMI + dial. FBS	16 days	-0.0175186	0.00633358		import	PAA-RPMI	Cra SLC43A1	His	0.561878	0.312925		levels	PAA-RPMI	Cra SLC43A1	Ser	0.775689	1		Export	NTC1	Val	0.125149	0.976614
SLC7A1 Cri	Lys	-2		His	RPMI	SLC7A1 Cri	0.698722	0.228002		Lys	RPMI	SLC7A6 CRISPRa	2.05496	0.24906		import	RPMI	Cra SLC38A3	Ile	0.972809	0.035134		SLC43A1 Cra	RPMI + FBS	8 days	-0.0241853	0.00764229		import	PAA-RPMI	Cra SLC43A1	Ile	1.59085	0.615426		levels	PAA-RPMI	Cra SLC43A1	Thr	0.709184	1		Export	NTC2	Asn	0.146194	1.04673
SLC7A1 Cri	Met	0.8817		Ile	RPMI	SLC7A1 Cri	1.40375	0.62783		Phe	RPMI	SLC7A6 CRISPRa	0.993823	0.285961		import	RPMI	Cra SLC38A3	Leu	1.08808	0.0550874		SLC43A1 Cra	RPMI + FBS	16 days	-0.0363595	0.00742065		import	PAA-RPMI	Cra SLC43A1	Leu	0.880888	0.361006		levels	PAA-RPMI	Cra SLC43A1	Phe	0.344261	1		Export	NTC2	Gln	0.148196	1.14785
SLC7A1 Cri	Phe	0.172		Leu	RPMI	SLC7A1 Cri	1.04912	0.461617		Ser	RPMI	SLC7A6 CRISPRa	0.947604	0.0457159		import	RPMI	Cra SLC38A3	Lys	0.761685	0.362073		SLC43A1 Cra	RPMI + dial. FBS	8 days	-0.0664623	0.00778518		import	PAA-RPMI	Cra SLC43A1	Lys	0.856492	0.529213		levels	PAA-RPMI	Cra SLC43A1	Asp	0.695993	1		Export	NTC2	Ile	0.243369	1.02531
SLC7A1 Cri	Thr	0.5197		Lys	RPMI	SLC7A1 Cri	0.142768	0.105255		Thr	RPMI	SLC7A6 CRISPRa	0.736665	0.117045		import	RPMI	Cra SLC38A3	Phe	1.10559	0.0208877		SLC43A1 Cra	RPMI + dial. FBS	16 days	-0.069421	0.007077		import	PAA-RPMI	Cra SLC43A1	Phe	0.818937	0.374818		levels	PAA-RPMI	Cra SLC43A1	Pro	0.40976	1		Export	NTC2	Ser	0.144636	1.0426
SLC7A1 Cri	Trp	0.4817		Phe	RPMI	SLC7A1 Cri	1.3197	0.813612		Tyr	RPMI	SLC7A6 CRISPRa	1.0073	0.184547		import	RPMI	Cra SLC38A3	Pro	0.785399	0.136113		SLC43A1 Cra	PAA-RPMI + dial. FBS	8 days	-0.0532102	0.00869554		import	PAA-RPMI	Cra SLC43A1	Pro	1.53534	0.133831		levels	PAA-RPMI	Cra SLC43A1	Glu	0.871466	1		Export	NTC2	Thr	0.11378	1.03069
SLC7A1 Cri	Tyr	0.3029		Pro	RPMI	SLC7A1 Cri	1.06363	0.261197		Arg	RPMI	SLC7A7 CRISPRa	1.40054	0.187628		import	RPMI	Cra SLC38A3	Ser	0.89332	0.0284886		SLC43A1 Cra	PAA-RPMI + dial. FBS	16 days	-0.0656759	0.00700955		import	PAA-RPMI	Cra SLC43A1	Ser	0.968073	0.339691		levels	PAA-RPMI	Cra SLC43A1	Asn	0.798837	1		Export	NTC2	Val	0.177459	1.02339
SLC7A1 Cri	Val	0.8662		Ser	RPMI	SLC7A1 Cri	1.32098	0.351409		Asn	RPMI	SLC7A7 CRISPRa	1.01534	0.0491595		import	RPMI	Cra SLC38A3	Thr	0.883749	0.0105402		SLC43A2 Cra	RPMI + FBS	8 days	-0.0381035	0.00545132		import	PAA-RPMI	Cra SLC43A1	Thr	0.906614	0.306586		levels	PAA-RPMI	Cra SLC43A1	Lys	0.726236	1		Export	Cra SLC43A1	Asn	0.159141	1.28821
SLC7A1 Cri	Rich	-0.3061		Thr	RPMI	SLC7A1 Cri	1.42486	0.400338		Gln	RPMI	SLC7A7 CRISPRa	1.19515	0.0617988		import	RPMI	Cra SLC38A3	Tyr	1.07311	0.109233		SLC43A2 Cra	RPMI + FBS	16 days	-0.0420506	0.00457586		import	PAA-RPMI	Cra SLC43A1	Tyr	0.938816	0.394532		levels	PAA-RPMI	Cra SLC43A1	Gln	0.943423	1		Export	Cra SLC43A1	Gln	0.0786138	1.02868
SLC7A1 Cra	Arg	2		Tyr	RPMI	SLC7A1 Cri	0.85178	0.342418		His	RPMI	SLC7A7 CRISPRa	1.01462	0.0673745		import	RPMI	Cra SLC38A3	Val	0.818572	0.0610659		SLC43A2 Cra	RPMI + dial. FBS	8 days	-0.0782586	0.007246		import	PAA-RPMI	Cra SLC43A1	Val	4.35214	0.903923		levels	PAA-RPMI	Cra SLC43A1	Arg	0.837023	1		Export	Cra SLC43A1	Ile	0.117575	0.845586
SLC7A1 Cra	Cys	-0.023		Val	RPMI	SLC7A1 Cri	1.29911	1.08957		Ile	RPMI	SLC7A7 CRISPRa	1.05056	0.0629648									SLC43A2 Cra	RPMI + dial. FBS	16 days	-0.0815101	0.00510264		import	RPMI	Cra SLC43A1	Arg	1.21769	0.467417		levels	PAA-RPMI	Cra SLC43A1	Tyr	0.381839	1		Export	Cra SLC43A1	Ser	0.0709205	0.956644
SLC7A1 Cra	Gln	0.0048		Arg	RPMI	SLC7A1 Cra	8.73588	3.1962		Leu	RPMI	SLC7A7 CRISPRa	1.41689	0.281984									SLC43A2 Cra	PAA-RPMI + dial. FBS	8 days	-0.0758358	0.00751976		import	RPMI	Cra SLC43A1	Asn	1.0133	0.0861353		levels	PAA-RPMI	Cra SLC43A1	His	0.568492	1		Export	Cra SLC43A1	Thr	0.0755966	1.07411
SLC7A1 Cra	His	0		Asn	RPMI	SLC7A1 Cra	0.926454	0.157441		Lys	RPMI	SLC7A7 CRISPRa	2.25582	0.376516									SLC43A2 Cra	PAA-RPMI + dial. FBS	16 days	-0.0940488	0.00565286		import	RPMI	Cra SLC43A1	Gln	1.01521	0.103448		levels	PAA-RPMI	Cra SLC43A1	Ala	0.837574	2		Export	Cra SLC43A1	Val	0.226403	1.7037
SLC7A1 Cra	Ile	-0.0001		Asp	RPMI	SLC7A1 Cra	1.72281	2.02024		Phe	RPMI	SLC7A7 CRISPRa	1.09516	0.272479															import	RPMI	Cra SLC43A1	Glu	0.739787	0.0409185		levels	PAA-RPMI	Cra SLC43A1	Gly	0.914129	2
SLC7A1 Cra	Leu	-0.0015		Gln	RPMI	SLC7A1 Cra	0.924956	0.15403		Ser	RPMI	SLC7A7 CRISPRa	0.808428	0.0389728															import	RPMI	Cra SLC43A1	Gly	0.929211	0.137296		levels	PAA-RPMI	Cra SLC43A1	Val	0.440262	2
SLC7A1 Cra	Lys	2		Glu	RPMI	SLC7A1 Cra	1.07563	0.154621		Thr	RPMI	SLC7A7 CRISPRa	0.960567	0.0634606															import	RPMI	Cra SLC43A1	His	0.943335	0.186243		levels	PAA-RPMI	Cra SLC43A1	Leu	0.363271	2
SLC7A1 Cra	Met	-0.0038		Gly	RPMI	SLC7A1 Cra	1.12083	0.275554		Tyr	RPMI	SLC7A7 CRISPRa	0.892723	0.152598															import	RPMI	Cra SLC43A1	Ile	2.12993	0.606406		levels	PAA-RPMI	Cra SLC43A1	Ile	0.411916	2
SLC7A1 Cra	Phe	-0.0725		His	RPMI	SLC7A1 Cra	1.21766	0.319044		Arg	lowLys	SLC7A6 CRISPRa	2.51772	0.339415															import	RPMI	Cra SLC43A1	Leu	1.26717	0.468982		levels	PAA-RPMI	Cra SLC43A1	Ser	0.789009	2
SLC7A1 Cra	Thr	-0.0042		Ile	RPMI	SLC7A1 Cra	1.05798	0.3213		Asn	lowLys	SLC7A6 CRISPRa	1.36707	0.0942593															import	RPMI	Cra SLC43A1	Lys	1.60119	0.431587		levels	PAA-RPMI	Cra SLC43A1	Thr	0.777507	2
SLC7A1 Cra	Trp	-0.034		Leu	RPMI	SLC7A1 Cra	1.2626	0.396777		Gln	lowLys	SLC7A6 CRISPRa	1.25834	0.0287981															import	RPMI	Cra SLC43A1	Phe	0.613082	n.a.		levels	PAA-RPMI	Cra SLC43A1	Phe	0.350209	2
SLC7A1 Cra	Tyr	0		Lys	RPMI	SLC7A1 Cra	11.6675	4.63128		His	lowLys	SLC7A6 CRISPRa	1.11833	0.0583635															import	RPMI	Cra SLC43A1	Pro	1.53065	0.0798416		levels	PAA-RPMI	Cra SLC43A1	Asp	0.741224	2
SLC7A1 Cra	Val	0.0262		Phe	RPMI	SLC7A1 Cra	1.13111	0.435368		Ile	lowLys	SLC7A6 CRISPRa	1.22984	0.0730604															import	RPMI	Cra SLC43A1	Ser	1.0108	0.205237		levels	PAA-RPMI	Cra SLC43A1	Pro	0.421409	2
SLC7A1 Cra	Rich	0.0022		Pro	RPMI	SLC7A1 Cra	1.32535	0.625811		Leu	lowLys	SLC7A6 CRISPRa	1.02244	0.0647124															import	RPMI	Cra SLC43A1	Thr	0.926919	0.212937		levels	PAA-RPMI	Cra SLC43A1	Glu	0.861112	2
SLC7A7 Cra	Arg	0.0012		Ser	RPMI	SLC7A1 Cra	0.7323	0.122459		Lys	lowLys	SLC7A6 CRISPRa	2.86093	0.362964															import	RPMI	Cra SLC43A1	Tyr	0.714208	0.304317		levels	PAA-RPMI	Cra SLC43A1	Asn	0.781319	2
SLC7A7 Cra	Cys	-0.0321		Thr	RPMI	SLC7A1 Cra	0.756982	0.125623		Phe	lowLys	SLC7A6 CRISPRa	1.02096	0.118093															import	RPMI	Cra SLC43A1	Val	3.51466	0.944571		levels	PAA-RPMI	Cra SLC43A1	Lys	0.969087	2
SLC7A7 Cra	Gln	-0.0651		Tyr	RPMI	SLC7A1 Cra	1.46325	0.404229		Ser	lowLys	SLC7A6 CRISPRa	1.29512	0.109117															import	low Leu	Cra SLC43A1	Arg	0.836306	0.116299		levels	PAA-RPMI	Cra SLC43A1	Gln	0.899552	2
SLC7A7 Cra	His	0.0746		Val	RPMI	SLC7A1 Cra	0.710897	0.235393		Thr	lowLys	SLC7A6 CRISPRa	0.67967	0.0951785															import	low Leu	Cra SLC43A1	Asn	0.987106	0.099245		levels	PAA-RPMI	Cra SLC43A1	Arg	0.8713	2
SLC7A7 Cra	Ile	0.0288		Arg	RPMI	SLC7A7 Cra	4.32655	1.12881		Tyr	lowLys	SLC7A6 CRISPRa	1.02052	0.0979884															import	low Leu	Cra SLC43A1	Gln	0.984954	0.112453		levels	PAA-RPMI	Cra SLC43A1	Tyr	0.382027	2
SLC7A7 Cra	Leu	0.1138		Asn	RPMI	SLC7A7 Cra	1.09984	0.170404		Arg	lowLys	SLC7A7 CRISPRa	1.72436	0.315579															import	low Leu	Cra SLC43A1	Glu	0.932858	0.119403		levels	PAA-RPMI	Cra SLC43A1	His	0.509443	2
SLC7A7 Cra	Lys	2		Asp	RPMI	SLC7A7 Cra	0.716259	1.4113		Asn	lowLys	SLC7A7 CRISPRa	1.29091	0.0563792															import	low Leu	Cra SLC43A1	Gly	1.34568	0.406485		levels	PAA-RPMI	Cra SLC43A1	Ala	0.837528	3
SLC7A7 Cra	Met	0.3523		Gln	RPMI	SLC7A7 Cra	1.23646	0.197366		Gln	lowLys	SLC7A7 CRISPRa	1.46199	0.0744734															import	low Leu	Cra SLC43A1	His	0.387051	0.121087		levels	PAA-RPMI	Cra SLC43A1	Gly	0.824782	3
SLC7A7 Cra	Phe	-0.0002		Glu	RPMI	SLC7A7 Cra	1.65018	0.23336		His	lowLys	SLC7A7 CRISPRa	1.11316	0.0510538															import	low Leu	Cra SLC43A1	Ile	1.56042	0.314713		levels	PAA-RPMI	Cra SLC43A1	Val	0.409739	3
SLC7A7 Cra	Thr	0.0093		Gly	RPMI	SLC7A7 Cra	1.11518	0.325751		Ile	lowLys	SLC7A7 CRISPRa	1.29833	0.0523963															import	low Leu	Cra SLC43A1	Leu	1.15358	0.454719		levels	PAA-RPMI	Cra SLC43A1	Leu	0.347446	3
SLC7A7 Cra	Trp	-0.0025		His	RPMI	SLC7A7 Cra	1.45512	0.402924		Leu	lowLys	SLC7A7 CRISPRa	1.41535	0.239094															import	low Leu	Cra SLC43A1	Lys	0.810789	0.11747		levels	PAA-RPMI	Cra SLC43A1	Ile	0.410329	3
SLC7A7 Cra	Tyr	0.0457		Ile	RPMI	SLC7A7 Cra	1.13552	0.313588		Lys	lowLys	SLC7A7 CRISPRa	4.07694	0.890621															import	low Leu	Cra SLC43A1	Phe	0.608406	0.0648889		levels	PAA-RPMI	Cra SLC43A1	Ser	0.846426	3
SLC7A7 Cra	Val	0.1824		Leu	RPMI	SLC7A7 Cra	1.79182	0.769584		Phe	lowLys	SLC7A7 CRISPRa	1.23356	0.132528															import	low Leu	Cra SLC43A1	Pro	1.72792	0.415494		levels	PAA-RPMI	Cra SLC43A1	Thr	0.814206	3
SLC7A7 Cra	Rich	-0.0558		Lys	RPMI	SLC7A7 Cra	8.18374	1.76612		Ser	lowLys	SLC7A7 CRISPRa	1.05046	0.0865988															import	low Leu	Cra SLC43A1	Ser	0.914205	0.107581		levels	PAA-RPMI	Cra SLC43A1	Phe	0.334892	3
SLC7A6 Cra	Arg	1.47274		Phe	RPMI	SLC7A7 Cra	1.39163	0.688462		Thr	lowLys	SLC7A7 CRISPRa	0.830295	0.205303															import	low Leu	Cra SLC43A1	Thr	0.82378	0.100283		levels	PAA-RPMI	Cra SLC43A1	Asp	0.744069	3
SLC7A6 Cra	Cys	0.012394		Pro	RPMI	SLC7A7 Cra	1.17166	0.537728		Tyr	lowLys	SLC7A7 CRISPRa	1.06983	0.128232															import	low Leu	Cra SLC43A1	Tyr	0.543132	0.0555688		levels	PAA-RPMI	Cra SLC43A1	Pro	0.416551	3
SLC7A6 Cra	Gln	0.000567		Ser	RPMI	SLC7A7 Cra	0.807031	0.121364		Arg	lowArg	SLC7A6 CRISPRa	3.60714	1.44402															import	low Leu	Cra SLC43A1	Val	2.63354	0.287438		levels	PAA-RPMI	Cra SLC43A1	Glu	0.86655	3
SLC7A6 Cra	His	0.001474		Thr	RPMI	SLC7A7 Cra	0.82129	0.115431		Asn	lowArg	SLC7A6 CRISPRa	1.07692	0.111136															import	low Val	Cra SLC43A1	Arg	1.06672	0.270573		levels	PAA-RPMI	Cra SLC43A1	Asn	0.791368	3
SLC7A6 Cra	Ile	0.001105		Tyr	RPMI	SLC7A7 Cra	1.24905	0.471132		Gln	lowArg	SLC7A6 CRISPRa	1.06059	0.0599005															import	low Val	Cra SLC43A1	Asn	1.02441	0.0870046		levels	PAA-RPMI	Cra SLC43A1	Lys	0.721011	3
SLC7A6 Cra	Leu	0.007833		Val	RPMI	SLC7A7 Cra	0.946656	0.215926		His	lowArg	SLC7A6 CRISPRa	1.02154	0.141495															import	low Val	Cra SLC43A1	Gln	0.945019	0.100171		levels	PAA-RPMI	Cra SLC43A1	Gln	0.892449	3
SLC7A6 Cra	Lys	2								Ile	lowArg	SLC7A6 CRISPRa	0.982213	0.160638															import	low Val	Cra SLC43A1	Glu	0.842138	0.0767182		levels	PAA-RPMI	Cra SLC43A1	Arg	0.67091	3
SLC7A6 Cra	Met	0.056461								Leu	lowArg	SLC7A6 CRISPRa	1.05099	0.241936															import	low Val	Cra SLC43A1	Gly	0.95096	0.207313		levels	PAA-RPMI	Cra SLC43A1	Tyr	0.382043	3
SLC7A6 Cra	Phe	0.008544								Lys	lowArg	SLC7A6 CRISPRa	1.28531	0.224159															import	low Val	Cra SLC43A1	His	0.578692	0.220657		levels	PAA-RPMI	Cra SLC43A1	His	0.417087	3
SLC7A6 Cra	Thr	0.021321								Phe	lowArg	SLC7A6 CRISPRa	0.977866	0.304849															import	low Val	Cra SLC43A1	Ile	2.35676	0.629893		levels	PAA-RPMI	Cra SLC43A1	Ala	0.818461	4
SLC7A6 Cra	Trp	0.006049								Ser	lowArg	SLC7A6 CRISPRa	1.05997	0.0820174															import	low Val	Cra SLC43A1	Leu	1.18866	0.114178		levels	PAA-RPMI	Cra SLC43A1	Gly	0.907265	4
SLC7A6 Cra	Tyr	0.003186								Thr	lowArg	SLC7A6 CRISPRa	1.12703	0.0926969															import	low Val	Cra SLC43A1	Lys	1.1277	0.275155		levels	PAA-RPMI	Cra SLC43A1	Val	0.424584	4
SLC7A6 Cra	Val	0.000865								Tyr	lowArg	SLC7A6 CRISPRa	0.97268	0.199971															import	low Val	Cra SLC43A1	Phe	0.737748	0.0844727		levels	PAA-RPMI	Cra SLC43A1	Leu	0.354618	4
SLC7A6 Cra	Rich	-0.031634								Arg	lowArg	SLC7A7 CRISPRa	1.12016	0.814737															import	low Val	Cra SLC43A1	Pro	6.69901	15.356		levels	PAA-RPMI	Cra SLC43A1	Ile	0.428216	4
SLC38A3 Cra	Arg	0.0135								Asn	lowArg	SLC7A7 CRISPRa	0.855196	0.161878															import	low Val	Cra SLC43A1	Ser	0.911981	0.139896		levels	PAA-RPMI	Cra SLC43A1	Ser	0.825749	4
SLC38A3 Cra	Cys	-0.6737								Gln	lowArg	SLC7A7 CRISPRa	0.894614	0.112917															import	low Val	Cra SLC43A1	Thr	0.872189	0.141124		levels	PAA-RPMI	Cra SLC43A1	Thr	0.751173	4
SLC38A3 Cra	Gln	-0.0113								His	lowArg	SLC7A7 CRISPRa	0.86052	0.144522															import	low Val	Cra SLC43A1	Tyr	0.710858	0.0350624		levels	PAA-RPMI	Cra SLC43A1	Phe	0.370576	4
SLC38A3 Cra	His	2								Ile	lowArg	SLC7A7 CRISPRa	0.878567	0.135783															import	low Val	Cra SLC43A1	Val	4.31601	1.43516		levels	PAA-RPMI	Cra SLC43A1	Asp	0.743869	4
SLC38A3 Cra	Ile	0.0686								Leu	lowArg	SLC7A7 CRISPRa	1.02325	0.325964																						levels	PAA-RPMI	Cra SLC43A1	Pro	0.379054	4
SLC38A3 Cra	Leu	0.1788								Lys	lowArg	SLC7A7 CRISPRa	1.19529	0.287383																						levels	PAA-RPMI	Cra SLC43A1	Glu	0.882401	4
SLC38A3 Cra	Lys	-0.0211								Phe	lowArg	SLC7A7 CRISPRa	0.941915	0.263793																						levels	PAA-RPMI	Cra SLC43A1	Asn	0.86273	4
SLC38A3 Cra	Met	-0.3785								Ser	lowArg	SLC7A7 CRISPRa	0.725371	0.101751																						levels	PAA-RPMI	Cra SLC43A1	Lys	0.977023	4
SLC38A3 Cra	Phe	0.6237								Thr	lowArg	SLC7A7 CRISPRa	1.10978	0.174411																						levels	PAA-RPMI	Cra SLC43A1	Gln	0.87024	4
SLC38A3 Cra	Thr	0.1258								Tyr	lowArg	SLC7A7 CRISPRa	0.71511	0.217677																						levels	PAA-RPMI	Cra SLC43A1	Arg	0.835792	4
SLC38A3 Cra	Trp	-0.0023																																		levels	PAA-RPMI	Cra SLC43A1	Tyr	0.394077	4
SLC38A3 Cra	Tyr	0.0708																																		levels	PAA-RPMI	Cra SLC43A1	His	0.535294	4
SLC38A3 Cra	Val	0.0266																																		levels	PAA-RPMI	Cra SLC43A1	Ala	0.816325	5
SLC38A3 Cra	Rich	0.0808																																		levels	PAA-RPMI	Cra SLC43A1	Gly	0.860088	5
SLC43A1 Cri	Arg	-0.368502																																		levels	PAA-RPMI	Cra SLC43A1	Val	0.464258	5
SLC43A1 Cri	Cys	-0.006471																																		levels	PAA-RPMI	Cra SLC43A1	Leu	0.39329	5
SLC43A1 Cri	Gln	0.060018																																		levels	PAA-RPMI	Cra SLC43A1	Ile	0.477795	5
SLC43A1 Cri	His	0.001037																																		levels	PAA-RPMI	Cra SLC43A1	Ser	0.842983	5
SLC43A1 Cri	Ile	-0.006392																																		levels	PAA-RPMI	Cra SLC43A1	Thr	0.72184	5
SLC43A1 Cri	Leu	0.114943																																		levels	PAA-RPMI	Cra SLC43A1	Phe	0.403086	5
SLC43A1 Cri	Lys	-0.401523																																		levels	PAA-RPMI	Cra SLC43A1	Asp	0.777241	5
SLC43A1 Cri	Met	4.2e-05																																		levels	PAA-RPMI	Cra SLC43A1	Pro	0.414141	5
SLC43A1 Cri	Phe	-0.001326																																		levels	PAA-RPMI	Cra SLC43A1	Glu	0.858318	5
SLC43A1 Cri	Thr	-0.040418																																		levels	PAA-RPMI	Cra SLC43A1	Asn	0.780328	5
SLC43A1 Cri	Trp	0.002084																																		levels	PAA-RPMI	Cra SLC43A1	Lys	0.752365	5
SLC43A1 Cri	Tyr	-0.005137																																		levels	PAA-RPMI	Cra SLC43A1	Gln	0.886579	5
SLC43A1 Cri	Val	-0.333678																																		levels	PAA-RPMI	Cra SLC43A1	Arg	0.765868	5
SLC43A1 Cri	Rich	0.111129																																		levels	PAA-RPMI	Cra SLC43A1	Tyr	0.423077	5
SLC43A1 Cra	Arg	0.305635																																		levels	PAA-RPMI	Cra SLC43A1	His	0.495343	5
SLC43A1 Cra	Cys	0.123127																																		levels	PAA-RPMI	Cra SLC43A1	Ala	0.802422	6
SLC43A1 Cra	Gln	-0.112453																																		levels	PAA-RPMI	Cra SLC43A1	Gly	0.698042	6
SLC43A1 Cra	His	-1.14457																																		levels	PAA-RPMI	Cra SLC43A1	Val	0.519821	6
SLC43A1 Cra	Ile	0.216704																																		levels	PAA-RPMI	Cra SLC43A1	Leu	0.387299	6
SLC43A1 Cra	Leu	-1.08827																																		levels	PAA-RPMI	Cra SLC43A1	Ile	0.479262	6
SLC43A1 Cra	Lys	0.439437																																		levels	PAA-RPMI	Cra SLC43A1	Ser	0.817872	6
SLC43A1 Cra	Met	5.7e-05																																		levels	PAA-RPMI	Cra SLC43A1	Thr	0.743236	6
SLC43A1 Cra	Phe	-0.90966																																		levels	PAA-RPMI	Cra SLC43A1	Phe	0.407019	6
SLC43A1 Cra	Thr	0.070149																																		levels	PAA-RPMI	Cra SLC43A1	Asp	0.74803	6
SLC43A1 Cra	Trp	-0.065775																																		levels	PAA-RPMI	Cra SLC43A1	Pro	0.402883	6
SLC43A1 Cra	Tyr	-0.082684																																		levels	PAA-RPMI	Cra SLC43A1	Glu	0.910925	6
SLC43A1 Cra	Val	1.61094																																		levels	PAA-RPMI	Cra SLC43A1	Asn	0.671174	6
SLC43A1 Cra	Rich	-0.528768																																		levels	PAA-RPMI	Cra SLC43A1	Lys	0.579572	6
SLC43A2 Cra	Arg	0.032326																																		levels	PAA-RPMI	Cra SLC43A1	Gln	0.732245	6
SLC43A2 Cra	Cys	0.002742																																		levels	PAA-RPMI	Cra SLC43A1	Arg	0.683534	6
SLC43A2 Cra	Gln	-0.020403																																		levels	PAA-RPMI	Cra SLC43A1	Tyr	0.558093	6
SLC43A2 Cra	His	-0.424869																																		levels	PAA-RPMI	Cra SLC43A1	His	0.380573	6
SLC43A2 Cra	Ile	0.015681																																		levels	PAA-RPMI	Cra SLC43A1	Ala	0.713762	7
SLC43A2 Cra	Leu	-0.336193																																		levels	PAA-RPMI	Cra SLC43A1	Gly	0.667864	7
SLC43A2 Cra	Lys	0.504834																																		levels	PAA-RPMI	Cra SLC43A1	Val	0.504802	7
SLC43A2 Cra	Met	0.014093																																		levels	PAA-RPMI	Cra SLC43A1	Leu	0.401153	7
SLC43A2 Cra	Phe	-0.215928																																		levels	PAA-RPMI	Cra SLC43A1	Ile	0.465016	7
SLC43A2 Cra	Thr	0.037831																																		levels	PAA-RPMI	Cra SLC43A1	Ser	0.761828	7
SLC43A2 Cra	Trp	0.00028																																		levels	PAA-RPMI	Cra SLC43A1	Thr	0.710813	7
SLC43A2 Cra	Tyr	-0.021431																																		levels	PAA-RPMI	Cra SLC43A1	Phe	0.421286	7
SLC43A2 Cra	Val	0.049761																																		levels	PAA-RPMI	Cra SLC43A1	Asp	0.703468	7
SLC43A2 Cra	Rich	-0.113839																																		levels	PAA-RPMI	Cra SLC43A1	Pro	0.383327	7
																																				levels	PAA-RPMI	Cra SLC43A1	Glu	0.893961	7
																																				levels	PAA-RPMI	Cra SLC43A1	Asn	0.773529	7
																																				levels	PAA-RPMI	Cra SLC43A1	Lys	0.577055	7
																																				levels	PAA-RPMI	Cra SLC43A1	Gln	0.904595	7
																																				levels	PAA-RPMI	Cra SLC43A1	Arg	0.867528	7
																																				levels	PAA-RPMI	Cra SLC43A1	His	0.403235	7
																																				levels	RPMI	Cra SLC43A1	Ala	0.57424	1
																																				levels	RPMI	Cra SLC43A1	Gly	0.706765	1
																																				levels	RPMI	Cra SLC43A1	Val	0.520872	1
																																				levels	RPMI	Cra SLC43A1	Leu	0.438185	1
																																				levels	RPMI	Cra SLC43A1	Ile	0.4506	1
																																				levels	RPMI	Cra SLC43A1	Ser	0.893244	1
																																				levels	RPMI	Cra SLC43A1	Thr	0.795649	1
																																				levels	RPMI	Cra SLC43A1	Phe	0.448647	1
																																				levels	RPMI	Cra SLC43A1	Asp	0.788368	1
																																				levels	RPMI	Cra SLC43A1	Pro	0.43181	1
																																				levels	RPMI	Cra SLC43A1	Glu	0.942884	1
																																				levels	RPMI	Cra SLC43A1	Asn	0.946682	1
																																				levels	RPMI	Cra SLC43A1	Lys	1.00745	1
																																				levels	RPMI	Cra SLC43A1	Gln	0.965791	1
																																				levels	RPMI	Cra SLC43A1	Arg	0.944708	1
																																				levels	RPMI	Cra SLC43A1	Tyr	0.462346	1
																																				levels	RPMI	Cra SLC43A1	Ala	0.63047	2
																																				levels	RPMI	Cra SLC43A1	Gly	0.843106	2
																																				levels	RPMI	Cra SLC43A1	Val	0.529414	2
																																				levels	RPMI	Cra SLC43A1	Leu	0.468026	2
																																				levels	RPMI	Cra SLC43A1	Ile	0.456927	2
																																				levels	RPMI	Cra SLC43A1	Ser	0.911518	2
																																				levels	RPMI	Cra SLC43A1	Thr	0.768966	2
																																				levels	RPMI	Cra SLC43A1	Phe	0.428309	2
																																				levels	RPMI	Cra SLC43A1	Asp	0.806676	2
																																				levels	RPMI	Cra SLC43A1	Pro	0.45303	2
																																				levels	RPMI	Cra SLC43A1	Glu	0.917725	2
																																				levels	RPMI	Cra SLC43A1	Asn	1.01558	2
																																				levels	RPMI	Cra SLC43A1	Lys	0.992684	2
																																				levels	RPMI	Cra SLC43A1	Gln	0.959311	2
																																				levels	RPMI	Cra SLC43A1	Arg	0.838406	2
																																				levels	RPMI	Cra SLC43A1	Tyr	0.45529	2
																																				levels	RPMI	Cra SLC43A1	Ala	0.628645	3
																																				levels	RPMI	Cra SLC43A1	Gly	0.745877	3
																																				levels	RPMI	Cra SLC43A1	Val	0.545102	3
																																				levels	RPMI	Cra SLC43A1	Leu	0.464727	3
																																				levels	RPMI	Cra SLC43A1	Ile	0.453974	3
																																				levels	RPMI	Cra SLC43A1	Ser	0.915741	3
																																				levels	RPMI	Cra SLC43A1	Thr	0.76917	3
																																				levels	RPMI	Cra SLC43A1	Phe	0.445479	3
																																				levels	RPMI	Cra SLC43A1	Asp	0.808782	3
																																				levels	RPMI	Cra SLC43A1	Pro	0.501358	3
																																				levels	RPMI	Cra SLC43A1	Glu	0.93647	3
																																				levels	RPMI	Cra SLC43A1	Asn	0.935758	3
																																				levels	RPMI	Cra SLC43A1	Lys	0.761544	3
																																				levels	RPMI	Cra SLC43A1	Gln	0.930715	3
																																				levels	RPMI	Cra SLC43A1	Arg	0.837505	3
																																				levels	RPMI	Cra SLC43A1	Tyr	0.46711	3
																																				levels	RPMI	Cra SLC43A1	His	0.759069	3
																																				levels	RPMI	Cra SLC43A1	Ala	0.643105	4
																																				levels	RPMI	Cra SLC43A1	Gly	0.841991	4
																																				levels	RPMI	Cra SLC43A1	Val	0.54172	4
																																				levels	RPMI	Cra SLC43A1	Leu	0.468309	4
																																				levels	RPMI	Cra SLC43A1	Ile	0.472316	4
																																				levels	RPMI	Cra SLC43A1	Ser	0.866636	4
																																				levels	RPMI	Cra SLC43A1	Thr	0.771367	4
																																				levels	RPMI	Cra SLC43A1	Phe	0.46284	4
																																				levels	RPMI	Cra SLC43A1	Asp	0.80325	4
																																				levels	RPMI	Cra SLC43A1	Pro	0.457863	4
																																				levels	RPMI	Cra SLC43A1	Glu	0.914634	4
																																				levels	RPMI	Cra SLC43A1	Asn	0.949381	4
																																				levels	RPMI	Cra SLC43A1	Lys	1.01181	4
																																				levels	RPMI	Cra SLC43A1	Gln	0.979059	4
																																				levels	RPMI	Cra SLC43A1	Arg	1.01472	4
																																				levels	RPMI	Cra SLC43A1	Tyr	0.478688	4
																																				levels	RPMI	Cra SLC43A1	His	0.779644	4
																																				levels	RPMI	Cra SLC43A1	Ala	0.639357	5
																																				levels	RPMI	Cra SLC43A1	Gly	0.761713	5
																																				levels	RPMI	Cra SLC43A1	Val	0.578294	5
																																				levels	RPMI	Cra SLC43A1	Leu	0.48214	5
																																				levels	RPMI	Cra SLC43A1	Ile	0.504091	5
																																				levels	RPMI	Cra SLC43A1	Ser	0.908714	5
																																				levels	RPMI	Cra SLC43A1	Thr	0.837316	5
																																				levels	RPMI	Cra SLC43A1	Phe	0.50177	5
																																				levels	RPMI	Cra SLC43A1	Asp	0.833717	5
																																				levels	RPMI	Cra SLC43A1	Pro	0.438465	5
																																				levels	RPMI	Cra SLC43A1	Glu	0.923886	5
																																				levels	RPMI	Cra SLC43A1	Asn	0.932432	5
																																				levels	RPMI	Cra SLC43A1	Lys	1.28943	5
																																				levels	RPMI	Cra SLC43A1	Gln	0.939036	5
																																				levels	RPMI	Cra SLC43A1	Arg	0.93479	5
																																				levels	RPMI	Cra SLC43A1	Tyr	0.53069	5
																																				levels	RPMI	Cra SLC43A1	His	0.705936	5
																																				levels	RPMI	Cra SLC43A1	Ala	0.632366	6
																																				levels	RPMI	Cra SLC43A1	Gly	0.70153	6
																																				levels	RPMI	Cra SLC43A1	Val	0.635648	6
																																				levels	RPMI	Cra SLC43A1	Leu	0.5365	6
																																				levels	RPMI	Cra SLC43A1	Ile	0.561047	6
																																				levels	RPMI	Cra SLC43A1	Ser	0.921149	6
																																				levels	RPMI	Cra SLC43A1	Thr	0.817823	6
																																				levels	RPMI	Cra SLC43A1	Phe	0.525202	6
																																				levels	RPMI	Cra SLC43A1	Asp	0.834104	6
																																				levels	RPMI	Cra SLC43A1	Pro	0.483222	6
																																				levels	RPMI	Cra SLC43A1	Glu	0.955294	6
																																				levels	RPMI	Cra SLC43A1	Asn	0.833145	6
																																				levels	RPMI	Cra SLC43A1	Lys	0.86226	6
																																				levels	RPMI	Cra SLC43A1	Gln	0.840453	6
																																				levels	RPMI	Cra SLC43A1	Arg	0.778182	6
																																				levels	RPMI	Cra SLC43A1	Tyr	0.542322	6
																																				levels	RPMI	Cra SLC43A1	His	0.523937	6
																																				levels	RPMI	Cra SLC43A1	Ala	0.725379	7
																																				levels	RPMI	Cra SLC43A1	Gly	0.894991	7
																																				levels	RPMI	Cra SLC43A1	Val	0.587188	7
																																				levels	RPMI	Cra SLC43A1	Leu	0.474621	7
																																				levels	RPMI	Cra SLC43A1	Ile	0.496173	7
																																				levels	RPMI	Cra SLC43A1	Ser	0.856858	7
																																				levels	RPMI	Cra SLC43A1	Thr	0.841552	7
																																				levels	RPMI	Cra SLC43A1	Phe	0.501156	7
																																				levels	RPMI	Cra SLC43A1	Asp	0.77161	7
																																				levels	RPMI	Cra SLC43A1	Pro	0.478834	7
																																				levels	RPMI	Cra SLC43A1	Glu	0.947609	7
																																				levels	RPMI	Cra SLC43A1	Asn	0.812691	7
																																				levels	RPMI	Cra SLC43A1	Lys	0.984067	7
																																				levels	RPMI	Cra SLC43A1	Gln	0.903319	7
																																				levels	RPMI	Cra SLC43A1	Arg	0.954464	7
																																				levels	RPMI	Cra SLC43A1	Tyr	0.496485	7
																																				levels	RPMI	Cra SLC43A1	His	0.696852	7
																																				levels	RPMI	Cra SLC43A1	Ala	0.736477	8
																																				levels	RPMI	Cra SLC43A1	Gly	0.912166	8
																																				levels	RPMI	Cra SLC43A1	Val	0.596311	8
																																				levels	RPMI	Cra SLC43A1	Leu	0.506192	8
																																				levels	RPMI	Cra SLC43A1	Ile	0.523692	8
																																				levels	RPMI	Cra SLC43A1	Ser	0.953042	8
																																				levels	RPMI	Cra SLC43A1	Thr	0.834141	8
																																				levels	RPMI	Cra SLC43A1	Phe	0.484932	8
																																				levels	RPMI	Cra SLC43A1	Asp	0.888332	8
																																				levels	RPMI	Cra SLC43A1	Pro	0.698169	8
																																				levels	RPMI	Cra SLC43A1	Glu	0.951661	8
																																				levels	RPMI	Cra SLC43A1	Asn	0.864073	8
																																				levels	RPMI	Cra SLC43A1	Lys	0.761438	8
																																				levels	RPMI	Cra SLC43A1	Gln	0.899174	8
																																				levels	RPMI	Cra SLC43A1	Arg	0.802912	8
																																				levels	RPMI	Cra SLC43A1	Tyr	0.482649	8
																																				levels	RPMI	Cra SLC43A1	His	0.446567	8
																																				levels	RPMI	Cra SLC43A1	Ala	0.749089	9
																																				levels	RPMI	Cra SLC43A1	Gly	0.915493	9
																																				levels	RPMI	Cra SLC43A1	Val	0.637175	9
																																				levels	RPMI	Cra SLC43A1	Leu	0.528544	9
																																				levels	RPMI	Cra SLC43A1	Ile	0.550699	9
																																				levels	RPMI	Cra SLC43A1	Ser	0.9568	9
																																				levels	RPMI	Cra SLC43A1	Thr	0.837366	9
																																				levels	RPMI	Cra SLC43A1	Phe	0.504429	9
																																				levels	RPMI	Cra SLC43A1	Asp	0.889149	9
																																				levels	RPMI	Cra SLC43A1	Pro	0.683236	9
																																				levels	RPMI	Cra SLC43A1	Glu	0.967211	9
																																				levels	RPMI	Cra SLC43A1	Asn	0.864619	9
																																				levels	RPMI	Cra SLC43A1	Lys	0.921232	9
																																				levels	RPMI	Cra SLC43A1	Gln	0.900846	9
																																				levels	RPMI	Cra SLC43A1	Arg	0.922939	9
																																				levels	RPMI	Cra SLC43A1	Tyr	0.526428	9
																																				levels	RPMI	Cra SLC43A1	His	0.477291	9
																																				levels	RPMI	Cra SLC43A1	Ala	0.705072	10
																																				levels	RPMI	Cra SLC43A1	Gly	0.866311	10
																																				levels	RPMI	Cra SLC43A1	Val	0.583219	10
																																				levels	RPMI	Cra SLC43A1	Leu	0.486154	10
																																				levels	RPMI	Cra SLC43A1	Ile	0.506686	10
																																				levels	RPMI	Cra SLC43A1	Ser	0.876312	10
																																				levels	RPMI	Cra SLC43A1	Thr	0.774474	10
																																				levels	RPMI	Cra SLC43A1	Phe	0.465153	10
																																				levels	RPMI	Cra SLC43A1	Asp	0.837828	10
																																				levels	RPMI	Cra SLC43A1	Pro	0.601292	10
																																				levels	RPMI	Cra SLC43A1	Glu	0.945845	10
																																				levels	RPMI	Cra SLC43A1	Asn	0.812956	10
																																				levels	RPMI	Cra SLC43A1	Lys	0.71376	10
																																				levels	RPMI	Cra SLC43A1	Gln	0.849692	10
																																				levels	RPMI	Cra SLC43A1	Arg	0.771821	10
																																				levels	RPMI	Cra SLC43A1	Tyr	0.466505	10
																																				levels	RPMI	Cra SLC43A1	His	0.398231	10
																																				levels	lowVal	Cra SLC43A1	Ala	0.555964	1
																																				levels	lowVal	Cra SLC43A1	Gly	0.71061	1
																																				levels	lowVal	Cra SLC43A1	Val	1.18003	1
																																				levels	lowVal	Cra SLC43A1	Leu	0.389056	1
																																				levels	lowVal	Cra SLC43A1	Ile	0.40293	1
																																				levels	lowVal	Cra SLC43A1	Ser	0.699741	1
																																				levels	lowVal	Cra SLC43A1	Thr	0.596469	1
																																				levels	lowVal	Cra SLC43A1	Phe	0.35906	1
																																				levels	lowVal	Cra SLC43A1	Asp	0.873779	1
																																				levels	lowVal	Cra SLC43A1	Pro	0.35023	1
																																				levels	lowVal	Cra SLC43A1	Glu	0.865028	1
																																				levels	lowVal	Cra SLC43A1	Asn	0.717258	1
																																				levels	lowVal	Cra SLC43A1	Lys	0.630897	1
																																				levels	lowVal	Cra SLC43A1	Gln	0.735485	1
																																				levels	lowVal	Cra SLC43A1	Arg	0.637456	1
																																				levels	lowVal	Cra SLC43A1	Tyr	0.356603	1
																																				levels	lowVal	Cra SLC43A1	His	0.420975	1
																																				levels	lowVal	Cra SLC43A1	Ala	0.491931	2
																																				levels	lowVal	Cra SLC43A1	Gly	0.709774	2
																																				levels	lowVal	Cra SLC43A1	Val	1.16666	2
																																				levels	lowVal	Cra SLC43A1	Leu	0.311297	2
																																				levels	lowVal	Cra SLC43A1	Ile	0.419703	2
																																				levels	lowVal	Cra SLC43A1	Ser	0.724815	2
																																				levels	lowVal	Cra SLC43A1	Thr	0.638933	2
																																				levels	lowVal	Cra SLC43A1	Phe	0.346929	2
																																				levels	lowVal	Cra SLC43A1	Asp	0.890212	2
																																				levels	lowVal	Cra SLC43A1	Pro	0.346909	2
																																				levels	lowVal	Cra SLC43A1	Glu	0.850437	2
																																				levels	lowVal	Cra SLC43A1	Asn	0.731237	2
																																				levels	lowVal	Cra SLC43A1	Lys	0.812776	2
																																				levels	lowVal	Cra SLC43A1	Gln	0.746159	2
																																				levels	lowVal	Cra SLC43A1	Arg	0.685147	2
																																				levels	lowVal	Cra SLC43A1	Tyr	0.381554	2
																																				levels	lowVal	Cra SLC43A1	His	0.442624	2
																																				levels	lowVal	Cra SLC43A1	Ala	0.59532	3
																																				levels	lowVal	Cra SLC43A1	Gly	0.74289	3
																																				levels	lowVal	Cra SLC43A1	Val	1.37381	3
																																				levels	lowVal	Cra SLC43A1	Leu	0.321286	3
																																				levels	lowVal	Cra SLC43A1	Ile	0.431856	3
																																				levels	lowVal	Cra SLC43A1	Ser	0.740809	3
																																				levels	lowVal	Cra SLC43A1	Thr	0.616617	3
																																				levels	lowVal	Cra SLC43A1	Phe	0.35728	3
																																				levels	lowVal	Cra SLC43A1	Asp	0.877107	3
																																				levels	lowVal	Cra SLC43A1	Pro	0.348537	3
																																				levels	lowVal	Cra SLC43A1	Glu	0.868238	3
																																				levels	lowVal	Cra SLC43A1	Asn	0.681111	3
																																				levels	lowVal	Cra SLC43A1	Lys	0.713128	3
																																				levels	lowVal	Cra SLC43A1	Gln	0.727301	3
																																				levels	lowVal	Cra SLC43A1	Arg	0.704666	3
																																				levels	lowVal	Cra SLC43A1	Tyr	0.380404	3
																																				levels	lowVal	Cra SLC43A1	His	0.445404	3
																																				levels	lowVal	Cra SLC43A1	Ala	0.524795	4
																																				levels	lowVal	Cra SLC43A1	Gly	0.783782	4
																																				levels	lowVal	Cra SLC43A1	Val	1.53457	4
																																				levels	lowVal	Cra SLC43A1	Leu	0.281062	4
																																				levels	lowVal	Cra SLC43A1	Ile	0.355552	4
																																				levels	lowVal	Cra SLC43A1	Ser	0.689424	4
																																				levels	lowVal	Cra SLC43A1	Thr	0.621392	4
																																				levels	lowVal	Cra SLC43A1	Phe	0.296346	4
																																				levels	lowVal	Cra SLC43A1	Asp	0.919077	4
																																				levels	lowVal	Cra SLC43A1	Pro	0.389661	4
																																				levels	lowVal	Cra SLC43A1	Glu	0.837572	4
																																				levels	lowVal	Cra SLC43A1	Asn	0.835105	4
																																				levels	lowVal	Cra SLC43A1	Lys	0.778231	4
																																				levels	lowVal	Cra SLC43A1	Gln	0.755455	4
																																				levels	lowVal	Cra SLC43A1	Arg	0.604846	4
																																				levels	lowVal	Cra SLC43A1	Tyr	0.303273	4
																																				levels	lowVal	Cra SLC43A1	His	0.329587	4
																																				levels	lowVal	Cra SLC43A1	Ala	0.584621	5
																																				levels	lowVal	Cra SLC43A1	Gly	0.820686	5
																																				levels	lowVal	Cra SLC43A1	Val	1.45465	5
																																				levels	lowVal	Cra SLC43A1	Leu	0.330823	5
																																				levels	lowVal	Cra SLC43A1	Ile	0.355087	5
																																				levels	lowVal	Cra SLC43A1	Ser	0.705509	5
																																				levels	lowVal	Cra SLC43A1	Thr	0.629071	5
																																				levels	lowVal	Cra SLC43A1	Phe	0.320721	5
																																				levels	lowVal	Cra SLC43A1	Asp	0.921041	5
																																				levels	lowVal	Cra SLC43A1	Pro	0.378094	5
																																				levels	lowVal	Cra SLC43A1	Glu	0.851204	5
																																				levels	lowVal	Cra SLC43A1	Asn	0.824467	5
																																				levels	lowVal	Cra SLC43A1	Lys	0.681764	5
																																				levels	lowVal	Cra SLC43A1	Gln	0.716677	5
																																				levels	lowVal	Cra SLC43A1	Arg	0.640233	5
																																				levels	lowVal	Cra SLC43A1	Tyr	0.305993	5
																																				levels	lowVal	Cra SLC43A1	His	0.342417	5
																																				levels	lowVal	Cra SLC43A1	Ala	0.671641	6
																																				levels	lowVal	Cra SLC43A1	Gly	0.671993	6
																																				levels	lowVal	Cra SLC43A1	Val	1.36378	6
																																				levels	lowVal	Cra SLC43A1	Leu	0.362717	6
																																				levels	lowVal	Cra SLC43A1	Ile	0.376245	6
																																				levels	lowVal	Cra SLC43A1	Ser	0.664543	6
																																				levels	lowVal	Cra SLC43A1	Thr	0.590969	6
																																				levels	lowVal	Cra SLC43A1	Phe	0.364933	6
																																				levels	lowVal	Cra SLC43A1	Asp	0.902419	6
																																				levels	lowVal	Cra SLC43A1	Pro	0.409549	6
																																				levels	lowVal	Cra SLC43A1	Glu	0.94168	6
																																				levels	lowVal	Cra SLC43A1	Asn	0.655105	6
																																				levels	lowVal	Cra SLC43A1	Lys	0.613745	6
																																				levels	lowVal	Cra SLC43A1	Gln	0.616823	6
																																				levels	lowVal	Cra SLC43A1	Arg	0.604168	6
																																				levels	lowVal	Cra SLC43A1	Tyr	0.335209	6
																																				levels	lowVal	Cra SLC43A1	His	0.275266	6
																																				levels	lowVal	Cra SLC43A1	Ala	0.799445	7
																																				levels	lowVal	Cra SLC43A1	Gly	0.691707	7
																																				levels	lowVal	Cra SLC43A1	Val	1.32795	7
																																				levels	lowVal	Cra SLC43A1	Leu	0.347637	7
																																				levels	lowVal	Cra SLC43A1	Ile	0.36385	7
																																				levels	lowVal	Cra SLC43A1	Ser	0.566694	7
																																				levels	lowVal	Cra SLC43A1	Thr	0.488506	7
																																				levels	lowVal	Cra SLC43A1	Phe	0.326461	7
																																				levels	lowVal	Cra SLC43A1	Asp	0.829094	7
																																				levels	lowVal	Cra SLC43A1	Pro	0.321315	7
																																				levels	lowVal	Cra SLC43A1	Glu	0.964216	7
																																				levels	lowVal	Cra SLC43A1	Asn	0.561408	7
																																				levels	lowVal	Cra SLC43A1	Lys	0.673746	7
																																				levels	lowVal	Cra SLC43A1	Gln	0.599551	7
																																				levels	lowVal	Cra SLC43A1	Arg	0.66718	7
																																				levels	lowVal	Cra SLC43A1	Tyr	0.314343	7
																																				levels	lowVal	Cra SLC43A1	His	0.323768	7
																																				levels	lowVal	Cra SLC43A1	Ala	0.25115	8
																																				levels	lowVal	Cra SLC43A1	Gly	0.811598	8
																																				levels	lowVal	Cra SLC43A1	Val	1.40765	8
																																				levels	lowVal	Cra SLC43A1	Leu	0.292545	8
																																				levels	lowVal	Cra SLC43A1	Ile	0.316038	8
																																				levels	lowVal	Cra SLC43A1	Ser	0.664024	8
																																				levels	lowVal	Cra SLC43A1	Thr	0.58164	8
																																				levels	lowVal	Cra SLC43A1	Phe	0.290792	8
																																				levels	lowVal	Cra SLC43A1	Asp	0.683046	8
																																				levels	lowVal	Cra SLC43A1	Pro	0.289532	8
																																				levels	lowVal	Cra SLC43A1	Glu	0.834838	8
																																				levels	lowVal	Cra SLC43A1	Asn	0.638333	8
																																				levels	lowVal	Cra SLC43A1	Lys	0.559728	8
																																				levels	lowVal	Cra SLC43A1	Gln	0.648101	8
																																				levels	lowVal	Cra SLC43A1	Arg	0.65256	8
																																				levels	lowVal	Cra SLC43A1	Tyr	0.313561	8
																																				levels	lowVal	Cra SLC43A1	His	0.201958	8
																																				levels	lowVal	Cra SLC43A1	Ala	0.261439	9
																																				levels	lowVal	Cra SLC43A1	Gly	0.781056	9
																																				levels	lowVal	Cra SLC43A1	Val	1.30385	9
																																				levels	lowVal	Cra SLC43A1	Leu	0.346473	9
																																				levels	lowVal	Cra SLC43A1	Ile	0.341302	9
																																				levels	lowVal	Cra SLC43A1	Ser	0.692813	9
																																				levels	lowVal	Cra SLC43A1	Thr	0.586568	9
																																				levels	lowVal	Cra SLC43A1	Phe	0.308158	9
																																				levels	lowVal	Cra SLC43A1	Asp	0.651637	9
																																				levels	lowVal	Cra SLC43A1	Pro	0.220735	9
																																				levels	lowVal	Cra SLC43A1	Glu	0.855983	9
																																				levels	lowVal	Cra SLC43A1	Asn	0.650579	9
																																				levels	lowVal	Cra SLC43A1	Lys	0.614711	9
																																				levels	lowVal	Cra SLC43A1	Gln	0.661572	9
																																				levels	lowVal	Cra SLC43A1	Arg	0.707849	9
																																				levels	lowVal	Cra SLC43A1	Tyr	0.342148	9
																																				levels	lowVal	Cra SLC43A1	His	0.214789	9
																																				levels	lowVal	Cra SLC43A1	Ala	0.239628	10
																																				levels	lowVal	Cra SLC43A1	Gly	0.775834	10
																																				levels	lowVal	Cra SLC43A1	Val	1.1254	10
																																				levels	lowVal	Cra SLC43A1	Leu	0.351576	10
																																				levels	lowVal	Cra SLC43A1	Ile	0.341821	10
																																				levels	lowVal	Cra SLC43A1	Ser	0.68475	10
																																				levels	lowVal	Cra SLC43A1	Thr	0.584954	10
																																				levels	lowVal	Cra SLC43A1	Phe	0.289414	10
																																				levels	lowVal	Cra SLC43A1	Asp	0.642757	10
																																				levels	lowVal	Cra SLC43A1	Pro	0.219861	10
																																				levels	lowVal	Cra SLC43A1	Glu	0.846122	10
																																				levels	lowVal	Cra SLC43A1	Asn	0.661027	10
																																				levels	lowVal	Cra SLC43A1	Lys	0.612161	10
																																				levels	lowVal	Cra SLC43A1	Gln	0.685153	10
																																				levels	lowVal	Cra SLC43A1	Arg	0.649731	10
																																				levels	lowVal	Cra SLC43A1	Tyr	0.154735	10
																																				levels	lowVal	Cra SLC43A1	His	0.191345	10
																																				levels	lowVal	Cra SLC43A1	Ala	0.360064	11
																																				levels	lowVal	Cra SLC43A1	Gly	0.78206	11
																																				levels	lowVal	Cra SLC43A1	Val	1.80733	11
																																				levels	lowVal	Cra SLC43A1	Leu	0.363992	11
																																				levels	lowVal	Cra SLC43A1	Ile	0.342908	11
																																				levels	lowVal	Cra SLC43A1	Ser	0.691288	11
																																				levels	lowVal	Cra SLC43A1	Thr	0.597459	11
																																				levels	lowVal	Cra SLC43A1	Phe	0.322734	11
																																				levels	lowVal	Cra SLC43A1	Asp	0.646861	11
																																				levels	lowVal	Cra SLC43A1	Pro	0.206564	11
																																				levels	lowVal	Cra SLC43A1	Glu	0.838217	11
																																				levels	lowVal	Cra SLC43A1	Asn	0.669467	11
																																				levels	lowVal	Cra SLC43A1	Lys	0.750563	11
																																				levels	lowVal	Cra SLC43A1	Gln	0.689288	11
																																				levels	lowVal	Cra SLC43A1	Arg	0.716206	11
																																				levels	lowVal	Cra SLC43A1	Tyr	0.341109	11
																																				levels	lowVal	Cra SLC43A1	His	0.238701	11
																																				levels	lowVal	Cra SLC43A1	Ala	0.254671	12
																																				levels	lowVal	Cra SLC43A1	Gly	0.772858	12
																																				levels	lowVal	Cra SLC43A1	Val	1.53375	12
																																				levels	lowVal	Cra SLC43A1	Leu	0.357541	12
																																				levels	lowVal	Cra SLC43A1	Ile	0.342507	12
																																				levels	lowVal	Cra SLC43A1	Ser	0.683301	12
																																				levels	lowVal	Cra SLC43A1	Thr	0.57544	12
																																				levels	lowVal	Cra SLC43A1	Phe	0.316274	12
																																				levels	lowVal	Cra SLC43A1	Asp	0.643667	12
																																				levels	lowVal	Cra SLC43A1	Pro	0.313252	12
																																				levels	lowVal	Cra SLC43A1	Glu	0.826443	12
																																				levels	lowVal	Cra SLC43A1	Asn	0.640138	12
																																				levels	lowVal	Cra SLC43A1	Lys	0.677358	12
																																				levels	lowVal	Cra SLC43A1	Gln	0.656246	12
																																				levels	lowVal	Cra SLC43A1	Arg	0.764473	12
																																				levels	lowVal	Cra SLC43A1	Tyr	0.337975	12
																																				levels	lowVal	Cra SLC43A1	His	0.210242	12
																																				levels	lowVal	Cra SLC43A1	Ala	0.213654	13
																																				levels	lowVal	Cra SLC43A1	Gly	0.776498	13
																																				levels	lowVal	Cra SLC43A1	Val	1.68619	13
																																				levels	lowVal	Cra SLC43A1	Leu	0.349181	13
																																				levels	lowVal	Cra SLC43A1	Ile	0.338806	13
																																				levels	lowVal	Cra SLC43A1	Ser	0.670842	13
																																				levels	lowVal	Cra SLC43A1	Thr	0.565855	13
																																				levels	lowVal	Cra SLC43A1	Phe	0.317287	13
																																				levels	lowVal	Cra SLC43A1	Asp	0.662631	13
																																				levels	lowVal	Cra SLC43A1	Pro	0.400451	13
																																				levels	lowVal	Cra SLC43A1	Glu	0.830796	13
																																				levels	lowVal	Cra SLC43A1	Asn	0.622792	13
																																				levels	lowVal	Cra SLC43A1	Lys	0.57047	13
																																				levels	lowVal	Cra SLC43A1	Gln	0.631436	13
																																				levels	lowVal	Cra SLC43A1	Arg	0.794379	13
																																				levels	lowVal	Cra SLC43A1	Tyr	0.335868	13
																																				levels	lowVal	Cra SLC43A1	His	0.190391	13
																																				levels	lowLeu	Cra SLC43A1	Ala	1.28325	1
																																				levels	lowLeu	Cra SLC43A1	Gly	0.713935	1
																																				levels	lowLeu	Cra SLC43A1	Val	0.299549	1
																																				levels	lowLeu	Cra SLC43A1	Leu	0.52444	1
																																				levels	lowLeu	Cra SLC43A1	Ile	0.296329	1
																																				levels	lowLeu	Cra SLC43A1	Ser	0.625525	1
																																				levels	lowLeu	Cra SLC43A1	Thr	0.530344	1
																																				levels	lowLeu	Cra SLC43A1	Phe	0.2762	1
																																				levels	lowLeu	Cra SLC43A1	Asp	0.68377	1
																																				levels	lowLeu	Cra SLC43A1	Pro	0.385921	1
																																				levels	lowLeu	Cra SLC43A1	Glu	0.710686	1
																																				levels	lowLeu	Cra SLC43A1	Asn	0.732205	1
																																				levels	lowLeu	Cra SLC43A1	Lys	0.738563	1
																																				levels	lowLeu	Cra SLC43A1	Gln	0.71632	1
																																				levels	lowLeu	Cra SLC43A1	Arg	0.7341	1
																																				levels	lowLeu	Cra SLC43A1	Tyr	0.269824	1
																																				levels	lowLeu	Cra SLC43A1	His	0.339057	1
																																				levels	lowLeu	Cra SLC43A1	Ala	1.15537	2
																																				levels	lowLeu	Cra SLC43A1	Gly	0.626604	2
																																				levels	lowLeu	Cra SLC43A1	Val	0.230502	2
																																				levels	lowLeu	Cra SLC43A1	Leu	0.52778	2
																																				levels	lowLeu	Cra SLC43A1	Ile	0.281851	2
																																				levels	lowLeu	Cra SLC43A1	Ser	0.612567	2
																																				levels	lowLeu	Cra SLC43A1	Thr	0.510437	2
																																				levels	lowLeu	Cra SLC43A1	Phe	0.258398	2
																																				levels	lowLeu	Cra SLC43A1	Asp	0.694535	2
																																				levels	lowLeu	Cra SLC43A1	Pro	0.386887	2
																																				levels	lowLeu	Cra SLC43A1	Glu	0.737394	2
																																				levels	lowLeu	Cra SLC43A1	Asn	0.748289	2
																																				levels	lowLeu	Cra SLC43A1	Lys	0.564758	2
																																				levels	lowLeu	Cra SLC43A1	Gln	0.686046	2
																																				levels	lowLeu	Cra SLC43A1	Arg	0.571334	2
																																				levels	lowLeu	Cra SLC43A1	Tyr	0.275682	2
																																				levels	lowLeu	Cra SLC43A1	His	0.247344	2
																																				levels	lowLeu	Cra SLC43A1	Ala	0.891323	3
																																				levels	lowLeu	Cra SLC43A1	Gly	0.748956	3
																																				levels	lowLeu	Cra SLC43A1	Val	0.217827	3
																																				levels	lowLeu	Cra SLC43A1	Leu	0.502952	3
																																				levels	lowLeu	Cra SLC43A1	Ile	0.279917	3
																																				levels	lowLeu	Cra SLC43A1	Ser	0.70519	3
																																				levels	lowLeu	Cra SLC43A1	Thr	0.604923	3
																																				levels	lowLeu	Cra SLC43A1	Phe	0.272124	3
																																				levels	lowLeu	Cra SLC43A1	Asp	0.764559	3
																																				levels	lowLeu	Cra SLC43A1	Pro	0.344584	3
																																				levels	lowLeu	Cra SLC43A1	Glu	0.676421	3
																																				levels	lowLeu	Cra SLC43A1	Asn	0.711186	3
																																				levels	lowLeu	Cra SLC43A1	Lys	0.773975	3
																																				levels	lowLeu	Cra SLC43A1	Gln	0.740914	3
																																				levels	lowLeu	Cra SLC43A1	Arg	0.78077	3
																																				levels	lowLeu	Cra SLC43A1	Tyr	0.291518	3
																																				levels	lowLeu	Cra SLC43A1	His	0.362687	3
																																				levels	lowLeu	Cra SLC43A1	Ala	0.700821	4
																																				levels	lowLeu	Cra SLC43A1	Gly	0.760035	4
																																				levels	lowLeu	Cra SLC43A1	Val	0.184452	4
																																				levels	lowLeu	Cra SLC43A1	Leu	0.418372	4
																																				levels	lowLeu	Cra SLC43A1	Ile	0.268015	4
																																				levels	lowLeu	Cra SLC43A1	Ser	0.650761	4
																																				levels	lowLeu	Cra SLC43A1	Thr	0.528686	4
																																				levels	lowLeu	Cra SLC43A1	Phe	0.238765	4
																																				levels	lowLeu	Cra SLC43A1	Asp	0.657084	4
																																				levels	lowLeu	Cra SLC43A1	Pro	0.340614	4
																																				levels	lowLeu	Cra SLC43A1	Glu	0.753686	4
																																				levels	lowLeu	Cra SLC43A1	Asn	0.635067	4
																																				levels	lowLeu	Cra SLC43A1	Lys	0.74614	4
																																				levels	lowLeu	Cra SLC43A1	Gln	0.695679	4
																																				levels	lowLeu	Cra SLC43A1	Arg	0.70557	4
																																				levels	lowLeu	Cra SLC43A1	Tyr	0.24507	4
																																				levels	lowLeu	Cra SLC43A1	His	0.312732	4
																																				levels	lowLeu	Cra SLC43A1	Ala	0.678708	5
																																				levels	lowLeu	Cra SLC43A1	Gly	0.738186	5
																																				levels	lowLeu	Cra SLC43A1	Val	0.168793	5
																																				levels	lowLeu	Cra SLC43A1	Leu	0.346663	5
																																				levels	lowLeu	Cra SLC43A1	Ile	0.246828	5
																																				levels	lowLeu	Cra SLC43A1	Ser	0.591978	5
																																				levels	lowLeu	Cra SLC43A1	Thr	0.517649	5
																																				levels	lowLeu	Cra SLC43A1	Phe	0.223221	5
																																				levels	lowLeu	Cra SLC43A1	Asp	0.646046	5
																																				levels	lowLeu	Cra SLC43A1	Pro	0.40423	5
																																				levels	lowLeu	Cra SLC43A1	Glu	0.805545	5
																																				levels	lowLeu	Cra SLC43A1	Asn	0.706602	5
																																				levels	lowLeu	Cra SLC43A1	Lys	0.825108	5
																																				levels	lowLeu	Cra SLC43A1	Gln	0.637553	5
																																				levels	lowLeu	Cra SLC43A1	Arg	0.637046	5
																																				levels	lowLeu	Cra SLC43A1	Tyr	0.226586	5
																																				levels	lowLeu	Cra SLC43A1	His	0.248061	5
																																				levels	lowLeu	Cra SLC43A1	Ala	0.934731	6
																																				levels	lowLeu	Cra SLC43A1	Gly	0.679463	6
																																				levels	lowLeu	Cra SLC43A1	Val	0.218274	6
																																				levels	lowLeu	Cra SLC43A1	Leu	0.43777	6
																																				levels	lowLeu	Cra SLC43A1	Ile	0.248013	6
																																				levels	lowLeu	Cra SLC43A1	Ser	0.600473	6
																																				levels	lowLeu	Cra SLC43A1	Thr	0.515737	6
																																				levels	lowLeu	Cra SLC43A1	Phe	0.235568	6
																																				levels	lowLeu	Cra SLC43A1	Asp	0.658887	6
																																				levels	lowLeu	Cra SLC43A1	Pro	0.361	6
																																				levels	lowLeu	Cra SLC43A1	Glu	0.81051	6
																																				levels	lowLeu	Cra SLC43A1	Asn	0.583945	6
																																				levels	lowLeu	Cra SLC43A1	Lys	0.774441	6
																																				levels	lowLeu	Cra SLC43A1	Gln	0.631427	6
																																				levels	lowLeu	Cra SLC43A1	Arg	0.623125	6
																																				levels	lowLeu	Cra SLC43A1	Tyr	0.233535	6
																																				levels	lowLeu	Cra SLC43A1	His	0.277356	6
																																				levels	lowLeu	Cra SLC43A1	Ala	0.989367	7
																																				levels	lowLeu	Cra SLC43A1	Gly	0.653378	7
																																				levels	lowLeu	Cra SLC43A1	Val	0.256943	7
																																				levels	lowLeu	Cra SLC43A1	Leu	0.415035	7
																																				levels	lowLeu	Cra SLC43A1	Ile	0.241195	7
																																				levels	lowLeu	Cra SLC43A1	Ser	0.537759	7
																																				levels	lowLeu	Cra SLC43A1	Thr	0.485219	7
																																				levels	lowLeu	Cra SLC43A1	Phe	0.246616	7
																																				levels	lowLeu	Cra SLC43A1	Asp	0.678559	7
																																				levels	lowLeu	Cra SLC43A1	Pro	0.36545	7
																																				levels	lowLeu	Cra SLC43A1	Glu	0.855346	7
																																				levels	lowLeu	Cra SLC43A1	Asn	0.608659	7
																																				levels	lowLeu	Cra SLC43A1	Lys	0.852723	7
																																				levels	lowLeu	Cra SLC43A1	Gln	0.552247	7
																																				levels	lowLeu	Cra SLC43A1	Arg	0.672395	7
																																				levels	lowLeu	Cra SLC43A1	Tyr	0.231829	7
																																				levels	lowLeu	Cra SLC43A1	His	0.249429	7
																																				levels	lowLeu	Cra SLC43A1	Ala	0.406645	8
																																				levels	lowLeu	Cra SLC43A1	Gly	0.781066	8
																																				levels	lowLeu	Cra SLC43A1	Val	0.298605	8
																																				levels	lowLeu	Cra SLC43A1	Leu	0.924131	8
																																				levels	lowLeu	Cra SLC43A1	Ile	0.302922	8
																																				levels	lowLeu	Cra SLC43A1	Ser	0.701068	8
																																				levels	lowLeu	Cra SLC43A1	Thr	0.534407	8
																																				levels	lowLeu	Cra SLC43A1	Phe	0.252715	8
																																				levels	lowLeu	Cra SLC43A1	Asp	0.626707	8
																																				levels	lowLeu	Cra SLC43A1	Pro	0.313722	8
																																				levels	lowLeu	Cra SLC43A1	Glu	0.821654	8
																																				levels	lowLeu	Cra SLC43A1	Asn	0.701506	8
																																				levels	lowLeu	Cra SLC43A1	Lys	1.69757	8
																																				levels	lowLeu	Cra SLC43A1	Gln	0.637049	8
																																				levels	lowLeu	Cra SLC43A1	Arg	1.23662	8
																																				levels	lowLeu	Cra SLC43A1	Tyr	0.31196	8
																																				levels	lowLeu	Cra SLC43A1	His	1.21972	8
																																				levels	lowLeu	Cra SLC43A1	Ala	0.428572	9
																																				levels	lowLeu	Cra SLC43A1	Gly	0.762581	9
																																				levels	lowLeu	Cra SLC43A1	Val	0.267213	9
																																				levels	lowLeu	Cra SLC43A1	Leu	0.830354	9
																																				levels	lowLeu	Cra SLC43A1	Ile	0.259977	9
																																				levels	lowLeu	Cra SLC43A1	Ser	0.673842	9
																																				levels	lowLeu	Cra SLC43A1	Thr	0.532947	9
																																				levels	lowLeu	Cra SLC43A1	Phe	0.217002	9
																																				levels	lowLeu	Cra SLC43A1	Asp	0.648147	9
																																				levels	lowLeu	Cra SLC43A1	Pro	0.387093	9
																																				levels	lowLeu	Cra SLC43A1	Glu	0.849117	9
																																				levels	lowLeu	Cra SLC43A1	Asn	0.66898	9
																																				levels	lowLeu	Cra SLC43A1	Lys	0.847565	9
																																				levels	lowLeu	Cra SLC43A1	Gln	0.632107	9
																																				levels	lowLeu	Cra SLC43A1	Arg	0.996583	9
																																				levels	lowLeu	Cra SLC43A1	Tyr	0.281524	9
																																				levels	lowLeu	Cra SLC43A1	His	0.287169	9
																																				levels	lowLeu	Cra SLC43A1	Ala	0.31712	10
																																				levels	lowLeu	Cra SLC43A1	Gly	0.770275	10
																																				levels	lowLeu	Cra SLC43A1	Val	0.244602	10
																																				levels	lowLeu	Cra SLC43A1	Leu	0.893637	10
																																				levels	lowLeu	Cra SLC43A1	Ile	0.243935	10
																																				levels	lowLeu	Cra SLC43A1	Ser	0.697217	10
																																				levels	lowLeu	Cra SLC43A1	Thr	0.521979	10
																																				levels	lowLeu	Cra SLC43A1	Phe	0.199102	10
																																				levels	lowLeu	Cra SLC43A1	Asp	0.657654	10
																																				levels	lowLeu	Cra SLC43A1	Pro	0.419085	10
																																				levels	lowLeu	Cra SLC43A1	Glu	0.868156	10
																																				levels	lowLeu	Cra SLC43A1	Asn	0.628221	10
																																				levels	lowLeu	Cra SLC43A1	Lys	0.6239	10
																																				levels	lowLeu	Cra SLC43A1	Gln	0.623657	10
																																				levels	lowLeu	Cra SLC43A1	Arg	0.801162	10
																																				levels	lowLeu	Cra SLC43A1	Tyr	0.250366	10
																																				levels	lowLeu	Cra SLC43A1	His	0.153624	10
																																				levels	lowLeu	Cra SLC43A1	Ala	0.383831	11
																																				levels	lowLeu	Cra SLC43A1	Gly	0.752523	11
																																				levels	lowLeu	Cra SLC43A1	Val	0.272872	11
																																				levels	lowLeu	Cra SLC43A1	Leu	0.634428	11
																																				levels	lowLeu	Cra SLC43A1	Ile	0.272477	11
																																				levels	lowLeu	Cra SLC43A1	Ser	0.679977	11
																																				levels	lowLeu	Cra SLC43A1	Thr	0.519764	11
																																				levels	lowLeu	Cra SLC43A1	Phe	0.232644	11
																																				levels	lowLeu	Cra SLC43A1	Asp	0.670779	11
																																				levels	lowLeu	Cra SLC43A1	Pro	0.278404	11
																																				levels	lowLeu	Cra SLC43A1	Glu	0.875091	11
																																				levels	lowLeu	Cra SLC43A1	Asn	0.625888	11
																																				levels	lowLeu	Cra SLC43A1	Lys	0.592989	11
																																				levels	lowLeu	Cra SLC43A1	Gln	0.64322	11
																																				levels	lowLeu	Cra SLC43A1	Arg	0.790711	11
																																				levels	lowLeu	Cra SLC43A1	Tyr	0.398885	11
																																				levels	lowLeu	Cra SLC43A1	His	0.145578	11
																																				levels	lowLeu	Cra SLC43A1	Ala	0.346919	12
																																				levels	lowLeu	Cra SLC43A1	Gly	0.762986	12
																																				levels	lowLeu	Cra SLC43A1	Val	0.246079	12
																																				levels	lowLeu	Cra SLC43A1	Leu	0.497315	12
																																				levels	lowLeu	Cra SLC43A1	Ile	0.260935	12
																																				levels	lowLeu	Cra SLC43A1	Ser	0.670102	12
																																				levels	lowLeu	Cra SLC43A1	Thr	0.507485	12
																																				levels	lowLeu	Cra SLC43A1	Phe	0.2121	12
																																				levels	lowLeu	Cra SLC43A1	Asp	0.64838	12
																																				levels	lowLeu	Cra SLC43A1	Pro	0.435876	12
																																				levels	lowLeu	Cra SLC43A1	Glu	0.878197	12
																																				levels	lowLeu	Cra SLC43A1	Asn	0.628713	12
																																				levels	lowLeu	Cra SLC43A1	Lys	0.564979	12
																																				levels	lowLeu	Cra SLC43A1	Gln	0.613049	12
																																				levels	lowLeu	Cra SLC43A1	Arg	0.725744	12
																																				levels	lowLeu	Cra SLC43A1	Tyr	0.249043	12
																																				levels	lowLeu	Cra SLC43A1	His	0.10565	12
																																				levels	lowLeu	Cra SLC43A1	Ala	0.421829	13
																																				levels	lowLeu	Cra SLC43A1	Gly	0.76579	13
																																				levels	lowLeu	Cra SLC43A1	Val	0.252603	13
																																				levels	lowLeu	Cra SLC43A1	Leu	0.445441	13
																																				levels	lowLeu	Cra SLC43A1	Ile	0.260905	13
																																				levels	lowLeu	Cra SLC43A1	Ser	0.665676	13
																																				levels	lowLeu	Cra SLC43A1	Thr	0.52044	13
																																				levels	lowLeu	Cra SLC43A1	Phe	0.226145	13
																																				levels	lowLeu	Cra SLC43A1	Asp	0.639689	13
																																				levels	lowLeu	Cra SLC43A1	Pro	0.397731	13
																																				levels	lowLeu	Cra SLC43A1	Glu	0.879283	13
																																				levels	lowLeu	Cra SLC43A1	Asn	0.639211	13
																																				levels	lowLeu	Cra SLC43A1	Lys	0.609476	13
																																				levels	lowLeu	Cra SLC43A1	Gln	0.617544	13
																																				levels	lowLeu	Cra SLC43A1	Arg	0.706989	13
																																				levels	lowLeu	Cra SLC43A1	Tyr	0.256958	13
																																				levels	lowLeu	Cra SLC43A1	His	0.133621	13
