# Supplementary material for: A CRISPRi/a screening platform to study cellular nutrient transport in diverse microenvironments
Source: Nat Cell Biol. 2024 Apr 11;26(5):825–38. doi: 10.1038/s41556-024-01402-1 (PMC11098743; doi:10.1038/s41556-024-01402-1)
Supplement: Supplementary file 12 — Numerical source data. [file 41556_2024_1402_MOESM12_ESM.xlsx]

## Sheet: Fig4
Panel A				Panel B					Panel C					Panel D							Panel E							Panel F						Panel G							Panel H
Screen scores were capped at -2 and 2 for this display.
See Supplementary Data for raw values
Cell_line	Medium/Screen	Phenotype		Cell_line	Medium	Phenotype	Replicate		Cystine_conc (uM)	Cell_line	Cell_viability (norm. to RPMI)	Replicate		Medium	Induction	Rescue	Cell_line	Cell_viability (norm. to T0)	Replicate		Medium	Induction	Rescue	Cell_line	Cell_viability (norm. to T0)	Replicate		Sample	Cell_line	Condition	Ratio normalized to average of +Cys condition (average ratio of 20k cells)	Replicate		Medium	RSL3 (uM)	Serotonin (uM)	Cell_line	Cell_viability (norm. to T0)	Replicate		RSL3 (uM)	Sert (uM)	Medium	Cell_line	Cell_viability (norm. to T0)	Replicate
SLC7A11	Cystine Cra	1.7276		NTC	Rich	0.34	1		20.9761	SLC6A4 CRISPRa	1.19849	1		Cys	none	none	NTC cntrl	13.4056	1		Cys	none	none	NTC cntrl	13.4056	1		NTC +Cys -RSL3 -serotonin	NTC	Cys	1.02166	1		noCys	0.998	99.8	A375	0.844648	1		0	0	noCys	SLC6A4 KD	0.118085	1
SLC4A2	Cystine Cra	0.558		NTC	low Cys	0.8	1		20.9761	SLC6A4 CRISPRa	1.14965	2		Cys	none	none	SLC6A4 CRISPRa	11.3708	1		lowCys	RSL3	none	NTC cntrl	0.011357	1		NTC -Cys +RSL3 -serotonin	NTC	RSL3	5.05661	1		noCys	0.998	99.8	A375	0.822065	2		0	1	noCys	SLC6A4 KD	0.176421	1
SLC25A37	Cystine Cra	0.1389		NTC	10uM Fluoxetine	0.24	1		20.9761	SLC6A4 CRISPRa	1.07265	3		lowCys	none	none	NTC cntrl	0.315829	1		lowCys	RSL3	1 uM Serotonin	NTC cntrl	0.0183057	1		NTC -Cys +RSL3 +serotonin1uM	NTC	RSL3+serotonin1uM	4.93682	1		noCys	0.998	99.8	A375	0.835873	3		0	10	noCys	SLC6A4 KD	0.413903	1
ABCC1	Cystine Cra	-0.052		NTC	1 uM 5-OH Trp	0.23	1		20.9761	SLC6A4 CRISPRa	1.04229	4		lowCys	none	none	SLC6A4 CRISPRa	0.407602	1		lowCys	RSL3	10 uM Serotonin	NTC cntrl	0.22587	1		NTC -Cys -RSL3 +serotonin10uM	NTC	RSL3+serotonin10uM	2.0937	1		noCys	0.998	99.8	A375	0.857163	4		0	100	noCys	SLC6A4 KD	0.966089	1
SLC1A5	Cystine Cra	0.1324		NTC	1 uM SERT	0.13	1		17.0933	SLC6A4 CRISPRa	0.985571	1		lowCys	none	5-OH Tryptophan 1 uM	NTC cntrl	0.374556	1		lowCys	RSL3 + Erastin	none	NTC cntrl	0.00642566	1		NTC +Cys -RSL3 -serotonin	NTC	Cys	1.03749	2		noCys	0.998	1.03792	A375	0.00355593	1		0	0	noCys	NTC cntrl	0.110012	1
SLC40A1	Cystine Cra	0.0159		NTC	1 uM 5-OH Trp + 10 uM Fluoxetine	-0.1	1		17.0933	SLC6A4 CRISPRa	1.30102	2		lowCys	none	5-OH Tryptophan 1 uM	SLC6A4 CRISPRa	0.473275	1		lowCys	RSL3 + Erastin	1 uM Serotonin	NTC cntrl	0.01188	1		NTC -Cys +RSL3 -serotonin	NTC	RSL3	5.3365	2		noCys	0.998	1.03792	A375	0.00277085	2		0	1	noCys	NTC cntrl	0.720297	1
SLC11A2	Cystine Cra	-0.0329		NTC	1 uM SERT + 10 uM Fluoxetine	0.54	1		17.0933	SLC6A4 CRISPRa	1.20375	3		lowCys	none	5-OH Tryptophan 10 uM	NTC cntrl	0.383373	1		lowCys	RSL3 + Erastin	10 uM Serotonin	NTC cntrl	0.342167	1		NTC -Cys +RSL3 +serotonin1uM	NTC	RSL3+serotonin1uM	5.66932	2		noCys	0.998	9.98	A375	0.0167175	1		0	10	noCys	NTC cntrl	1.20013	1
SLC25A46	Cystine Cra	-0.034		NTC	Rich	0.21	2		17.0933	SLC6A4 CRISPRa	1.1159	4		lowCys	none	5-OH Tryptophan 10 uM	SLC6A4 CRISPRa	0.510512	1		lowCys	RSL3 + Erastin	1 uM Serotonin + 0.1 uM Ferrostatin	NTC cntrl	1.5345	1		NTC -Cys -RSL3 +serotonin10uM	NTC	RSL3+serotonin10uM	2.06591	2		noCys	0.998	9.98	A375	0.0127459	2		0	100	noCys	NTC cntrl	1.51484	1
SLC6A4	Cystine Cra	2		NTC	low Cys	0.48	2		13.2095	SLC6A4 CRISPRa	0.629258	1		lowCys	none	1 uM Serotonin	NTC cntrl	0.362602	1		lowCys	RSL3 + Erastin	0.1 uM Ferrostatin	NTC cntrl	1.34266	1		NTC +Cys -RSL3 -serotonin	NTC	Cys	0.940851	3		noCys	0.998	9.98	A375	0.00817401	3		0	0	noCys	SLC6A4 KD	0.174806	2
SLC38A4	Cystine Cra	0.474		NTC	10uM Fluoxetine	0.4	2		13.2095	SLC6A4 CRISPRa	1.11001	2		lowCys	none	1 uM Serotonin	SLC6A4 CRISPRa	2.83148	1		Cys	none	none	NTC cntrl	14.0193	2		NTC -Cys +RSL3 -serotonin	NTC	RSL3	6.06048	3		noCys	0.998	9.98	A375	0.00812783	4		0	1	noCys	SLC6A4 KD	0.198159	2
SLC44A3	Cystine Cra	0.4399		NTC	1 uM 5-OH Trp	0.15	2		13.2095	SLC6A4 CRISPRa	0.955884	3		lowCys	none	10 uM Serotonin	NTC cntrl	0.8514	1		lowCys	RSL3	none	NTC cntrl	0.0115811	2		NTC -Cys +RSL3 +serotonin1uM	NTC	RSL3+serotonin1uM	5.1342	3		noCys	0.998	0	A375	0.00323266	1		0	10	noCys	SLC6A4 KD	0.423985	2
SLCO4A1	Cystine Cra	-0.6559		NTC	1 uM SERT	0.07	2		13.2095	SLC6A4 CRISPRa	1.17526	4		lowCys	none	10 uM Serotonin	SLC6A4 CRISPRa	3.04081	1		lowCys	RSL3	1 uM Serotonin	NTC cntrl	0.0165872	2		NTC -Cys -RSL3 +serotonin10uM	NTC	RSL3+serotonin10uM	2.42969	3		noCys	0.998	0	A375	0.00295557	2		0	100	noCys	SLC6A4 KD	1.27907	2
SLC38A3	Cystine Cra	-0.6737		NTC	1 uM 5-OH Trp + 10 uM Fluoxetine	0.24	2		10.8791	SLC6A4 CRISPRa	1.11898	1		lowCys	none	1 uM Serotonin + 5 uM Fluoxetine	NTC cntrl	0.414941	1		lowCys	RSL3	10 uM Serotonin	NTC cntrl	0.242756	2		SLC6A4_OE +Cys -RSL3 -serotonin	SLC6A4 CRISPRa	Cys	0.949874	1		noCys	0	99.8	A375	1.27455	1		0	0	noCys	NTC cntrl	0.0406245	2
SLC7A3	Cystine Cra	-0.8564		NTC	1 uM SERT + 10 uM Fluoxetine	0.31	2		10.8791	SLC6A4 CRISPRa	1.13196	2		lowCys	none	1 uM Serotonin + 5 uM Fluoxetine	SLC6A4 CRISPRa	0.409262	1		lowCys	RSL3 + Erastin	none	NTC cntrl	0.00915283	2		SLC6A4_OE -Cys +RSL3 -serotonin	SLC6A4 CRISPRa	RSL3	4.99091	1		noCys	0	99.8	A375	1.2576	2		0	1	noCys	NTC cntrl	1.12977	2
SLC7A11	Cystine Cri	-2		NTC	Rich	0.44	3		10.8791	SLC6A4 CRISPRa	0.997849	3		lowCys	none	10 uM Serotonin + 5 uM Fluoxetine	NTC cntrl	0.807541	1		lowCys	RSL3 + Erastin	1 uM Serotonin	NTC cntrl	0.00728491	2		SLC6A4_OE -Cys +RSL3 +serotonin1uM	SLC6A4 CRISPRa	RSL3+serotonin1uM	1.77901	1		noCys	0	99.8	A375	1.23077	3		0	10	noCys	NTC cntrl	1.35337	2
SLC4A2	Cystine Cri	-0.7532		NTC	low Cys	0.5	3		10.8791	SLC6A4 CRISPRa	1.0072	4		lowCys	none	10 uM Serotonin + 5 uM Fluoxetine	SLC6A4 CRISPRa	1.89404	1		lowCys	RSL3 + Erastin	10 uM Serotonin	NTC cntrl	0.333761	2		SLC6A4_OE -Cys -RSL3 +serotonin10uM	SLC6A4 CRISPRa	RSL3+serotonin10uM	1.33428	1		noCys	0	99.8	A375	1.27455	4		0	100	noCys	NTC cntrl	1.50538	2
SLC25A37	Cystine Cri	1.4774		NTC	10uM Fluoxetine	0.53	3		8.54827	SLC6A4 CRISPRa	0.831497	1		Cys	none	none	NTC cntrl	14.0193	2		lowCys	RSL3 + Erastin	1 uM Serotonin + 0.1 uM Ferrostatin	NTC cntrl	1.41492	2		SLC6A4_OE +Cys -RSL3 -serotonin	SLC6A4 CRISPRa	Cys	0.997765	2		noCys	0	9.98	A375	0.795927	1		0	0	noCys	SLC6A4 KD	0.201678	3
ABCC1	Cystine Cri	2		NTC	1 uM 5-OH Trp	0.16	3		8.54827	SLC6A4 CRISPRa	0.540576	2		Cys	none	none	SLC6A4 CRISPRa	11.0368	2		lowCys	RSL3 + Erastin	0.1 uM Ferrostatin	NTC cntrl	1.32253	2		SLC6A4_OE -Cys +RSL3 -serotonin	SLC6A4 CRISPRa	RSL3	7.55341	2		noCys	0	9.98	A375	0.829039	2		0	1	noCys	SLC6A4 KD	0.120496	3
SLC1A5	Cystine Cri	-0.2921		NTC	1 uM SERT	-0.18	3		8.54827	SLC6A4 CRISPRa	0.998637	3		lowCys	none	none	NTC cntrl	0.353299	2		Cys	none	none	NTC cntrl	14.2528	3		SLC6A4_OE -Cys +RSL3 +serotonin1uM	SLC6A4 CRISPRa	RSL3+serotonin1uM	1.91876	2		noCys	0	9.98	A375	0.853976	3		0	10	noCys	SLC6A4 KD	0.473017	3
SLC40A1	Cystine Cri	-2		NTC	1 uM 5-OH Trp + 10 uM Fluoxetine	0.27	3		8.54827	SLC6A4 CRISPRa	0.928593	4		lowCys	none	none	SLC6A4 CRISPRa	0.411391	2		lowCys	RSL3	none	NTC cntrl	0.0136732	3		SLC6A4_OE -Cys -RSL3 +serotonin10uM	SLC6A4 CRISPRa	RSL3+serotonin10uM	1.40565	2		noCys	0	9.98	A375	0.466288	4		0	100	noCys	SLC6A4 KD	1.26139	3
SLC11A2	Cystine Cri	1.0374		NTC	1 uM SERT + 10 uM Fluoxetine	0.42	3		6.99432	SLC6A4 CRISPRa	0.537823	1		lowCys	none	5-OH Tryptophan 1 uM	NTC cntrl	0.372315	2		lowCys	RSL3	1 uM Serotonin	NTC cntrl	0.0206593	3		SLC6A4_OE +Cys -RSL3 -serotonin	SLC6A4 CRISPRa	Cys	1.05236	3		noCys	0	1.03792	A375	0.699917	1		0	0	noCys	NTC cntrl	0.0568195	3
SLC25A46	Cystine Cri	-0.5387		SLC6A4 CRISPRa	Rich	0.16	1		6.99432	SLC6A4 CRISPRa	0.711632	2		lowCys	none	5-OH Tryptophan 1 uM	SLC6A4 CRISPRa	0.479007	2		lowCys	RSL3	10 uM Serotonin	NTC cntrl	0.238048	3		SLC6A4_OE -Cys +RSL3 -serotonin	SLC6A4 CRISPRa	RSL3	6.79543	3		noCys	0	0	A375	0.64607	1		0	1	noCys	NTC cntrl	0.827008	3
SLC6A4	Cystine Cri	0.0121		SLC6A4 CRISPRa	low Cys	2.99	1		6.99432	SLC6A4 CRISPRa	0.774439	3		lowCys	none	5-OH Tryptophan 10 uM	NTC cntrl	0.371119	2		lowCys	RSL3 + Erastin	none	NTC cntrl	0.00833095	3		SLC6A4_OE -Cys +RSL3 +serotonin1uM	SLC6A4 CRISPRa	RSL3+serotonin1uM	1.69218	3		noCys	0	0	A375	0.623811	2		0	10	noCys	NTC cntrl	1.05695	3
SLC38A4	Cystine Cri	0.0267		SLC6A4 CRISPRa	10uM Fluoxetine	1.41	1		6.99432	SLC6A4 CRISPRa	0.705883	4		lowCys	none	5-OH Tryptophan 10 uM	SLC6A4 CRISPRa	0.58674	2		lowCys	RSL3 + Erastin	1 uM Serotonin	NTC cntrl	0.0128513	3		SLC6A4_OE -Cys -RSL3 +serotonin10uM	SLC6A4 CRISPRa	RSL3+serotonin10uM	1.34622	3		noCys	0	0	A375	0.689849	3		0	100	noCys	NTC cntrl	1.471	3
SLC44A3	Cystine Cri	-0.064		SLC6A4 CRISPRa	1 uM 5-OH Trp	2.39	1		5.44021	SLC6A4 CRISPRa	0.636402	1		lowCys	none	1 uM Serotonin	NTC cntrl	0.379002	2		lowCys	RSL3 + Erastin	10 uM Serotonin	NTC cntrl	0.388379	3								noCys	0	0	A375	0.666851	4		0	0	noCys	SLC6A4 KD	0.0904437	4
SLCO4A1	Cystine Cri	0.2573		SLC6A4 CRISPRa	1 uM SERT	4.01	1		5.44021	SLC6A4 CRISPRa	0.712184	2		lowCys	none	1 uM Serotonin	SLC6A4 CRISPRa	2.85697	2		lowCys	RSL3 + Erastin	1 uM Serotonin + 0.1 uM Ferrostatin	NTC cntrl	1.54586	3								lowCys	0.998	99.8	A375	0.969256	1		0	1	noCys	SLC6A4 KD	0.148619	4
SLC38A3	Cystine Cri	-0.0065		SLC6A4 CRISPRa	1 uM 5-OH Trp + 10 uM Fluoxetine	1.39	1		5.44021	SLC6A4 CRISPRa	0.561745	3		lowCys	none	10 uM Serotonin	NTC cntrl	0.874077	2		lowCys	RSL3 + Erastin	0.1 uM Ferrostatin	NTC cntrl	1.34565	3								lowCys	0.998	99.8	A375	0.978987	2		0	10	noCys	SLC6A4 KD	0.2918	4
SLC7A3	Cystine Cri	-0.0774		SLC6A4 CRISPRa	1 uM SERT + 10 uM Fluoxetine	1.84	1		5.44021	SLC6A4 CRISPRa	0.598882	4		lowCys	none	10 uM Serotonin	SLC6A4 CRISPRa	3.13269	2		Cys	none	none	NTC cntrl	14.2268	4								lowCys	0.998	99.8	A375	0.987641	3		0	100	noCys	SLC6A4 KD	1.45857	4
				SLC6A4 CRISPRa	Rich	0.08	2		4.64096	SLC6A4 CRISPRa	0.433316	1		lowCys	none	1 uM Serotonin + 5 uM Fluoxetine	NTC cntrl	0.404817	2		lowCys	RSL3	none	NTC cntrl	0.00706076	4								lowCys	0.998	99.8	A375	1.01988	4		0	0	noCys	NTC cntrl	0.0483002	4
				SLC6A4 CRISPRa	low Cys	2.62	2		4.64096	SLC6A4 CRISPRa	0.369345	2		lowCys	none	1 uM Serotonin + 5 uM Fluoxetine	SLC6A4 CRISPRa	0.370553	2		lowCys	RSL3	1 uM Serotonin	NTC cntrl	0.016363	4								lowCys	0.998	1.03792	A375	0.00397658	1		0	1	noCys	NTC cntrl	0.820693	4
				SLC6A4 CRISPRa	10uM Fluoxetine	1.41	2		4.64096	SLC6A4 CRISPRa	0.53935	3		lowCys	none	10 uM Serotonin + 5 uM Fluoxetine	NTC cntrl	0.797791	2		lowCys	RSL3	10 uM Serotonin	NTC cntrl	0.238198	4								lowCys	0.998	1.03792	A375	0.00832742	2		0	10	noCys	NTC cntrl	1.01897	4
				SLC6A4 CRISPRa	1 uM 5-OH Trp	2.01	2		4.64096	SLC6A4 CRISPRa	0.496644	4		lowCys	none	10 uM Serotonin + 5 uM Fluoxetine	SLC6A4 CRISPRa	2.00588	2		lowCys	RSL3 + Erastin	none	NTC cntrl	0.0063883	4								lowCys	0.998	9.98	A375	0.0321869	1		0	100	noCys	NTC cntrl	1.33924	4
				SLC6A4 CRISPRa	1 uM SERT	3.44	2		3.74032	SLC6A4 CRISPRa	0.418139	1		Cys	none	none	NTC cntrl	14.2528	3		lowCys	RSL3 + Erastin	1 uM Serotonin	NTC cntrl	0.0106845	4								lowCys	0.998	9.98	A375	0.0339646	2		0	0	noCys	SLC6A4 KD	0.203378	5
				SLC6A4 CRISPRa	1 uM 5-OH Trp + 10 uM Fluoxetine	1.44	2		3.74032	SLC6A4 CRISPRa	0.461742	2		Cys	none	none	SLC6A4 CRISPRa	11.5132	3		lowCys	RSL3 + Erastin	10 uM Serotonin	NTC cntrl	0.410944	4								lowCys	0.998	9.98	A375	0.0195086	3		0	1	noCys	SLC6A4 KD	0.168462	5
				SLC6A4 CRISPRa	1 uM SERT + 10 uM Fluoxetine	1.64	2		3.74032	SLC6A4 CRISPRa	0.45177	3		lowCys	none	none	NTC cntrl	0.331108	3		lowCys	RSL3 + Erastin	1 uM Serotonin + 0.1 uM Ferrostatin	NTC cntrl	1.51209	4								lowCys	0.998	9.98	A375	0.0116958	4		0	10	noCys	SLC6A4 KD	0.515613	5
				SLC6A4 CRISPRa	Rich	-0.17	3		3.74032	SLC6A4 CRISPRa	0.50986	4		lowCys	none	none	SLC6A4 CRISPRa	0.3983	3		lowCys	RSL3 + Erastin	0.1 uM Ferrostatin	NTC cntrl	1.39758	4								lowCys	0.998	0	A375	0.0033684	1		0	100	noCys	SLC6A4 KD	1.76461	5
				SLC6A4 CRISPRa	low Cys	2.87	3		3.02284	SLC6A4 CRISPRa	0.30807	1		lowCys	none	5-OH Tryptophan 1 uM	NTC cntrl	0.337908	3		Cys	none	none	NTC cntrl	14.43	5								lowCys	0.998	0	A375	0.00739175	2		0	0	noCys	NTC cntrl	0.0548162	5
				SLC6A4 CRISPRa	10uM Fluoxetine	1.8	3		3.02284	SLC6A4 CRISPRa	0.397893	2		lowCys	none	5-OH Tryptophan 1 uM	SLC6A4 CRISPRa	0.46579	3		lowCys	RSL3	none	NTC cntrl	0.00978793	5								lowCys	0	99.8	A375	1.51363	1		0	1	noCys	NTC cntrl	0.844669	5
				SLC6A4 CRISPRa	1 uM 5-OH Trp	2.62	3		3.02284	SLC6A4 CRISPRa	0.354305	3		lowCys	none	5-OH Tryptophan 10 uM	NTC cntrl	0.436347	3		lowCys	RSL3	1 uM Serotonin	NTC cntrl	0.0173343	5								lowCys	0	99.8	A375	1.50011	2		0	10	noCys	NTC cntrl	1.62503	5
				SLC6A4 CRISPRa	1 uM SERT	3.87	3		3.02284	SLC6A4 CRISPRa	0.388105	4		lowCys	none	5-OH Tryptophan 10 uM	SLC6A4 CRISPRa	0.579349	3		lowCys	RSL3	10 uM Serotonin	NTC cntrl	0.279666	5								lowCys	0	99.8	A375	1.55629	3		0	100	noCys	NTC cntrl	1.49437	5
				SLC6A4 CRISPRa	1 uM 5-OH Trp + 10 uM Fluoxetine	1.14	3		2.42747	SLC6A4 CRISPRa	0.364275	1		lowCys	none	1 uM Serotonin	NTC cntrl	0.372801	3		lowCys	RSL3 + Erastin	none	NTC cntrl	0.00896604	5								lowCys	0	99.8	A375	1.47124	4		0	0	noCys	SLC6A4 KD	0.134801	6
				SLC6A4 CRISPRa	1 uM SERT + 10 uM Fluoxetine	1.75	3		2.42747	SLC6A4 CRISPRa	0.303823	2		lowCys	none	1 uM Serotonin	SLC6A4 CRISPRa	2.9762	3		lowCys	RSL3 + Erastin	1 uM Serotonin	NTC cntrl	0.0118426	5								lowCys	0	9.98	A375	1.51278	1		0	1	noCys	SLC6A4 KD	0.126032	6
				SLC6A4 CRISPRa sgRNA#2	Rich	-0.44	1		2.42747	SLC6A4 CRISPRa	0.367568	3		lowCys	none	10 uM Serotonin	NTC cntrl	0.899668	3		lowCys	RSL3 + Erastin	10 uM Serotonin	NTC cntrl	0.388304	5								lowCys	0	9.98	A375	1.5467	2		0	10	noCys	SLC6A4 KD	0.28819	6
				SLC6A4 CRISPRa sgRNA#2	low Cys	2.1	1		2.42747	SLC6A4 CRISPRa	0.401518	4		lowCys	none	10 uM Serotonin	SLC6A4 CRISPRa	2.91619	3		lowCys	RSL3 + Erastin	1 uM Serotonin + 0.1 uM Ferrostatin	NTC cntrl	1.55572	5								lowCys	0	9.98	A375	1.46324	3		0	100	noCys	SLC6A4 KD	1.14202	6
				SLC6A4 CRISPRa sgRNA#2	10uM Fluoxetine	0.67	1		1.96948	SLC6A4 CRISPRa	0.257686	1		lowCys	none	1 uM Serotonin + 5 uM Fluoxetine	NTC cntrl	0.389649	3		lowCys	RSL3 + Erastin	0.1 uM Ferrostatin	NTC cntrl	1.4268	5								lowCys	0	9.98	A375	1.45538	4		0	0	noCys	NTC cntrl	0.0690235	6
				SLC6A4 CRISPRa sgRNA#2	1 uM 5-OH Trp	1.72	1		1.96948	SLC6A4 CRISPRa	0.331277	2		lowCys	none	1 uM Serotonin + 5 uM Fluoxetine	SLC6A4 CRISPRa	0.406537	3		Cys	none	none	NTC cntrl	13.9677	6								lowCys	0	1.03792	A375	1.45421	1		0	1	noCys	NTC cntrl	0.981082	6
				SLC6A4 CRISPRa sgRNA#2	1 uM SERT	3.16	1		1.96948	SLC6A4 CRISPRa	0.346708	3		lowCys	none	10 uM Serotonin + 5 uM Fluoxetine	NTC cntrl	0.96045	3		lowCys	RSL3	none	NTC cntrl	0.00937698	6								lowCys	0	0	A375	1.20284	1		0	10	noCys	NTC cntrl	1.31705	6
				SLC6A4 CRISPRa sgRNA#2	1 uM 5-OH Trp + 10 uM Fluoxetine	0.77	1		1.96948	SLC6A4 CRISPRa	0.404666	4		lowCys	none	10 uM Serotonin + 5 uM Fluoxetine	SLC6A4 CRISPRa	2.0309	3		lowCys	RSL3	1 uM Serotonin	NTC cntrl	0.0207713	6								lowCys	0	0	A375	1.26801	2		0	100	noCys	NTC cntrl	1.22203	6
				SLC6A4 CRISPRa sgRNA#2	1 uM SERT + 10 uM Fluoxetine	0.92	1		1.58781	SLC6A4 CRISPRa	0.299423	1		Cys	none	none	NTC cntrl	14.2268	4		lowCys	RSL3	10 uM Serotonin	NTC cntrl	0.234761	6								lowCys	0	0	A375	1.3904	3		0	0	noCys	SLC6A4 KD	0.0592681	7
				SLC6A4 CRISPRa sgRNA#2	Rich	-0.29	2		1.58781	SLC6A4 CRISPRa	0.328913	2		Cys	none	none	SLC6A4 CRISPRa	11.406	4		lowCys	RSL3 + Erastin	none	NTC cntrl	0.0102362	6								lowCys	0	0	A375	1.29417	4		0	1	noCys	SLC6A4 KD	0.180627	7
				SLC6A4 CRISPRa sgRNA#2	low Cys	2.25	2		1.58781	SLC6A4 CRISPRa	0.294693	3		lowCys	none	none	NTC cntrl	0.332005	4		lowCys	RSL3 + Erastin	1 uM Serotonin	NTC cntrl	0.00889132	6															0	10	noCys	SLC6A4 KD	0.380413	7
				SLC6A4 CRISPRa sgRNA#2	10uM Fluoxetine	0.8	2		1.58781	SLC6A4 CRISPRa	0.37898	4		lowCys	none	none	SLC6A4 CRISPRa	0.441394	4		lowCys	RSL3 + Erastin	10 uM Serotonin	NTC cntrl	0.365291	6															0	100	noCys	SLC6A4 KD	1.25448	7
				SLC6A4 CRISPRa sgRNA#2	1 uM 5-OH Trp	1.43	2		1.28247	SLC6A4 CRISPRa	0.282514	1		lowCys	none	5-OH Tryptophan 1 uM	NTC cntrl	0.379376	4		lowCys	RSL3 + Erastin	1 uM Serotonin + 0.1 uM Ferrostatin	NTC cntrl	1.53147	6															0	0	noCys	NTC cntrl	0.110354	7
				SLC6A4 CRISPRa sgRNA#2	1 uM SERT	3.32	2		1.28247	SLC6A4 CRISPRa	0.249617	2		lowCys	none	5-OH Tryptophan 1 uM	SLC6A4 CRISPRa	0.509291	4		lowCys	RSL3 + Erastin	0.1 uM Ferrostatin	NTC cntrl	1.41977	6															0	1	noCys	NTC cntrl	0.859598	7
				SLC6A4 CRISPRa sgRNA#2	1 uM 5-OH Trp + 10 uM Fluoxetine	0.89	2		1.28247	SLC6A4 CRISPRa	0.351267	3		lowCys	none	5-OH Tryptophan 10 uM	NTC cntrl	0.38229	4		Cys	none	none	SLC6A4 CRISPRa	11.3708	1															0	10	noCys	NTC cntrl	1.40052	7
				SLC6A4 CRISPRa sgRNA#2	1 uM SERT + 10 uM Fluoxetine	0.84	2		1.28247	SLC6A4 CRISPRa	0.291465	4		lowCys	none	5-OH Tryptophan 10 uM	SLC6A4 CRISPRa	0.632151	4		lowCys	RSL3	none	SLC6A4 CRISPRa	0.0260251	1															0	100	noCys	NTC cntrl	1.34517	7
				SLC6A4 CRISPRa sgRNA#2	Rich	0.16	3		1.0382	SLC6A4 CRISPRa	0.348018	1		lowCys	none	1 uM Serotonin	NTC cntrl	0.348293	4		lowCys	RSL3	1 uM Serotonin	SLC6A4 CRISPRa	2.51821	1															0	0	noCys	SLC6A4 KD	0.112695	8
				SLC6A4 CRISPRa sgRNA#2	low Cys	2.58	3		1.0382	SLC6A4 CRISPRa	0.34048	2		lowCys	none	1 uM Serotonin	SLC6A4 CRISPRa	2.99511	4		lowCys	RSL3	10 uM Serotonin	SLC6A4 CRISPRa	2.69014	1															0	1	noCys	SLC6A4 KD	0.0854704	8
				SLC6A4 CRISPRa sgRNA#2	10uM Fluoxetine	0.71	3		1.0382	SLC6A4 CRISPRa	0.303828	3		lowCys	none	10 uM Serotonin	NTC cntrl	0.900303	4		lowCys	RSL3 + Erastin	none	SLC6A4 CRISPRa	0.0304723	1															0	10	noCys	SLC6A4 KD	0.435683	8
				SLC6A4 CRISPRa sgRNA#2	1 uM 5-OH Trp	1.78	3		1.0382	SLC6A4 CRISPRa	0.345935	4		lowCys	none	10 uM Serotonin	SLC6A4 CRISPRa	3.11422	4		lowCys	RSL3 + Erastin	1 uM Serotonin	SLC6A4 CRISPRa	1.14116	1															0	100	noCys	SLC6A4 KD	0.886851	8
				SLC6A4 CRISPRa sgRNA#2	1 uM SERT	3.58	3		0.839723	SLC6A4 CRISPRa	0.2792	1		lowCys	none	1 uM Serotonin + 5 uM Fluoxetine	NTC cntrl	0.389313	4		lowCys	RSL3 + Erastin	10 uM Serotonin	SLC6A4 CRISPRa	1.15416	1															0	0	noCys	NTC cntrl	0.1025	8
				SLC6A4 CRISPRa sgRNA#2	1 uM 5-OH Trp + 10 uM Fluoxetine	0.84	3		0.839723	SLC6A4 CRISPRa	0.350325	2		lowCys	none	1 uM Serotonin + 5 uM Fluoxetine	SLC6A4 CRISPRa	0.434535	4		lowCys	RSL3 + Erastin	1 uM Serotonin + 0.1 uM Ferrostatin	SLC6A4 CRISPRa	1.36239	1															0	1	noCys	NTC cntrl	1.06271	8
				SLC6A4 CRISPRa sgRNA#2	1 uM SERT + 10 uM Fluoxetine	0.81	3		0.839723	SLC6A4 CRISPRa	0.32676	3		lowCys	none	10 uM Serotonin + 5 uM Fluoxetine	NTC cntrl	0.938221	4		lowCys	RSL3 + Erastin	0.1 uM Ferrostatin	SLC6A4 CRISPRa	1.22757	1															0	10	noCys	NTC cntrl	0.950384	8
				SLC7A11 CRISPRa	Rich	-0.15	1		0.839723	SLC6A4 CRISPRa	0.313793	4		lowCys	none	10 uM Serotonin + 5 uM Fluoxetine	SLC6A4 CRISPRa	1.97503	4		Cys	none	none	SLC6A4 CRISPRa	11.0368	2															0	100	noCys	NTC cntrl	1.28019	8
				SLC7A11 CRISPRa	low Cys	3.07	1		0	SLC6A4 CRISPRa	0.293143	1		Cys	none	none	NTC cntrl	14.43	5		lowCys	RSL3	none	SLC6A4 CRISPRa	0.0267768	2															0	0	noCys	SLC6A4 KD	0.0738365	9
				SLC7A11 CRISPRa	10uM Fluoxetine	3.25	1		0	SLC6A4 CRISPRa	0.340158	2		Cys	none	none	SLC6A4 CRISPRa	10.9202	5		lowCys	RSL3	1 uM Serotonin	SLC6A4 CRISPRa	2.33581	2															0	1	noCys	SLC6A4 KD	0.128223	9
				SLC7A11 CRISPRa	1 uM 5-OH Trp	2.65	1		0	SLC6A4 CRISPRa	0.363197	3		lowCys	none	none	NTC cntrl	0.339701	5		lowCys	RSL3	10 uM Serotonin	SLC6A4 CRISPRa	2.62666	2															0	10	noCys	SLC6A4 KD	0.371248	9
				SLC7A11 CRISPRa	1 uM SERT	2.47	1		0	SLC6A4 CRISPRa	0.326265	4		lowCys	none	none	SLC6A4 CRISPRa	0.445246	5		lowCys	RSL3 + Erastin	none	SLC6A4 CRISPRa	0.0293761	2															0	100	noCys	SLC6A4 KD	1.2571	9
				SLC7A11 CRISPRa	1 uM 5-OH Trp + 10 uM Fluoxetine	2.39	1		0	SLC6A4 CRISPRa	0.334933	5		lowCys	none	5-OH Tryptophan 1 uM	NTC cntrl	0.375229	5		lowCys	RSL3 + Erastin	1 uM Serotonin	SLC6A4 CRISPRa	1.12296	2															0	0	noCys	NTC cntrl	0.0992143	9
				SLC7A11 CRISPRa	1 uM SERT + 10 uM Fluoxetine	2.78	1		0	SLC6A4 CRISPRa	0.310445	6		lowCys	none	5-OH Tryptophan 1 uM	SLC6A4 CRISPRa	0.524136	5		lowCys	RSL3 + Erastin	10 uM Serotonin	SLC6A4 CRISPRa	1.17818	2															0	1	noCys	NTC cntrl	0.858282	9
				SLC7A11 CRISPRa	Rich	-0.18	2		20.9761	NTC	1.13161	1		lowCys	none	5-OH Tryptophan 10 uM	NTC cntrl	0.357521	5		lowCys	RSL3 + Erastin	1 uM Serotonin + 0.1 uM Ferrostatin	SLC6A4 CRISPRa	1.38832	2															0	10	noCys	NTC cntrl	1.30207	9
				SLC7A11 CRISPRa	low Cys	2.9	2		20.9761	NTC	1.02803	2		lowCys	none	5-OH Tryptophan 10 uM	SLC6A4 CRISPRa	0.542989	5		lowCys	RSL3 + Erastin	0.1 uM Ferrostatin	SLC6A4 CRISPRa	1.26543	2															0	100	noCys	NTC cntrl	1.47222	9
				SLC7A11 CRISPRa	10uM Fluoxetine	3.07	2		20.9761	NTC	1.03031	3		lowCys	none	1 uM Serotonin	NTC cntrl	0.358119	5		Cys	none	none	SLC6A4 CRISPRa	11.5132	3															0	0	noCys	SLC6A4 KD	0.134746	10
				SLC7A11 CRISPRa	1 uM 5-OH Trp	2.87	2		20.9761	NTC	0.81801	4		lowCys	none	1 uM Serotonin	SLC6A4 CRISPRa	3.09853	5		lowCys	RSL3	none	SLC6A4 CRISPRa	0.0239582	3															0	1	noCys	SLC6A4 KD	0.135281	10
				SLC7A11 CRISPRa	1 uM SERT	2.29	2		17.0933	NTC	1.09249	1		lowCys	none	10 uM Serotonin	NTC cntrl	0.939268	5		lowCys	RSL3	1 uM Serotonin	SLC6A4 CRISPRa	2.37571	3															0	10	noCys	SLC6A4 KD	0.450786	10
				SLC7A11 CRISPRa	1 uM 5-OH Trp + 10 uM Fluoxetine	2.33	2		17.0933	NTC	1.10639	2		lowCys	none	10 uM Serotonin	SLC6A4 CRISPRa	3.12223	5		lowCys	RSL3	10 uM Serotonin	SLC6A4 CRISPRa	2.54755	3															0	100	noCys	SLC6A4 KD	1.29594	10
				SLC7A11 CRISPRa	1 uM SERT + 10 uM Fluoxetine	2.39	2		17.0933	NTC	0.998423	3		lowCys	none	1 uM Serotonin + 5 uM Fluoxetine	NTC cntrl	0.370297	5		lowCys	RSL3 + Erastin	none	SLC6A4 CRISPRa	0.0282174	3															0	0	noCys	NTC cntrl	0.0959623	10
				SLC7A11 CRISPRa	Rich	0.02	3		17.0933	NTC	1.04309	4		lowCys	none	1 uM Serotonin + 5 uM Fluoxetine	SLC6A4 CRISPRa	0.429117	5		lowCys	RSL3 + Erastin	1 uM Serotonin	SLC6A4 CRISPRa	1.12124	3															0	1	noCys	NTC cntrl	1.11447	10
				SLC7A11 CRISPRa	low Cys	3.3	3		13.2095	NTC	0.715128	1		lowCys	none	10 uM Serotonin + 5 uM Fluoxetine	NTC cntrl	0.859993	5		lowCys	RSL3 + Erastin	10 uM Serotonin	SLC6A4 CRISPRa	1.15034	3															0	10	noCys	NTC cntrl	1.56814	10
				SLC7A11 CRISPRa	10uM Fluoxetine	3.05	3		13.2095	NTC	0.998588	2		lowCys	none	10 uM Serotonin + 5 uM Fluoxetine	SLC6A4 CRISPRa	2.10406	5		lowCys	RSL3 + Erastin	1 uM Serotonin + 0.1 uM Ferrostatin	SLC6A4 CRISPRa	1.30379	3															0	100	noCys	NTC cntrl	1.42587	10
				SLC7A11 CRISPRa	1 uM 5-OH Trp	3.04	3		13.2095	NTC	0.990967	3		Cys	none	none	NTC cntrl	13.9677	6		lowCys	RSL3 + Erastin	0.1 uM Ferrostatin	SLC6A4 CRISPRa	1.27849	3															1	0	noCys	SLC6A4 KD	0.00305342	1
				SLC7A11 CRISPRa	1 uM SERT	2.44	3		13.2095	NTC	1.03246	4		Cys	none	none	SLC6A4 CRISPRa	11.9393	6		Cys	none	none	SLC6A4 CRISPRa	11.406	4															1	1	noCys	SLC6A4 KD	0.00285042	1
				SLC7A11 CRISPRa	1 uM 5-OH Trp + 10 uM Fluoxetine	2.64	3		10.8791	NTC	0.949602	1		lowCys	none	none	NTC cntrl	0.345454	6		lowCys	RSL3	none	SLC6A4 CRISPRa	0.0238642	4															1	10	noCys	SLC6A4 KD	0.0348732	1
				SLC7A11 CRISPRa	1 uM SERT + 10 uM Fluoxetine	2.31	3		10.8791	NTC	1.06244	2		lowCys	none	none	SLC6A4 CRISPRa	0.42918	6		lowCys	RSL3	1 uM Serotonin	SLC6A4 CRISPRa	2.5479	4															1	100	noCys	SLC6A4 KD	0.638951	1
									10.8791	NTC	0.905899	3		lowCys	none	5-OH Tryptophan 1 uM	NTC cntrl	0.355653	6		lowCys	RSL3	10 uM Serotonin	SLC6A4 CRISPRa	2.76061	4															1	0	noCys	NTC cntrl	0.0064316	1
									10.8791	NTC	0.986605	4		lowCys	none	5-OH Tryptophan 1 uM	SLC6A4 CRISPRa	0.551507	6		lowCys	RSL3 + Erastin	none	SLC6A4 CRISPRa	0.0277476	4															1	1	noCys	NTC cntrl	0.347412	1
									8.54827	NTC	0.754127	1		lowCys	none	5-OH Tryptophan 10 uM	NTC cntrl	0.38285	6		lowCys	RSL3 + Erastin	1 uM Serotonin	SLC6A4 CRISPRa	1.13164	4															1	10	noCys	NTC cntrl	0.822496	1
									8.54827	NTC	0.544593	2		lowCys	none	5-OH Tryptophan 10 uM	SLC6A4 CRISPRa	0.590154	6		lowCys	RSL3 + Erastin	10 uM Serotonin	SLC6A4 CRISPRa	1.15842	4															1	100	noCys	NTC cntrl	1.56412	1
									8.54827	NTC	0.791123	3		lowCys	none	1 uM Serotonin	NTC cntrl	0.360173	6		lowCys	RSL3 + Erastin	1 uM Serotonin + 0.1 uM Ferrostatin	SLC6A4 CRISPRa	1.27047	4															1	0	noCys	SLC6A4 KD	0.00373007	2
									8.54827	NTC	0.818843	4		lowCys	none	1 uM Serotonin	SLC6A4 CRISPRa	3.1192	6		lowCys	RSL3 + Erastin	0.1 uM Ferrostatin	SLC6A4 CRISPRa	1.2851	4															1	1	noCys	SLC6A4 KD	0.00440673	2
									6.99432	NTC	0.503921	1		lowCys	none	10 uM Serotonin	NTC cntrl	0.868436	6		Cys	none	none	SLC6A4 CRISPRa	10.9202	5															1	10	noCys	SLC6A4 KD	0.0395252	2
									6.99432	NTC	0.694978	2		lowCys	none	10 uM Serotonin	SLC6A4 CRISPRa	3.13958	6		lowCys	RSL3	none	SLC6A4 CRISPRa	0.023551	5															1	100	noCys	SLC6A4 KD	1.32816	2
									6.99432	NTC	0.584942	3		lowCys	none	1 uM Serotonin + 5 uM Fluoxetine	NTC cntrl	0.403995	6		lowCys	RSL3	1 uM Serotonin	SLC6A4 CRISPRa	2.53822	5															1	0	noCys	NTC cntrl	0.0103644	2
									6.99432	NTC	0.735763	4		lowCys	none	1 uM Serotonin + 5 uM Fluoxetine	SLC6A4 CRISPRa	0.421695	6		lowCys	RSL3	10 uM Serotonin	SLC6A4 CRISPRa	2.84031	5															1	1	noCys	NTC cntrl	0.248249	2
									5.44021	NTC	0.57236	1		lowCys	none	10 uM Serotonin + 5 uM Fluoxetine	NTC cntrl	0.944685	6		lowCys	RSL3 + Erastin	none	SLC6A4 CRISPRa	0.0295641	5															1	10	noCys	NTC cntrl	0.824415	2
									5.44021	NTC	0.634548	2		lowCys	none	10 uM Serotonin + 5 uM Fluoxetine	SLC6A4 CRISPRa	2.06438	6		lowCys	RSL3 + Erastin	1 uM Serotonin	SLC6A4 CRISPRa	1.07643	5															1	100	noCys	NTC cntrl	1.31497	2
									5.44021	NTC	0.53218	3									lowCys	RSL3 + Erastin	10 uM Serotonin	SLC6A4 CRISPRa	1.14038	5															1	0	noCys	SLC6A4 KD	0.0168488	3
									5.44021	NTC	0.590291	4									lowCys	RSL3 + Erastin	1 uM Serotonin + 0.1 uM Ferrostatin	SLC6A4 CRISPRa	1.34125	5															1	1	noCys	SLC6A4 KD	0.0189464	3
									4.64096	NTC	0.415844	1									lowCys	RSL3 + Erastin	0.1 uM Ferrostatin	SLC6A4 CRISPRa	1.33546	5															1	10	noCys	SLC6A4 KD	0.117493	3
									4.64096	NTC	0.250669	2									Cys	none	none	SLC6A4 CRISPRa	11.9393	6															1	100	noCys	SLC6A4 KD	1.15763	3
									4.64096	NTC	0.366928	3									lowCys	RSL3	none	SLC6A4 CRISPRa	0.0176633	6															1	0	noCys	NTC cntrl	0.00595713	3
									4.64096	NTC	0.452073	4									lowCys	RSL3	1 uM Serotonin	SLC6A4 CRISPRa	2.44167	6															1	1	noCys	NTC cntrl	0.325544	3
									3.74032	NTC	0.320095	1									lowCys	RSL3	10 uM Serotonin	SLC6A4 CRISPRa	2.76342	6															1	10	noCys	NTC cntrl	0.632859	3
									3.74032	NTC	0.246923	2									lowCys	RSL3 + Erastin	none	SLC6A4 CRISPRa	0.0322887	6															1	100	noCys	NTC cntrl	1.36597	3
									3.74032	NTC	0.335524	3									lowCys	RSL3 + Erastin	1 uM Serotonin	SLC6A4 CRISPRa	1.0499	6															1	0	noCys	SLC6A4 KD	0.0143198	4
									3.74032	NTC	0.294658	4									lowCys	RSL3 + Erastin	10 uM Serotonin	SLC6A4 CRISPRa	1.22738	6															1	1	noCys	SLC6A4 KD	0.00992149	4
									3.02284	NTC	0.160589	1									lowCys	RSL3 + Erastin	1 uM Serotonin + 0.1 uM Ferrostatin	SLC6A4 CRISPRa	1.30705	6															1	10	noCys	SLC6A4 KD	0.143299	4
									3.02284	NTC	0.183873	2									lowCys	RSL3 + Erastin	0.1 uM Ferrostatin	SLC6A4 CRISPRa	1.34081	6															1	100	noCys	SLC6A4 KD	1.13022	4
									3.02284	NTC	0.209219	3																													1	0	noCys	NTC cntrl	0.0255682	4
									3.02284	NTC	0.25687	4																													1	1	noCys	NTC cntrl	0.288979	4
									2.42747	NTC	0.215332	1																													1	10	noCys	NTC cntrl	0.559085	4
									2.42747	NTC	0.0863778	2																													1	100	noCys	NTC cntrl	1.31402	4
									2.42747	NTC	0.107471	3																													1	0	noCys	SLC6A4 KD	0.02156	5
									2.42747	NTC	0.104521	4																													1	1	noCys	SLC6A4 KD	0.0255438	5
									1.96948	NTC	0.123465	1																													1	10	noCys	SLC6A4 KD	0.0588776	5
									1.96948	NTC	0.135235	2																													1	100	noCys	SLC6A4 KD	1.39563	5
									1.96948	NTC	0.127196	3																													1	0	noCys	NTC cntrl	0.0184197	5
									1.96948	NTC	0.0940242	4																													1	1	noCys	NTC cntrl	0.330637	5
									1.58781	NTC	0.114663	1																													1	10	noCys	NTC cntrl	0.850141	5
									1.58781	NTC	0.119895	2																													1	100	noCys	NTC cntrl	1.48037	5
									1.58781	NTC	0.129328	3																													1	0	noCys	SLC6A4 KD	0.00528496	6
									1.58781	NTC	0.103615	4																													1	1	noCys	SLC6A4 KD	0.00748239	6
									1.28247	NTC	0.0823895	1																													1	10	noCys	SLC6A4 KD	0.0386637	6
									1.28247	NTC	0.0788195	2																													1	100	noCys	SLC6A4 KD	0.816902	6
									1.28247	NTC	0.0838535	3																													1	0	noCys	NTC cntrl	0.0321375	6
									1.28247	NTC	0.0922373	4																													1	1	noCys	NTC cntrl	0.312057	6
									1.0382	NTC	0.124459	1																													1	10	noCys	NTC cntrl	0.628909	6
									1.0382	NTC	0.112183	2																													1	100	noCys	NTC cntrl	1.13595	6
									1.0382	NTC	0.147633	3																													1	0	noCys	SLC6A4 KD	0.00679396	7
									1.0382	NTC	0.0985555	4																													1	1	noCys	SLC6A4 KD	0.0068635	7
									0.839723	NTC	0.101649	1																													1	10	noCys	SLC6A4 KD	0.0551583	7
									0.839723	NTC	0.112927	2																													1	100	noCys	SLC6A4 KD	1.1863	7
									0.839723	NTC	0.110363	3																													1	0	noCys	NTC cntrl	0.0343542	7
									0.839723	NTC	0.118306	4																													1	1	noCys	NTC cntrl	0.276308	7
									0	NTC	0.108605	1																													1	10	noCys	NTC cntrl	0.523055	7
									0	NTC	0.13543	2																													1	100	noCys	NTC cntrl	1.58427	7
									0	NTC	0.103586	3																													1	0	noCys	SLC6A4 KD	0.00654362	8
									0	NTC	0.102914	4																													1	1	noCys	SLC6A4 KD	0.0106881	8
									0	NTC	0.118222	5																													1	10	noCys	SLC6A4 KD	0.0679326	8
									0	NTC	0.165238	6																													1	100	noCys	SLC6A4 KD	1.04919	8
																																									1	0	noCys	NTC cntrl	0.0277489	8
																																									1	1	noCys	NTC cntrl	0.31244	8
																																									1	10	noCys	NTC cntrl	0.828845	8
																																									1	100	noCys	NTC cntrl	1.19964	8
																																									1	0	noCys	SLC6A4 KD	0.0111819	9
																																									1	1	noCys	SLC6A4 KD	0.00835163	9
																																									1	10	noCys	SLC6A4 KD	0.0973198	9
																																									1	100	noCys	SLC6A4 KD	0.908221	9
																																									1	0	noCys	NTC cntrl	0.0369311	9
																																									1	1	noCys	NTC cntrl	0.433968	9
																																									1	10	noCys	NTC cntrl	0.599494	9
																																									1	100	noCys	NTC cntrl	1.38945	9
																																									1	0	noCys	SLC6A4 KD	0.0565839	10
																																									1	1	noCys	SLC6A4 KD	0.0260006	10
																																									1	10	noCys	SLC6A4 KD	0.110407	10
																																									1	100	noCys	SLC6A4 KD	1.14318	10
																																									1	0	noCys	NTC cntrl	0.0960748	10
																																									1	1	noCys	NTC cntrl	0.359352	10
																																									1	10	noCys	NTC cntrl	0.696976	10
																																									1	100	noCys	NTC cntrl	1.26932	10
																																									0	0	Cys	SLC6A4 KD	0.992918	1
																																									0	0	Cys	NTC cntrl	1.50639	1
																																									0	0	Cys	SLC6A4 KD	1.01438	2
																																									0	0	Cys	NTC cntrl	1.61966	2
																																									0	0	Cys	SLC6A4 KD	1.1872	3
																																									0	0	Cys	NTC cntrl	1.6075	3
																																									0	0	Cys	SLC6A4 KD	1.49344	4
																																									0	0	Cys	NTC cntrl	1.24965	4
																																									0	0	Cys	SLC6A4 KD	1.21433	5
																																									0	0	Cys	NTC cntrl	1.22019	5
																																									0	0	Cys	SLC6A4 KD	0.767884	6
																																									0	0	Cys	NTC cntrl	1.4998	6
																																									0	0	Cys	SLC6A4 KD	1.14241	7
																																									0	0	Cys	NTC cntrl	1.28175	7
																																									0	0	Cys	SLC6A4 KD	1.14565	8
																																									0	0	Cys	NTC cntrl	1.30223	8
