# Supplementary material for: A CRISPRi/a screening platform to study cellular nutrient transport in diverse microenvironments
Source: Nat Cell Biol. 2024 Apr 11;26(5):825–38. doi: 10.1038/s41556-024-01402-1 (PMC11098743; doi:10.1038/s41556-024-01402-1)
Supplement: Supplementary file 13 — Numerical source data. [file 41556_2024_1402_MOESM13_ESM.xlsx]

## Sheet: Fig5
Panel A									Panel B			Panel C				Panel D															Panel E					Panel G							Panel H
																Top plot					Middle plot					Bottom plot
gene	pseudogene	p_value	phenotype_score	total_score	medium	screen	cellline		gene	total_score		Medium	Gene	Score		Gene	Pseudo	RPMI+FBS high cell density	RPMI+FBS low cell density		Gene	Pseudo	RPMI+dial.FBS	RPMI+FBS low cell density		Gene	Pseudo	DMEM+FBS	RPMI+FBS low cell density		Cell_line	Medium	Growth Phenotype	Replicate		Cell_line	Biological_replicate	FBS	Molecule	Phenotype	Replicate		Cell_line	Gene	Score
ABCA1	0	0.0361814	-0.128673	-0.185484	RPMI	Cri	K562		ABCE1	-2.47449		RPMI+FBS low cell density	ABCE1	-2.47449		ABCA1	0	-0.188064	-0.189876		ABCA1	0	-0.121672	-0.189876		ABCA1	0	-0.112318	-0.189876		SLC39A9 Cri	Regular FBS	-0.314687	1		MPC1_Cri	A	dialyzed	none	-0.121242	1		K562	ABCB7	-0.42406
ABCA10	0	0.0314382	0.00807485	0.0121328	RPMI	Cri	K562		SLC16A1	-2.41274		RPMI+FBS low cell density	SLC16A1	-2.41274		ABCA10	0	0.000668147	0.0167558		ABCA10	0	0.00218485	0.0167558		ABCA10	0	1.07428e-05	0.0167558		SLC39A9 Cri	Dialyzed FBS	-0.266331	1		MPC1_Cri	A	dialyzed	Ala	-0.00749949	1		K562	ABCE1	-0.346084
ABCA12	0	0.367928	0.00404558	0.00175674	RPMI	Cri	K562		SLC30A9	-2.39237		RPMI+FBS low cell density	SLC30A9	-2.39237		ABCA12	0	-0.00114049	0.00478383		ABCA12	0	0.00402756	0.00478383		ABCA12	0	0.00184676	0.00478383		SLC39A9 Cri	Dial. FBS + Zn	-0.286742	1		MPC1_Cri	A	dialyzed	AKB	-0.0373764	1		K562	SFXN1	-0.344638
ABCA13	0	0.0190216	0.00870576	0.0149805	RPMI	Cri	K562		SFXN1	-2.35686		RPMI+FBS low cell density	SFXN1	-2.35686		ABCA13	0	-0.000289138	0.0113732		ABCA13	0	0.00384526	0.0113732		ABCA13	0	9.08736e-06	0.0113732		SLC39A9 Cri	Dial. FBS + Fe	-0.30482	1		MPC1_Cri	A	dialyzed	Pyr	-0.077771	1		K562	SLC16A1	-0.337938
ABCA2	0	0.676104	-0.00252227	-0.000428751	RPMI	Cri	K562		LETM1	-2.26204		RPMI+FBS low cell density	LETM1	-2.26204		ABCA2	0	0.0122726	-0.00219785		ABCA2	0	0.000174845	-0.00219785		ABCA2	0	-4.64093e-05	-0.00219785		SLC39A9 Cri	Dial. FBS + Cu	-0.271536	1		MPC1_Cri	A	dialyzed	lac	-0.18273	1		K562	SLC30A9	-0.333672
ABCA3	0	0.00502633	-0.0525126	-0.120713	RPMI	Cri	K562		SLC25A10	-2.21355		RPMI+FBS low cell density	SLC25A10	-2.21355		ABCA3	0	-0.00827787	-0.0996783		ABCA3	0	-0.107179	-0.0996783		ABCA3	0	-0.15146	-0.0996783		SLC39A9 Cri	Dial. FBS + Mn	-0.293264	1		MPC1_Cri	A	dialyzed	lac+Ala	-0.0352967	1		K562	LETM1	-0.319725
ABCA4	0	0.652312	0.0122424	0.00227152	RPMI	Cri	K562		ABCB7	-1.74986		RPMI+FBS low cell density	ABCB7	-1.74986		ABCA4	0	-0.0211192	0.00397564		ABCA4	0	0.00118493	0.00397564		ABCA4	0	0.00092386	0.00397564		SLC39A9 Cri	Regular FBS	-0.316873	4		MPC1_Cri	B	dialyzed	none	-0.148284	1		K562	SLC25A10	-0.316373
ABCA5	0	0.731363	-0.0511593	-0.00695087	RPMI	Cri	K562		SLC5A3	-1.60875		RPMI+FBS low cell density	SLC5A3	-1.60875		ABCA5	0	-0.0279382	-0.000827743		ABCA5	0	-0.0466996	-0.000827743		ABCA5	0	-0.00176	-0.000827743		SLC39A9 Cri	Dialyzed FBS	-0.350837	4		MPC1_Cri	B	dialyzed	Ala	-0.021549	1		K562	SLC5A3	-0.280299
ABCA6	0	0.891598	0.000197152	9.82e-06	RPMI	Cri	K562		MTCH2	-1.1542		RPMI+FBS low cell density	MTCH2	-1.1542		ABCA6	0	-2.08e-05	0.000303078		ABCA6	0	0.00280755	0.000303078		ABCA6	0	0.00405174	0.000303078		SLC39A9 Cri	Dial. FBS + Zn	-0.38543	4		MPC1_Cri	B	dialyzed	AKB	-0.0553968	1		K562	SLC39A9	-0.176278
ABCA7	0	0.482513	0.00262174	0.000829758	RPMI	Cri	K562		SLC39A9	-0.935408		RPMI+FBS low cell density	SLC39A9	-0.935408		ABCA7	0	0.0109812	0.00220008		ABCA7	0	0.0210379	0.00220008		ABCA7	0	0.00929759	0.00220008		SLC39A9 Cri	Dial. FBS + Fe	-0.348368	4		MPC1_Cri	B	dialyzed	Pyr	-0.0832229	1		K562	SLC25A19	-0.171369
ABCA8	0	0.0115101	0.0128421	0.0248998	RPMI	Cri	K562		SLC38A5	-0.925853		RPMI+FBS low cell density	SLC38A5	-0.925853		ABCA8	0	0.000572839	0.0179535		ABCA8	0	0.0204326	0.0179535		ABCA8	0	0.00892374	0.0179535		SLC39A9 Cri	Dial. FBS + Cu	-0.34346	4		MPC1_Cri	B	dialyzed	lac	-0.189521	1		K562	MTCH2	-0.171218
ABCA9	0	0.360058	0.00307526	0.00136427	RPMI	Cri	K562		SLC25A19	-0.896868		RPMI+FBS low cell density	SLC25A19	-0.896868		ABCA9	0	0.00756752	0.00136284		ABCA9	0	0.0134904	0.00136284		ABCA9	0	-1.43025e-05	0.00136284		SLC39A9 Cri	Dial. FBS + Mn	-0.363273	4		MPC1_Cri	B	dialyzed	lac+Ala	-0.0819331	1		K562	SLC38A5	-0.136153
ABCB1	0	0.381552	0.00364465	0.00152509	RPMI	Cri	K562		SLC19A1	-0.783932		RPMI+FBS low cell density	SLC19A1	-0.783932		ABCB1	0	0.000569011	0.000930293		ABCB1	0	0.0210499	0.000930293		ABCB1	0	0.00103386	0.000930293		SLC39A10 Cri	Regular FBS	-0.0163241	1		MPC2_Cri	A	dialyzed	none	-0.084761	1		K562	SLC25A36	-0.132446
ABCB10	0	1.04e-05	-0.08632	-0.430006	RPMI	Cri	K562		SLC31A1	-0.736932		RPMI+FBS low cell density	SLC31A1	-0.736932		ABCB10	0	-0.00320978	-0.379577		ABCB10	0	-0.136408	-0.379577		ABCB10	0	-0.437916	-0.379577		SLC39A10 Cri	Dialyzed FBS	-0.325179	1		MPC2_Cri	A	dialyzed	Ala	0.0286178	1		K562	SLC31A1	-0.131891
ABCB11	0	0.0131145	0.0103645	0.0195086	RPMI	Cri	K562		SLC38A6	-0.660988		RPMI+FBS low cell density	SLC38A6	-0.660988		ABCB11	0	0.0223382	0.02087		ABCB11	0	0.0216912	0.02087		ABCB11	0	-7.22678e-05	0.02087		SLC39A10 Cri	Dial. FBS + Zn	-0.0476194	1		MPC2_Cri	A	dialyzed	AKB	-0.041314	1		K562	ABCA1	-0.129709
ABCB4	0	0.184235	-0.016412	-0.0120567	RPMI	Cri	K562		FLVCR1	-0.655229		RPMI+FBS low cell density	FLVCR1	-0.655229		ABCB4	0	6.63e-05	-0.0118021		ABCB4	0	-0.00271105	-0.0118021		ABCB4	0	-0.00294796	-0.0118021		SLC39A10 Cri	Dial. FBS + Fe	-0.35569	1		MPC2_Cri	A	dialyzed	Pyr	-0.0616323	1		K562	ABCF1	-0.12776
ABCB5	0	0.105605	-0.00644239	-0.0062898	RPMI	Cri	K562		SLC24A1	-0.616753		RPMI+FBS low cell density	SLC24A1	-0.616753		ABCB5	0	0.000976812	-0.00429403		ABCB5	0	0.0343441	-0.00429403		ABCB5	0	3.19007e-05	-0.00429403		SLC39A10 Cri	Dial. FBS + Cu	-0.291323	1		MPC2_Cri	A	dialyzed	lac	-0.165304	1		K562	SLC25A3	-0.127433
ABCB6	0	0.688125	-0.00971759	-0.00157748	RPMI	Cri	K562		SLC25A22	-0.591235		RPMI+FBS low cell density	SLC25A22	-0.591235		ABCB6	0	-0.00101165	-0.00223928		ABCB6	0	-0.00456619	-0.00223928		ABCB6	0	-9.56341e-05	-0.00223928		SLC39A10 Cri	Dial. FBS + Mn	-0.618537	1		MPC2_Cri	A	dialyzed	lac+Ala	0.00682581	1		K562	SLC38A6	-0.126424
ABCB7	0	0.000148938	-0.417161	-1.59647	RPMI	Cri	K562		SLC25A3	-0.576077		RPMI+FBS low cell density	SLC25A3	-0.576077		ABCB7	0	-1.51258	-1.74986		ABCB7	0	-1.55964	-1.74986		ABCB7	0	-1.99572	-1.74986		SLC39A10 Cri	Regular FBS	0.0105192	4		MPC2_Cri	B	dialyzed	none	-0.110903	1		K562	SLC25A42	-0.118116
ABCB8	0	0.0445906	0.00615583	0.00831503	RPMI	Cri	K562		ABCD4	-0.511078		RPMI+FBS low cell density	ABCD4	-0.511078		ABCB8	0	-0.00872	0.00872983		ABCB8	0	-0.00211	0.00872983		ABCB8	0	0.0341	0.00872983		SLC39A10 Cri	Dialyzed FBS	-0.339395	4		MPC2_Cri	B	dialyzed	Ala	-0.0507096	1		K562	SLC44A5	-0.118092
ABCB9	0	0.310084	-0.00433831	-0.00220612	RPMI	Cri	K562		ABCF1	-0.477567		RPMI+FBS low cell density	ABCF1	-0.477567		ABCB9	0	0.0282028	-0.00930971		ABCB9	0	-0.00167811	-0.00930971		ABCB9	0	-0.00498282	-0.00930971		SLC39A10 Cri	Dial. FBS + Zn	-0.0329083	4		MPC2_Cri	B	dialyzed	AKB	0.0384265	1		K562	SLC19A1	-0.117566
ABCC1	0	6.17e-07	-0.0743328	-0.461594	RPMI	Cri	K562		ABCC1	-0.443663		RPMI+FBS low cell density	ABCC1	-0.443663		ABCC1	0	-0.620835	-0.443663		ABCC1	0	-0.629941	-0.443663		ABCC1	0	-0.368527	-0.443663		SLC39A10 Cri	Dial. FBS + Fe	-0.347341	4		MPC2_Cri	B	dialyzed	Pyr	-0.0892821	1		K562	SLC24A1	-0.116858
ABCC10	0	0.565849	0.00379506	0.000938516	RPMI	Cri	K562		SLC25A1	-0.423202		RPMI+FBS low cell density	SLC25A1	-0.423202		ABCC10	0	0.000187705	0.00151129		ABCC10	0	0.00804706	0.00151129		ABCC10	0	0.00707205	0.00151129		SLC39A10 Cri	Dial. FBS + Cu	-0.309889	4		MPC2_Cri	B	dialyzed	lac	-0.172027	1		K562	SLC25A27	-0.116123
ABCC11	0	0.00157864	0.00839151	0.0235106	RPMI	Cri	K562		ABCB10	-0.379577		RPMI+FBS low cell density	ABCB10	-0.379577		ABCC11	0	-0.0112503	0.0206959		ABCC11	0	0.00599302	0.0206959		ABCC11	0	0.00318806	0.0206959		SLC39A10 Cri	Dial. FBS + Mn	-0.565171	4		MPC2_Cri	B	dialyzed	lac+Ala	-0.110106	1		K562	SLC25A51	-0.10352
ABCC12	0	0.246851	-0.0167707	-0.0101893	RPMI	Cri	K562		SLC26A6	-0.377934		RPMI+FBS low cell density	SLC26A6	-0.377934		ABCC12	0	0.000440463	-0.00746807		ABCC12	0	-0.000992258	-0.00746807		ABCC12	0	-0.000110597	-0.00746807		NTC Cri	Regular FBS	-0.00771887	1		MPC1_Cri	A	dialyzed	none	-0.158176	2		K562	FLVCR1	-0.0992367
ABCC2	0	0.842389	-0.00325644	-0.000242564	RPMI	Cri	K562		SLC25A51	-0.352283		RPMI+FBS low cell density	SLC25A51	-0.352283		ABCC2	0	-2.84e-05	-0.00078486		ABCC2	0	-0.00376	-0.00078486		ABCC2	0	-0.00106	-0.00078486		NTC Cri	Dialyzed FBS	0.00623011	1		MPC1_Cri	A	dialyzed	Ala	-0.0180905	2		K562	ABCB10	-0.0954181
ABCC3	0	0.277241	-0.0702972	-0.0391656	RPMI	Cri	K562		SLC25A36	-0.329314		RPMI+FBS low cell density	SLC25A36	-0.329314		ABCC3	0	-0.0225668	-0.0431341		ABCC3	0	-0.0319871	-0.0431341		ABCC3	0	-0.0572365	-0.0431341		NTC Cri	Dial. FBS + Zn	0.0168991	1		MPC1_Cri	A	dialyzed	AKB	0.00674936	2		K562	ABCD4	-0.0943151
ABCC4	0	0.735849	-0.00424658	-0.000565693	RPMI	Cri	K562		SLC7A1	-0.302687		RPMI+FBS low cell density	SLC7A1	-0.302687		ABCC4	0	-0.0421562	-0.000582915		ABCC4	0	-0.0531029	-0.000582915		ABCC4	0	-1.99553e-05	-0.000582915		NTC Cri	Dial. FBS + Fe	0.0310147	1		MPC1_Cri	A	dialyzed	Pyr	-0.101088	2		K562	SLC16A7	-0.0905061
ABCC5	0	0.0670626	0.0122351	0.0143582	RPMI	Cri	K562		SLC25A40	-0.279375		RPMI+FBS low cell density	SLC25A40	-0.279375		ABCC5	0	-0.00113604	0.0155128		ABCC5	0	-0.00050818	0.0155128		ABCC5	0	-0.0001994	0.0155128		NTC Cri	Dial. FBS + Cu	-0.00102166	1		MPC1_Cri	A	dialyzed	lac	-0.179854	2		K562	SLC25A22	-0.089806
ABCC6	0	0.0210893	-0.0686814	-0.115106	RPMI	Cri	K562		SLC35A1	-0.270484		RPMI+FBS low cell density	SLC35A1	-0.270484		ABCC6	0	-0.0142879	-0.0911085		ABCC6	0	-0.0506873	-0.0911085		ABCC6	0	-0.08663	-0.0911085		NTC Cri	Dial. FBS + Mn	-0.0193018	1		MPC1_Cri	A	dialyzed	lac+Ala	-0.0287614	2		K562	MFSD7	-0.0804368
ABCC8	0	0.851721	-0.00879652	-0.000613142	RPMI	Cri	K562		SLC35B1	-0.260219		RPMI+FBS low cell density	SLC35B1	-0.260219		ABCC8	0	0.00192225	-0.00110025		ABCC8	0	-0.00121902	-0.00110025		ABCC8	0	-6.91788e-05	-0.00110025		SLC39A9 Cri	Regular FBS	-0.305097	2		MPC1_Cri	B	dialyzed	none	-0.112378	2		K562	SLC25A1	-0.0778604
ABCC9	0	0.134232	-0.0193859	-0.0169073	RPMI	Cri	K562		SLC25A27	-0.258813		RPMI+FBS low cell density	SLC25A27	-0.258813		ABCC9	0	-0.00256155	-0.0185122		ABCC9	0	-0.0245727	-0.0185122		ABCC9	0	-0.00139231	-0.0185122		SLC39A9 Cri	Dialyzed FBS	-0.320789	2		MPC1_Cri	B	dialyzed	Ala	-0.0308893	2		K562	SLC16A5	-0.07635
ABCD1	0	0.833079	-0.0102827	-0.000815564	RPMI	Cri	K562		SLC29A4	-0.226553		RPMI+FBS low cell density	SLC29A4	-0.226553		ABCD1	0	-0.0035144	-0.00196951		ABCD1	0	-0.00120012	-0.00196951		ABCD1	0	-0.00177091	-0.00196951		SLC39A9 Cri	Dial. FBS + Zn	-0.306016	2		MPC1_Cri	B	dialyzed	AKB	-0.0178943	2		K562	ABCC1	-0.0760282
ABCD2	0	0.342	-0.00574022	-0.00267216	RPMI	Cri	K562		SLC25A42	-0.220765		RPMI+FBS low cell density	SLC25A42	-0.220765		ABCD2	0	0.000241	-0.00371		ABCD2	0	-0.000202	-0.00371		ABCD2	0	0.00839	-0.00371		SLC39A9 Cri	Dial. FBS + Fe	-0.321442	2		MPC1_Cri	B	dialyzed	Pyr	-0.137899	2		K562	ABCC6	-0.0733879
ABCD3	0	0.435	0.00287035	0.00103858	RPMI	Cri	K562		SLC11A2	-0.215707		RPMI+FBS low cell density	SLC11A2	-0.215707		ABCD3	0	0.0277938	0.00185		ABCD3	0	0.0118737	0.00185		ABCD3	0	6.61253e-05	0.00185		SLC39A9 Cri	Dial. FBS + Cu	-0.31477	2		MPC1_Cri	B	dialyzed	lac	-0.206697	2		K562	SLC35A3	-0.0716896
ABCD4	0	2.82e-06	-0.0927507	-0.514744	RPMI	Cri	K562		SLCO4A1	-0.214062		RPMI+FBS low cell density	SLCO4A1	-0.214062		ABCD4	0	-0.705034	-0.511078		ABCD4	0	-0.63854	-0.511078		ABCD4	0	-0.674454	-0.511078		SLC39A9 Cri	Dial. FBS + Mn	-0.275751	2		MPC1_Cri	B	dialyzed	lac+Ala	-0.074986	2		K562	ABCC3	-0.0708959
ABCE1	0	7.12e-08	-0.330547	-2.36251	RPMI	Cri	K562		SLC30A1	-0.208799		RPMI+FBS low cell density	SLC30A1	-0.208799		ABCE1	0	-2.31091	-2.47449		ABCE1	0	-2.62718	-2.47449		ABCE1	0	-2.09552	-2.47449		SLC39A9 Cri	Regular FBS	-0.323053	5		MPC2_Cri	A	dialyzed	none	-0.129986	2		K562	SLC26A6	-0.0704402
ABCF1	0	7.99e-05	-0.126348	-0.517717	RPMI	Cri	K562		SLC16A7	-0.206527		RPMI+FBS low cell density	SLC16A7	-0.206527		ABCF1	0	-0.349061	-0.477567		ABCF1	0	-0.552317	-0.477567		ABCF1	0	-0.487861	-0.477567		SLC39A9 Cri	Dialyzed FBS	-0.299777	5		MPC2_Cri	A	dialyzed	Ala	0.0275987	2		K562	MFSD6	-0.0620868
ABCF2	0	0.211162	-0.00741549	-0.00500831	RPMI	Cri	K562		SLC38A2	-0.203051		RPMI+FBS low cell density	SLC38A2	-0.203051		ABCF2	0	-0.0097945	-0.00314002		ABCF2	0	0.027238	-0.00314002		ABCF2	0	0.00272513	-0.00314002		SLC39A9 Cri	Dial. FBS + Zn	-0.278118	5		MPC2_Cri	A	dialyzed	AKB	0.00279273	2		K562	SLC35B1	-0.0562629
ABCF3	0	0.1813	0.0130201	0.00965574	RPMI	Cri	K562		SLC7A5	-0.193768		RPMI+FBS low cell density	SLC44A5	-0.172873		ABCF3	0	-0.000305279	0.0134949		ABCF3	0	0.000232564	0.0134949		ABCF3	0	-6.07892e-05	0.0134949		SLC39A9 Cri	Dial. FBS + Fe	-0.316358	5		MPC2_Cri	A	dialyzed	Pyr	-0.0943504	2		K562	SLC39A7	-0.0291789
ABCG1	0	0.462319	-0.0141376	-0.00473692	RPMI	Cri	K562		ABCA1	-0.189876		RPMI+FBS low cell density	SLC4A2	-0.160774		ABCG1	0	-0.00729207	-0.00688245		ABCG1	0	-0.00277776	-0.00688245		ABCG1	0	-0.00174387	-0.00688245		SLC39A9 Cri	Dial. FBS + Cu	-0.268898	5		MPC2_Cri	A	dialyzed	lac	-0.182558	2		K562	NPC1	-0.0257181
ABCG2	0	0.710181	-0.0097518	-0.00144942	RPMI	Cri	K562		SLC44A5	-0.172873		RPMI+FBS low cell density	SLC20A1	-0.133665		ABCG2	0	-0.00257569	-0.00148147		ABCG2	0	-0.0013527	-0.00148147		ABCG2	0	-0.00292778	-0.00148147		SLC39A9 Cri	Dial. FBS + Mn	-0.259279	5		MPC2_Cri	A	dialyzed	lac+Ala	-0.0162293	2		K562	SLC39A10	0.0297359
ABCG4	0	0.0321497	-0.00662459	-0.00988934	RPMI	Cri	K562		SLC4A2	-0.160774		RPMI+FBS low cell density	SLC35A3	-0.124045		ABCG4	0	-0.000377	-0.00652618		ABCG4	0	8.6375e-05	-0.00652618		ABCG4	0	0.000466	-0.00652618		SLC39A10 Cri	Regular FBS	-0.0166835	2		MPC2_Cri	B	dialyzed	none	-0.123055	2		A375	ABCB7	-0.326381
ABCG5	0	0.678	0.0054774	0.000923427	RPMI	Cri	K562		SLC6A8	-0.159004		RPMI+FBS low cell density	SLC12A9	-0.101942		ABCG5	0	0.00842898	0.000285		ABCG5	0	0.00260136	0.000285		ABCG5	0	0.00079599	0.000285		SLC39A10 Cri	Dialyzed FBS	-0.275107	2		MPC2_Cri	B	dialyzed	Ala	-0.0342559	2		A375	ABCE1	-0.238135
ABCG8	0	0.113531	-0.0202763	-0.0191588	RPMI	Cri	K562		NIPA2	-0.135531		RPMI+FBS low cell density	SLC38A1	-0.100227		ABCG8	0	-0.000772689	-0.0170477		ABCG8	0	-0.00986703	-0.0170477		ABCG8	0	-0.00729646	-0.0170477		SLC39A10 Cri	Dial. FBS + Zn	-0.0199094	2		MPC2_Cri	B	dialyzed	AKB	0.0179511	2		A375	SFXN1	-0.000523242
ANKH	0	0.49844	-0.00963749	-0.00291425	RPMI	Cri	K562		SLC20A1	-0.133665		RPMI+FBS low cell density	SLC16A5	-0.0976774		ANKH	0	0.0268715	-0.00214682		ANKH	0	-0.00820049	-0.00214682		ANKH	0	-0.198547	-0.00214682		SLC39A10 Cri	Dial. FBS + Fe	-0.33966	2		MPC2_Cri	B	dialyzed	Pyr	-0.0802027	2		A375	SLC16A1	-0.079389
CFTR	0	0.171766	0.00366143	0.00280123	RPMI	Cri	K562					RPMI+FBS low cell density	SLC4A7	-0.0853678		CFTR	0	0.000394775	0.00186212		CFTR	0	-0.00551042	0.00186212		CFTR	0	0.00574992	0.00186212		SLC39A10 Cri	Dial. FBS + Cu	-0.250956	2		MPC2_Cri	B	dialyzed	lac	-0.165502	2		A375	SLC30A9	-0.227253
CLN3	0	0.0413728	-0.0516664	-0.0714694	RPMI	Cri	K562					RPMI+FBS low cell density	MPC2	-0.0832584		CLN3	0	-0.0496854	-0.0446252		CLN3	0	-0.0563309	-0.0446252		CLN3	0	-0.0913365	-0.0446252		SLC39A10 Cri	Dial. FBS + Mn	-0.567353	2		MPC2_Cri	B	dialyzed	lac+Ala	-0.0264321	2		A375	LETM1	-0.0507491
CTNS	0	0.081528	-0.0239654	-0.0260909	RPMI	Cri	K562					RPMI+FBS low cell density	SLC25A21	-0.0549265		CTNS	0	-0.000233959	-0.0225012		CTNS	0	-0.0339744	-0.0225012		CTNS	0	-0.0269951	-0.0225012		SLC39A10 Cri	Regular FBS	-0.0334523	5		MPC1_Cri	A	dialyzed	none	-0.195855	3		A375	SLC25A10	-0.115276
DIRC2	0	0.00651943	-0.0196395	-0.0429277	RPMI	Cri	K562					RPMI+FBS low cell density	SLC25A38	-0.0400069		DIRC2	0	0.000729985	-0.0415929		DIRC2	0	-0.0837371	-0.0415929		DIRC2	0	-0.0986104	-0.0415929		SLC39A10 Cri	Dialyzed FBS	-0.281127	5		MPC1_Cri	A	dialyzed	Ala	-0.0190306	3		A375	SLC5A3	-0.0761445
FLVCR1	0	2.47e-07	-0.0984164	-0.650305	RPMI	Cri	K562					RPMI+FBS low cell density	MPC1	-0.0312462		FLVCR1	0	-2.49717	-0.655229		FLVCR1	0	-1.02339	-0.655229		FLVCR1	0	-0.559229	-0.655229		SLC39A10 Cri	Dial. FBS + Zn	-0.058918	5		MPC1_Cri	A	dialyzed	AKB	-0.0375176	3		A375	SLC39A9	-0.0475256
FLVCR2	0	0.535029	-0.0023496	-0.000638204	RPMI	Cri	K562					RPMI+FBS low cell density	SLC39A13	-0.0248303		FLVCR2	0	-0.00215484	0.000440339		FLVCR2	0	-0.00287033	0.000440339		FLVCR2	0	-0.00693742	0.000440339		SLC39A10 Cri	Dial. FBS + Fe	-0.352239	5		MPC1_Cri	A	dialyzed	Pyr	-0.122276	3		A375	SLC25A19	-0.0484123
HIAT1	0	0.199442	-0.00854249	-0.00598132	RPMI	Cri	K562					RPMI+FBS low cell density	SLC9A7	-0.0134076		HIAT1	0	0.00703405	-0.00516379		HIAT1	0	-0.00856406	-0.00516379		HIAT1	0	-0.0287369	-0.00516379		SLC39A10 Cri	Dial. FBS + Cu	-0.246079	5		MPC1_Cri	A	dialyzed	lac	-0.182103	3		A375	MTCH2	-0.198995
HIATL1	0	0.00125814	-0.0372507	-0.108037	RPMI	Cri	K562					RPMI+FBS low cell density	SLC25A5	-0.00974604		HIATL1	0	-0.000262474	-0.0821279		HIATL1	0	-0.0856805	-0.0821279		HIATL1	0	-0.0613248	-0.0821279		SLC39A10 Cri	Dial. FBS + Mn	-0.554153	5		MPC1_Cri	A	dialyzed	lac+Ala	-0.0399974	3		A375	SLC38A5	-0.0136328
KIAA1919	0	0.92	-0.00903876	-0.000327661	RPMI	Cri	K562					RPMI+FBS low cell density	SLC25A11	-0.00870556		KIAA1919	0	0.0134773	-7.05e-05		KIAA1919	0	0.000585626	-7.05e-05		KIAA1919	0	-0.0137268	-7.05e-05		NTC Cri	Regular FBS	-0.00708046	2		MPC1_Cri	B	dialyzed	none	-0.156946	3		A375	SLC25A36	-0.0928203
LETM1	0	8.13e-08	-0.312035	-2.21227	RPMI	Cri	K562					RPMI+FBS low cell density	SLC1A5	-0.0050523		LETM1	0	-1.27251	-2.26204		LETM1	0	-3.03866	-2.26204		LETM1	0	-2.53468	-2.26204		NTC Cri	Dialyzed FBS	0.0080324	2		MPC1_Cri	B	dialyzed	Ala	-0.0727756	3		A375	SLC31A1	-0.025455
LETM2	0	0.0177675	-0.0461636	-0.0808036	RPMI	Cri	K562					RPMI+FBS low cell density	SLC25A39	-0.00504401		LETM2	0	-0.045105	-0.0538047		LETM2	0	-0.0159618	-0.0538047		LETM2	0	-0.0382544	-0.0538047		NTC Cri	Dial. FBS + Zn	-0.00286626	2		MPC1_Cri	B	dialyzed	AKB	-0.0061436	3		A375	ABCA1	-0.106736
LETMD1	0	0.214994	-0.00132276	-0.000883039	RPMI	Cri	K562					RPMI+FBS low cell density	SLC43A1	0.0107787		LETMD1	0	0.0015398	0.00126325		LETMD1	0	-0.00044879	0.00126325		LETMD1	0	0.00979517	0.00126325		NTC Cri	Dial. FBS + Fe	-1.67769e-05	2		MPC1_Cri	B	dialyzed	Pyr	-0.105634	3		A375	ABCF1	-0.143931
MFSD1	0	0.000667472	-0.0212025	-0.06733	RPMI	Cri	K562					RPMI+FBS low cell density	SLC7A6	0.0177703		MFSD1	0	6.53e-05	-0.0467258		MFSD1	0	-0.00195898	-0.0467258		MFSD1	0	-0.00515312	-0.0467258		NTC Cri	Dial. FBS + Cu	0.00937909	2		MPC1_Cri	B	dialyzed	lac	-0.132132	3		A375	SLC25A3	-0.0752266
MFSD10	0	0.0725728	-0.0157656	-0.0179605	RPMI	Cri	K562					RPMI+FBS low cell density	SLC4A1AP	0.0418192		MFSD10	0	-0.00811681	-0.0185487		MFSD10	0	-0.0201535	-0.0185487		MFSD10	0	-0.00088687	-0.0185487		NTC Cri	Dial. FBS + Mn	0.0468811	2		MPC1_Cri	B	dialyzed	lac+Ala	-0.0364628	3		A375	SLC38A6	-0.311658
MFSD11	0	0.0868783	-0.0236199	-0.0250628	RPMI	Cri	K562					RPMI+FBS low cell density	SLC40A1	0.0864376		MFSD11	0	-0.0259851	-0.0214791		MFSD11	0	-0.00259052	-0.0214791		MFSD11	0	-0.0216138	-0.0214791		SLC39A9 Cri	Regular FBS	-0.356053	3		MPC2_Cri	A	dialyzed	Ala	-0.000747075	3		A375	SLC25A42	-0.0686019
MFSD12	0	0.0418201	-0.0157392	-0.0216983	RPMI	Cri	K562					RPMI+FBS low cell density	SLC39A10	0.170061		MFSD12	0	-0.00224974	-0.0200408		MFSD12	0	-0.0254364	-0.0200408		MFSD12	0	-0.00890778	-0.0200408		SLC39A9 Cri	Dialyzed FBS	-0.372714	3		MPC2_Cri	A	dialyzed	AKB	0.00528134	3		A375	SLC44A5	-0.0709275
MFSD2A	0	0.888067	-0.00302876	-0.000156146	RPMI	Cri	K562					RPMI+FBS low cell density	RHAG	0.178077		MFSD2A	0	0.00332436	-0.000464597		MFSD2A	0	-0.000251415	-0.000464597		MFSD2A	0	-0.00407539	-0.000464597		SLC39A9 Cri	Dial. FBS + Zn	-0.361769	3		MPC2_Cri	A	dialyzed	Pyr	-0.0738903	3		A375	SLC19A1	0.00381484
MFSD2B	0	0.00873792	-0.0500653	-0.103064	RPMI	Cri	K562					RPMI+dial.FBS	ABCE1	-2.62718		MFSD2B	0	-0.0142883	-0.0777746		MFSD2B	0	-0.021968	-0.0777746		MFSD2B	0	-0.0159373	-0.0777746		SLC39A9 Cri	Dial. FBS + Fe	-0.387521	3		MPC2_Cri	A	dialyzed	lac	-0.154816	3		A375	SLC24A1	-0.00608658
MFSD3	0	0.589253	0.00289552	0.000665096	RPMI	Cri	K562					RPMI+dial.FBS	SLC16A1	-2.70798		MFSD3	0	0.0199734	0.0012802		MFSD3	0	-0.0102751	0.0012802		MFSD3	0	0.000477371	0.0012802		SLC39A9 Cri	Dial. FBS + Cu	-0.351419	3		MPC2_Cri	A	dialyzed	lac+Ala	0.008685	3		A375	SLC25A27	-0.0336049
MFSD4	0	0.0910742	-0.0156876	-0.0163246	RPMI	Cri	K562					RPMI+dial.FBS	SLC30A9	-3.0155		MFSD4	0	-0.00411029	-0.0109956		MFSD4	0	-0.0145472	-0.0109956		MFSD4	0	-0.00033658	-0.0109956		SLC39A9 Cri	Dial. FBS + Mn	-0.34728	3		MPC2_Cri	B	dialyzed	Ala	-0.0200242	3		A375	SLC25A51	-0.0147687
MFSD5	0	0.0713953	-0.00788803	-0.00904229	RPMI	Cri	K562					RPMI+dial.FBS	SFXN1	-2.6812		MFSD5	0	0.00781481	-0.0126743		MFSD5	0	-0.0133352	-0.0126743		MFSD5	0	-0.000766374	-0.0126743		SLC39A9 Cri	Regular FBS	-0.305614	6		MPC2_Cri	B	dialyzed	AKB	-0.0360962	3		A375	FLVCR1	-0.00133804
MFSD6	0	0.0470161	-0.0640436	-0.0850341	RPMI	Cri	K562					RPMI+dial.FBS	LETM1	-3.03866		MFSD6	0	-0.002384	-0.081945		MFSD6	0	-0.119316	-0.081945		MFSD6	0	-0.180274	-0.081945		SLC39A9 Cri	Dialyzed FBS	-0.294275	6		MPC2_Cri	B	dialyzed	Pyr	-0.0847913	3		A375	ABCB10	-0.0507818
MFSD6L	0	0.104965	-0.00683258	-0.00668878	RPMI	Cri	K562					RPMI+dial.FBS	SLC25A10	-1.78615		MFSD6L	0	0.00754846	-0.00438297		MFSD6L	0	-0.000513829	-0.00438297		MFSD6L	0	-0.000963907	-0.00438297		SLC39A9 Cri	Dial. FBS + Zn	-0.321144	6		MPC2_Cri	B	dialyzed	lac	-0.179874	3		A375	ABCD4	0.00253896
MFSD7	0	0.165773	-0.0788696	-0.0615566	RPMI	Cri	K562					RPMI+dial.FBS	ABCB7	-1.55964		MFSD7	0	-0.00203458	-0.0521283		MFSD7	0	-0.0244694	-0.0521283		MFSD7	0	-0.00198439	-0.0521283		SLC39A9 Cri	Dial. FBS + Fe	-0.315624	6		MPC2_Cri	B	dialyzed	lac+Ala	-0.0649923	3		A375	SLC16A7	-0.0340802
MFSD8	0	0.0288347	-0.010603	-0.0163296	RPMI	Cri	K562					RPMI+dial.FBS	SLC5A3	-2.20934		MFSD8	0	-0.0121375	-0.00678176		MFSD8	0	-0.0029078	-0.00678176		MFSD8	0	-0.00798119	-0.00678176		SLC39A9 Cri	Dial. FBS + Cu	-0.269279	6		MPC1_Cri	A	dialyzed	none	-0.19218	4		A375	SLC25A22	0.00889021
MFSD9	0	0.147902	-0.0248908	-0.02066	RPMI	Cri	K562					RPMI+dial.FBS	MTCH2	-0.822005		MFSD9	0	-0.0236036	-0.0205338		MFSD9	0	-0.016433	-0.0205338		MFSD9	0	-0.0202551	-0.0205338		SLC39A9 Cri	Dial. FBS + Mn	-0.284589	6		MPC1_Cri	A	dialyzed	Ala	-0.038	4		A375	MFSD7	-0.0550936
MPC1	0	0.00375927	-0.0162039	-0.0392929	RPMI	Cri	K562					RPMI+dial.FBS	SLC39A9	-1.14035		MPC1	0	0.294888	-0.0312462		MPC1	0	-1.38829	-0.0312462		MPC1	0	-0.129406	-0.0312462		SLC39A10 Cri	Regular FBS	-0.0368068	3		MPC1_Cri	A	dialyzed	AKB	0.0068	4		A375	SLC25A1	-0.061172
MPC2	0	0.000370174	-0.0266728	-0.0915301	RPMI	Cri	K562					RPMI+dial.FBS	SLC38A5	-0.848968		MPC2	0	0.20312	-0.0832584		MPC2	0	-1.6083	-0.0832584		MPC2	0	-0.0352825	-0.0832584		SLC39A10 Cri	Dialyzed FBS	-0.299074	3		MPC1_Cri	A	dialyzed	Pyr	-0.14958	4		A375	SLC16A5	-0.0277398
MPDU1	0	0.0670626	0.00683784	0.00802434	RPMI	Cri	K562					RPMI+dial.FBS	SLC25A19	-0.462317		MPDU1	0	-0.0744408	0.0108897		MPDU1	0	0.00337627	0.0108897		MPDU1	0	0.0107945	0.0108897		SLC39A10 Cri	Dial. FBS + Zn	-0.0812576	3		MPC1_Cri	A	dialyzed	lac	-0.2131	4		A375	ABCC1	-0.00370496
MTCH1	0	0.615187	-0.000986623	-0.00020817	RPMI	Cri	K562					RPMI+dial.FBS	SLC19A1	-0.8263		MTCH1	0	0.0256013	-0.00116379		MTCH1	0	-0.000805597	-0.00116379		MTCH1	0	3.00023e-05	-0.00116379		SLC39A10 Cri	Dial. FBS + Fe	-0.405431	3		MPC1_Cri	A	dialyzed	lac+Ala	-0.02218	4		A375	ABCC6	-0.0177313
MTCH2	0	1.67e-07	-0.171234	-1.16064	RPMI	Cri	K562					RPMI+dial.FBS	SLC31A1	-0.818098		MTCH2	0	-1.13331	-1.1542		MTCH2	0	-0.822005	-1.1542		MTCH2	0	-1.64825	-1.1542		SLC39A10 Cri	Dial. FBS + Cu	-0.29661	3		MPC1_Cri	B	dialyzed	none	-0.18884	4		A375	SLC35A3	-0.0297244
NIPA1	0	0.00415159	-0.0172227	-0.0410208	RPMI	Cri	K562					RPMI+dial.FBS	SLC38A6	-1.01489		NIPA1	0	1.37e-05	-0.0284642		NIPA1	0	-0.00253913	-0.0284642		NIPA1	0	-0.0164802	-0.0284642		SLC39A10 Cri	Dial. FBS + Mn	-0.640729	3		MPC1_Cri	B	dialyzed	Ala	-0.04796	4		A375	ABCC3	-0.0256726
NIPA2	0	0.000217725	-0.0406907	-0.149013	RPMI	Cri	K562					RPMI+dial.FBS	FLVCR1	-1.02339		NIPA2	0	-0.000895611	-0.135531		NIPA2	0	-0.0787526	-0.135531		NIPA2	0	-0.0562278	-0.135531		SLC39A10 Cri	Regular FBS	0.0306889	6		MPC1_Cri	B	dialyzed	AKB	-0.06275	4		A375	SLC26A6	0.00119702
NPC1	0	0.0136726	-0.027832	-0.0518831	RPMI	Cri	K562					RPMI+dial.FBS	SLC24A1	-0.488374		NPC1	0	-0.104759	-0.0470267		NPC1	0	-0.142348	-0.0470267		NPC1	0	-0.0450427	-0.0470267		SLC39A10 Cri	Dialyzed FBS	-0.315402	6		MPC1_Cri	B	dialyzed	Pyr	-0.15353	4		A375	MFSD6	-0.0820906
NPC1L1	0	0.411407	-0.0177352	-0.00684096	RPMI	Cri	K562					RPMI+dial.FBS	SLC25A22	-0.202192		NPC1L1	0	-0.0392618	-0.00836334		NPC1L1	0	-0.00813544	-0.00836334		NPC1L1	0	-0.00303635	-0.00836334		SLC39A10 Cri	Dial. FBS + Zn	-0.052509	6		MPC1_Cri	B	dialyzed	lac	-0.20029	4		A375	SLC35B1	-0.22573
PQLC1	0	0.50128	-0.00409306	-0.00122759	RPMI	Cri	K562					RPMI+dial.FBS	SLC25A3	-0.536616		PQLC1	0	-0.00631479	-0.000454425		PQLC1	0	-0.00834693	-0.000454425		PQLC1	0	-0.000285031	-0.000454425		SLC39A10 Cri	Dial. FBS + Fe	-0.350987	6		MPC1_Cri	B	dialyzed	lac+Ala	-0.06487	4		A375	SLC39A7	-0.161549
PQLC2	0	0.145415	-0.0433203	-0.036276	RPMI	Cri	K562					RPMI+dial.FBS	ABCD4	-0.63854		PQLC2	0	-0.0248324	-0.0300253		PQLC2	0	-0.0737574	-0.0300253		PQLC2	0	-0.0164262	-0.0300253		SLC39A10 Cri	Dial. FBS + Cu	-0.297157	6		MPC2_Cri	A	dialyzed	none	-0.09578	3		A375	NPC1	-0.0861682
PQLC3	0	0.170369	-0.0227607	-0.0174941	RPMI	Cri	K562					RPMI+dial.FBS	ABCF1	-0.552317		PQLC3	0	0.00493716	-0.0153209		PQLC3	0	-0.0202955	-0.0153209		PQLC3	0	-0.013686	-0.0153209		SLC39A10 Cri	Dial. FBS + Mn	-0.503406	6		MPC2_Cri	A	dialyzed	Ala	0.0643	4		A375	SLC39A10	-0.201263
RHAG	0	2.05e-07	0.0305487	0.204292	RPMI	Cri	K562					RPMI+dial.FBS	ABCC1	-0.629941		RHAG	0	0.0342294	0.178077		RHAG	0	0.0804142	0.178077		RHAG	0	0.104951	0.178077		NTC Cri	Regular FBS	0.0145195	3		MPC2_Cri	A	dialyzed	AKB	-0.05268	4
RHBG	0	0.0996475	-0.0436748	-0.0437418	RPMI	Cri	K562					RPMI+dial.FBS	SLC25A1	-0.320924		RHBG	0	-0.00608379	-0.0353978		RHBG	0	-0.00537712	-0.0353978		RHBG	0	-0.000363337	-0.0353978		NTC Cri	Dialyzed FBS	-0.0031454	3		MPC2_Cri	A	dialyzed	Pyr	-0.10418	4
RHCG	0	0.421658	-0.046541	-0.0174547	RPMI	Cri	K562					RPMI+dial.FBS	ABCB10	-0.136408		RHCG	0	-9.19e-05	-0.0349041		RHCG	0	-0.0339436	-0.0349041		RHCG	0	-0.0209206	-0.0349041		NTC Cri	Dial. FBS + Zn	-0.00875785	3		MPC2_Cri	A	dialyzed	lac	-0.21801	4
SFXN1	0	1.13e-07	-0.339198	-2.35649	RPMI	Cri	K562					RPMI+dial.FBS	SLC26A6	-0.0235662		SFXN1	0	-1.36376	-2.35686		SFXN1	0	-2.6812	-2.35686		SFXN1	0	-2.08583	-2.35686		NTC Cri	Dial. FBS + Fe	0.008654	3		MPC2_Cri	A	dialyzed	lac+Ala	0.02857	4
SFXN2	0	0.323767	-0.00606611	-0.00297099	RPMI	Cri	K562					RPMI+dial.FBS	SLC25A51	-0.274667		SFXN2	0	0.00866041	-0.00264885		SFXN2	0	0.000310035	-0.00264885		SFXN2	0	0.0805541	-0.00264885		NTC Cri	Dial. FBS + Cu	0.0439204	3		MPC2_Cri	B	dialyzed	none	-0.13962	3
SFXN3	0	0.0888165	-0.0224753	-0.023633	RPMI	Cri	K562					RPMI+dial.FBS	SLC25A36	-0.371257		SFXN3	0	-0.0320057	-0.0229161		SFXN3	0	-0.0081882	-0.0229161		SFXN3	0	-0.0288632	-0.0229161		NTC Cri	Dial. FBS + Mn	0.0365664	3		MPC2_Cri	B	dialyzed	Ala	-0.04561	4
SFXN4	0	0.0114129	-0.0374763	-0.0728016	RPMI	Cri	K562					RPMI+dial.FBS	SLC7A1	-0.363843		SFXN4	0	-0.025951	-0.0703023		SFXN4	0	-0.0639878	-0.0703023		SFXN4	0	-0.0446096	-0.0703023							MPC2_Cri	B	dialyzed	AKB	-0.02839	4
SFXN5	0	0.216651	-0.0284455	-0.0188946	RPMI	Cri	K562					RPMI+dial.FBS	SLC25A40	-0.0210388		SFXN5	0	-0.00883156	-0.0164598		SFXN5	0	-0.0104578	-0.0164598		SFXN5	0	-0.00159776	-0.0164598							MPC2_Cri	B	dialyzed	Pyr	-0.1216	4
SLC10A1	0	0.861	0.00265987	0.000172785	RPMI	Cri	K562					RPMI+dial.FBS	SLC35A1	-0.395002		SLC10A1	0	-0.00177302	0.00373		SLC10A1	0	0.0148587	0.00373		SLC10A1	0	-0.000977611	0.00373							MPC2_Cri	B	dialyzed	lac	-0.18752	4
SLC10A2	0	0.893953	-0.050781	-0.00247229	RPMI	Cri	K562					RPMI+dial.FBS	SLC35B1	-0.268864		SLC10A2	0	-0.00956579	-0.00211814		SLC10A2	0	-0.00426068	-0.00211814		SLC10A2	0	-0.0222555	-0.00211814							MPC2_Cri	B	dialyzed	lac+Ala	-0.05955	4
SLC10A3	0	0.536992	-0.0589595	-0.015921	RPMI	Cri	K562					RPMI+dial.FBS	SLC25A27	-0.125291		SLC10A3	0	-0.00167169	-0.0317685		SLC10A3	0	-0.0297214	-0.0317685		SLC10A3	0	-0.0485223	-0.0317685							MPC1_Cri	A	dialyzed	IFS	-0.0615352	1
SLC10A4	0	0.000708628	-0.0167423	-0.0527313	RPMI	Cri	K562					RPMI+dial.FBS	SLC29A4	-0.114881		SLC10A4	0	-2.93e-05	-0.0403038		SLC10A4	0	-0.0132236	-0.0403038		SLC10A4	0	-1.63307e-05	-0.0403038							MPC1_Cri	A	dialyzed	IFS	-0.0671668	2
SLC10A5	0	0.819158	-0.00183103	-0.000158626	RPMI	Cri	K562					RPMI+dial.FBS	SLC25A42	-0.199078		SLC10A5	0	0.000925096	-0.000386734		SLC10A5	0	0.0108382	-0.000386734		SLC10A5	0	0.00426671	-0.000386734							MPC1_Cri	A	dialyzed	IFS	-0.0378762	3
SLC10A6	0	0.186708	0.00588867	0.00429188	RPMI	Cri	K562					RPMI+dial.FBS	SLC11A2	-0.0374369		SLC10A6	0	-0.00978601	0.00368		SLC10A6	0	0.00205982	0.00368		SLC10A6	0	-7.9123e-05	0.00368							MPC1_Cri	B	dialyzed	IFS	-0.0750098	1
SLC10A7	0	0.251747	-0.00509984	-0.00305499	RPMI	Cri	K562					RPMI+dial.FBS	SLCO4A1	-0.0878735		SLC10A7	0	0.000345	-0.00213579		SLC10A7	0	-2.02e-05	-0.00213579		SLC10A7	0	-0.00112	-0.00213579							MPC1_Cri	B	dialyzed	IFS	-0.0662417	2
SLC11A1	0	0.29817	-0.0311447	-0.0163677	RPMI	Cri	K562					RPMI+dial.FBS	SLC30A1	-0.04603		SLC11A1	0	-0.0162152	-0.016957		SLC11A1	0	-0.0105253	-0.016957		SLC11A1	0	-0.00406364	-0.016957							MPC1_Cri	B	dialyzed	IFS	-0.0806972	3
SLC11A2	0	0.000212672	-0.0650592	-0.238916	RPMI	Cri	K562					RPMI+dial.FBS	SLC16A7	-0.0781151		SLC11A2	0	-0.0856359	-0.215707		SLC11A2	0	-0.0374369	-0.215707		SLC11A2	0	-0.30679	-0.215707							MPC2_Cri	A	dialyzed	IFS	-0.0148429	1
SLC12A1	0	0.30514	-0.0279636	-0.0144153	RPMI	Cri	K562					RPMI+dial.FBS	SLC38A2	-0.510013		SLC12A1	0	-0.00583771	-0.0289815		SLC12A1	0	-0.0117998	-0.0289815		SLC12A1	0	-0.0311434	-0.0289815							MPC2_Cri	A	dialyzed	IFS	-0.00536241	2
SLC12A2	0	0.447934	-0.000830658	-0.000289722	RPMI	Cri	K562					RPMI+dial.FBS	SLC44A5	-0.369202		SLC12A2	0	0.0395739	-0.000957665		SLC12A2	0	0.00729798	-0.000957665		SLC12A2	0	-0.019441	-0.000957665							MPC2_Cri	A	dialyzed	IFS	-0.0204623	3
SLC12A3	0	0.371106	0.0070264	0.00302487	RPMI	Cri	K562					RPMI+dial.FBS	SLC4A2	-0.0494695		SLC12A3	0	0.00768402	0.00118586		SLC12A3	0	0.000901719	0.00118586		SLC12A3	0	0.00261032	0.00118586							MPC2_Cri	B	dialyzed	IFS	-0.02382	1
SLC12A4	0	0.168059	0.00479309	0.00371243	RPMI	Cri	K562					RPMI+dial.FBS	SLC20A1	-0.0392612		SLC12A4	0	0.00688	0.00820766		SLC12A4	0	0.00106	0.00820766		SLC12A4	0	0.00146	0.00820766							MPC2_Cri	B	dialyzed	IFS	-0.0443789	2
SLC12A5	0	0.494668	0.00201893	0.00061716	RPMI	Cri	K562					RPMI+dial.FBS	SLC35A3	-0.194587		SLC12A5	0	-0.0051722	0.00364631		SLC12A5	0	-0.0170379	0.00364631		SLC12A5	0	-0.01498	0.00364631							MPC2_Cri	B	dialyzed	IFS	-0.0363297	3
SLC12A6	0	0.827272	0.00131748	0.000108497	RPMI	Cri	K562					RPMI+dial.FBS	SLC12A9	-0.0132026		SLC12A6	0	-0.0400575	-0.00254122		SLC12A6	0	-0.000126132	-0.00254122		SLC12A6	0	0.00146185	-0.00254122
SLC12A7	0	0.00341727	-0.0269352	-0.0664308	RPMI	Cri	K562					RPMI+dial.FBS	SLC38A1	-0.417332		SLC12A7	0	0.00216194	-0.0463139		SLC12A7	0	-0.0261605	-0.0463139		SLC12A7	0	-0.00969518	-0.0463139
SLC12A8	0	0.386433	-0.0262292	-0.0108307	RPMI	Cri	K562					RPMI+dial.FBS	SLC16A5	-0.111161		SLC12A8	0	-0.00172539	0.0026397		SLC12A8	0	-0.0016882	0.0026397		SLC12A8	0	0.00810795	0.0026397
SLC12A9	0	0.0125766	-0.0537095	-0.102072	RPMI	Cri	K562					RPMI+dial.FBS	SLC4A7	-0.216399		SLC12A9	0	-0.605928	-0.101942		SLC12A9	0	-0.0132026	-0.101942		SLC12A9	0	-1.25153	-0.101942
SLC13A1	0	0.684838	-0.00215909	-0.000354981	RPMI	Cri	K562					RPMI+dial.FBS	MPC2	-1.6083		SLC13A1	0	-0.00356176	-0.000583721		SLC13A1	0	0.00763613	-0.000583721		SLC13A1	0	-1.07026e-05	-0.000583721
SLC13A2	0	0.859	-0.00485413	-0.000321061	RPMI	Cri	K562					RPMI+dial.FBS	SLC25A21	-0.21357		SLC13A2	0	-0.000123666	-0.00014		SLC13A2	0	0.000936896	-0.00014		SLC13A2	0	-0.000100391	-0.00014
SLC13A3	0	0.483442	-0.00280637	-0.000885845	RPMI	Cri	K562					RPMI+dial.FBS	SLC25A38	-0.349143		SLC13A3	0	1.31e-05	-0.0006013		SLC13A3	0	-0.00297506	-0.0006013		SLC13A3	0	-0.0007806	-0.0006013
SLC13A4	0	0.724	0.00315137	0.000442897	RPMI	Cri	K562					RPMI+dial.FBS	MPC1	-1.38829		SLC13A4	0	0.00258135	0.00199		SLC13A4	0	0.00968811	0.00199		SLC13A4	0	-0.000863226	0.00199
SLC13A5	0	0.538	-0.00143395	-0.000386075	RPMI	Cri	K562					RPMI+dial.FBS	SLC39A13	-0.23993		SLC13A5	0	0.00151834	-0.00053		SLC13A5	0	-0.00456939	-0.00053		SLC13A5	0	-0.000955967	-0.00053
SLC14A1	0	0.126289	0.00425481	0.00382352	RPMI	Cri	K562					RPMI+dial.FBS	SLC9A7	-0.00583979		SLC14A1	0	-0.00559134	0.00420686		SLC14A1	0	-0.00355912	0.00420686		SLC14A1	0	0.0181883	0.00420686
SLC14A2	0	0.573	0.000860911	0.000208256	RPMI	Cri	K562					RPMI+dial.FBS	SLC25A5	-0.0170801		SLC14A2	0	-0.000839294	0.000369		SLC14A2	0	0.0101187	0.000369		SLC14A2	0	-0.026521	0.000369
SLC15A1	0	0.105285	-0.0232839	-0.0227631	RPMI	Cri	K562					RPMI+dial.FBS	SLC25A11	-0.260084		SLC15A1	0	0.000806978	-0.0226093		SLC15A1	0	-0.0132602	-0.0226093		SLC15A1	0	-0.0259484	-0.0226093
SLC15A2	0	0.453	0.00219003	0.00075253	RPMI	Cri	K562					RPMI+dial.FBS	SLC1A5	-0.0742418		SLC15A2	0	0.000282818	0.00187		SLC15A2	0	0.00392764	0.00187		SLC15A2	0	0.00122489	0.00187
SLC15A3	0	0.486	0.00381	0.00119311	RPMI	Cri	K562					RPMI+dial.FBS	SLC25A39	0.0233582		SLC15A3	0	-0.000309512	0.00234		SLC15A3	0	0.00226544	0.00234		SLC15A3	0	-0.000194709	0.00234
SLC15A4	0	0.258589	-0.0115111	-0.00676153	RPMI	Cri	K562					RPMI+dial.FBS	SLC43A1	0.11595		SLC15A4	0	-7.38e-05	-0.00785653		SLC15A4	0	-0.00231257	-0.00785653		SLC15A4	0	-0.000789561	-0.00785653
SLC15A5	0	0.192	0.00349506	0.00250706	RPMI	Cri	K562					RPMI+dial.FBS	SLC7A6	0.0782797		SLC15A5	0	-0.00176413	0.00331		SLC15A5	0	0.00584601	0.00331		SLC15A5	0	-8.82872e-07	0.00331
SLC16A1	0	7.24e-08	-0.320628	-2.28931	RPMI	Cri	K562					RPMI+dial.FBS	SLC4A1AP	0.0126142		SLC16A1	0	-1.32972	-2.41274		SLC16A1	0	-2.70798	-2.41274		SLC16A1	0	-2.59582	-2.41274
SLC16A10	0	0.712565	-0.00635624	-0.000935482	RPMI	Cri	K562					RPMI+dial.FBS	SLC40A1	0.0590427		SLC16A10	0	0.00250718	-0.00186927		SLC16A10	0	-0.00435578	-0.00186927		SLC16A10	0	-0.0120501	-0.00186927
SLC16A11	0	0.489974	0.0042904	0.00132928	RPMI	Cri	K562					RPMI+dial.FBS	SLC39A10	-3.04493		SLC16A11	0	0.00875125	0.0014543		SLC16A11	0	0.0135869	0.0014543		SLC16A11	0	-0.000122008	0.0014543
SLC16A12	0	0.995	0.000332317	7.74e-07	RPMI	Cri	K562					RPMI+dial.FBS	RHAG	0.0804142		SLC16A12	0	0.00423779	5.56e-05		SLC16A12	0	-0.000491106	5.56e-05		SLC16A12	0	-0.000878391	5.56e-05
SLC16A13	0	0.0434953	-0.00751342	-0.01023	RPMI	Cri	K562					DMEM+FBS	ABCE1	-2.09552		SLC16A13	0	0.0282287	-0.00986173		SLC16A13	0	-0.00721222	-0.00986173		SLC16A13	0	-0.00178568	-0.00986173
SLC16A14	0	0.248069	-0.0251309	-0.0152149	RPMI	Cri	K562					DMEM+FBS	SLC16A1	-2.59582		SLC16A14	0	-0.011518	-0.0146802		SLC16A14	0	-0.0141974	-0.0146802		SLC16A14	0	-0.0201018	-0.0146802
SLC16A2	0	0.999406	0.0145308	3.75e-06	RPMI	Cri	K562					DMEM+FBS	SLC30A9	-1.52483		SLC16A2	0	0.00804204	0.00590181		SLC16A2	0	0.00670236	0.00590181		SLC16A2	0	0.00191504	0.00590181
SLC16A3	0	0.0419701	-0.0255948	-0.0352456	RPMI	Cri	K562					DMEM+FBS	SFXN1	-2.08583		SLC16A3	0	-0.00212062	-0.0333591		SLC16A3	0	-0.0057555	-0.0333591		SLC16A3	0	-0.0475842	-0.0333591
SLC16A4	0	0.978018	-0.00156442	-1.51e-05	RPMI	Cri	K562					DMEM+FBS	LETM1	-2.53468		SLC16A4	0	0.0015481	-0.000557896		SLC16A4	0	0.00417421	-0.000557896		SLC16A4	0	0.00113337	-0.000557896
SLC16A5	0	0.184235	-0.0723656	-0.0531617	RPMI	Cri	K562					DMEM+FBS	SLC25A10	-2.57976		SLC16A5	0	-0.00540579	-0.0976774		SLC16A5	0	-0.111161	-0.0976774		SLC16A5	0	-0.0950926	-0.0976774
SLC16A6	0	0.467779	-0.0107862	-0.003559	RPMI	Cri	K562					DMEM+FBS	ABCB7	-1.99572		SLC16A6	0	8.61e-06	-0.00449834		SLC16A6	0	0.00147394	-0.00449834		SLC16A6	0	-0.00913124	-0.00449834
SLC16A7	0	0.000748076	-0.0917801	-0.28691	RPMI	Cri	K562					DMEM+FBS	SLC5A3	-1.79442		SLC16A7	0	-0.00108274	-0.206527		SLC16A7	0	-0.0781151	-0.206527		SLC16A7	0	-0.0613769	-0.206527
SLC16A8	0	0.0825761	0.00612583	0.00663517	RPMI	Cri	K562					DMEM+FBS	MTCH2	-1.64825		SLC16A8	0	6.31e-06	0.00783837		SLC16A8	0	0.0148624	0.00783837		SLC16A8	0	-2.1893e-05	0.00783837
SLC16A9	0	0.200124	-0.0178019	-0.0124382	RPMI	Cri	K562					DMEM+FBS	SLC39A9	-1.30638		SLC16A9	0	-0.010405	-0.0110481		SLC16A9	0	-0.0569155	-0.0110481		SLC16A9	0	-0.00767065	-0.0110481
SLC17A1	0	0.646953	-0.0536206	-0.0101411	RPMI	Cri	K562					DMEM+FBS	SLC38A5	-0.170554		SLC17A1	0	-0.0075685	-0.0350478		SLC17A1	0	-0.019778	-0.0350478		SLC17A1	0	-0.0179703	-0.0350478
SLC17A2	0	0.0866042	0.00807091	0.00857503	RPMI	Cri	K562					DMEM+FBS	SLC25A19	-1.01895		SLC17A2	0	0.00060929	0.00662888		SLC17A2	0	0.00447368	0.00662888		SLC17A2	0	0.00200987	0.00662888
SLC17A3	0	0.251747	0.00856198	0.00512893	RPMI	Cri	K562					DMEM+FBS	SLC19A1	-0.0230264		SLC17A3	0	-0.0029	0.00879046		SLC17A3	0	0.0123	0.00879046		SLC17A3	0	0.000866	0.00879046
SLC17A4	0	0.0749756	0.00605347	0.00681064	RPMI	Cri	K562					DMEM+FBS	SLC31A1	-1.01575		SLC17A4	0	0.00931064	0.0111952		SLC17A4	0	0.00697258	0.0111952		SLC17A4	0	0.00674427	0.0111952
SLC17A5	0	0.0828398	-0.0493401	-0.0533742	RPMI	Cri	K562					DMEM+FBS	SLC38A6	-1.30903		SLC17A5	0	-0.0672081	-0.0564713		SLC17A5	0	-0.12152	-0.0564713		SLC17A5	0	-0.0385337	-0.0564713
SLC17A6	0	0.664166	-0.00357413	-0.000635206	RPMI	Cri	K562					DMEM+FBS	FLVCR1	-0.559229		SLC17A6	0	-0.00151419	-0.00183256		SLC17A6	0	-0.000106017	-0.00183256		SLC17A6	0	0.00352718	-0.00183256
SLC17A7	0	0.180814	-0.0346573	-0.0257423	RPMI	Cri	K562					DMEM+FBS	SLC24A1	-0.852317		SLC17A7	0	-0.00656886	-0.016603		SLC17A7	0	-0.0116376	-0.016603		SLC17A7	0	-0.095078	-0.016603
SLC17A8	0	0.080233	0.00880898	0.00965152	RPMI	Cri	K562					DMEM+FBS	SLC25A22	-0.322666		SLC17A8	0	-0.000455143	0.00863179		SLC17A8	0	0.000632596	0.00863179		SLC17A8	0	0.000957657	0.00863179
SLC17A9	0	0.948	0.00107872	2.48e-05	RPMI	Cri	K562					DMEM+FBS	SLC25A3	-0.274073		SLC17A9	0	0.0071114	6.26e-06		SLC17A9	0	0.000558466	6.25671e-06		SLC17A9	0	-0.00105904	6.26e-06
SLC18A1	0	0.516567	0.00572591	0.00164261	RPMI	Cri	K562					DMEM+FBS	ABCD4	-0.674454		SLC18A1	0	0.00266435	0.00260506		SLC18A1	0	0.011366	0.00260506		SLC18A1	0	-0.000554968	0.00260506
SLC18A2	0	0.0723361	-0.0132798	-0.0151475	RPMI	Cri	K562					DMEM+FBS	ABCF1	-0.487861		SLC18A2	0	6.93e-05	-0.0157832		SLC18A2	0	-0.00305875	-0.0157832		SLC18A2	0	-0.0278469	-0.0157832
SLC18A3	0	0.128895	-0.0149161	-0.0132718	RPMI	Cri	K562					DMEM+FBS	ABCC1	-0.368527		SLC18A3	0	-0.000687485	-0.0210041		SLC18A3	0	0.000409888	-0.0210041		SLC18A3	0	-0.0284072	-0.0210041
SLC18B1	0	0.921	4.46e-05	1.59e-06	RPMI	Cri	K562					DMEM+FBS	SLC25A1	-0.0106593		SLC18B1	0	0.00247282	2.92e-05		SLC18B1	0	0.00163046	2.92e-05		SLC18B1	0	-0.00802725	2.92e-05
SLC19A1	0	2.14e-07	-0.116929	-0.779922	RPMI	Cri	K562					DMEM+FBS	ABCB10	-0.437916		SLC19A1	0	-0.00775527	-0.783932		SLC19A1	0	-0.8263	-0.783932		SLC19A1	0	-0.0230264	-0.783932
SLC19A2	0	0.691	-0.0011832	-0.00018962	RPMI	Cri	K562					DMEM+FBS	SLC26A6	-0.086769		SLC19A2	0	0.00026	-0.000126		SLC19A2	0	0.00349	-0.000126		SLC19A2	0	-0.000601	-0.000126
SLC19A3	0	0.239633	-0.0050926	-0.00315972	RPMI	Cri	K562					DMEM+FBS	SLC25A51	-1.13685		SLC19A3	0	0.031302	-0.0013442		SLC19A3	0	0.00885589	-0.0013442		SLC19A3	0	-9.60152e-06	-0.0013442
SLC1A1	0	0.500332	-0.0250906	-0.00754579	RPMI	Cri	K562					DMEM+FBS	SLC25A36	-0.0513731		SLC1A1	0	0.00166778	-0.00832695		SLC1A1	0	-0.00747121	-0.00832695		SLC1A1	0	-0.00999705	-0.00832695
SLC1A2	0	0.628869	-0.0166842	-0.00336087	RPMI	Cri	K562					DMEM+FBS	SLC7A1	0.147541		SLC1A2	0	0.000541551	-0.00402669		SLC1A2	0	-0.00597513	-0.00402669		SLC1A2	0	-0.000763501	-0.00402669
SLC1A3	0	0.30514	0.00184744	0.000952354	RPMI	Cri	K562					DMEM+FBS	SLC25A40	-0.19163		SLC1A3	0	0.0214697	0.000784619		SLC1A3	0	0.00931238	0.000784619		SLC1A3	0	0.00206473	0.000784619
SLC1A4	0	0.365556	-0.0250729	-0.010958	RPMI	Cri	K562					DMEM+FBS	SLC35A1	-0.622445		SLC1A4	0	-0.0184631	-0.00562059		SLC1A4	0	-0.0360781	-0.00562059		SLC1A4	0	-0.00126261	-0.00562059
SLC1A5	0	0.375905	-0.00216663	-0.000920646	RPMI	Cri	K562					DMEM+FBS	SLC35B1	-0.586834		SLC1A5	0	-0.440396	-0.0050523		SLC1A5	0	-0.0742418	-0.0050523		SLC1A5	0	-0.00131214	-0.0050523
SLC1A6	0	0.75049	-0.0198814	-0.00247831	RPMI	Cri	K562					DMEM+FBS	SLC25A27	-0.125593		SLC1A6	0	-0.00321757	-0.00292381		SLC1A6	0	-0.011994	-0.00292381		SLC1A6	0	-0.0602864	-0.00292381
SLC1A7	0	0.627812	0.0120124	0.00242855	RPMI	Cri	K562					DMEM+FBS	SLC29A4	-0.138906		SLC1A7	0	-0.00249367	0.0112254		SLC1A7	0	0.00510402	0.0112254		SLC1A7	0	0.000352828	0.0112254
SLC20A1	0	0.000212672	-0.0433714	-0.159272	RPMI	Cri	K562					DMEM+FBS	SLC25A42	-0.245388		SLC20A1	0	-0.00105563	-0.133665		SLC20A1	0	-0.0392612	-0.133665		SLC20A1	0	-0.39868	-0.133665
SLC20A2	0	0.908	0.000715155	2.99e-05	RPMI	Cri	K562					DMEM+FBS	SLC11A2	-0.30679		SLC20A2	0	0.0432592	0.00132		SLC20A2	0	0.0122014	0.00132		SLC20A2	0	-0.116579	0.00132
SLC22A1	0	0.401304	0.00109694	0.000434966	RPMI	Cri	K562					DMEM+FBS	SLCO4A1	-0.142388		SLC22A1	0	-0.00973	0.00197061		SLC22A1	0	-7.87901e-05	0.00197061		SLC22A1	0	0.000801	0.00197061
SLC22A10	0	0.203647	0.00590351	0.00408004	RPMI	Cri	K562					DMEM+FBS	SLC30A1	-0.225511		SLC22A10	0	-0.000212313	0.00456092		SLC22A10	0	0.00353337	0.00456092		SLC22A10	0	0.00511417	0.00456092
SLC22A11	0	0.31508	-0.00754103	-0.00378243	RPMI	Cri	K562					DMEM+FBS	SLC16A7	-0.0613769		SLC22A11	0	0.000744574	-0.00238229		SLC22A11	0	0.00113256	-0.00238229		SLC22A11	0	-0.00278381	-0.00238229
SLC22A12	0	0.827272	-0.00568679	-0.000468316	RPMI	Cri	K562					DMEM+FBS	SLC38A2	-0.301169		SLC22A12	0	0.00818484	-0.00180878		SLC22A12	0	0.00761312	-0.00180878		SLC22A12	0	0.00215445	-0.00180878
SLC22A13	0	0.966141	-0.00108024	-1.62e-05	RPMI	Cri	K562					DMEM+FBS	SLC44A5	-0.247613		SLC22A13	0	-0.00176641	-0.00028896		SLC22A13	0	0.00539617	-0.00028896		SLC22A13	0	0.00216253	-0.00028896
SLC22A14	0	0.847052	0.00167833	0.000120991	RPMI	Cri	K562					DMEM+FBS	SLC4A2	-0.559913		SLC22A14	0	0.000193	0.000119964		SLC22A14	0	0.0124	0.000119964		SLC22A14	0	0.00731	0.000119964
SLC22A15	0	0.246851	-0.0351576	-0.0213606	RPMI	Cri	K562					DMEM+FBS	SLC20A1	-0.39868		SLC22A15	0	-0.00213795	-0.0234696		SLC22A15	0	-0.000841907	-0.0234696		SLC22A15	0	-0.0621079	-0.0234696
SLC22A16	0	0.601639	-0.014215	-0.00313673	RPMI	Cri	K562					DMEM+FBS	SLC35A3	-0.0397906		SLC22A16	0	0.000993229	-0.00232124		SLC22A16	0	-0.00245458	-0.00232124		SLC22A16	0	-0.00402654	-0.00232124
SLC22A17	0	0.331865	-0.00463244	-0.00221912	RPMI	Cri	K562					DMEM+FBS	SLC12A9	-1.25153		SLC22A17	0	0.00370087	-0.00501415		SLC22A17	0	0.00158519	-0.00501415		SLC22A17	0	-0.000174517	-0.00501415
SLC22A18	0	0.323037	0.00171722	0.000842721	RPMI	Cri	K562					DMEM+FBS	SLC38A1	-0.037151		SLC22A18	0	-0.0139061	0.00141742		SLC22A18	0	-0.00749151	0.00141742		SLC22A18	0	-0.0441605	0.00141742
SLC22A18AS	0	0.27856	-0.00906046	-0.00502929	RPMI	Cri	K562					DMEM+FBS	SLC16A5	-0.0950926		SLC22A18AS	0	-0.020122	-0.0019307		SLC22A18AS	0	-0.000668319	-0.0019307		SLC22A18AS	0	-0.0010823	-0.0019307
SLC22A2	0	0.459602	0.00657483	0.00221978	RPMI	Cri	K562					DMEM+FBS	SLC4A7	-0.00440716		SLC22A2	0	-4.72e-05	0.00554868		SLC22A2	0	0.00149	0.00554868		SLC22A2	0	0.00355	0.00554868
SLC22A23	0	0.344637	0.0033071	0.00152999	RPMI	Cri	K562					DMEM+FBS	MPC2	-0.0352825		SLC22A23	0	0.00724448	0.00247321		SLC22A23	0	-0.000286283	0.00247321		SLC22A23	0	-2.16486e-08	0.00247321
SLC22A24	0	0.33934	0.00235131	0.00110362	RPMI	Cri	K562					DMEM+FBS	SLC25A21	-0.0468216		SLC22A24	0	0.0202755	0.00107143		SLC22A24	0	0.00223928	0.00107143		SLC22A24	0	-0.00241628	0.00107143
SLC22A25	0	0.735849	0.00121727	0.000162155	RPMI	Cri	K562					DMEM+FBS	SLC25A38	-0.00902301		SLC22A25	0	-0.018181	-0.000227888		SLC22A25	0	0.00608109	-0.000227888		SLC22A25	0	0.00652404	-0.000227888
SLC22A3	0	0.226789	-0.0352153	-0.022692	RPMI	Cri	K562					DMEM+FBS	MPC1	-0.129406		SLC22A3	0	-0.0277754	-0.0190162		SLC22A3	0	-0.0212715	-0.0190162		SLC22A3	0	-0.0558992	-0.0190162
SLC22A31	0	0.0419701	-0.0636756	-0.0876851	RPMI	Cri	K562					DMEM+FBS	SLC39A13	-0.00178431		SLC22A31	0	-0.0636404	-0.084231		SLC22A31	0	-0.111972	-0.084231		SLC22A31	0	-0.151248	-0.084231
SLC22A4	0	0.0939609	-0.00665439	-0.00683441	RPMI	Cri	K562					DMEM+FBS	SLC9A7	-0.0201196		SLC22A4	0	0.00102761	-0.00408229		SLC22A4	0	0.0036151	-0.00408229		SLC22A4	0	-0.00167578	-0.00408229
SLC22A5	0	0.00167825	-0.0330477	-0.0917121	RPMI	Cri	K562					DMEM+FBS	SLC25A5	0.184042		SLC22A5	0	-0.0209354	-0.0650305		SLC22A5	0	-0.0346759	-0.0650305		SLC22A5	0	-0.0435957	-0.0650305
SLC22A6	0	0.607875	0.00567376	0.00122658	RPMI	Cri	K562					DMEM+FBS	SLC25A11	-0.0227205		SLC22A6	0	-0.000138418	0.0025336		SLC22A6	0	0.00236514	0.0025336		SLC22A6	0	2.21211e-05	0.0025336
SLC22A7	0	0.845	0.00335549	0.000245915	RPMI	Cri	K562					DMEM+FBS	SLC1A5	-0.00131214		SLC22A7	0	0.0143884	0.00165		SLC22A7	0	-0.000428781	0.00165		SLC22A7	0	0.000794118	0.00165
SLC22A8	0	0.0737662	-0.00525714	-0.00595183	RPMI	Cri	K562					DMEM+FBS	SLC25A39	-0.32882		SLC22A8	0	0.0115851	-0.0038358		SLC22A8	0	0.00368072	-0.0038358		SLC22A8	0	-0.00192469	-0.0038358
SLC22A9	0	0.39	0.000256225	0.000104863	RPMI	Cri	K562					DMEM+FBS	SLC43A1	-0.0080504		SLC22A9	0	0.000779537	4.55e-05		SLC22A9	0	0.00898659	4.55e-05		SLC22A9	0	-0.00148356	4.55e-05
SLC23A1	0	0.914009	0.00168612	6.58e-05	RPMI	Cri	K562					DMEM+FBS	SLC7A6	0.159583		SLC23A1	0	0.00287624	0.00241682		SLC23A1	0	0.00320831	0.00241682		SLC23A1	0	4.74552e-05	0.00241682
SLC23A2	0	0.155125	-0.00668065	-0.00540678	RPMI	Cri	K562					DMEM+FBS	SLC4A1AP	-0.00254397		SLC23A2	0	0.000559	-0.0101513		SLC23A2	0	0.00195	-0.0101513		SLC23A2	0	-0.00281	-0.0101513
SLC23A3	0	0.845886	-0.0057395	-0.000417194	RPMI	Cri	K562					DMEM+FBS	SLC40A1	0.107311		SLC23A3	0	-0.0004684	-0.000786259		SLC23A3	0	0.00262091	-0.000786259		SLC23A3	0	-0.000128882	-0.000786259
SLC24A1	0	1.58e-06	-0.112172	-0.650831	RPMI	Cri	K562					DMEM+FBS	SLC39A10	0.0301028		SLC24A1	0	-0.387306	-0.616753		SLC24A1	0	-0.488374	-0.616753		SLC24A1	0	-0.852317	-0.616753
SLC24A2	0	0.818	-0.00486601	-0.000424541	RPMI	Cri	K562					DMEM+FBS	RHAG	0.104951		SLC24A2	0	-0.000960804	-0.00057		SLC24A2	0	-0.00216728	-0.00057		SLC24A2	0	-0.000918961	-0.00057
SLC24A3	0	0.00832675	-0.0134961	-0.0280654	RPMI	Cri	K562					RPMI+FBS high cell density	ABCE1	-2.31091		SLC24A3	0	0.00476714	-0.0187914		SLC24A3	0	-0.00455054	-0.0187914		SLC24A3	0	-0.0315735	-0.0187914
SLC24A4	0	0.0792092	-0.0494182	-0.0544205	RPMI	Cri	K562					RPMI+FBS high cell density	SLC16A1	-1.32972		SLC24A4	0	-0.00178989	-0.0544976		SLC24A4	0	-0.0549332	-0.0544976		SLC24A4	0	-0.14413	-0.0544976
SLC24A5	0	0.0586469	0.0068221	0.00840316	RPMI	Cri	K562					RPMI+FBS high cell density	SLC30A9	-1.68073		SLC24A5	0	-0.00575549	0.00731853		SLC24A5	0	0.000157292	0.00731853		SLC24A5	0	0.000383845	0.00731853
SLC25A1	0	8.25e-07	-0.0760615	-0.462708	RPMI	Cri	K562					RPMI+FBS high cell density	SFXN1	-1.36376		SLC25A1	0	0.172921	-0.423202		SLC25A1	0	-0.320924	-0.423202		SLC25A1	0	-0.0106593	-0.423202
SLC25A10	0	9.59e-08	-0.310295	-2.17776	RPMI	Cri	K562					RPMI+FBS high cell density	LETM1	-1.27251		SLC25A10	0	-2.11596	-2.21355		SLC25A10	0	-1.78615	-2.21355		SLC25A10	0	-2.57976	-2.21355
SLC25A11	0	0.441721	-0.0174415	-0.00618916	RPMI	Cri	K562					RPMI+FBS high cell density	SLC25A10	-2.11596		SLC25A11	0	-0.00760919	-0.00870556		SLC25A11	0	-0.260084	-0.00870556		SLC25A11	0	-0.0227205	-0.00870556
SLC25A12	0	0.264282	0.00586988	0.00339239	RPMI	Cri	K562					RPMI+FBS high cell density	ABCB7	-1.51258		SLC25A12	0	-0.000415446	0.00181982		SLC25A12	0	-0.00170787	0.00181982		SLC25A12	0	-6.27551e-06	0.00181982
SLC25A13	0	0.00379512	-0.0278104	-0.0673227	RPMI	Cri	K562					RPMI+FBS high cell density	SLC5A3	-1.18382		SLC25A13	0	0.00123177	-0.0534174		SLC25A13	0	-0.00165026	-0.0534174		SLC25A13	0	-0.000598109	-0.0534174
SLC25A14	0	0.47	-0.00181305	-0.000595162	RPMI	Cri	K562					RPMI+FBS high cell density	MTCH2	-1.13331		SLC25A14	0	-0.00432498	-0.000651		SLC25A14	0	-0.00198848	-0.000651		SLC25A14	0	-3.38677e-05	-0.000651
SLC25A15	0	0.00866183	-0.0322039	-0.0664169	RPMI	Cri	K562					RPMI+FBS high cell density	SLC39A9	-1.0689		SLC25A15	0	-0.00592724	-0.0594396		SLC25A15	0	-0.0225975	-0.0594396		SLC25A15	0	-0.0462421	-0.0594396
SLC25A16	0	0.719073	-0.00250021	-0.000358097	RPMI	Cri	K562					RPMI+FBS high cell density	SLC38A5	-0.553344		SLC25A16	0	0.00835641	-0.000320835		SLC25A16	0	0.000579978	-0.000320835		SLC25A16	0	0.00334284	-0.000320835
SLC25A17	0	0.317958	-0.022156	-0.0110255	RPMI	Cri	K562					RPMI+FBS high cell density	SLC25A19	-0.065817		SLC25A17	0	-0.0302245	-0.0109211		SLC25A17	0	-0.016714	-0.0109211		SLC25A17	0	-0.0159652	-0.0109211
SLC25A18	0	0.696917	0.00334359	0.000524338	RPMI	Cri	K562					RPMI+FBS high cell density	SLC19A1	-0.00775527		SLC25A18	0	-0.00514	0.00096221		SLC25A18	0	0.000286	0.00096221		SLC25A18	0	0.0104	0.00096221
SLC25A19	0	5.34e-06	-0.170582	-0.899381	RPMI	Cri	K562					RPMI+FBS high cell density	SLC31A1	-0.427934		SLC25A19	0	-0.065817	-0.896868		SLC25A19	0	-0.462317	-0.896868		SLC25A19	0	-1.01895	-0.896868
SLC25A2	0	0.975642	0.000618699	6.63e-06	RPMI	Cri	K562					RPMI+FBS high cell density	SLC38A6	-0.551771		SLC25A2	0	0.00505286	0.000167797		SLC25A2	0	0.00791806	0.000167797		SLC25A2	0	0.000582323	0.000167797
SLC25A20	0	0.0384933	-0.00247881	-0.00350656	RPMI	Cri	K562					RPMI+FBS high cell density	FLVCR1	-2.49717		SLC25A20	0	-0.0131338	0.00172248		SLC25A20	0	-0.017533	0.00172248		SLC25A20	0	-0.0093367	0.00172248
SLC25A21	0	0.121918	-0.0618993	-0.0565717	RPMI	Cri	K562					RPMI+FBS high cell density	SLC24A1	-0.387306		SLC25A21	0	-0.0904772	-0.0549265		SLC25A21	0	-0.21357	-0.0549265		SLC25A21	0	-0.0468216	-0.0549265
SLC25A22	0	2.74e-07	-0.0883355	-0.579733	RPMI	Cri	K562					RPMI+FBS high cell density	SLC25A22	-0.0574949		SLC25A22	0	-0.0574949	-0.591235		SLC25A22	0	-0.202192	-0.591235		SLC25A22	0	-0.322666	-0.591235
SLC25A23	0	0.0271351	-0.0151304	-0.0237013	RPMI	Cri	K562					RPMI+FBS high cell density	SLC25A3	-0.798931		SLC25A23	0	0.00846624	-0.0413389		SLC25A23	0	-0.00370127	-0.0413389		SLC25A23	0	-0.0643707	-0.0413389
SLC25A24	0	0.0202719	-0.0096585	-0.0163529	RPMI	Cri	K562					RPMI+FBS high cell density	ABCD4	-0.705034		SLC25A24	0	0.000775634	-0.0109146		SLC25A24	0	-0.0108359	-0.0109146		SLC25A24	0	0.000344456	-0.0109146
SLC25A25	0	0.765222	-0.00535125	-0.000621883	RPMI	Cri	K562					RPMI+FBS high cell density	ABCF1	-0.349061		SLC25A25	0	-0.00238346	0.00056741		SLC25A25	0	-0.00168656	0.00056741		SLC25A25	0	0.00115483	0.00056741
SLC25A26	0	0.564842	-0.00242459	-0.000601475	RPMI	Cri	K562					RPMI+FBS high cell density	ABCC1	-0.620835		SLC25A26	0	0.00149984	-0.000122756		SLC25A26	0	0.0248303	-0.000122756		SLC25A26	0	0.00510567	-0.000122756
SLC25A27	0	0.000471516	-0.109705	-0.364934	RPMI	Cri	K562					RPMI+FBS high cell density	SLC25A1	0.172921		SLC25A27	0	-0.00124385	-0.258813		SLC25A27	0	-0.125291	-0.258813		SLC25A27	0	-0.125593	-0.258813
SLC25A28	0	0.148738	0.00563122	0.00466027	RPMI	Cri	K562					RPMI+FBS high cell density	ABCB10	-0.00320978		SLC25A28	0	0.0171768	0.00438018		SLC25A28	0	-0.00329255	0.00438018		SLC25A28	0	-0.00245362	0.00438018
SLC25A29	0	0.00900892	-0.0374152	-0.0765263	RPMI	Cri	K562					RPMI+FBS high cell density	SLC26A6	0.00971294		SLC25A29	0	0.000644279	-0.0706192		SLC25A29	0	-0.0312722	-0.0706192		SLC25A29	0	-0.0313531	-0.0706192
SLC25A3	0	2.75e-05	-0.126759	-0.578167	RPMI	Cri	K562					RPMI+FBS high cell density	SLC25A51	-0.779764		SLC25A3	0	-0.798931	-0.576077		SLC25A3	0	-0.536616	-0.576077		SLC25A3	0	-0.274073	-0.576077
SLC25A30	0	0.226789	0.0242793	0.015645	RPMI	Cri	K562					RPMI+FBS high cell density	SLC25A36	-0.121642		SLC25A30	0	0.000143521	0.0321864		SLC25A30	0	0.00185962	0.0321864		SLC25A30	0	-0.00311417	0.0321864
SLC25A31	0	0.194786	-0.00550665	-0.00391215	RPMI	Cri	K562					RPMI+FBS high cell density	SLC7A1	-0.609174		SLC25A31	0	-0.00110088	-0.00137551		SLC25A31	0	0.000948391	-0.00137551		SLC25A31	0	6.1695e-05	-0.00137551
SLC25A32	0	0.0263181	-0.0653583	-0.103249	RPMI	Cri	K562					RPMI+FBS high cell density	SLC25A40	-0.173957		SLC25A32	0	-0.0742399	-0.0800998		SLC25A32	0	-0.0566356	-0.0800998		SLC25A32	0	-0.00318354	-0.0800998
SLC25A33	0	0.0498983	-0.0544173	-0.0708466	RPMI	Cri	K562					RPMI+FBS high cell density	SLC35A1	-0.0533858		SLC25A33	0	-0.0285862	-0.0754239		SLC25A33	0	-0.05025	-0.0754239		SLC25A33	0	-0.00209981	-0.0754239
SLC25A34	0	0.0188701	0.00952893	0.01643	RPMI	Cri	K562					RPMI+FBS high cell density	SLC35B1	-0.118151		SLC25A34	0	0.000341598	0.00945749		SLC25A34	0	0.000874229	0.00945749		SLC25A34	0	0.00495663	0.00945749
SLC25A35	0	0.0857861	-0.00690224	-0.00736181	RPMI	Cri	K562					RPMI+FBS high cell density	SLC25A27	-0.00124385		SLC25A35	0	0.00899656	-0.0041269		SLC25A35	0	0.0042444	-0.0041269		SLC25A35	0	0.00142392	-0.0041269
SLC25A36	0	0.000785314	-0.128299	-0.398363	RPMI	Cri	K562					RPMI+FBS high cell density	SLC29A4	-0.00410203		SLC25A36	0	-0.121642	-0.329314		SLC25A36	0	-0.371257	-0.329314		SLC25A36	0	-0.0513731	-0.329314
SLC25A37	0	0.513682	-0.0168776	-0.00488278	RPMI	Cri	K562					RPMI+FBS high cell density	SLC25A42	-0.0107928		SLC25A37	0	0.000922164	-0.00423802		SLC25A37	0	-0.0963375	-0.00423802		SLC25A37	0	-0.191068	-0.00423802
SLC25A38	0	0.0154117	-0.0287283	-0.0520601	RPMI	Cri	K562					RPMI+FBS high cell density	SLC11A2	-0.0856359		SLC25A38	0	-0.00898754	-0.0400069		SLC25A38	0	-0.349143	-0.0400069		SLC25A38	0	-0.00902301	-0.0400069
SLC25A39	0	0.197881	-0.0100395	-0.00706375	RPMI	Cri	K562					RPMI+FBS high cell density	SLCO4A1	-0.0448377		SLC25A39	0	0.0862626	-0.00504401		SLC25A39	0	0.0233582	-0.00504401		SLC25A39	0	-0.32882	-0.00504401
SLC25A4	0	0.282543	-0.00517448	-0.00284035	RPMI	Cri	K562					RPMI+FBS high cell density	SLC30A1	-0.00103259		SLC25A4	0	0.00422323	-0.00475034		SLC25A4	0	-0.0085148	-0.00475034		SLC25A4	0	-0.00105983	-0.00475034
SLC25A40	0	1.97e-05	-0.0644767	-0.303359	RPMI	Cri	K562					RPMI+FBS high cell density	SLC16A7	-0.00108274		SLC25A40	0	-0.173957	-0.279375		SLC25A40	0	-0.0210388	-0.279375		SLC25A40	0	-0.19163	-0.279375
SLC25A41	0	0.0407827	-0.0549979	-0.0764209	RPMI	Cri	K562					RPMI+FBS high cell density	SLC38A2	-0.208705		SLC25A41	0	-0.0429031	-0.0543912		SLC25A41	0	-0.0497822	-0.0543912		SLC25A41	0	-0.0222949	-0.0543912
SLC25A42	0	0.00625988	-0.107481	-0.236828	RPMI	Cri	K562					RPMI+FBS high cell density	SLC44A5	-0.18605		SLC25A42	0	-0.0107928	-0.220765		SLC25A42	0	-0.199078	-0.220765		SLC25A42	0	-0.245388	-0.220765
SLC25A43	0	0.734726	-0.00240025	-0.000321332	RPMI	Cri	K562					RPMI+FBS high cell density	SLC4A2	0.158927		SLC25A43	0	-0.000222085	-0.00181959		SLC25A43	0	-0.00713278	-0.00181959		SLC25A43	0	-3.49494e-05	-0.00181959
SLC25A44	0	0.111507	0.00637764	0.00607596	RPMI	Cri	K562					RPMI+FBS high cell density	SLC20A1	-0.00105563		SLC25A44	0	-0.0153	0.00754789		SLC25A44	0	0.000216	0.00754789		SLC25A44	0	1.33e-05	0.00754789
SLC25A45	0	0.538958	-0.0556624	-0.0149423	RPMI	Cri	K562					RPMI+FBS high cell density	SLC35A3	-0.0251544		SLC25A45	0	-0.00871173	-0.0156476		SLC25A45	0	-0.0104633	-0.0156476		SLC25A45	0	-0.0150147	-0.0156476
SLC25A46	0	2.75e-05	-0.0250467	-0.114242	RPMI	Cri	K562					RPMI+FBS high cell density	SLC12A9	-0.605928		SLC25A46	0	-0.0911494	-0.0934317		SLC25A46	0	-0.0897873	-0.0934317		SLC25A46	0	-0.00250885	-0.0934317
SLC25A47	0	0.543889	-0.00505702	-0.00133753	RPMI	Cri	K562					RPMI+FBS high cell density	SLC38A1	-0.0404988		SLC25A47	0	-0.00488686	-0.00311707		SLC25A47	0	-0.000874794	-0.00311707		SLC25A47	0	-3.32969e-05	-0.00311707
SLC25A48	0	0.522361	-0.00133612	-0.000376825	RPMI	Cri	K562					RPMI+FBS high cell density	SLC16A5	-0.00540579		SLC25A48	0	-0.000189	-0.000716976		SLC25A48	0	-9.15e-05	-0.000716976		SLC25A48	0	-0.000381	-0.000716976
SLC25A5	0	0.255463	-0.0176924	-0.0104858	RPMI	Cri	K562					RPMI+FBS high cell density	SLC4A7	-2.12912		SLC25A5	0	-0.0415785	-0.00974604		SLC25A5	0	-0.0170801	-0.00974604		SLC25A5	0	0.184042	-0.00974604
SLC25A51	0	0.000160992	-0.102692	-0.389533	RPMI	Cri	K562					RPMI+FBS high cell density	MPC2	0.20312		SLC25A51	0	-0.779764	-0.352283		SLC25A51	0	-0.274667	-0.352283		SLC25A51	0	-1.13685	-0.352283
SLC25A52	0	0.953	0.00154842	3.23e-05	RPMI	Cri	K562					RPMI+FBS high cell density	SLC25A21	-0.0904772		SLC25A52	0	0.0111142	-7.03e-05		SLC25A52	0	0.00929791	-7.02625e-05		SLC25A52	0	0.00129429	-7.03e-05
SLC25A53	0	0.500332	-0.041463	-0.0124697	RPMI	Cri	K562					RPMI+FBS high cell density	SLC25A38	-0.00898754		SLC25A53	0	-0.0418948	-0.0119572		SLC25A53	0	-0.00665846	-0.0119572		SLC25A53	0	-0.0438122	-0.0119572
SLC25A6	0	0.0431866	-0.0277338	-0.037847	RPMI	Cri	K562					RPMI+FBS high cell density	MPC1	0.294888		SLC25A6	0	-0.000108828	-0.00339817		SLC25A6	0	-0.0183437	-0.00339817		SLC25A6	0	-0.00351567	-0.00339817
SLC26A1	0	0.136963	-0.00406187	-0.003507	RPMI	Cri	K562					RPMI+FBS high cell density	SLC39A13	-0.120223		SLC26A1	0	0.00128868	-0.00175361		SLC26A1	0	0.00741807	-0.00175361		SLC26A1	0	0.000214852	-0.00175361
SLC26A10	0	0.757278	-0.00307714	-0.000371548	RPMI	Cri	K562					RPMI+FBS high cell density	SLC9A7	0.100209		SLC26A10	0	0.0112013	0.000480555		SLC26A10	0	0.000798237	0.000480555		SLC26A10	0	-0.00113699	0.000480555
SLC26A11	0	0.930567	0.00793907	0.000248115	RPMI	Cri	K562					RPMI+FBS high cell density	SLC25A5	-0.0415785		SLC26A11	0	-0.0060898	0.00212411		SLC26A11	0	-0.0016661	0.00212411		SLC26A11	0	-0.00245217	0.00212411
SLC26A2	0	0.906923	0.00219059	9.29e-05	RPMI	Cri	K562					RPMI+FBS high cell density	SLC25A11	-0.00760919		SLC26A2	0	0.000351459	0.00131264		SLC26A2	0	-0.00140567	0.00131264		SLC26A2	0	-0.000947001	0.00131264
SLC26A3	0	0.461412	-0.00535982	-0.00180042	RPMI	Cri	K562					RPMI+FBS high cell density	SLC1A5	-0.440396		SLC26A3	0	-0.000348033	-0.00198101		SLC26A3	0	0.0223639	-0.00198101		SLC26A3	0	0.00178779	-0.00198101
SLC26A4	0	0.0226331	-0.015904	-0.0261661	RPMI	Cri	K562					RPMI+FBS high cell density	SLC25A39	0.0862626		SLC26A4	0	0.0641962	-0.0203272		SLC26A4	0	-0.00324218	-0.0203272		SLC26A4	0	-0.0120005	-0.0203272
SLC26A5	0	0.515604	-0.00299167	-0.000860655	RPMI	Cri	K562					RPMI+FBS high cell density	SLC43A1	0.105786		SLC26A5	0	-0.00229365	-0.000906292		SLC26A5	0	0.000231334	-0.000906292		SLC26A5	0	-0.0114669	-0.000906292
SLC26A6	0	2.01e-06	-0.0700514	-0.39901	RPMI	Cri	K562					RPMI+FBS high cell density	SLC7A6	-0.124799		SLC26A6	0	0.00971294	-0.377934		SLC26A6	0	-0.0235662	-0.377934		SLC26A6	0	-0.086769	-0.377934
SLC26A7	0	0.118016	0.00881302	0.00817901	RPMI	Cri	K562					RPMI+FBS high cell density	SLC4A1AP	-0.375757		SLC26A7	0	0.00731015	0.00750038		SLC26A7	0	0.00624855	0.00750038		SLC26A7	0	-0.000232278	0.00750038
SLC26A8	0	0.00569007	-0.02009	-0.0450998	RPMI	Cri	K562					RPMI+FBS high cell density	SLC40A1	0.0645803		SLC26A8	0	-0.000173815	-0.037832		SLC26A8	0	-0.00514168	-0.037832		SLC26A8	0	-3.51259e-05	-0.037832
SLC26A9	0	0.804142	-0.0185463	-0.00175573	RPMI	Cri	K562					RPMI+FBS high cell density	SLC39A10	-0.371215		SLC26A9	0	-0.0225583	-0.00576576		SLC26A9	0	-0.0256231	-0.00576576		SLC26A9	0	-0.00151689	-0.00576576
SLC27A1	0	0.0418201	-0.0149694	-0.020637	RPMI	Cri	K562					RPMI+FBS high cell density	RHAG	0.0342294		SLC27A1	0	0.00208755	-0.0202543		SLC27A1	0	-0.00357453	-0.0202543		SLC27A1	0	-0.0015011	-0.0202543
SLC27A2	0	0.0173425	-0.0212675	-0.0374497	RPMI	Cri	K562									SLC27A2	0	-0.0722729	-0.0282252		SLC27A2	0	-0.0281832	-0.0282252		SLC27A2	0	-0.0388862	-0.0282252
SLC27A3	0	0.879	-0.00204537	-0.000114906	RPMI	Cri	K562									SLC27A3	0	1.08e-05	-0.000328		SLC27A3	0	-0.000852	-0.000328		SLC27A3	0	-0.000762	-0.000328
SLC27A4	0	0.00383129	-0.0337213	-0.0814927	RPMI	Cri	K562									SLC27A4	0	-0.000510512	-0.0637157		SLC27A4	0	-0.0250621	-0.0637157		SLC27A4	0	-0.130751	-0.0637157
SLC27A5	0	0.803	-0.00634489	-0.000604604	RPMI	Cri	K562									SLC27A5	0	-0.0102892	-0.000802		SLC27A5	0	-0.00137003	-0.000802		SLC27A5	0	-0.000814139	-0.000802
SLC27A6	0	0.820316	0.00448399	0.000385707	RPMI	Cri	K562									SLC27A6	0	0.0215503	0.000976672		SLC27A6	0	0.0103206	0.000976672		SLC27A6	0	-4.79862e-07	0.000976672
SLC28A1	0	0.0933778	-0.0503209	-0.0518182	RPMI	Cri	K562									SLC28A1	0	-0.00629363	-0.0448589		SLC28A1	0	-0.0396682	-0.0448589		SLC28A1	0	-0.0164459	-0.0448589
SLC28A2	0	0.012951	0.0107041	0.020206	RPMI	Cri	K562									SLC28A2	0	-2.38e-05	0.0144199		SLC28A2	0	0.00787266	0.0144199		SLC28A2	0	0.000911584	0.0144199
SLC28A3	0	0.326696	0.00480865	0.00233631	RPMI	Cri	K562									SLC28A3	0	0.00182828	0.00156332		SLC28A3	0	-0.000517644	0.00156332		SLC28A3	0	-0.00208948	0.00156332
SLC29A1	0	0.000712484	-0.0187408	-0.0589815	RPMI	Cri	K562									SLC29A1	0	0.0227167	-0.0345601		SLC29A1	0	-0.0323271	-0.0345601		SLC29A1	0	0.00019298	-0.0345601
SLC29A2	0	0.432932	-0.0253033	-0.00919978	RPMI	Cri	K562									SLC29A2	0	0.000945156	-0.00682476		SLC29A2	0	-0.0118705	-0.00682476		SLC29A2	0	-0.00841269	-0.00682476
SLC29A3	0	0.296099	-0.0613269	-0.0324151	RPMI	Cri	K562									SLC29A3	0	-0.00319931	-0.0373003		SLC29A3	0	-0.0437293	-0.0373003		SLC29A3	0	-0.102284	-0.0373003
SLC29A4	0	4.76e-05	-0.0675591	-0.291989	RPMI	Cri	K562									SLC29A4	0	-0.00410203	-0.226553		SLC29A4	0	-0.114881	-0.226553		SLC29A4	0	-0.138906	-0.226553
SLC2A1	0	0.0309715	0.011012	0.0166175	RPMI	Cri	K562									SLC2A1	0	-0.0736	0.0171461		SLC2A1	0	-0.0583	0.0171461		SLC2A1	0	-0.0207	0.0171461
SLC2A10	0	0.238444	-0.0119606	-0.00744685	RPMI	Cri	K562									SLC2A10	0	-0.0109553	-0.00338244		SLC2A10	0	-0.00705946	-0.00338244		SLC2A10	0	-0.008714	-0.00338244
SLC2A11	0	0.635226	-0.0290816	-0.00573114	RPMI	Cri	K562									SLC2A11	0	-0.00372	-0.0072366		SLC2A11	0	-0.000914	-0.0072366		SLC2A11	0	-0.000454	-0.0072366
SLC2A12	0	0.312932	0.00238361	0.00120265	RPMI	Cri	K562									SLC2A12	0	0.018686	0.00161044		SLC2A12	0	0.00675783	0.00161044		SLC2A12	0	0.000166623	0.00161044
SLC2A13	0	0.0404904	-0.0106338	-0.0148091	RPMI	Cri	K562									SLC2A13	0	0.033575	-0.00875994		SLC2A13	0	-0.000386461	-0.00875994		SLC2A13	0	-0.0034795	-0.00875994
SLC2A14	0	0.739219	-0.0039162	-0.000513911	RPMI	Cri	K562									SLC2A14	0	0.00308368	-0.00150039		SLC2A14	0	0.0243493	-0.00150039		SLC2A14	0	-0.00163843	-0.00150039
SLC2A2	0	0.812219	-0.00228805	-0.000206672	RPMI	Cri	K562									SLC2A2	0	-0.000250637	-0.000293499		SLC2A2	0	0.0122886	-0.000293499		SLC2A2	0	0.00268517	-0.000293499
SLC2A3	0	0.0352644	0.00782968	0.0113739	RPMI	Cri	K562									SLC2A3	0	-0.0671	0.00946157		SLC2A3	0	-0.000106	0.00946157		SLC2A3	0	0.000136	0.00946157
SLC2A4	0	0.256086	0.00891607	0.00527487	RPMI	Cri	K562									SLC2A4	0	0.025504	0.0144302		SLC2A4	0	0.00304489	0.0144302		SLC2A4	0	-0.00455821	0.0144302
SLC2A4RG	0	0.231983	-0.0113395	-0.00719544	RPMI	Cri	K562									SLC2A4RG	0	0.0902416	-0.00567785		SLC2A4RG	0	0.0699732	-0.00567785		SLC2A4RG	0	-0.0221072	-0.00567785
SLC2A5	0	0.98277	-0.00171495	-1.29e-05	RPMI	Cri	K562									SLC2A5	0	-0.0122964	-0.000251813		SLC2A5	0	0.000659919	-0.000251813		SLC2A5	0	-0.000103058	-0.000251813
SLC2A6	0	0.811	-0.000793649	-7.22e-05	RPMI	Cri	K562									SLC2A6	0	0.00336	-5.73e-05		SLC2A6	0	-1.58546e-06	-5.72945e-05		SLC2A6	0	-0.00771	-5.73e-05
SLC2A7	0	0.176485	0.00734885	0.00553584	RPMI	Cri	K562									SLC2A7	0	5.6e-05	0.00629544		SLC2A7	0	0.00203253	0.00629544		SLC2A7	0	0.0173466	0.00629544
SLC2A8	0	0.197363	-0.0524676	-0.0369758	RPMI	Cri	K562									SLC2A8	0	-0.00514735	-0.0321773		SLC2A8	0	-0.0377942	-0.0321773		SLC2A8	0	-0.0197916	-0.0321773
SLC2A9	0	0.552821	-0.0578283	-0.0148859	RPMI	Cri	K562									SLC2A9	0	-0.051888	-0.0222093		SLC2A9	0	-0.022734	-0.0222093		SLC2A9	0	-0.0144614	-0.0222093
SLC30A1	0	3.36e-06	-0.0438564	-0.240081	RPMI	Cri	K562									SLC30A1	0	-0.00103259	-0.208799		SLC30A1	0	-0.04603	-0.208799		SLC30A1	0	-0.225511	-0.208799
SLC30A10	0	0.393001	-0.00111603	-0.00045267	RPMI	Cri	K562									SLC30A10	0	0.00856453	-0.000204379		SLC30A10	0	0.0213265	-0.000204379		SLC30A10	0	-0.000150546	-0.000204379
SLC30A2	0	0.337837	-0.00678288	-0.00319673	RPMI	Cri	K562									SLC30A2	0	0.038	-0.00629732		SLC30A2	0	8.13578e-05	-0.00629732		SLC30A2	0	-2.99e-05	-0.00629732
SLC30A3	0	0.428575	-0.0127266	-0.00468303	RPMI	Cri	K562									SLC30A3	0	0.0294	-0.00629219		SLC30A3	0	0.00398	-0.00629219		SLC30A3	0	-0.00807	-0.00629219
SLC30A4	0	0.967328	-0.0149665	-0.000215909	RPMI	Cri	K562									SLC30A4	0	0.00301779	-0.000786169		SLC30A4	0	-0.00374294	-0.000786169		SLC30A4	0	-0.0115289	-0.000786169
SLC30A5	0	0.363193	-0.00967206	-0.00425437	RPMI	Cri	K562									SLC30A5	0	-0.00820698	-0.00400528		SLC30A5	0	-0.00358924	-0.00400528		SLC30A5	0	-0.00105967	-0.00400528
SLC30A6	0	0.850553	-0.0196996	-0.00138485	RPMI	Cri	K562									SLC30A6	0	-0.03717	-0.00079846		SLC30A6	0	-0.0129572	-0.00079846		SLC30A6	0	-0.0250891	-0.00079846
SLC30A7	0	0.276582	0.00566571	0.00316246	RPMI	Cri	K562									SLC30A7	0	0.00433909	0.003325		SLC30A7	0	0.00346908	0.003325		SLC30A7	0	0.0124039	0.003325
SLC30A8	0	0.388069	0.00400013	0.00164442	RPMI	Cri	K562									SLC30A8	0	-1.45e-05	0.0103223		SLC30A8	0	0.04335	0.0103223		SLC30A8	0	0.00264425	0.0103223
SLC30A9	0	6.67e-08	-0.329667	-2.36572	RPMI	Cri	K562									SLC30A9	0	-1.68073	-2.39237		SLC30A9	0	-3.0155	-2.39237		SLC30A9	0	-1.52483	-2.39237
SLC31A1	0	1.76e-06	-0.128717	-0.740601	RPMI	Cri	K562									SLC31A1	0	-0.427934	-0.736932		SLC31A1	0	-0.818098	-0.736932		SLC31A1	0	-1.01575	-0.736932
SLC31A2	0	0.0459	-0.010347	-0.0138491	RPMI	Cri	K562									SLC31A2	0	-0.00349	-0.0216		SLC31A2	0	-0.00262	-0.0216		SLC31A2	0	-0.000916	-0.0216
SLC32A1	0	0.838895	-0.0197455	-0.00150643	RPMI	Cri	K562									SLC32A1	0	-0.00674395	-0.00341585		SLC32A1	0	-0.0502057	-0.00341585		SLC32A1	0	-0.00171756	-0.00341585
SLC33A1	0	0.878661	-0.0320141	-0.00179851	RPMI	Cri	K562									SLC33A1	0	-0.203878	-0.0306771		SLC33A1	0	-0.0507563	-0.0306771		SLC33A1	0	-0.0832627	-0.0306771
SLC34A1	0	0.00782853	0.0143935	0.0303172	RPMI	Cri	K562									SLC34A1	0	0.0123761	0.0250559		SLC34A1	0	0.00966939	0.0250559		SLC34A1	0	0.00984619	0.0250559
SLC34A2	0	0.670667	-0.00212893	-0.000369354	RPMI	Cri	K562									SLC34A2	0	0.0351556	-0.000412155		SLC34A2	0	-0.000592362	-0.000412155		SLC34A2	0	0.00325859	-0.000412155
SLC34A3	0	0.114896	-0.0304925	-0.0286536	RPMI	Cri	K562									SLC34A3	0	-0.00497	-0.0227532		SLC34A3	0	-0.000583	-0.0227532		SLC34A3	0	-0.0193	-0.0227532
SLC35A1	0	5.18e-05	-0.0644231	-0.276117	RPMI	Cri	K562									SLC35A1	0	-0.0533858	-0.270484		SLC35A1	0	-0.395002	-0.270484		SLC35A1	0	-0.622445	-0.270484
SLC35A2	0	0.0121604	-0.0197288	-0.0377817	RPMI	Cri	K562									SLC35A2	0	-4.3e-05	-0.032282		SLC35A2	0	-0.00678896	-0.032282		SLC35A2	0	-0.00112542	-0.032282
SLC35A3	0	0.00257946	-0.0686703	-0.177751	RPMI	Cri	K562									SLC35A3	0	-0.0251544	-0.124045		SLC35A3	0	-0.194587	-0.124045		SLC35A3	0	-0.0397906	-0.124045
SLC35A4	0	0.00877618	-0.0394426	-0.0811213	RPMI	Cri	K562									SLC35A4	0	-0.0457436	-0.0762825		SLC35A4	0	-0.0362599	-0.0762825		SLC35A4	0	-0.00609513	-0.0762825
SLC35A5	0	0.12	-0.00900567	-0.00827674	RPMI	Cri	K562									SLC35A5	0	0.00192504	-0.00861		SLC35A5	0	0.000900131	-0.00861		SLC35A5	0	-0.000300938	-0.00861
SLC35B1	0	3.82e-06	-0.0566911	-0.30715	RPMI	Cri	K562									SLC35B1	0	-0.118151	-0.260219		SLC35B1	0	-0.268864	-0.260219		SLC35B1	0	-0.586834	-0.260219
SLC35B2	0	0.000101008	-0.0508125	-0.203029	RPMI	Cri	K562									SLC35B2	0	-0.00858859	-0.0759628		SLC35B2	0	-0.0407458	-0.0759628		SLC35B2	0	-0.0215295	-0.0759628
SLC35B3	0	0.706	-0.00406297	-0.000614927	RPMI	Cri	K562									SLC35B3	0	-0.00175795	-6.1e-05		SLC35B3	0	-0.0191714	-6.1e-05		SLC35B3	0	-0.00190227	-6.1e-05
SLC35B4	0	0.710181	-0.00515344	-0.000765961	RPMI	Cri	K562									SLC35B4	0	0.00316858	-0.00293938		SLC35B4	0	-0.00550516	-0.00293938		SLC35B4	0	-0.00442018	-0.00293938
SLC35C1	0	0.949527	-0.0314806	-0.000708083	RPMI	Cri	K562									SLC35C1	0	-0.000196944	-0.00136246		SLC35C1	0	-0.0200333	-0.00136246		SLC35C1	0	-0.132744	-0.00136246
SLC35C2	0	0.152119	0.00521337	0.00426358	RPMI	Cri	K562									SLC35C2	0	0.0118974	0.0037275		SLC35C2	0	0.00489152	0.0037275		SLC35C2	0	-0.0011183	0.0037275
SLC35D1	0	0.744848	-0.012278	-0.00157076	RPMI	Cri	K562									SLC35D1	0	-3.94e-05	-0.00204087		SLC35D1	0	-0.00204665	-0.00204087		SLC35D1	0	-0.0397528	-0.00204087
SLC35D2	0	0.0360491	-0.0436826	-0.0630385	RPMI	Cri	K562									SLC35D2	0	-0.0707856	-0.0476228		SLC35D2	0	-0.0118796	-0.0476228		SLC35D2	0	-0.0120318	-0.0476228
SLC35D3	0	0.0218493	-0.0576114	-0.0956673	RPMI	Cri	K562									SLC35D3	0	-0.0213631	-0.0798767		SLC35D3	0	-0.00925987	-0.0798767		SLC35D3	0	-0.0323111	-0.0798767
SLC35E1	0	0.17888	-0.030986	-0.0231601	RPMI	Cri	K562									SLC35E1	0	-0.000956532	-0.0226172		SLC35E1	0	-0.0416723	-0.0226172		SLC35E1	0	-0.00582324	-0.0226172
SLC35E2	0	0.163061	-0.000478753	-0.00037709	RPMI	Cri	K562									SLC35E2	0	-0.00459172	-0.000742835		SLC35E2	0	-0.000852856	-0.000742835		SLC35E2	0	-0.0251188	-0.000742835
SLC35E2B	0	0.031321	-0.0577775	-0.0869069	RPMI	Cri	K562									SLC35E2B	0	-0.0890776	-0.0705058		SLC35E2B	0	-0.0308349	-0.0705058		SLC35E2B	0	-0.118301	-0.0705058
SLC35E3	0	0.00121942	0.0117703	0.0342967	RPMI	Cri	K562									SLC35E3	0	0.0026786	0.0265673		SLC35E3	0	0.0348651	0.0265673		SLC35E3	0	2.13244e-05	0.0265673
SLC35E4	0	0.279883	-0.0337291	-0.018653	RPMI	Cri	K562									SLC35E4	0	-0.00069366	-0.0153423		SLC35E4	0	-0.00552541	-0.0153423		SLC35E4	0	-0.0128887	-0.0153423
SLC35F1	0	0.723534	-0.0087543	-0.00123034	RPMI	Cri	K562									SLC35F1	0	-0.00407888	-0.00102752		SLC35F1	0	-0.00758458	-0.00102752		SLC35F1	0	-0.0160963	-0.00102752
SLC35F2	0	0.457796	-0.0215983	-0.00732892	RPMI	Cri	K562									SLC35F2	0	-0.0031087	-0.00700119		SLC35F2	0	-0.00123247	-0.00700119		SLC35F2	0	-0.0951391	-0.00700119
SLC35F3	0	0.359277	-0.00539712	-0.0023994	RPMI	Cri	K562									SLC35F3	0	0.0061823	-0.00119319		SLC35F3	0	-0.000676916	-0.00119319		SLC35F3	0	-0.0126689	-0.00119319
SLC35F4	0	0.216098	-0.00996937	-0.00663312	RPMI	Cri	K562									SLC35F4	0	0.0221	-0.00753606		SLC35F4	0	-0.000821	-0.00753606		SLC35F4	0	-0.00225	-0.00753606
SLC35F5	0	0.383988	-0.00571363	-0.00237505	RPMI	Cri	K562									SLC35F5	0	0.00795	-0.00313576		SLC35F5	0	0.0114	-0.00313576		SLC35F5	0	0.000172	-0.00313576
SLC35F6	0	0.000219005	-0.0191396	-0.0700423	RPMI	Cri	K562									SLC35F6	0	-0.000537438	-0.0452081		SLC35F6	0	-0.00545937	-0.0452081		SLC35F6	0	-0.0345198	-0.0452081
SLC35G1	0	0.63948	-0.0102061	-0.00198175	RPMI	Cri	K562									SLC35G1	0	0.00163207	-0.0107773		SLC35G1	0	-0.00320854	-0.0107773		SLC35G1	0	-0.00614353	-0.0107773
SLC35G2	0	0.848	-0.00114752	-8.2e-05	RPMI	Cri	K562									SLC35G2	0	0.000265	3.54e-05		SLC35G2	0	-7.37e-05	3.54e-05		SLC35G2	0	-0.0005	3.54e-05
SLC36A1	0	0.00893073	-0.039025	-0.0799667	RPMI	Cri	K562									SLC36A1	0	-0.0525564	-0.0625082		SLC36A1	0	-0.0882026	-0.0625082		SLC36A1	0	-0.0753478	-0.0625082
SLC36A2	0	0.355	0.00404286	0.00181645	RPMI	Cri	K562									SLC36A2	0	-0.00125521	0.00412		SLC36A2	0	0.00499978	0.00412		SLC36A2	0	0.00869351	0.00412
SLC36A3	0	0.391353	0.00537845	0.00219135	RPMI	Cri	K562									SLC36A3	0	7.07e-05	0.00518948		SLC36A3	0	0.0105038	0.00518948		SLC36A3	0	0.000127243	0.00518948
SLC36A4	0	0.0600529	-0.0387272	-0.0473039	RPMI	Cri	K562									SLC36A4	0	0.00439406	-0.0538364		SLC36A4	0	-0.0145424	-0.0538364		SLC36A4	0	-0.0159321	-0.0538364
SLC37A1	0	0.00660808	-0.0189504	-0.0413105	RPMI	Cri	K562									SLC37A1	0	0.0175247	-0.0410988		SLC37A1	0	-0.00317161	-0.0410988		SLC37A1	0	-0.0198545	-0.0410988
SLC37A2	0	0.11	0.0080171	0.00770075	RPMI	Cri	K562									SLC37A2	0	0.000895375	0.0132		SLC37A2	0	0.0034384	0.0132		SLC37A2	0	-0.000303048	0.0132
SLC37A3	0	0.00158672	-0.0195287	-0.0546707	RPMI	Cri	K562									SLC37A3	0	-0.0138381	-0.0368561		SLC37A3	0	-0.00281879	-0.0368561		SLC37A3	0	-0.0139981	-0.0368561
SLC37A4	0	0.957832	-0.0383804	-0.000718129	RPMI	Cri	K562									SLC37A4	0	-0.00601988	-0.00781394		SLC37A4	0	-0.0678043	-0.00781394		SLC37A4	0	-0.0195948	-0.00781394
SLC38A1	0	0.000405234	-0.0387865	-0.131575	RPMI	Cri	K562									SLC38A1	0	-0.0404988	-0.100227		SLC38A1	0	-0.417332	-0.100227		SLC38A1	0	-0.037151	-0.100227
SLC38A10	0	0.116969	-0.020792	-0.0193767	RPMI	Cri	K562									SLC38A10	0	-0.00234076	-0.0149124		SLC38A10	0	-0.0165865	-0.0149124		SLC38A10	0	-0.0229097	-0.0149124
SLC38A11	0	0.0849743	0.00907842	0.00972038	RPMI	Cri	K562									SLC38A11	0	0.003807	0.0056747		SLC38A11	0	0.000323485	0.0056747		SLC38A11	0	-0.000970337	0.0056747
SLC38A2	0	9.18e-07	-0.0371472	-0.224261	RPMI	Cri	K562									SLC38A2	0	-0.208705	-0.203051		SLC38A2	0	-0.510013	-0.203051		SLC38A2	0	-0.301169	-0.203051
SLC38A3	0	0.151693	-0.00521956	-0.004275	RPMI	Cri	K562									SLC38A3	0	0.00121	-0.00475547		SLC38A3	0	0.0014	-0.00475547		SLC38A3	0	-0.002	-0.00475547
SLC38A4	0	0.0844366	0.00645058	0.0069245	RPMI	Cri	K562									SLC38A4	0	0.0195047	0.0051872		SLC38A4	0	0.00602857	0.0051872		SLC38A4	0	0.0017797	0.0051872
SLC38A5	0	1.64e-07	-0.132471	-0.89883	RPMI	Cri	K562									SLC38A5	0	-0.553344	-0.925853		SLC38A5	0	-0.848968	-0.925853		SLC38A5	0	-0.170554	-0.925853
SLC38A6	0	8.71e-07	-0.126769	-0.768244	RPMI	Cri	K562									SLC38A6	0	-0.551771	-0.660988		SLC38A6	0	-1.01489	-0.660988		SLC38A6	0	-1.30903	-0.660988
SLC38A7	0	0.00379512	0.0251384	0.0608544	RPMI	Cri	K562									SLC38A7	0	0.00665708	0.0536894		SLC38A7	0	0.00933859	0.0536894		SLC38A7	0	0.0299679	0.0536894
SLC38A8	0	0.734726	0.000915071	0.000122505	RPMI	Cri	K562									SLC38A8	0	-0.00799772	0.000337934		SLC38A8	0	-0.00759582	0.000337934		SLC38A8	0	-0.000136439	0.000337934
SLC38A9	0	0.654	-0.00257424	-0.000473959	RPMI	Cri	K562									SLC38A9	0	-0.000117211	-0.000593		SLC38A9	0	-0.00069955	-0.000593		SLC38A9	0	-0.00575617	-0.000593
SLC39A1	0	0.106249	-0.0245078	-0.0238626	RPMI	Cri	K562									SLC39A1	0	-0.00162962	-0.0310115		SLC39A1	0	-0.0384402	-0.0310115		SLC39A1	0	-0.015769	-0.0310115
SLC39A10	0	3.33e-07	0.0294181	0.190543	RPMI	Cri	K562									SLC39A10	0	-0.371215	0.170061		SLC39A10	0	-3.04493	0.170061		SLC39A10	0	0.0301028	0.170061
SLC39A11	0	0.169442	-0.00988018	-0.00761741	RPMI	Cri	K562									SLC39A11	0	-0.00104849	-0.0144271		SLC39A11	0	-0.0105606	-0.0144271		SLC39A11	0	-0.0174552	-0.0144271
SLC39A12	0	0.0619015	0.00998235	0.0120617	RPMI	Cri	K562									SLC39A12	0	0.00715167	0.0107773		SLC39A12	0	0.0124825	0.0107773		SLC39A12	0	0.0071084	0.0107773
SLC39A13	0	0.444377	-0.0486776	-0.0171466	RPMI	Cri	K562									SLC39A13	0	-0.120223	-0.0248303		SLC39A13	0	-0.23993	-0.0248303		SLC39A13	0	-0.00178431	-0.0248303
SLC39A14	0	0.375905	-0.0485704	-0.0206386	RPMI	Cri	K562									SLC39A14	0	-0.00987987	-0.0136556		SLC39A14	0	-0.0636789	-0.0136556		SLC39A14	0	-0.0843518	-0.0136556
SLC39A2	0	0.221116	0.00528274	0.00346221	RPMI	Cri	K562									SLC39A2	0	-0.00136516	0.00318348		SLC39A2	0	0.00112525	0.00318348		SLC39A2	0	-9.37192e-06	0.00318348
SLC39A3	0	0.0117068	-0.013086	-0.0252764	RPMI	Cri	K562									SLC39A3	0	0.00120822	-0.0220376		SLC39A3	0	-0.0207802	-0.0220376		SLC39A3	0	-0.0260398	-0.0220376
SLC39A4	0	0.393	-0.00343707	-0.0013941	RPMI	Cri	K562									SLC39A4	0	0.012175	0.00108		SLC39A4	0	-0.00372009	0.00108		SLC39A4	0	-0.00474033	0.00108
SLC39A5	0	0.924649	0.00226635	7.71e-05	RPMI	Cri	K562									SLC39A5	0	0.0122	0.00129565		SLC39A5	0	-9.50254e-05	0.00129565		SLC39A5	0	0.0041	0.00129565
SLC39A6	0	0.989899	-0.0113573	-5.01e-05	RPMI	Cri	K562									SLC39A6	0	-0.000158033	-0.00350072		SLC39A6	0	0.000835725	-0.00350072		SLC39A6	0	-0.0111942	-0.00350072
SLC39A7	0	0.201011	-0.0293575	-0.0204557	RPMI	Cri	K562									SLC39A7	0	-0.00150641	-0.0314327		SLC39A7	0	-0.0317268	-0.0314327		SLC39A7	0	-0.00625991	-0.0314327
SLC39A8	0	0.105927	-0.0492334	-0.0480023	RPMI	Cri	K562									SLC39A8	0	-0.0086936	-0.0236624		SLC39A8	0	-0.00714793	-0.0236624		SLC39A8	0	-0.0152354	-0.0236624
SLC39A9	0	5.65e-06	-0.176343	-0.925424	RPMI	Cri	K562									SLC39A9	0	-1.0689	-0.935408		SLC39A9	0	-1.14035	-0.935408		SLC39A9	0	-1.30638	-0.935408
SLC3A1	0	0.659845	-0.00185395	-0.000334745	RPMI	Cri	K562									SLC3A1	0	-0.000470041	0.000104505		SLC3A1	0	-0.000488445	0.000104505		SLC3A1	0	-0.00258709	0.000104505
SLC3A2	0	0.357718	-0.0366768	-0.0163747	RPMI	Cri	K562									SLC3A2	0	-0.0125093	-0.012605		SLC3A2	0	-0.0139939	-0.012605		SLC3A2	0	-0.115992	-0.012605
SLC40A1	0	4.07e-06	0.0207945	0.112081	RPMI	Cri	K562									SLC40A1	0	0.0645803	0.0864376		SLC40A1	0	0.0590427	0.0864376		SLC40A1	0	0.107311	0.0864376
SLC41A1	0	0.0984281	-0.0121649	-0.0122486	RPMI	Cri	K562									SLC41A1	0	-8.43e-05	-0.0233078		SLC41A1	0	-0.00854539	-0.0233078		SLC41A1	0	-0.0235811	-0.0233078
SLC41A2	0	0.123362	-0.0483782	-0.0439671	RPMI	Cri	K562									SLC41A2	0	-0.0192794	-0.0477358		SLC41A2	0	-0.0532695	-0.0477358		SLC41A2	0	-0.0391698	-0.0477358
SLC41A3	0	0.0305107	-0.00961546	-0.0145727	RPMI	Cri	K562									SLC41A3	0	0.00856	-0.0147054		SLC41A3	0	0.00417	-0.0147054		SLC41A3	0	0.00115	-0.0147054
SLC43A1	0	0.300945	0.00416293	0.00217102	RPMI	Cri	K562									SLC43A1	0	0.105786	0.0107787		SLC43A1	0	0.11595	0.0107787		SLC43A1	0	-0.0080504	0.0107787
SLC43A2	0	0.845886	-0.0464777	-0.00337839	RPMI	Cri	K562									SLC43A2	0	-0.0237463	-0.0232313		SLC43A2	0	-0.0024076	-0.0232313		SLC43A2	0	-0.00697192	-0.0232313
SLC43A3	0	0.0460329	-0.0167274	-0.0223634	RPMI	Cri	K562									SLC43A3	0	-0.00956302	-0.026804		SLC43A3	0	-0.00842728	-0.026804		SLC43A3	0	-0.00265368	-0.026804
SLC44A1	0	0.593369	-0.0112762	-0.00255604	RPMI	Cri	K562									SLC44A1	0	-0.000212111	-0.00229721		SLC44A1	0	-0.0302565	-0.00229721		SLC44A1	0	-0.0424827	-0.00229721
SLC44A2	0	0.120132	0.0156612	0.0144136	RPMI	Cri	K562									SLC44A2	0	0.0283898	0.0158217		SLC44A2	0	-0.000486268	0.0158217		SLC44A2	0	-0.000708184	0.0158217
SLC44A3	0	0.683744	-0.00448005	-0.000739685	RPMI	Cri	K562									SLC44A3	0	5.58e-06	-0.00129667		SLC44A3	0	3.87e-05	-0.00129667		SLC44A3	0	2.53e-05	-0.00129667
SLC44A4	0	0.147485	0.00637187	0.00529662	RPMI	Cri	K562									SLC44A4	0	-0.00575486	0.00488053		SLC44A4	0	-0.00531003	0.00488053		SLC44A4	0	0.00522304	0.00488053
SLC44A5	0	0.0243682	-0.113545	-0.183168	RPMI	Cri	K562									SLC44A5	0	-0.18605	-0.172873		SLC44A5	0	-0.369202	-0.172873		SLC44A5	0	-0.247613	-0.172873
SLC45A1	0	0.140538	-0.0446541	-0.0380545	RPMI	Cri	K562									SLC45A1	0	-0.00900297	-0.0450814		SLC45A1	0	-0.00450457	-0.0450814		SLC45A1	0	-0.00583963	-0.0450814
SLC45A2	0	0.26492	-0.010025	-0.00578328	RPMI	Cri	K562									SLC45A2	0	-0.0016313	-0.00652223		SLC45A2	0	-0.023831	-0.00652223		SLC45A2	0	-0.00182101	-0.00652223
SLC45A3	0	0.51	0.00315705	0.000923623	RPMI	Cri	K562									SLC45A3	0	0.0269	0.0023		SLC45A3	0	-0.000172	0.0023		SLC45A3	0	-0.00153	0.0023
SLC45A4	0	0.566857	0.00406077	0.00100109	RPMI	Cri	K562									SLC45A4	0	-0.0056497	0.00308007		SLC45A4	0	0.0036337	0.00308007		SLC45A4	0	-0.000360984	0.00308007
SLC46A1	0	0.129647	-0.021048	-0.0186746	RPMI	Cri	K562									SLC46A1	0	-0.00285232	-0.0164646		SLC46A1	0	-0.112565	-0.0164646		SLC46A1	0	-0.00436526	-0.0164646
SLC46A2	0	0.281877	0.00475129	0.00261293	RPMI	Cri	K562									SLC46A2	0	-0.00290028	0.0017032		SLC46A2	0	-0.0179127	0.0017032		SLC46A2	0	-0.00101389	0.0017032
SLC46A3	0	0.14215	-0.0150359	-0.0127393	RPMI	Cri	K562									SLC46A3	0	-0.0164257	-0.0122778		SLC46A3	0	-0.00913121	-0.0122778		SLC46A3	0	-0.00620037	-0.0122778
SLC47A1	0	0.0574636	-0.00889143	-0.0110308	RPMI	Cri	K562									SLC47A1	0	0.0176534	-0.00853064		SLC47A1	0	-0.00213447	-0.00853064		SLC47A1	0	-0.00119283	-0.00853064
SLC47A2	0	0.0784483	-0.0496023	-0.0548312	RPMI	Cri	K562									SLC47A2	0	-0.00381128	-0.0346229		SLC47A2	0	-0.0495255	-0.0346229		SLC47A2	0	-0.00882386	-0.0346229
SLC48A1	0	0.0978228	0.00809453	0.00817191	RPMI	Cri	K562									SLC48A1	0	0.00291559	-0.0425761		SLC48A1	0	-0.0141932	-0.0425761		SLC48A1	0	0.00256941	-0.0425761
SLC4A1	0	0.0957279	-0.00987715	-0.0100644	RPMI	Cri	K562									SLC4A1	0	-0.00105597	-0.00676719		SLC4A1	0	-0.0105923	-0.00676719		SLC4A1	0	-0.00327936	-0.00676719
SLC4A10	0	0.21	0.00430129	0.00291947	RPMI	Cri	K562									SLC4A10	0	4.93e-06	0.00571		SLC4A10	0	0.0143444	0.00571		SLC4A10	0	0.00139636	0.00571
SLC4A11	0	0.0393387	-0.040864	-0.0574213	RPMI	Cri	K562									SLC4A11	0	-0.00322589	-0.040558		SLC4A11	0	-0.0061916	-0.040558		SLC4A11	0	-0.0582451	-0.040558
SLC4A1AP	0	0.000282889	0.0131237	0.046568	RPMI	Cri	K562									SLC4A1AP	0	-0.375757	0.0418192		SLC4A1AP	0	0.0126142	0.0418192		SLC4A1AP	0	-0.00254397	0.0418192
SLC4A2	0	1.14e-05	-0.0366567	-0.181187	RPMI	Cri	K562									SLC4A2	0	0.158927	-0.160774		SLC4A2	0	-0.0494695	-0.160774		SLC4A2	0	-0.559913	-0.160774
SLC4A3	0	0.000405234	-0.0486749	-0.16512	RPMI	Cri	K562									SLC4A3	0	-0.00247899	-0.102545		SLC4A3	0	-0.023592	-0.102545		SLC4A3	0	-0.00360272	-0.102545
SLC4A4	0	0.379933	-0.00671749	-0.00282331	RPMI	Cri	K562									SLC4A4	0	0.043	-0.00545782		SLC4A4	0	0.00313	-0.00545782		SLC4A4	0	-0.00187	-0.00545782
SLC4A5	0	0.516567	-0.000836236	-0.000239894	RPMI	Cri	K562									SLC4A5	0	-0.0272865	0.00104626		SLC4A5	0	-0.0119871	0.00104626		SLC4A5	0	0.0045902	0.00104626
SLC4A7	0	0.000291163	-0.0232503	-0.08221	RPMI	Cri	K562									SLC4A7	0	-2.12912	-0.0853678		SLC4A7	0	-0.216399	-0.0853678		SLC4A7	0	-0.00440716	-0.0853678
SLC4A8	0	0.158175	-0.00903188	-0.00723328	RPMI	Cri	K562									SLC4A8	0	-0.000525952	-0.0056204		SLC4A8	0	0.000465729	-0.0056204		SLC4A8	0	-0.00477167	-0.0056204
SLC4A9	0	0.199964	0.00584219	0.00408397	RPMI	Cri	K562									SLC4A9	0	0.000428981	0.00512233		SLC4A9	0	0.0065647	0.00512233		SLC4A9	0	0.00523597	0.00512233
SLC50A1	0	0.0495517	-0.0301281	-0.0393154	RPMI	Cri	K562									SLC50A1	0	-0.0361435	-0.0322861		SLC50A1	0	-0.00153269	-0.0322861		SLC50A1	0	-0.00835269	-0.0322861
SLC51A	0	0.588227	-0.0204013	-0.00470158	RPMI	Cri	K562									SLC51A	0	-0.0285704	-0.00438442		SLC51A	0	-0.00342637	-0.00438442		SLC51A	0	-0.00186395	-0.00438442
SLC51B	0	0.805295	-0.0477079	-0.0044867	RPMI	Cri	K562									SLC51B	0	-0.0421708	-0.0130569		SLC51B	0	-0.00975777	-0.0130569		SLC51B	0	-0.00458528	-0.0130569
SLC52A1	0	0.0270318	0.0121849	0.0191075	RPMI	Cri	K562									SLC52A1	0	-4.53e-05	0.0168784		SLC52A1	0	0.000506914	0.0168784		SLC52A1	0	0.00777702	0.0168784
SLC52A2	0	0.579023	-0.00362358	-0.00085989	RPMI	Cri	K562									SLC52A2	0	0.000466895	-0.0018883		SLC52A2	0	-0.00444252	-0.0018883		SLC52A2	0	-0.00082642	-0.0018883
SLC52A3	0	0.364767	0.0037353	0.001636	RPMI	Cri	K562									SLC52A3	0	-0.00446044	0.00308093		SLC52A3	0	0.00503628	0.00308093		SLC52A3	0	0.00112137	0.00308093
SLC5A1	0	0.814531	0.00430712	0.000383732	RPMI	Cri	K562									SLC5A1	0	8.47e-05	0.000549823		SLC5A1	0	-0.00443601	0.000549823		SLC5A1	0	-0.000144713	0.000549823
SLC5A10	0	0.776612	-0.00237909	-0.000261214	RPMI	Cri	K562									SLC5A10	0	-0.000950497	-0.000194581		SLC5A10	0	0.00150403	-0.000194581		SLC5A10	0	0.000151564	-0.000194581
SLC5A11	0	0.730242	-0.0401298	-0.00547904	RPMI	Cri	K562									SLC5A11	0	-0.0641273	-0.00755702		SLC5A11	0	-0.0361692	-0.00755702		SLC5A11	0	-0.000868066	-0.00755702
SLC5A12	0	0.316517	0.005525	0.00276031	RPMI	Cri	K562									SLC5A12	0	0.000443192	0.00287029		SLC5A12	0	0.0169767	0.00287029		SLC5A12	0	0.0100868	0.00287029
SLC5A2	0	0.319404	-0.00363499	-0.00180172	RPMI	Cri	K562									SLC5A2	0	0.000726653	-0.00267009		SLC5A2	0	0.00320024	-0.00267009		SLC5A2	0	-0.022691	-0.00267009
SLC5A3	0	1.76e-06	-0.274827	-1.58128	RPMI	Cri	K562									SLC5A3	0	-1.18382	-1.60875		SLC5A3	0	-2.20934	-1.60875		SLC5A3	0	-1.79442	-1.60875
SLC5A4	0	0.821	0.000220327	1.88e-05	RPMI	Cri	K562									SLC5A4	0	-0.00352212	2.32e-05		SLC5A4	0	0.000414573	2.32e-05		SLC5A4	0	5.52253e-05	2.32e-05
SLC5A5	0	0.0444327	-0.0124187	-0.0167937	RPMI	Cri	K562									SLC5A5	0	-0.000381	-0.0189732		SLC5A5	0	-3.56e-05	-0.0189732		SLC5A5	0	-2.9e-05	-0.0189732
SLC5A6	0	0.904563	0.00115871	5.05e-05	RPMI	Cri	K562									SLC5A6	0	0.0385024	0.00115444		SLC5A6	0	-0.0019578	0.00115444		SLC5A6	0	-0.000723317	0.00115444
SLC5A7	0	0.719073	-0.00138951	-0.000199015	RPMI	Cri	K562									SLC5A7	0	0.00779878	-0.000229343		SLC5A7	0	-0.000285652	-0.000229343		SLC5A7	0	-0.0147089	-0.000229343
SLC5A8	0	0.510806	-0.0398493	-0.0116258	RPMI	Cri	K562									SLC5A8	0	-0.0155456	-0.018164		SLC5A8	0	-0.00906473	-0.018164		SLC5A8	0	-0.0248079	-0.018164
SLC5A9	0	0.221678	0.0056109	0.00367108	RPMI	Cri	K562									SLC5A9	0	-0.000534406	0.00302482		SLC5A9	0	0.00294075	0.00302482		SLC5A9	0	-0.000103098	0.00302482
SLC6A1	0	0.429	-0.00450968	-0.00165944	RPMI	Cri	K562									SLC6A1	0	-2.52e-05	-0.00164		SLC6A1	0	-1.51e-05	-0.00164		SLC6A1	0	0.00278	-0.00164
SLC6A11	0	0.35694	-0.0265316	-0.0118704	RPMI	Cri	K562									SLC6A11	0	-0.0340195	-0.0106197		SLC6A11	0	-0.0339978	-0.0106197		SLC6A11	0	-0.0114427	-0.0106197
SLC6A12	0	0.0267239	0.0107028	0.0168366	RPMI	Cri	K562									SLC6A12	0	0.000368444	0.0110175		SLC6A12	0	0.0109609	0.0110175		SLC6A12	0	-0.0012536	0.0110175
SLC6A13	0	0.579023	0.00399036	0.00094693	RPMI	Cri	K562									SLC6A13	0	-0.00489367	0.00100658		SLC6A13	0	0.00600252	0.00100658		SLC6A13	0	-0.000831752	0.00100658
SLC6A14	0	0.617	-0.00143463	-0.000300577	RPMI	Cri	K562									SLC6A14	0	0.00248	2.36e-05		SLC6A14	0	0.00129	2.3554e-05		SLC6A14	0	-0.000273	2.36e-05
SLC6A15	0	0.714622	-0.000476848	-6.96e-05	RPMI	Cri	K562									SLC6A15	0	-0.0208861	0.000507614		SLC6A15	0	0.00281099	0.000507614		SLC6A15	0	0.0109147	0.000507614
SLC6A16	0	0.246851	-0.00636211	-0.0038654	RPMI	Cri	K562									SLC6A16	0	0.000665	-0.00634129		SLC6A16	0	2.58259e-05	-0.00634129		SLC6A16	0	-7.58e-05	-0.00634129
SLC6A17	0	0.0431866	-0.0363537	-0.0496101	RPMI	Cri	K562									SLC6A17	0	-0.00269171	-0.0375164		SLC6A17	0	-0.00867271	-0.0375164		SLC6A17	0	-0.0987105	-0.0375164
SLC6A18	0	0.413	0.00410014	0.0015742	RPMI	Cri	K562									SLC6A18	0	0.000198544	0.000846		SLC6A18	0	0.000101788	0.000846		SLC6A18	0	1.34996e-05	0.000846
SLC6A19	0	0.784615	-0.00809705	-0.000852973	RPMI	Cri	K562									SLC6A19	0	0.000578939	-0.00648322		SLC6A19	0	-0.000285119	-0.00648322		SLC6A19	0	-0.0039866	-0.00648322
SLC6A2	0	0.0463587	-0.0217144	-0.0289641	RPMI	Cri	K562									SLC6A2	0	-0.00142122	-0.0199851		SLC6A2	0	-0.0114667	-0.0199851		SLC6A2	0	-0.0183991	-0.0199851
SLC6A20	0	0.148738	-0.0226972	-0.0187837	RPMI	Cri	K562									SLC6A20	0	-0.000841045	-0.0376144		SLC6A20	0	-0.00862015	-0.0376144		SLC6A20	0	-0.00171702	-0.0376144
SLC6A3	0	0.882186	-0.00207363	-0.000112888	RPMI	Cri	K562									SLC6A3	0	-0.00659703	-0.00130529		SLC6A3	0	-0.00701374	-0.00130529		SLC6A3	0	0.000266077	-0.00130529
SLC6A4	0	0.077443	-0.0543797	-0.0604168	RPMI	Cri	K562									SLC6A4	0	-0.00175044	-0.0606986		SLC6A4	0	-0.068154	-0.0606986		SLC6A4	0	-0.091918	-0.0606986
SLC6A5	0	0.00738998	0.00841127	0.0179274	RPMI	Cri	K562									SLC6A5	0	0.000704612	0.0156593		SLC6A5	0	0.00589461	0.0156593		SLC6A5	0	0.000237577	0.0156593
SLC6A6	0	0.634165	-0.016312	-0.00322647	RPMI	Cri	K562									SLC6A6	0	-7.15e-05	-0.00414459		SLC6A6	0	-0.00673	-0.00414459		SLC6A6	0	-0.0419	-0.00414459
SLC6A7	0	0.648023	-0.00326704	-0.000615541	RPMI	Cri	K562									SLC6A7	0	-0.00327	0.000610545		SLC6A7	0	-0.00051	0.000610545		SLC6A7	0	-0.0016	0.000610545
SLC6A8	0	5.15e-06	-0.0362291	-0.191573	RPMI	Cri	K562									SLC6A8	0	0.00731907	-0.159004		SLC6A8	0	-0.00150813	-0.159004		SLC6A8	0	-0.0695933	-0.159004
SLC6A9	0	0.320854	-0.00242569	-0.00119754	RPMI	Cri	K562									SLC6A9	0	-0.00171127	-0.00112612		SLC6A9	0	-0.00685059	-0.00112612		SLC6A9	0	0.00133216	-0.00112612
SLC7A1	0	3.77e-06	-0.0594436	-0.322434	RPMI	Cri	K562									SLC7A1	0	-0.609174	-0.302687		SLC7A1	0	-0.363843	-0.302687		SLC7A1	0	0.147541	-0.302687
SLC7A10	0	0.0549678	-0.00725451	-0.00913989	RPMI	Cri	K562									SLC7A10	0	0.00434	-0.00764386		SLC7A10	0	0.0158	-0.00764386		SLC7A10	0	-0.0237	-0.00764386
SLC7A11	0	0.873	-0.00103078	-6.09e-05	RPMI	Cri	K562									SLC7A11	0	-0.0273311	-0.000227		SLC7A11	0	-0.00530812	-0.000227		SLC7A11	0	-8.59396e-05	-0.000227
SLC7A13	0	0.0972	0.00275314	0.00278685	RPMI	Cri	K562									SLC7A13	0	-9.09e-05	0.00483		SLC7A13	0	0.000609731	0.00483		SLC7A13	0	0.00331841	0.00483
SLC7A14	0	0.849386	-0.00300456	-0.000213009	RPMI	Cri	K562									SLC7A14	0	-6.34e-06	-0.00123958		SLC7A14	0	-0.000134593	-0.00123958		SLC7A14	0	-0.000200371	-0.00123958
SLC7A2	0	0.015475	-0.0130472	-0.0236203	RPMI	Cri	K562									SLC7A2	0	6.27e-06	-0.0176654		SLC7A2	0	-0.0497103	-0.0176654		SLC7A2	0	-0.0365219	-0.0176654
SLC7A3	0	0.281211	0.00322889	0.00177901	RPMI	Cri	K562									SLC7A3	0	0.0214241	0.00121355		SLC7A3	0	0.00753107	0.00121355		SLC7A3	0	-0.000868797	0.00121355
SLC7A4	0	0.777754	-0.0266405	-0.00290802	RPMI	Cri	K562									SLC7A4	0	-0.00179717	-0.00235404		SLC7A4	0	-0.00256678	-0.00235404		SLC7A4	0	-0.00780128	-0.00235404
SLC7A5	0	0.000521181	-0.0654543	-0.214887	RPMI	Cri	K562									SLC7A5	0	-0.0644527	-0.193768		SLC7A5	0	-0.142123	-0.193768		SLC7A5	0	-0.0676557	-0.193768
SLC7A6	0	0.0463587	0.0109425	0.0145958	RPMI	Cri	K562									SLC7A6	0	-0.124799	0.0177703		SLC7A6	0	0.0782797	0.0177703		SLC7A6	0	0.159583	0.0177703
SLC7A7	0	0.901024	-0.000699175	-3.16e-05	RPMI	Cri	K562									SLC7A7	0	-3.7e-05	0.00155902		SLC7A7	0	-0.0206225	0.00155902		SLC7A7	0	-0.000184041	0.00155902
SLC7A8	0	0.683	0.00421191	0.000698341	RPMI	Cri	K562									SLC7A8	0	-0.00189636	0.000715		SLC7A8	0	-0.00166858	0.000715		SLC7A8	0	0.0168214	0.000715
SLC7A9	0	0.322308	-0.00183904	-0.00090431	RPMI	Cri	K562									SLC7A9	0	0.000467183	-0.000838684		SLC7A9	0	-0.00113449	-0.000838684		SLC7A9	0	0.0072079	-0.000838684
SLC8A1	0	0.0170642	0.00915738	0.0161895	RPMI	Cri	K562									SLC8A1	0	0.00780385	0.0119331		SLC8A1	0	0.030368	0.0119331		SLC8A1	0	0.00678152	0.0119331
SLC8A2	0	0.1953	-0.0712551	-0.0505411	RPMI	Cri	K562									SLC8A2	0	-0.021158	-0.0676705		SLC8A2	0	-0.0396379	-0.0676705		SLC8A2	0	-0.0538177	-0.0676705
SLC8A3	0	0.000819851	-0.0202506	-0.0624986	RPMI	Cri	K562									SLC8A3	0	0.0252	-0.0340109		SLC8A3	0	-0.00209	-0.0340109		SLC8A3	0	-0.0665	-0.0340109
SLC8B1	0	0.00216949	-0.0120051	-0.0319772	RPMI	Cri	K562									SLC8B1	0	-0.00403264	-0.021172		SLC8B1	0	-0.0110896	-0.021172		SLC8B1	0	-0.0184028	-0.021172
SLC9A1	0	0.0220214	-0.0648524	-0.10747	RPMI	Cri	K562									SLC9A1	0	-0.0704302	-0.0980469		SLC9A1	0	-0.0260313	-0.0980469		SLC9A1	0	-0.0399509	-0.0980469
SLC9A2	0	0.906923	0.00267278	0.000113404	RPMI	Cri	K562									SLC9A2	0	2.52e-05	0.000686474		SLC9A2	0	-0.0104494	0.000686474		SLC9A2	0	0.001955	0.000686474
SLC9A3	0	0.334842	-0.0068708	-0.00326472	RPMI	Cri	K562									SLC9A3	0	0.00143776	-0.00802455		SLC9A3	0	-0.00434069	-0.00802455		SLC9A3	0	0.00328335	-0.00802455
SLC9A3R1	0	0.129271	-0.00558127	-0.00495896	RPMI	Cri	K562									SLC9A3R1	0	0.0244038	-0.00363357		SLC9A3R1	0	0.00170117	-0.00363357		SLC9A3R1	0	-0.000605126	-0.00363357
SLC9A3R2	0	0.124819	-0.0229042	-0.020699	RPMI	Cri	K562									SLC9A3R2	0	-0.00822693	-0.017262		SLC9A3R2	0	-0.0126427	-0.017262		SLC9A3R2	0	0.00171853	-0.017262
SLC9A4	0	0.609961	-0.0480339	-0.0103128	RPMI	Cri	K562									SLC9A4	0	-0.0127715	-0.0147205		SLC9A4	0	-0.00838331	-0.0147205		SLC9A4	0	-0.0101016	-0.0147205
SLC9A5	0	0.0281869	-0.0200673	-0.0311034	RPMI	Cri	K562									SLC9A5	0	-0.00235713	-0.026967		SLC9A5	0	-0.0174687	-0.026967		SLC9A5	0	-0.0941293	-0.026967
SLC9A6	0	0.074248	0.00580319	0.00655363	RPMI	Cri	K562									SLC9A6	0	0.0162713	0.00814041		SLC9A6	0	0.00298734	0.00814041		SLC9A6	0	-0.000122583	0.00814041
SLC9A7	0	0.0112683	-0.0103229	-0.0201104	RPMI	Cri	K562									SLC9A7	0	0.100209	-0.0134076		SLC9A7	0	-0.00583979	-0.0134076		SLC9A7	0	-0.0201196	-0.0134076
SLC9A8	0	0.984	0.0013265	9.32e-06	RPMI	Cri	K562									SLC9A8	0	0.0407377	0.00029		SLC9A8	0	0.0310963	0.00029		SLC9A8	0	-0.00186166	0.00029
SLC9A9	0	0.852889	-0.00454593	-0.000314159	RPMI	Cri	K562									SLC9A9	0	-0.000121336	-0.00206546		SLC9A9	0	0.00456087	-0.00206546		SLC9A9	0	-0.0065349	-0.00206546
SLC9B1	0	0.713511	-0.0115549	-0.00169394	RPMI	Cri	K562									SLC9B1	0	-0.000596009	-0.00237355		SLC9B1	0	-0.00260349	-0.00237355		SLC9B1	0	-0.0200965	-0.00237355
SLC9B2	0	0.476959	-0.0509834	-0.0163921	RPMI	Cri	K562									SLC9B2	0	-0.0145386	-0.0233617		SLC9B2	0	-0.0401251	-0.0233617		SLC9B2	0	-0.0873953	-0.0233617
SLC9C1	0	0.709072	0.00157595	0.000235305	RPMI	Cri	K562									SLC9C1	0	1.43e-05	0.0025039		SLC9C1	0	0.0128532	0.0025039		SLC9C1	0	-0.00243726	0.0025039
SLC9C2	0	0.161717	-0.00762725	-0.00603502	RPMI	Cri	K562									SLC9C2	0	2.19e-06	-0.0022555		SLC9C2	0	-0.00129069	-0.0022555		SLC9C2	0	-0.000649477	-0.0022555
SLCO1A2	0	0.379933	0.00220615	0.000927226	RPMI	Cri	K562									SLCO1A2	0	0.00906	0.00167841		SLCO1A2	0	0.0014	0.00167841		SLCO1A2	0	0.00643	0.00167841
SLCO1B1	0	0.036314	0.00997589	0.0143645	RPMI	Cri	K562									SLCO1B1	0	0.00410267	0.0108669		SLCO1B1	0	0.0284454	0.0108669		SLCO1B1	0	-2.58135e-05	0.0108669
SLCO1B3	0	0.0255	0.00871285	0.0138802	RPMI	Cri	K562									SLCO1B3	0	0.0232046	0.0132		SLCO1B3	0	0.0410784	0.0132		SLCO1B3	0	0.000513793	0.0132
SLCO1B7	0	0.901024	-0.00184148	-8.34e-05	RPMI	Cri	K562									SLCO1B7	0	0.0108125	-0.00108692		SLCO1B7	0	0.00243894	-0.00108692		SLCO1B7	0	-9.40477e-05	-0.00108692
SLCO1C1	0	0.0125766	0.0113003	0.0214756	RPMI	Cri	K562									SLCO1C1	0	-0.0187617	0.0153402		SLCO1C1	0	0.00423606	0.0153402		SLCO1C1	0	0.00261554	0.0153402
SLCO2A1	0	0.170369	-0.00533972	-0.00410417	RPMI	Cri	K562									SLCO2A1	0	0.0152914	-0.00489639		SLCO2A1	0	0.00075202	-0.00489639		SLCO2A1	0	-0.00306736	-0.00489639
SLCO2B1	0	0.29817	0.00938038	0.00492973	RPMI	Cri	K562									SLCO2B1	0	0.000208811	0.00504758		SLCO2B1	0	0.0201211	0.00504758		SLCO2B1	0	0.000229903	0.00504758
SLCO3A1	0	0.00230279	-0.0382321	-0.100846	RPMI	Cri	K562									SLCO3A1	0	0.000716909	-0.0670922		SLCO3A1	0	-0.0377657	-0.0670922		SLCO3A1	0	-0.0595915	-0.0670922
SLCO4A1	0	1.14e-06	-0.0383196	-0.227689	RPMI	Cri	K562									SLCO4A1	0	-0.0448377	-0.214062		SLCO4A1	0	-0.0878735	-0.214062		SLCO4A1	0	-0.142388	-0.214062
SLCO4C1	0	0.183253	0.00340287	0.00250774	RPMI	Cri	K562									SLCO4C1	0	0.000391529	0.00560075		SLCO4C1	0	0.00343761	0.00560075		SLCO4C1	0	0.00018813	0.00560075
SLCO5A1	0	0.201537	-0.00528964	-0.00367972	RPMI	Cri	K562									SLCO5A1	0	-0.00524515	-0.0190098		SLCO5A1	0	-0.0352488	-0.0190098		SLCO5A1	0	-0.00244308	-0.0190098
SLCO6A1	0	0.470523	0.00195614	0.00064048	RPMI	Cri	K562									SLCO6A1	0	-0.00780854	0.00411336		SLCO6A1	0	0.000842505	0.00411336		SLCO6A1	0	0.00137425	0.00411336
SPNS1	0	0.00250449	-0.0168767	-0.043901	RPMI	Cri	K562									SPNS1	0	-0.00292733	-0.0238755		SPNS1	0	-0.0118167	-0.0238755		SPNS1	0	-0.00247299	-0.0238755
SPNS2	0	0.402978	-0.00928887	-0.00366649	RPMI	Cri	K562									SPNS2	0	0.0275	-0.00394115		SPNS2	0	-2.54e-05	-0.00394115		SPNS2	0	-0.00674	-0.00394115
SPNS3	0	0.0600529	-0.0110322	-0.0134755	RPMI	Cri	K562									SPNS3	0	-0.000233	-0.0112842		SPNS3	0	0.00466	-0.0112842		SPNS3	0	0.000138	-0.0112842
SV2A	0	0.560821	0.00244947	0.000615246	RPMI	Cri	K562									SV2A	0	-0.00527084	0.00114761		SV2A	0	-0.00597307	0.00114761		SV2A	0	-0.00102096	0.00114761
SV2B	0	0.455994	-0.00346751	-0.00118256	RPMI	Cri	K562									SV2B	0	5.07e-06	-0.00599298		SV2B	0	0.000221941	-0.00599298		SV2B	0	0.000388813	-0.00599298
SV2C	0	0.893953	-0.0202381	-0.000985296	RPMI	Cri	K562									SV2C	0	-0.00188047	-0.00530147		SV2C	0	-0.00220161	-0.00530147		SV2C	0	-0.00211741	-0.00530147
SVOP	0	0.183	0.00252863	0.00186347	RPMI	Cri	K562									SVOP	0	0.00467183	0.00186		SVOP	0	0.0119626	0.00186		SVOP	0	0.00246056	0.00186
SVOPL	0	0.00649013	-0.0303305	-0.0663554	RPMI	Cri	K562									SVOPL	0	-0.0294553	-0.041652		SVOPL	0	-0.0124085	-0.041652		SVOPL	0	-0.0144337	-0.041652
TAP1	0	0.994652	-0.0625441	-0.000145648	RPMI	Cri	K562									TAP1	0	-0.0199627	-0.0418928		TAP1	0	-0.0154489	-0.0418928		TAP1	0	-0.0348202	-0.0418928
TAP2	0	0.00106404	-0.0447594	-0.133072	RPMI	Cri	K562									TAP2	0	-0.00154903	-0.0859394		TAP2	0	-0.0177114	-0.0859394		TAP2	0	-0.00934489	-0.0859394
TMEM180	0	0.849	0.000686216	4.86e-05	RPMI	Cri	K562									TMEM180	0	0.0366	9.43e-05		TMEM180	0	8.8377e-05	9.43035e-05		TMEM180	0	-0.00363	9.43e-05
UCP1	0	0.793788	-0.00185834	-0.000186383	RPMI	Cri	K562									UCP1	0	0.0168833	-0.000562264		UCP1	0	-0.00066332	-0.000562264		UCP1	0	-0.000733416	-0.000562264
UCP2	0	0.387251	0.00541422	0.0022307	RPMI	Cri	K562									UCP2	0	0.00410071	0.00179751		UCP2	0	0.00842112	0.00179751		UCP2	0	0.000583023	0.00179751
UCP3	0	0.470523	0.00402291	0.00131718	RPMI	Cri	K562									UCP3	0	-0.00437279	0.00153298		UCP3	0	0.0175507	0.00153298		UCP3	0	0.00607507	0.00153298
UNC93A	0	0.644	-0.00212979	-0.000407398	RPMI	Cri	K562									UNC93A	0	-0.000523641	-0.000586		UNC93A	0	-0.000185709	-0.000586		UNC93A	0	-0.000149528	-0.000586
UNC93B1	0	0.261741	-0.018044	-0.0105039	RPMI	Cri	K562									UNC93B1	0	0.00106934	-0.0223205		UNC93B1	0	-0.00454593	-0.0223205		UNC93B1	0	-0.00419121	-0.0223205
XPR1	0	0.0013252	-0.0363918	-0.104725	RPMI	Cri	K562									XPR1	0	-0.000191047	-0.0885525		XPR1	0	-0.0389381	-0.0885525		XPR1	0	-0.0892074	-0.0885525
pseudo_0	1	0.164	-0.0460781	-0.0361282	RPMI	Cri	K562									pseudo_0	1	-0.00123928	6.27e-05		pseudo_0	1	0.00464948	6.26973e-05		pseudo_0	1	-9.61958e-05	6.27e-05
pseudo_1	1	0.181787	-0.00416996	-0.0030876	RPMI	Cri	K562									pseudo_1	1	-0.00158	-0.0129376		pseudo_1	1	3.67e-06	-0.0129376		pseudo_1	1	-0.000274	-0.0129376
pseudo_10	1	0.17888	-0.0384034	-0.0287042	RPMI	Cri	K562									pseudo_10	1	-0.0276643	-0.000874723		pseudo_10	1	-0.0109599	-0.000874723		pseudo_10	1	0.0024628	-0.000874723
pseudo_100	1	0.600602	0.00265597	0.000588065	RPMI	Cri	K562									pseudo_100	1	0.0169049	-0.0226717		pseudo_100	1	-0.000224984	-0.0226717		pseudo_100	1	-0.0319056	-0.0226717
pseudo_101	1	0.0262175	0.00723392	0.0114398	RPMI	Cri	K562									pseudo_101	1	0.000961774	0.00138129		pseudo_101	1	0.000274083	0.00138129		pseudo_101	1	-0.00188459	0.00138129
pseudo_102	1	0.734726	0.00161207	0.000215815	RPMI	Cri	K562									pseudo_102	1	0.0158	0.00200491		pseudo_102	1	-0.00757642	0.00200491		pseudo_102	1	0.000411057	0.00200491
pseudo_103	1	0.877487	-0.00232417	-0.000131919	RPMI	Cri	K562									pseudo_103	1	-0.000107793	-0.00570491		pseudo_103	1	0.00331741	-0.00570491		pseudo_103	1	-0.00230327	-0.00570491
pseudo_104	1	0.413956	-0.0123947	-0.00474774	RPMI	Cri	K562									pseudo_104	1	0.00208293	-0.0177882		pseudo_104	1	-0.0168545	-0.0177882		pseudo_104	1	-0.00440281	-0.0177882
pseudo_105	1	0.508893	0.00301335	0.000884037	RPMI	Cri	K562									pseudo_105	1	-0.00339072	-0.00297966		pseudo_105	1	-0.00287581	-0.00297966		pseudo_105	1	0.00245933	-0.00297966
pseudo_106	1	0.268769	0.00367848	0.00209902	RPMI	Cri	K562									pseudo_106	1	0.000868592	0.000124619		pseudo_106	1	0.00239868	0.000124619		pseudo_106	1	-0.016256	0.000124619
pseudo_107	1	0.159055	0.00636612	0.00508304	RPMI	Cri	K562									pseudo_107	1	-0.00451714	-0.00344825		pseudo_107	1	-0.00122695	-0.00344825		pseudo_107	1	0.000329263	-0.00344825
pseudo_108	1	0.0893767	-0.0513031	-0.0538054	RPMI	Cri	K562									pseudo_108	1	-0.119928	0.000683129		pseudo_108	1	-0.00481082	0.000683129		pseudo_108	1	-0.00789395	0.000683129
pseudo_109	1	0.584128	-0.0155195	-0.00362369	RPMI	Cri	K562									pseudo_109	1	0.00988155	0.00345998		pseudo_109	1	0.00437565	0.00345998		pseudo_109	1	-7.00328e-06	0.00345998
pseudo_11	1	0.919918	0.000271322	9.84e-06	RPMI	Cri	K562									pseudo_11	1	-0.00857083	0.0109866		pseudo_11	1	0.00832411	0.0109866		pseudo_11	1	0.00135891	0.0109866
pseudo_110	1	0.439073	0.00391712	0.00140023	RPMI	Cri	K562									pseudo_110	1	-0.109	-0.000703563		pseudo_110	1	0.00471113	-0.000703563		pseudo_110	1	-0.00217151	-0.000703563
pseudo_111	1	0.79264	-0.0145544	-0.0014689	RPMI	Cri	K562									pseudo_111	1	-0.0184372	-0.00245583		pseudo_111	1	-0.050312	-0.00245583		pseudo_111	1	-0.000695463	-0.00245583
pseudo_112	1	0.766359	0.000400184	4.62e-05	RPMI	Cri	K562									pseudo_112	1	0.00879707	-0.00119583		pseudo_112	1	-0.00717043	-0.00119583		pseudo_112	1	0.000898295	-0.00119583
pseudo_113	1	0.258589	-0.0446844	-0.0262472	RPMI	Cri	K562									pseudo_113	1	-0.00199	-0.00122584		pseudo_113	1	-9.47e-05	-0.00122584		pseudo_113	1	-0.00288	-0.00122584
pseudo_114	1	0.114896	0.00337578	0.0031722	RPMI	Cri	K562									pseudo_114	1	-0.000134778	0.0053878		pseudo_114	1	-0.000515748	0.0053878		pseudo_114	1	-0.0059211	0.0053878
pseudo_115	1	0.210619	0.0179937	0.0121728	RPMI	Cri	K562									pseudo_115	1	-5.50112e-05	-0.00123339		pseudo_115	1	-0.000392893	-0.00123339		pseudo_115	1	0.000261353	-0.00123339
pseudo_116	1	0.385617	0.00470437	0.00194688	RPMI	Cri	K562									pseudo_116	1	0.000445201	-0.00350103		pseudo_116	1	-0.000985962	-0.00350103		pseudo_116	1	0.00284891	-0.00350103
pseudo_117	1	0.289946	-0.00730446	-0.00392748	RPMI	Cri	K562									pseudo_117	1	-0.0137366	-0.0075006		pseudo_117	1	-0.00214472	-0.0075006		pseudo_117	1	0.00539294	-0.0075006
pseudo_118	1	0.568	-0.0118002	-0.00289995	RPMI	Cri	K562									pseudo_118	1	8.08263e-05	0.00159		pseudo_118	1	0.0216593	0.00159		pseudo_118	1	-0.000124655	0.00159
pseudo_119	1	0.877487	-0.0144531	-0.000820348	RPMI	Cri	K562									pseudo_119	1	-3.76244e-05	-0.00167232		pseudo_119	1	0.00140447	-0.00167232		pseudo_119	1	-0.000614118	-0.00167232
pseudo_12	1	0.681558	0.00123802	0.000206127	RPMI	Cri	K562									pseudo_12	1	0.000334	-0.00870114		pseudo_12	1	0.000365	-0.00870114		pseudo_12	1	-5.61e-06	-0.00870114
pseudo_120	1	0.497	-0.00282374	-0.000856188	RPMI	Cri	K562									pseudo_120	1	0.0157045	-0.00025		pseudo_120	1	0.00110782	-0.00025		pseudo_120	1	0.0139036	-0.00025
pseudo_121	1	0.826112	-0.000210344	-1.75e-05	RPMI	Cri	K562									pseudo_121	1	-0.00222	-0.00205523		pseudo_121	1	-0.00186	-0.00205523		pseudo_121	1	-0.00433	-0.00205523
pseudo_122	1	0.604753	0.00174547	0.000381249	RPMI	Cri	K562									pseudo_122	1	-0.0405808	0.000217637		pseudo_122	1	0.00174816	0.000217637		pseudo_122	1	0.0117421	0.000217637
pseudo_123	1	0.88689	2.58e-05	1.35e-06	RPMI	Cri	K562									pseudo_123	1	0.00148	-0.0136378		pseudo_123	1	-0.00348	-0.0136378		pseudo_123	1	-0.00366	-0.0136378
pseudo_124	1	0.2536	-0.00597488	-0.00356013	RPMI	Cri	K562									pseudo_124	1	-0.00146	-0.00499039		pseudo_124	1	0.00589305	-0.00499039		pseudo_124	1	-0.000775976	-0.00499039
pseudo_125	1	0.648023	-0.00209653	-0.000395005	RPMI	Cri	K562									pseudo_125	1	-0.00015331	-0.00444782		pseudo_125	1	-0.00191334	-0.00444782		pseudo_125	1	0.000546301	-0.00444782
pseudo_126	1	0.0083634	0.0125258	0.0260238	RPMI	Cri	K562									pseudo_126	1	-1.65e-05	-0.0189514		pseudo_126	1	-0.0374013	-0.0189514		pseudo_126	1	-0.000815845	-0.0189514
pseudo_127	1	0.303038	-0.00436974	-0.00226573	RPMI	Cri	K562									pseudo_127	1	-0.0104373	0.0128988		pseudo_127	1	0.0107193	0.0128988		pseudo_127	1	0.000391529	0.0128988
pseudo_128	1	0.654	-0.0249463	-0.00459302	RPMI	Cri	K562									pseudo_128	1	-0.0104	0.000129		pseudo_128	1	0.0121	0.000129		pseudo_128	1	6.95e-05	0.000129
pseudo_129	1	0.140137	0.00648097	0.00553117	RPMI	Cri	K562									pseudo_129	1	0.00594068	-0.0153589		pseudo_129	1	-0.0160735	-0.0153589		pseudo_129	1	-0.00582656	-0.0153589
pseudo_13	1	0.688125	-0.00130513	-0.000211866	RPMI	Cri	K562									pseudo_13	1	-0.0241	-0.00146102		pseudo_13	1	-0.00352576	-0.00146102		pseudo_13	1	2.59682e-05	-0.00146102
pseudo_130	1	0.182274	0.00513375	0.00379525	RPMI	Cri	K562									pseudo_130	1	-0.000318636	-0.00122704		pseudo_130	1	0.00208749	-0.00122704		pseudo_130	1	-0.00262574	-0.00122704
pseudo_131	1	0.863415	-0.000187786	-1.2e-05	RPMI	Cri	K562									pseudo_131	1	0.00117928	-0.0369037		pseudo_131	1	-0.0180979	-0.0369037		pseudo_131	1	-0.00717359	-0.0369037
pseudo_132	1	0.493727	0.00194425	0.000595939	RPMI	Cri	K562									pseudo_132	1	0.0214868	0.00842377		pseudo_132	1	-0.0029662	0.00842377		pseudo_132	1	0.00654373	0.00842377
pseudo_133	1	0.0190977	-0.00663737	-0.0114098	RPMI	Cri	K562									pseudo_133	1	-0.00101176	-0.000326805		pseudo_133	1	0.00204593	-0.000326805		pseudo_133	1	0.00592508	-0.000326805
pseudo_134	1	0.528189	0.00831215	0.00230422	RPMI	Cri	K562									pseudo_134	1	-0.0368736	-0.00130871		pseudo_134	1	0.0133935	-0.00130871		pseudo_134	1	1.40881e-05	-0.00130871
pseudo_135	1	0.897488	0.00025842	1.21e-05	RPMI	Cri	K562									pseudo_135	1	0.00719287	0.00640053		pseudo_135	1	0.00667728	0.00640053		pseudo_135	1	-0.000848135	0.00640053
pseudo_136	1	0.742595	-0.0109928	-0.00142081	RPMI	Cri	K562									pseudo_136	1	-0.00876415	0.000350421		pseudo_136	1	-0.00121442	0.000350421		pseudo_136	1	-0.000947455	0.000350421
pseudo_137	1	0.251	-0.00580417	-0.00348925	RPMI	Cri	K562									pseudo_137	1	0.00264075	-0.000771		pseudo_137	1	-0.00572364	-0.000771		pseudo_137	1	-0.00484289	-0.000771
pseudo_138	1	0.122638	-0.0257265	-0.0234465	RPMI	Cri	K562									pseudo_138	1	-0.00301	-0.0077591		pseudo_138	1	-0.00431505	-0.0077591		pseudo_138	1	0.000318094	-0.0077591
pseudo_139	1	0.39631	0.00265029	0.00106532	RPMI	Cri	K562									pseudo_139	1	-0.000408	-0.009054		pseudo_139	1	-0.00285751	-0.009054		pseudo_139	1	0.0486694	-0.009054
pseudo_14	1	0.911646	0.00177604	7.14e-05	RPMI	Cri	K562									pseudo_14	1	0.0117949	0.00543932		pseudo_14	1	0.0195237	0.00543932		pseudo_14	1	-2.90661e-05	0.00543932
pseudo_140	1	0.707	-0.00178388	-0.000268775	RPMI	Cri	K562									pseudo_140	1	-0.00338878	7.51e-05		pseudo_140	1	0.000216677	7.51065e-05		pseudo_140	1	0.00291733	7.51e-05
pseudo_141	1	0.16351	0.00480928	0.00378228	RPMI	Cri	K562									pseudo_141	1	-2.91713e-05	-0.00314335		pseudo_141	1	0.000533545	-0.00314335		pseudo_141	1	0.00636482	-0.00314335
pseudo_142	1	0.445265	0.0024134	0.000848024	RPMI	Cri	K562									pseudo_142	1	0.000194	0.00254599		pseudo_142	1	-0.000339	0.00254599		pseudo_142	1	8.68e-05	0.00254599
pseudo_143	1	0.42684	-0.00250897	-0.000927656	RPMI	Cri	K562									pseudo_143	1	0.000830266	-0.000410071		pseudo_143	1	0.00472629	-0.000410071		pseudo_143	1	-4.37741e-06	-0.000410071
pseudo_144	1	0.344637	0.00439655	0.00203402	RPMI	Cri	K562									pseudo_144	1	0.0105	-0.000549176		pseudo_144	1	-0.0136	-0.000549176		pseudo_144	1	-0.00363	-0.000549176
pseudo_145	1	0.788051	0.00162558	0.000168159	RPMI	Cri	K562									pseudo_145	1	1.76279e-05	-0.00107043		pseudo_145	1	0.00698219	-0.00107043		pseudo_145	1	-0.000170897	-0.00107043
pseudo_146	1	0.884538	0.000124743	6.65e-06	RPMI	Cri	K562									pseudo_146	1	-0.113	-0.0123184		pseudo_146	1	-0.00274921	-0.0123184		pseudo_146	1	-0.00821125	-0.0123184
pseudo_147	1	0.833079	-0.00417313	-0.000330987	RPMI	Cri	K562									pseudo_147	1	-0.000112101	-0.0203821		pseudo_147	1	-0.00742225	-0.0203821		pseudo_147	1	-0.00564132	-0.0203821
pseudo_148	1	0.113192	0.00669999	0.00633943	RPMI	Cri	K562									pseudo_148	1	-0.00556645	0.00143561		pseudo_148	1	0.00524637	0.00143561		pseudo_148	1	-0.00282863	0.00143561
pseudo_149	1	0.767496	-0.0467995	-0.00537838	RPMI	Cri	K562									pseudo_149	1	0.0146115	-0.000110183		pseudo_149	1	0.0203115	-0.000110183		pseudo_149	1	-2.03509e-05	-0.000110183
pseudo_15	1	0.0413728	-0.0248294	-0.0343462	RPMI	Cri	K562									pseudo_15	1	0.0110971	-0.012956		pseudo_15	1	-0.00102641	-0.012956		pseudo_15	1	-0.000929259	-0.012956
pseudo_150	1	0.854057	-0.0139089	-0.00095294	RPMI	Cri	K562									pseudo_150	1	1.45948e-07	-0.00417775		pseudo_150	1	0.0022356	-0.00417775		pseudo_150	1	-0.00283803	-0.00417775
pseudo_151	1	0.335589	-0.0417505	-0.0197977	RPMI	Cri	K562									pseudo_151	1	0.000561868	0.000402583		pseudo_151	1	0.00407991	0.000402583		pseudo_151	1	-0.000161566	0.000402583
pseudo_152	1	0.129	0.00524862	0.0046634	RPMI	Cri	K562									pseudo_152	1	0.00191053	0.00184		pseudo_152	1	0.0119527	0.00184		pseudo_152	1	-3.58111e-05	0.00184
pseudo_153	1	0.663	-0.000881178	-0.000157229	RPMI	Cri	K562									pseudo_153	1	-0.0138282	4.86e-05		pseudo_153	1	-0.00309304	4.8585e-05		pseudo_153	1	-0.000866169	4.86e-05
pseudo_154	1	0.0498983	0.0069017	0.00898542	RPMI	Cri	K562									pseudo_154	1	0.00453342	-0.00328449		pseudo_154	1	-0.00156171	-0.00328449		pseudo_154	1	-0.00587558	-0.00328449
pseudo_155	1	0.181787	-0.0100428	-0.00743604	RPMI	Cri	K562									pseudo_155	1	-0.000474873	-0.0282215		pseudo_155	1	-0.0202559	-0.0282215		pseudo_155	1	0.0095136	-0.0282215
pseudo_156	1	0.222	0.00559264	0.00365913	RPMI	Cri	K562									pseudo_156	1	-0.0758031	-0.00248		pseudo_156	1	-0.0135617	-0.00248		pseudo_156	1	0.000546801	-0.00248
pseudo_157	1	0.569887	-0.012166	-0.00297108	RPMI	Cri	K562									pseudo_157	1	-0.00674	0.00272726		pseudo_157	1	0.00708328	0.00272726		pseudo_157	1	-0.0143729	0.00272726
pseudo_158	1	0.809909	-0.00150901	-0.000138171	RPMI	Cri	K562									pseudo_158	1	0.00121	-0.0010858		pseudo_158	1	-5.2352e-07	-0.0010858		pseudo_158	1	0.0123	-0.0010858
pseudo_159	1	0.804142	-0.000866836	-8.21e-05	RPMI	Cri	K562									pseudo_159	1	4.24934e-05	-0.00379414		pseudo_159	1	-0.011998	-0.00379414		pseudo_159	1	-0.00658369	-0.00379414
pseudo_16	1	0.297478	-0.00875273	-0.0046087	RPMI	Cri	K562									pseudo_16	1	0.000973207	-0.0072		pseudo_16	1	-0.0060389	-0.0072		pseudo_16	1	-0.00058308	-0.0072
pseudo_160	1	0.00166126	0.0108942	0.0302812	RPMI	Cri	K562									pseudo_160	1	-0.00168	0.00033336		pseudo_160	1	0.00688016	0.00033336		pseudo_160	1	4.77558e-07	0.00033336
pseudo_161	1	0.465045	-0.025597	-0.00851114	RPMI	Cri	K562									pseudo_161	1	-0.0127495	-0.00200248		pseudo_161	1	-0.0197694	-0.00200248		pseudo_161	1	0.00732016	-0.00200248
pseudo_162	1	0.0167	-0.012352	-0.021946	RPMI	Cri	K562									pseudo_162	1	-0.00297741	0.00691		pseudo_162	1	-0.00400322	0.00691		pseudo_162	1	0.000141642	0.00691
pseudo_163	1	0.978018	-0.0415987	-0.000401568	RPMI	Cri	K562									pseudo_163	1	-4.76e-06	-0.00069043		pseudo_163	1	-0.00085	-0.00069043		pseudo_163	1	0.00128	-0.00069043
pseudo_164	1	0.0190216	0.0081539	0.0140308	RPMI	Cri	K562									pseudo_164	1	0.000301953	0.00812796		pseudo_164	1	0.00028382	0.00812796		pseudo_164	1	-0.0239068	0.00812796
pseudo_165	1	0.577	-0.00136568	-0.00032617	RPMI	Cri	K562									pseudo_165	1	0.00557506	6.53e-05		pseudo_165	1	-0.0026043	6.53047e-05		pseudo_165	1	0.0079156	6.53e-05
pseudo_166	1	0.0139595	0.00929163	0.0172372	RPMI	Cri	K562									pseudo_166	1	0.0200877	-0.00622936		pseudo_166	1	0.00416793	-0.00622936		pseudo_166	1	0.00211173	-0.00622936
pseudo_167	1	0.279883	-0.00881297	-0.00487378	RPMI	Cri	K562									pseudo_167	1	-0.00590459	-0.00477171		pseudo_167	1	-0.00418933	-0.00477171		pseudo_167	1	-0.00922019	-0.00477171
pseudo_168	1	0.0176248	0.0104589	0.0183437	RPMI	Cri	K562									pseudo_168	1	0.000170576	-0.00362309		pseudo_168	1	-0.00361511	-0.00362309		pseudo_168	1	-0.0157666	-0.00362309
pseudo_169	1	0.744848	-0.00176953	-0.000226381	RPMI	Cri	K562									pseudo_169	1	0.000228373	0.00235047		pseudo_169	1	-0.00362065	0.00235047		pseudo_169	1	-5.78752e-06	0.00235047
pseudo_17	1	0.929383	-0.00752642	-0.00023938	RPMI	Cri	K562									pseudo_17	1	-0.00398067	-0.00497497		pseudo_17	1	0.00445652	-0.00497497		pseudo_17	1	-0.00220347	-0.00497497
pseudo_170	1	0.121918	0.00648638	0.00592811	RPMI	Cri	K562									pseudo_170	1	0.0111781	0.00145625		pseudo_170	1	-0.0169547	0.00145625		pseudo_170	1	0.00952641	0.00145625
pseudo_171	1	0.476959	-0.00308483	-0.000991834	RPMI	Cri	K562									pseudo_171	1	-0.000396	0.00069857		pseudo_171	1	0.0181972	0.00069857		pseudo_171	1	0.00184216	0.00069857
pseudo_172	1	0.479731	0.00204826	0.000653399	RPMI	Cri	K562									pseudo_172	1	-0.0155	0.00361302		pseudo_172	1	0.00156451	0.00361302		pseudo_172	1	0.00245053	0.00361302
pseudo_173	1	0.630985	0.00462504	0.000924921	RPMI	Cri	K562									pseudo_173	1	-0.0481118	-0.0300646		pseudo_173	1	-0.00295898	-0.0300646		pseudo_173	1	-0.000583669	-0.0300646
pseudo_174	1	0.91519	0.000551751	2.12e-05	RPMI	Cri	K562									pseudo_174	1	-0.0118	0.000596989		pseudo_174	1	-0.00182575	0.000596989		pseudo_174	1	-0.00522346	0.000596989
pseudo_175	1	0.180814	-0.00577456	-0.00428916	RPMI	Cri	K562									pseudo_175	1	-0.00559829	-0.00565731		pseudo_175	1	0.00189596	-0.00565731		pseudo_175	1	-0.00233436	-0.00565731
pseudo_176	1	0.286565	0.00400464	0.00217363	RPMI	Cri	K562									pseudo_176	1	-0.0328437	0.00671183		pseudo_176	1	-0.00415675	0.00671183		pseudo_176	1	-0.00867516	0.00671183
pseudo_177	1	0.119777	0.00529068	0.00487602	RPMI	Cri	K562									pseudo_177	1	0.00879731	-0.00138909		pseudo_177	1	0.00738998	-0.00138909		pseudo_177	1	-0.00426868	-0.00138909
pseudo_178	1	0.502228	-0.00246412	-0.000737015	RPMI	Cri	K562									pseudo_178	1	0.00313185	-0.00020785		pseudo_178	1	-0.00791465	-0.00020785		pseudo_178	1	-0.0146062	-0.00020785
pseudo_179	1	0.671753	-0.0235092	-0.00406216	RPMI	Cri	K562									pseudo_179	1	-0.028	-0.00330547		pseudo_179	1	-0.00129851	-0.00330547		pseudo_179	1	-0.00139107	-0.00330547
pseudo_18	1	0.0427269	-0.00615482	-0.00842778	RPMI	Cri	K562									pseudo_18	1	0.00578994	-0.00066723		pseudo_18	1	-0.000398338	-0.00066723		pseudo_18	1	-0.00870306	-0.00066723
pseudo_180	1	0.715734	0.00104776	0.000152185	RPMI	Cri	K562									pseudo_180	1	7.97999e-05	-0.0404675		pseudo_180	1	-0.0185935	-0.0404675		pseudo_180	1	-0.0121193	-0.0404675
pseudo_181	1	0.411407	0.00439342	0.00169467	RPMI	Cri	K562									pseudo_181	1	0.00365	-0.000494896		pseudo_181	1	-0.0064	-0.000494896		pseudo_181	1	-0.00302	-0.000494896
pseudo_182	1	0.327432	-0.00172967	-0.00083868	RPMI	Cri	K562									pseudo_182	1	0.000129816	-0.024127		pseudo_182	1	-0.0128439	-0.024127		pseudo_182	1	-8.06827e-06	-0.024127
pseudo_183	1	0.77433	-0.00366703	-0.000407311	RPMI	Cri	K562									pseudo_183	1	9.41054e-05	-0.0219662		pseudo_183	1	0.0034408	-0.0219662		pseudo_183	1	-0.0123894	-0.0219662
pseudo_184	1	0.417369	-0.0183232	-0.00695329	RPMI	Cri	K562									pseudo_184	1	0.00737393	0.00443389		pseudo_184	1	0.00293266	0.00443389		pseudo_184	1	-0.010745	0.00443389
pseudo_185	1	0.978	0.000938336	9.06e-06	RPMI	Cri	K562									pseudo_185	1	-0.00962439	2.03e-05		pseudo_185	1	-0.00763173	2.02852e-05		pseudo_185	1	-0.00365134	2.03e-05
pseudo_186	1	0.995841	-0.00898219	-1.63e-05	RPMI	Cri	K562									pseudo_186	1	0.00282	-0.000250836		pseudo_186	1	-9.19086e-05	-0.000250836		pseudo_186	1	0.000522	-0.000250836
pseudo_187	1	0.293354	-0.00723838	-0.00385522	RPMI	Cri	K562									pseudo_187	1	0.00405	-0.0119349		pseudo_187	1	-0.00446	-0.0119349		pseudo_187	1	-0.00058	-0.0119349
pseudo_188	1	0.539942	-0.00300181	-0.000803443	RPMI	Cri	K562									pseudo_188	1	-0.0019463	0.000112894		pseudo_188	1	-0.00339929	0.000112894		pseudo_188	1	-0.00465345	0.000112894
pseudo_189	1	0.37	-0.00563787	-0.00243237	RPMI	Cri	K562									pseudo_189	1	0.00389705	-0.000565		pseudo_189	1	-0.00115289	-0.000565		pseudo_189	1	7.26459e-05	-0.000565
pseudo_19	1	0.607875	0.00247679	0.000535445	RPMI	Cri	K562									pseudo_19	1	-0.000631639	-0.0162039		pseudo_19	1	-0.00481276	-0.0162039		pseudo_19	1	-0.0060935	-0.0162039
pseudo_190	1	0.310084	0.00173792	0.000883767	RPMI	Cri	K562									pseudo_190	1	-0.0498958	0.00935267		pseudo_190	1	0.00652454	0.00935267		pseudo_190	1	-0.000359519	0.00935267
pseudo_191	1	0.144184	0.00523393	0.00440217	RPMI	Cri	K562									pseudo_191	1	0.00486953	0.00474425		pseudo_191	1	0.00430214	0.00474425		pseudo_191	1	0.00115156	0.00474425
pseudo_192	1	0.529163	-8.36e-05	-2.31e-05	RPMI	Cri	K562									pseudo_192	1	-0.00294	-0.0202062		pseudo_192	1	-0.00745	-0.0202062		pseudo_192	1	-0.000596	-0.0202062
pseudo_193	1	0.169905	-0.00746394	-0.0057457	RPMI	Cri	K562									pseudo_193	1	-0.0268444	0.000143881		pseudo_193	1	0.000563284	0.000143881		pseudo_193	1	-0.00692477	0.000143881
pseudo_194	1	0.453298	-0.00439719	-0.00151095	RPMI	Cri	K562									pseudo_194	1	0.00722	-0.00882874		pseudo_194	1	-0.000735	-0.00882874		pseudo_194	1	0.000191	-0.00882874
pseudo_195	1	0.210076	-0.00499392	-0.00338399	RPMI	Cri	K562									pseudo_195	1	0.0023	-0.00629049		pseudo_195	1	5.2231e-05	-0.00629049		pseudo_195	1	0.000101	-0.00629049
pseudo_196	1	0.622538	-0.00172996	-0.000356084	RPMI	Cri	K562									pseudo_196	1	0.00232	-0.00333416		pseudo_196	1	0.000265	-0.00333416		pseudo_196	1	-0.000763	-0.00333416
pseudo_197	1	0.113531	0.00599021	0.00566006	RPMI	Cri	K562									pseudo_197	1	-0.000174	-0.000908317		pseudo_197	1	-0.00385	-0.000908317		pseudo_197	1	-0.000248	-0.000908317
pseudo_198	1	0.543889	0.000447617	0.00011839	RPMI	Cri	K562									pseudo_198	1	-0.00168216	-0.00248325		pseudo_198	1	-0.00427237	-0.00248325		pseudo_198	1	0.00122729	-0.00248325
pseudo_199	1	0.427707	0.00265249	0.000978379	RPMI	Cri	K562									pseudo_199	1	-0.00168	-0.00511341		pseudo_199	1	-0.000771983	-0.00511341		pseudo_199	1	-0.00674429	-0.00511341
pseudo_2	1	0.433806	0.00174181	0.000631763	RPMI	Cri	K562									pseudo_2	1	-0.011151	0.00165226		pseudo_2	1	0.000972453	0.00165226		pseudo_2	1	0.000171546	0.00165226
pseudo_20	1	0.0352644	-0.00935137	-0.0135844	RPMI	Cri	K562									pseudo_20	1	0.0334864	0.0109605		pseudo_20	1	-0.00295738	0.0109605		pseudo_20	1	-0.00308275	0.0109605
pseudo_200	1	0.572925	-0.0132948	-0.00321604	RPMI	Cri	K562									pseudo_200	1	0.00635844	-0.00675314		pseudo_200	1	0.00141168	-0.00675314		pseudo_200	1	0.000229304	-0.00675314
pseudo_201	1	0.0544049	-0.0562484	-0.0711183	RPMI	Cri	K562									pseudo_201	1	-0.0234	-0.00348544		pseudo_201	1	-1.8e-05	-0.00348544		pseudo_201	1	-0.00184	-0.00348544
pseudo_202	1	0.838895	-0.00625388	-0.000477124	RPMI	Cri	K562									pseudo_202	1	0.00249362	0.00475277		pseudo_202	1	-0.00636339	0.00475277		pseudo_202	1	-0.0151869	0.00475277
pseudo_203	1	0.654461	-0.00303717	-0.000559192	RPMI	Cri	K562									pseudo_203	1	-0.000184517	0.00378685		pseudo_203	1	-0.00184868	0.00378685		pseudo_203	1	-3.91419e-06	0.00378685
pseudo_204	1	0.470523	0.000612634	0.000200588	RPMI	Cri	K562									pseudo_204	1	0.00217167	-0.00314397		pseudo_204	1	-0.000798339	-0.00314397		pseudo_204	1	-0.043324	-0.00314397
pseudo_205	1	0.579023	-0.00067958	-0.000161267	RPMI	Cri	K562									pseudo_205	1	0.000146459	-0.00248595		pseudo_205	1	-0.00599217	-0.00248595		pseudo_205	1	0.00273934	-0.00248595
pseudo_206	1	0.322	-0.00434914	-0.0021386	RPMI	Cri	K562									pseudo_206	1	-0.00222	-0.0263		pseudo_206	1	-0.0112929	-0.0263		pseudo_206	1	-0.005897	-0.0263
pseudo_207	1	0.725	-0.0209823	-0.00293482	RPMI	Cri	K562									pseudo_207	1	0.000199015	-0.00475		pseudo_207	1	-0.0151366	-0.00475		pseudo_207	1	0.000122435	-0.00475
pseudo_208	1	0.600602	0.00551684	0.0012215	RPMI	Cri	K562									pseudo_208	1	0.00109951	-0.0046799		pseudo_208	1	-0.00588469	-0.0046799		pseudo_208	1	-1.13348e-05	-0.0046799
pseudo_209	1	0.176009	-0.0509637	-0.0384504	RPMI	Cri	K562									pseudo_209	1	-0.00355805	-0.000898687		pseudo_209	1	0.000146794	-0.000898687		pseudo_209	1	-0.000192593	-0.000898687
pseudo_21	1	0.985146	0.000277853	1.81e-06	RPMI	Cri	K562									pseudo_21	1	-0.0171283	-0.0107084		pseudo_21	1	-0.0167454	-0.0107084		pseudo_21	1	-0.000753924	-0.0107084
pseudo_210	1	0.391353	0.00347044	0.00141397	RPMI	Cri	K562									pseudo_210	1	-7.31427e-05	-0.00039607		pseudo_210	1	-0.00963182	-0.00039607		pseudo_210	1	-7.05844e-05	-0.00039607
pseudo_211	1	0.940043	-0.00880696	-0.000236488	RPMI	Cri	K562									pseudo_211	1	0.0020449	0.000512892		pseudo_211	1	0.00937661	0.000512892		pseudo_211	1	0.0161843	0.000512892
pseudo_212	1	0.134232	-0.0449162	-0.0391734	RPMI	Cri	K562									pseudo_212	1	0.000110054	0.00382515		pseudo_212	1	-0.00139859	0.00382515		pseudo_212	1	0.000471711	0.00382515
pseudo_213	1	0.730242	-0.0125424	-0.00171244	RPMI	Cri	K562									pseudo_213	1	0.000619592	0.000398149		pseudo_213	1	0.00169915	0.000398149		pseudo_213	1	0.00145108	0.000398149
pseudo_214	1	0.776612	4.98e-06	5.46e-07	RPMI	Cri	K562									pseudo_214	1	0.000143462	-0.00148321		pseudo_214	1	-0.00354276	-0.00148321		pseudo_214	1	-0.000310067	-0.00148321
pseudo_215	1	0.865757	0.00101318	6.34e-05	RPMI	Cri	K562									pseudo_215	1	-0.00498787	0.00115509		pseudo_215	1	-0.0021995	0.00115509		pseudo_215	1	9.25026e-05	0.00115509
pseudo_216	1	0.211	0.00500787	0.00338223	RPMI	Cri	K562									pseudo_216	1	-0.000496717	-0.00578		pseudo_216	1	0.0062541	-0.00578		pseudo_216	1	0.000603785	-0.00578
pseudo_217	1	0.632044	-0.0038608	-0.000769274	RPMI	Cri	K562									pseudo_217	1	-0.00312622	-0.0157965		pseudo_217	1	0.00208498	-0.0157965		pseudo_217	1	-0.000639772	-0.0157965
pseudo_218	1	0.123725	-0.00310628	-0.00281908	RPMI	Cri	K562									pseudo_218	1	-0.106369	-0.0124669		pseudo_218	1	-0.0044334	-0.0124669		pseudo_218	1	-0.000129828	-0.0124669
pseudo_219	1	0.974454	-0.00146618	-1.65e-05	RPMI	Cri	K562									pseudo_219	1	-0.00153061	-0.000220892		pseudo_219	1	0.00365628	-0.000220892		pseudo_219	1	-0.000219478	-0.000220892
pseudo_22	1	0.781182	0.000417715	4.48e-05	RPMI	Cri	K562									pseudo_22	1	-0.00980336	0.00212979		pseudo_22	1	0.0014174	0.00212979		pseudo_22	1	-6.18741e-05	0.00212979
pseudo_220	1	0.75049	-0.00166177	-0.000207148	RPMI	Cri	K562									pseudo_220	1	-9.43e-05	-0.00607489		pseudo_220	1	0.0157132	-0.00607489		pseudo_220	1	-0.000369028	-0.00607489
pseudo_221	1	0.402978	-0.00367804	-0.00145179	RPMI	Cri	K562									pseudo_221	1	0.000775469	-0.000954891		pseudo_221	1	-0.00286565	-0.000954891		pseudo_221	1	-0.00318017	-0.000954891
pseudo_222	1	0.428575	-0.0334088	-0.0122935	RPMI	Cri	K562									pseudo_222	1	0.000408721	0.00289538		pseudo_222	1	0.00126814	0.00289538		pseudo_222	1	-5.42755e-05	0.00289538
pseudo_223	1	0.1953	0.00562761	0.00399166	RPMI	Cri	K562									pseudo_223	1	-0.00139295	-0.0112486		pseudo_223	1	-0.00131948	-0.0112486		pseudo_223	1	-0.000189494	-0.0112486
pseudo_224	1	0.341604	-0.00469954	-0.00219223	RPMI	Cri	K562									pseudo_224	1	0.00537093	0.00142819		pseudo_224	1	-0.00833913	0.00142819		pseudo_224	1	0.0123692	0.00142819
pseudo_225	1	0.0794641	-0.0283484	-0.0311784	RPMI	Cri	K562									pseudo_225	1	-0.00333133	0.000256773		pseudo_225	1	-0.00234072	0.000256773		pseudo_225	1	-0.000419357	0.000256773
pseudo_226	1	0.937673	-0.00200408	-5.6e-05	RPMI	Cri	K562									pseudo_226	1	0.000864	-0.000700026		pseudo_226	1	-0.00326838	-0.000700026		pseudo_226	1	-0.00744429	-0.000700026
pseudo_227	1	0.196	0.00516654	0.00365872	RPMI	Cri	K562									pseudo_227	1	0.000834473	0.000183		pseudo_227	1	-0.000271938	0.000183		pseudo_227	1	-0.000244933	0.000183
pseudo_228	1	0.660924	-0.0432388	-0.00777642	RPMI	Cri	K562									pseudo_228	1	-0.00395562	-0.0068189		pseudo_228	1	-0.00456757	-0.0068189		pseudo_228	1	0.00415724	-0.0068189
pseudo_229	1	0.444377	-0.00306536	-0.00107977	RPMI	Cri	K562									pseudo_229	1	-0.00556397	0.00187571		pseudo_229	1	0.0204668	0.00187571		pseudo_229	1	0.00750859	0.00187571
pseudo_23	1	0.279221	-0.020138	-0.0111575	RPMI	Cri	K562									pseudo_23	1	-4.48586e-05	-0.00336297		pseudo_23	1	0.0153711	-0.00336297		pseudo_23	1	0.000255473	-0.00336297
pseudo_230	1	0.174586	-0.0560111	-0.0424559	RPMI	Cri	K562									pseudo_230	1	-0.00839011	0.00121694		pseudo_230	1	-0.00294617	0.00121694		pseudo_230	1	0.00432805	0.00121694
pseudo_231	1	0.862244	-0.00920242	-0.000592359	RPMI	Cri	K562									pseudo_231	1	-0.000198042	-0.00016432		pseudo_231	1	0.000163835	-0.00016432		pseudo_231	1	-0.0763702	-0.00016432
pseudo_232	1	0.429444	-0.00849878	-0.00311984	RPMI	Cri	K562									pseudo_232	1	-0.0143	-0.00733215		pseudo_232	1	-0.0012076	-0.00733215		pseudo_232	1	8.51177e-05	-0.00733215
pseudo_233	1	0.437	0.00268062	0.000962898	RPMI	Cri	K562									pseudo_233	1	-0.000244989	0.0021		pseudo_233	1	0.00610907	0.0021		pseudo_233	1	-0.00938339	0.0021
pseudo_234	1	0.287	-0.0139258	-0.00755861	RPMI	Cri	K562									pseudo_234	1	0.000991746	-0.00236		pseudo_234	1	-0.0122685	-0.00236		pseudo_234	1	-0.0295102	-0.00236
pseudo_235	1	0.227936	0.00403978	0.0025943	RPMI	Cri	K562									pseudo_235	1	0.0025161	-0.00400684		pseudo_235	1	0.0149394	-0.00400684		pseudo_235	1	-0.0350995	-0.00400684
pseudo_236	1	0.80299	0.000108215	1.03e-05	RPMI	Cri	K562									pseudo_236	1	-2.88831e-07	0.00104627		pseudo_236	1	-0.00198557	0.00104627		pseudo_236	1	-8.92538e-06	0.00104627
pseudo_237	1	0.0150986	0.00883048	0.0160809	RPMI	Cri	K562									pseudo_237	1	-0.010038	0.00194758		pseudo_237	1	-0.000566972	0.00194758		pseudo_237	1	0.00306019	0.00194758
pseudo_238	1	0.592	0.00171179	0.000389313	RPMI	Cri	K562									pseudo_238	1	7.69293e-05	3.94e-07		pseudo_238	1	-0.00416433	3.94e-07		pseudo_238	1	0.000762112	3.94e-07
pseudo_239	1	0.456894	0.00323978	0.00110212	RPMI	Cri	K562									pseudo_239	1	0.00389169	0.00622391		pseudo_239	1	-0.00379607	0.00622391		pseudo_239	1	-0.00288853	0.00622391
pseudo_24	1	0.566	-0.0116272	-0.0028754	RPMI	Cri	K562									pseudo_24	1	-0.00610341	0.00048		pseudo_24	1	0.000735893	0.00048		pseudo_24	1	-0.00402173	0.00048
pseudo_240	1	0.381	0.00148159	0.000621332	RPMI	Cri	K562									pseudo_240	1	-0.00343993	0.00225		pseudo_240	1	0.000868569	0.00225		pseudo_240	1	0.00299885	0.00225
pseudo_241	1	0.218	0.00440537	0.00291645	RPMI	Cri	K562									pseudo_241	1	0.0194895	-0.0182		pseudo_241	1	-0.0138495	-0.0182		pseudo_241	1	0.000843714	-0.0182
pseudo_242	1	0.612049	-0.0120315	-0.00256529	RPMI	Cri	K562									pseudo_242	1	0.0168527	0.000881994		pseudo_242	1	-0.00037805	0.000881994		pseudo_242	1	-7.10284e-06	0.000881994
pseudo_243	1	0.725768	-0.00572328	-0.000796694	RPMI	Cri	K562									pseudo_243	1	-0.00206	-0.00774867		pseudo_243	1	-0.010473	-0.00774867		pseudo_243	1	-1.44991e-06	-0.00774867
pseudo_244	1	0.905	0.00142318	6.2e-05	RPMI	Cri	K562									pseudo_244	1	-0.00252	-0.000436		pseudo_244	1	0.000992	-0.000436		pseudo_244	1	0.0252	-0.000436
pseudo_245	1	0.70575	-0.0038219	-0.000578442	RPMI	Cri	K562									pseudo_245	1	-1.65e-05	-0.00403937		pseudo_245	1	0.000186018	-0.00403937		pseudo_245	1	0.0132359	-0.00403937
pseudo_246	1	0.676104	0.00143157	0.000243347	RPMI	Cri	K562									pseudo_246	1	-0.0104	0.00827063		pseudo_246	1	-0.00287	0.00827063		pseudo_246	1	0.00493	0.00827063
pseudo_247	1	0.91519	-0.00188992	-7.27e-05	RPMI	Cri	K562									pseudo_247	1	0.00163	0.000634217		pseudo_247	1	-0.0133	0.000634217		pseudo_247	1	6.51e-05	0.000634217
pseudo_248	1	0.546858	-0.00276445	-0.000724633	RPMI	Cri	K562									pseudo_248	1	0.00358	-0.000295077		pseudo_248	1	0.00386961	-0.000295077		pseudo_248	1	0.0028833	-0.000295077
pseudo_249	1	0.191221	-0.0515599	-0.0370439	RPMI	Cri	K562									pseudo_249	1	0.0127513	-0.0173277		pseudo_249	1	-0.00693208	-0.0173277		pseudo_249	1	-0.00315565	-0.0173277
pseudo_25	1	0.808755	-0.00213576	-0.000196881	RPMI	Cri	K562									pseudo_25	1	-0.00213138	0.00178167		pseudo_25	1	0.00753602	0.00178167		pseudo_25	1	-0.00480243	0.00178167
pseudo_250	1	0.584	0.00968833	0.00226215	RPMI	Cri	K562									pseudo_250	1	-0.00496	-0.000406		pseudo_250	1	-0.0433321	-0.000406		pseudo_250	1	-0.00995119	-0.000406
pseudo_251	1	0.489974	-0.0074775	-0.00231673	RPMI	Cri	K562									pseudo_251	1	0.00181013	-0.00487038		pseudo_251	1	0.00397749	-0.00487038		pseudo_251	1	0.000843274	-0.00487038
pseudo_252	1	0.110174	-0.00697075	-0.00667744	RPMI	Cri	K562									pseudo_252	1	-0.000186	0.00199604		pseudo_252	1	5.13e-06	0.00199604		pseudo_252	1	9.05e-05	0.00199604
pseudo_253	1	0.478806	-0.0105472	-0.00337341	RPMI	Cri	K562									pseudo_253	1	-0.0137595	-0.00593844		pseudo_253	1	-0.000121091	-0.00593844		pseudo_253	1	6.01686e-06	-0.00593844
pseudo_254	1	0.700224	-0.00127491	-0.000197309	RPMI	Cri	K562									pseudo_254	1	-0.000896	-0.00120917		pseudo_254	1	-0.000294	-0.00120917		pseudo_254	1	-0.00599	-0.00120917
pseudo_255	1	0.319404	-0.0127477	-0.00631851	RPMI	Cri	K562									pseudo_255	1	0.000943965	0.00189398		pseudo_255	1	0.0081364	0.00189398		pseudo_255	1	-0.0177904	0.00189398
pseudo_256	1	0.888067	-0.000829726	-4.28e-05	RPMI	Cri	K562									pseudo_256	1	-0.0469	-0.00357329		pseudo_256	1	-0.00970002	-0.00357329		pseudo_256	1	-0.0130095	-0.00357329
pseudo_257	1	0.359277	0.00358023	0.00159167	RPMI	Cri	K562									pseudo_257	1	-0.00261056	-0.0117039		pseudo_257	1	0.00563964	-0.0117039		pseudo_257	1	0.00567345	-0.0117039
pseudo_258	1	0.70575	-0.0160195	-0.00242454	RPMI	Cri	K562									pseudo_258	1	0.0111897	-0.00105551		pseudo_258	1	0.00101984	-0.00105551		pseudo_258	1	-0.00102759	-0.00105551
pseudo_259	1	0.105605	0.00794407	0.00775591	RPMI	Cri	K562									pseudo_259	1	0.0106343	-0.0181074		pseudo_259	1	-0.0245589	-0.0181074		pseudo_259	1	-0.00104513	-0.0181074
pseudo_26	1	0.865757	-0.0442659	-0.00277122	RPMI	Cri	K562									pseudo_26	1	-0.00699	-0.000457222		pseudo_26	1	-0.000143	-0.000457222		pseudo_26	1	-0.018	-0.000457222
pseudo_260	1	0.320854	0.00309251	0.00152675	RPMI	Cri	K562									pseudo_260	1	0.000932376	-0.0277036		pseudo_260	1	-0.0461623	-0.0277036		pseudo_260	1	-0.0026028	-0.0277036
pseudo_261	1	0.528189	-0.00651358	-0.00180564	RPMI	Cri	K562									pseudo_261	1	0.00173	-0.00671807		pseudo_261	1	2.36305e-05	-0.00671807		pseudo_261	1	6.01e-05	-0.00671807
pseudo_262	1	0.944784	0.000869519	2.14e-05	RPMI	Cri	K562									pseudo_262	1	0.000337684	0.000438171		pseudo_262	1	0.000153516	0.000438171		pseudo_262	1	-0.00189856	0.000438171
pseudo_263	1	0.712401	-0.000850273	-0.000125225	RPMI	Cri	K562									pseudo_263	1	8.68758e-06	-0.0017683		pseudo_263	1	-0.0175022	-0.0017683		pseudo_263	1	-0.00660058	-0.0017683
pseudo_264	1	0.918736	-0.00177582	-6.54e-05	RPMI	Cri	K562									pseudo_264	1	0.000593	0.0117033		pseudo_264	1	0.0027	0.0117033		pseudo_264	1	1.61e-05	0.0117033
pseudo_265	1	0.999	-0.027872	-7.19e-06	RPMI	Cri	K562									pseudo_265	1	5.55034e-05	0.000668		pseudo_265	1	-0.00062413	0.000668		pseudo_265	1	-0.00410742	0.000668
pseudo_266	1	0.0238082	0.00571582	0.00927833	RPMI	Cri	K562									pseudo_266	1	-0.000550024	-0.000266754		pseudo_266	1	-0.00697975	-0.000266754		pseudo_266	1	-0.000381474	-0.000266754
pseudo_267	1	0.0697731	0.0063601	0.00735426	RPMI	Cri	K562									pseudo_267	1	-0.00144216	-0.00718263		pseudo_267	1	-0.0574291	-0.00718263		pseudo_267	1	-0.00634943	-0.00718263
pseudo_268	1	0.27724	0.00509324	0.00283766	RPMI	Cri	K562									pseudo_268	1	-0.00371	0.00284591		pseudo_268	1	0.00658	0.00284591		pseudo_268	1	-0.011	0.00284591
pseudo_269	1	0.279221	0.00459954	0.00254838	RPMI	Cri	K562									pseudo_269	1	-0.00724125	-0.00349203		pseudo_269	1	0.00275273	-0.00349203		pseudo_269	1	0.00596586	-0.00349203
pseudo_27	1	0.0779	-0.0237541	-0.0263247	RPMI	Cri	K562									pseudo_27	1	0.00851171	-8.68e-05		pseudo_27	1	0.00346597	-8.67728e-05		pseudo_27	1	-8.25918e-06	-8.68e-05
pseudo_270	1	0.168059	0.010077	0.00780504	RPMI	Cri	K562									pseudo_270	1	-7.4538e-05	-0.00152724		pseudo_270	1	0.000412338	-0.00152724		pseudo_270	1	-0.00174616	-0.00152724
pseudo_271	1	0.409713	0.00247009	0.000957211	RPMI	Cri	K562									pseudo_271	1	-0.000135403	-0.00905118		pseudo_271	1	-0.0130806	-0.00905118		pseudo_271	1	-0.000432181	-0.00905118
pseudo_272	1	0.841224	0.000438867	3.3e-05	RPMI	Cri	K562									pseudo_272	1	-0.00693886	0.0206196		pseudo_272	1	0.00143694	0.0206196		pseudo_272	1	0.00235982	0.0206196
pseudo_273	1	0.452401	-0.0331649	-0.0114245	RPMI	Cri	K562									pseudo_273	1	-0.027	0.00218182		pseudo_273	1	-0.0105	0.00218182		pseudo_273	1	2.54e-05	0.00218182
pseudo_274	1	0.417369	0.00080764	0.000306483	RPMI	Cri	K562									pseudo_274	1	0.00667111	0.00723864		pseudo_274	1	-0.00120068	0.00723864		pseudo_274	1	-0.0108276	0.00723864
pseudo_275	1	0.0679563	-0.0546123	-0.0637747	RPMI	Cri	K562									pseudo_275	1	0.00775829	0.0011158		pseudo_275	1	-0.010493	0.0011158		pseudo_275	1	0.00518947	0.0011158
pseudo_276	1	0.194786	0.0113143	0.00803814	RPMI	Cri	K562									pseudo_276	1	0.0012686	-0.000733175		pseudo_276	1	-0.00370286	-0.000733175		pseudo_276	1	0.000307915	-0.000733175
pseudo_277	1	0.242	0.00481309	0.00296556	RPMI	Cri	K562									pseudo_277	1	0.000131439	-0.00687		pseudo_277	1	0.000685409	-0.00687		pseudo_277	1	0.0156109	-0.00687
pseudo_278	1	0.526242	0.00290296	0.000809386	RPMI	Cri	K562									pseudo_278	1	-0.00307098	-0.00158724		pseudo_278	1	-0.00240429	-0.00158724		pseudo_278	1	-0.00145339	-0.00158724
pseudo_279	1	0.0242741	-0.00890961	-0.0143877	RPMI	Cri	K562									pseudo_279	1	-0.0032445	-0.0305342		pseudo_279	1	-0.00234458	-0.0305342		pseudo_279	1	0.0155776	-0.0305342
pseudo_28	1	0.384802	-0.0394712	-0.0163712	RPMI	Cri	K562									pseudo_28	1	-0.00258753	-0.00237667		pseudo_28	1	0.00171928	-0.00237667		pseudo_28	1	0.00316539	-0.00237667
pseudo_280	1	0.0262175	-0.0124276	-0.0196531	RPMI	Cri	K562									pseudo_280	1	-0.000362	-0.00521545		pseudo_280	1	-0.0172	-0.00521545		pseudo_280	1	-0.00445	-0.00521545
pseudo_281	1	0.192743	0.0042783	0.00305907	RPMI	Cri	K562									pseudo_281	1	0.0149288	-0.000740898		pseudo_281	1	-0.000579885	-0.000740898		pseudo_281	1	0.000804685	-0.000740898
pseudo_282	1	0.0631599	-0.0155871	-0.0186977	RPMI	Cri	K562									pseudo_282	1	-0.0115264	0.00769003		pseudo_282	1	-0.00299102	0.00769003		pseudo_282	1	-0.00184424	0.00769003
pseudo_283	1	0.0937	-0.00856147	-0.00880465	RPMI	Cri	K562									pseudo_283	1	0.000431263	-0.00189		pseudo_283	1	-0.0166064	-0.00189		pseudo_283	1	-3.43322e-05	-0.00189
pseudo_284	1	0.910465	3e-05	1.22e-06	RPMI	Cri	K562									pseudo_284	1	0.000797568	-0.00755536		pseudo_284	1	-0.00529578	-0.00755536		pseudo_284	1	-0.01221	-0.00755536
pseudo_285	1	0.177919	-0.0054911	-0.0041171	RPMI	Cri	K562									pseudo_285	1	5.73e-05	-0.00771287		pseudo_285	1	0.00809	-0.00771287		pseudo_285	1	0.00814	-0.00771287
pseudo_286	1	0.525271	-0.00670503	-0.00187484	RPMI	Cri	K562									pseudo_286	1	0.004207	-0.0214453		pseudo_286	1	-0.00275978	-0.0214453		pseudo_286	1	-0.000127994	-0.0214453
pseudo_287	1	0.273308	0.00382609	0.00215542	RPMI	Cri	K562									pseudo_287	1	0.0049531	0.000456502		pseudo_287	1	-0.00270994	0.000456502		pseudo_287	1	0.00046614	0.000456502
pseudo_288	1	0.463	-0.0137446	-0.00459355	RPMI	Cri	K562									pseudo_288	1	0.000597606	-0.00716		pseudo_288	1	-0.00511076	-0.00716		pseudo_288	1	-0.00366479	-0.00716
pseudo_289	1	0.383988	0.00295683	0.0012291	RPMI	Cri	K562									pseudo_289	1	6.85501e-06	-0.00194825		pseudo_289	1	-0.0156288	-0.00194825		pseudo_289	1	0.0016998	-0.00194825
pseudo_29	1	0.525271	0.00235691	0.000659033	RPMI	Cri	K562									pseudo_29	1	-0.0203423	-0.00135644		pseudo_29	1	0.000438013	-0.00135644		pseudo_29	1	-0.000312125	-0.00135644
pseudo_290	1	0.75049	-0.00542911	-0.000676766	RPMI	Cri	K562									pseudo_290	1	-0.000133909	0.00654219		pseudo_290	1	0.000129751	0.00654219		pseudo_290	1	0.00170839	0.00654219
pseudo_291	1	0.502228	0.00175478	0.000524853	RPMI	Cri	K562									pseudo_291	1	-0.000892861	0.00160567		pseudo_291	1	0.00348943	0.00160567		pseudo_291	1	-0.0145237	0.00160567
pseudo_292	1	0.186212	-0.00450775	-0.00329063	RPMI	Cri	K562									pseudo_292	1	-0.0027739	-0.00129099		pseudo_292	1	0.000651748	-0.00129099		pseudo_292	1	-0.00985446	-0.00129099
pseudo_293	1	0.290625	-0.000788983	-0.000423421	RPMI	Cri	K562									pseudo_293	1	0.00220319	-0.00208642		pseudo_293	1	-0.0281371	-0.00208642		pseudo_293	1	-0.00392915	-0.00208642
pseudo_294	1	0.555815	-0.00324284	-0.00082715	RPMI	Cri	K562									pseudo_294	1	-0.00107754	0.00116457		pseudo_294	1	0.00512584	0.00116457		pseudo_294	1	0.00382225	0.00116457
pseudo_295	1	0.835	-0.00191567	-0.00014962	RPMI	Cri	K562									pseudo_295	1	-0.0004575	0.000125		pseudo_295	1	-0.0143837	0.000125		pseudo_295	1	0.00117962	0.000125
pseudo_296	1	0.872791	0.000273523	1.62e-05	RPMI	Cri	K562									pseudo_296	1	-0.00616143	-0.0014729		pseudo_296	1	-0.0035383	-0.0014729		pseudo_296	1	-4.95488e-05	-0.0014729
pseudo_297	1	0.77205	-0.00286385	-0.000321767	RPMI	Cri	K562									pseudo_297	1	0.00734474	-0.000321118		pseudo_297	1	0.00170528	-0.000321118		pseudo_297	1	0.0288428	-0.000321118
pseudo_298	1	0.0631599	-0.00176834	-0.00212123	RPMI	Cri	K562									pseudo_298	1	-0.00693	-0.00180889		pseudo_298	1	-0.00707231	-0.00180889		pseudo_298	1	0.00218945	-0.00180889
pseudo_299	1	0.679374	-0.0213295	-0.00358103	RPMI	Cri	K562									pseudo_299	1	-0.00787212	0.000807483		pseudo_299	1	0.00495949	0.000807483		pseudo_299	1	-0.00326552	0.000807483
pseudo_3	1	0.363193	-0.00377541	-0.00166066	RPMI	Cri	K562									pseudo_3	1	1.33751e-07	-0.000138101		pseudo_3	1	-0.00581884	-0.000138101		pseudo_3	1	0.00242591	-0.000138101
pseudo_30	1	0.331124	-0.0183807	-0.00882292	RPMI	Cri	K562									pseudo_30	1	0.00404495	-0.00249396		pseudo_30	1	-0.0285856	-0.00249396		pseudo_30	1	-0.000585689	-0.00249396
pseudo_300	1	0.61	0.00185914	0.000399154	RPMI	Cri	K562									pseudo_300	1	-0.00109782	0.00242		pseudo_300	1	0.00408787	0.00242		pseudo_300	1	0.000309381	0.00242
pseudo_301	1	0.394	0.000832342	0.000336845	RPMI	Cri	K562									pseudo_301	1	-0.0169584	-0.00348		pseudo_301	1	-0.00893743	-0.00348		pseudo_301	1	-0.0177343	-0.00348
pseudo_302	1	0.201011	-0.0166825	-0.011624	RPMI	Cri	K562									pseudo_302	1	-0.00228	-0.0108292		pseudo_302	1	-0.00549	-0.0108292		pseudo_302	1	-0.0172	-0.0108292
pseudo_303	1	0.935304	-0.00317539	-9.22e-05	RPMI	Cri	K562									pseudo_303	1	-0.00760351	0.00064746		pseudo_303	1	-0.00471609	0.00064746		pseudo_303	1	0.00225224	0.00064746
pseudo_304	1	0.0612801	0.00666291	0.00807997	RPMI	Cri	K562									pseudo_304	1	-0.00132962	-0.000399467		pseudo_304	1	0.00104677	-0.000399467		pseudo_304	1	0.00110706	-0.000399467
pseudo_305	1	0.529163	-0.0364873	-0.0100855	RPMI	Cri	K562									pseudo_305	1	0.000155259	-0.00270177		pseudo_305	1	-0.00040947	-0.00270177		pseudo_305	1	-0.000287395	-0.00270177
pseudo_306	1	0.234318	0.00610908	0.00384991	RPMI	Cri	K562									pseudo_306	1	-0.00150554	-0.0045631		pseudo_306	1	-0.0153789	-0.0045631		pseudo_306	1	0.000522162	-0.0045631
pseudo_307	1	0.287239	0.00270839	0.00146729	RPMI	Cri	K562									pseudo_307	1	-0.0082665	-0.0029618		pseudo_307	1	-0.00294362	-0.0029618		pseudo_307	1	-0.00053853	-0.0029618
pseudo_308	1	0.26684	0.00418706	0.00240232	RPMI	Cri	K562									pseudo_308	1	0.0115105	-0.00868259		pseudo_308	1	-0.0528565	-0.00868259		pseudo_308	1	-0.00557411	-0.00868259
pseudo_309	1	0.0164522	0.00871943	0.0155535	RPMI	Cri	K562									pseudo_309	1	-0.00206201	-0.00451851		pseudo_309	1	-0.000747491	-0.00451851		pseudo_309	1	0.00325786	-0.00451851
pseudo_31	1	0.439955	0.0113906	0.00406178	RPMI	Cri	K562									pseudo_31	1	-0.00166973	0.00522202		pseudo_31	1	0.00446955	0.00522202		pseudo_31	1	-0.0167148	0.00522202
pseudo_310	1	0.937673	-0.0176591	-0.000493549	RPMI	Cri	K562									pseudo_310	1	-0.000429225	-0.0101892		pseudo_310	1	0.0309931	-0.0101892		pseudo_310	1	-0.00626027	-0.0101892
pseudo_311	1	0.941228	0.00129569	3.41e-05	RPMI	Cri	K562									pseudo_311	1	0.00322346	-0.00119871		pseudo_311	1	-0.00017022	-0.00119871		pseudo_311	1	-0.0131188	-0.00119871
pseudo_312	1	0.508893	-0.00531011	-0.00155784	RPMI	Cri	K562									pseudo_312	1	-0.00435254	-0.00545222		pseudo_312	1	-0.000477155	-0.00545222		pseudo_312	1	-0.00152855	-0.00545222
pseudo_313	1	0.28522	0.00717621	0.00390974	RPMI	Cri	K562									pseudo_313	1	0.00544913	0.00648319		pseudo_313	1	-0.00229262	0.00648319		pseudo_313	1	-0.00128309	0.00648319
pseudo_314	1	0.1984	0.00485686	0.00341174	RPMI	Cri	K562									pseudo_314	1	-0.00443926	0.000772679		pseudo_314	1	0.00774661	0.000772679		pseudo_314	1	-0.000516082	0.000772679
pseudo_315	1	0.368721	-0.00327846	-0.00142056	RPMI	Cri	K562									pseudo_315	1	-0.0108	-0.0051365		pseudo_315	1	4.57e-05	-0.0051365		pseudo_315	1	-0.000318	-0.0051365
pseudo_316	1	0.767496	-0.000852382	-9.8e-05	RPMI	Cri	K562									pseudo_316	1	0.00407	0.000543595		pseudo_316	1	0.000322	0.000543595		pseudo_316	1	-4.53e-05	0.000543595
pseudo_317	1	0.653386	-0.0131511	-0.00243071	RPMI	Cri	K562									pseudo_317	1	-0.0187752	-0.00967502		pseudo_317	1	0.00341031	-0.00967502		pseudo_317	1	-0.0133476	-0.00967502
pseudo_318	1	0.75049	0.00134843	0.000168088	RPMI	Cri	K562									pseudo_318	1	0.0169	0.00222029		pseudo_318	1	3.04e-05	0.00222029		pseudo_318	1	-6.12e-05	0.00222029
pseudo_319	1	0.0182748	-0.0164101	-0.0285232	RPMI	Cri	K562									pseudo_319	1	-0.00042633	0.00366901		pseudo_319	1	0.00172887	0.00366901		pseudo_319	1	-0.000192201	0.00366901
pseudo_32	1	0.461412	-0.0308314	-0.0103566	RPMI	Cri	K562									pseudo_32	1	-0.000371671	0.00120298		pseudo_32	1	-0.00125684	0.00120298		pseudo_32	1	0.00238772	0.00120298
pseudo_320	1	0.884538	-0.00127368	-6.79e-05	RPMI	Cri	K562									pseudo_320	1	-0.00723646	-0.00713286		pseudo_320	1	-0.00108471	-0.00713286		pseudo_320	1	-0.0264563	-0.00713286
pseudo_321	1	0.840059	-0.0160902	-0.00121787	RPMI	Cri	K562									pseudo_321	1	0.000299	0.00608184		pseudo_321	1	0.00628107	0.00608184		pseudo_321	1	-0.0455208	0.00608184
pseudo_322	1	0.621486	-0.00297378	-0.000614291	RPMI	Cri	K562									pseudo_322	1	-5.6848e-05	-0.0219839		pseudo_322	1	-0.00210316	-0.0219839		pseudo_322	1	-0.0106594	-0.0219839
pseudo_323	1	0.804142	-0.000745535	-7.06e-05	RPMI	Cri	K562									pseudo_323	1	-0.000563312	0.00229726		pseudo_323	1	-0.0244203	0.00229726		pseudo_323	1	-0.00388627	0.00229726
pseudo_324	1	0.583105	-0.0385474	-0.00902986	RPMI	Cri	K562									pseudo_324	1	-0.00720943	0.00175279		pseudo_324	1	0.00034852	0.00175279		pseudo_324	1	0.00315754	0.00175279
pseudo_325	1	0.604753	0.000418674	9.14e-05	RPMI	Cri	K562									pseudo_325	1	0.00103201	-0.00961323		pseudo_325	1	0.00154422	-0.00961323		pseudo_325	1	-0.00110094	-0.00961323
pseudo_326	1	0.885714	-0.0433234	-0.00228343	RPMI	Cri	K562									pseudo_326	1	0.000115201	-0.00333976		pseudo_326	1	0.0021731	-0.00333976		pseudo_326	1	-7.13923e-05	-0.00333976
pseudo_327	1	0.1953	0.00159767	0.00113323	RPMI	Cri	K562									pseudo_327	1	-0.000591	-0.012675		pseudo_327	1	-2.56e-05	-0.012675		pseudo_327	1	-0.0497	-0.012675
pseudo_328	1	0.340094	0.0136092	0.00637457	RPMI	Cri	K562									pseudo_328	1	0.0185169	0.00023571		pseudo_328	1	-0.0160193	0.00023571		pseudo_328	1	0.000431033	0.00023571
pseudo_329	1	0.615187	-0.0115047	-0.0024274	RPMI	Cri	K562									pseudo_329	1	4.97256e-05	-0.00105279		pseudo_329	1	-0.00781751	-0.00105279		pseudo_329	1	-0.00681616	-0.00105279
pseudo_33	1	0.0930873	0.00649449	0.00669653	RPMI	Cri	K562									pseudo_33	1	-0.00161434	-0.010097		pseudo_33	1	-0.02892	-0.010097		pseudo_33	1	0.00271471	-0.010097
pseudo_330	1	0.16898	-0.00630204	-0.00486622	RPMI	Cri	K562									pseudo_330	1	-1.78e-05	-0.00165169		pseudo_330	1	-0.000717954	-0.00165169		pseudo_330	1	-0.0108736	-0.00165169
pseudo_331	1	0.439073	0.00349045	0.0012477	RPMI	Cri	K562									pseudo_331	1	-0.000731182	0.00108073		pseudo_331	1	0.00907676	0.00108073		pseudo_331	1	-0.018104	0.00108073
pseudo_332	1	0.199442	0.00343781	0.0024071	RPMI	Cri	K562									pseudo_332	1	-0.00728	-0.000541801		pseudo_332	1	9.57856e-05	-0.000541801		pseudo_332	1	-0.000337	-0.000541801
pseudo_333	1	0.210076	-0.0434907	-0.0294703	RPMI	Cri	K562									pseudo_333	1	-0.0022782	-0.000597529		pseudo_333	1	-0.00199717	-0.000597529		pseudo_333	1	0.000152469	-0.000597529
pseudo_334	1	0.0509503	-0.0124185	-0.0160554	RPMI	Cri	K562									pseudo_334	1	0.00260001	-0.000203981		pseudo_334	1	-0.00459355	-0.000203981		pseudo_334	1	0.00389559	-0.000203981
pseudo_335	1	0.678	-0.0321158	-0.00541436	RPMI	Cri	K562									pseudo_335	1	-0.000832	-0.00567		pseudo_335	1	-0.0153717	-0.00567		pseudo_335	1	0.0010747	-0.00567
pseudo_336	1	0.353065	-0.0119387	-0.00539801	RPMI	Cri	K562									pseudo_336	1	-5.36808e-05	0.0115787		pseudo_336	1	0.0231627	0.0115787		pseudo_336	1	-0.000442082	0.0115787
pseudo_337	1	0.0677	-0.00918608	-0.0107404	RPMI	Cri	K562									pseudo_337	1	-0.0653606	0.0158		pseudo_337	1	-0.0012878	0.0158		pseudo_337	1	0.00353055	0.0158
pseudo_338	1	0.368721	-0.00972112	-0.00421218	RPMI	Cri	K562									pseudo_338	1	0.000147	0.000556949		pseudo_338	1	-0.0284937	0.000556949		pseudo_338	1	0.00789403	0.000556949
pseudo_339	1	0.724651	0.00413695	0.00057864	RPMI	Cri	K562									pseudo_339	1	-0.00856319	0.00235762		pseudo_339	1	-0.00214815	0.00235762		pseudo_339	1	-0.000287211	0.00235762
pseudo_34	1	0.872	-0.00807098	-0.000481625	RPMI	Cri	K562									pseudo_34	1	0.000495228	7.92e-06		pseudo_34	1	-0.018129	7.92e-06		pseudo_34	1	0.00200259	7.92e-06
pseudo_340	1	0.0650871	-0.000434571	-0.000515621	RPMI	Cri	K562									pseudo_340	1	-6.26541e-05	0.0589793		pseudo_340	1	-0.00115347	0.0589793		pseudo_340	1	-0.011289	0.0589793
pseudo_341	1	0.133459	0.00701546	0.00613609	RPMI	Cri	K562									pseudo_341	1	-0.00433384	0.00028262		pseudo_341	1	-0.00579735	0.00028262		pseudo_341	1	-0.0498065	0.00028262
pseudo_342	1	0.766	0.000193407	2.24e-05	RPMI	Cri	K562									pseudo_342	1	-0.0585309	-7.63e-05		pseudo_342	1	0.00137184	-7.62696e-05		pseudo_342	1	0.00108366	-7.63e-05
pseudo_343	1	0.605793	-0.0125936	-0.00274132	RPMI	Cri	K562									pseudo_343	1	-0.0116	0.00569228		pseudo_343	1	-0.00190267	0.00569228		pseudo_343	1	9.95907e-05	0.00569228
pseudo_344	1	0.538958	-0.0130582	-0.00350542	RPMI	Cri	K562									pseudo_344	1	6.85276e-06	-0.000703938		pseudo_344	1	-0.000308081	-0.000703938		pseudo_344	1	-0.0049693	-0.000703938
pseudo_345	1	0.197881	-0.00858718	-0.00604191	RPMI	Cri	K562									pseudo_345	1	-0.0158473	-0.000151128		pseudo_345	1	-0.000563548	-0.000151128		pseudo_345	1	0.00165634	-0.000151128
pseudo_346	1	0.811064	-0.0221469	-0.00201415	RPMI	Cri	K562									pseudo_346	1	-0.00761244	-0.0150392		pseudo_346	1	-0.005645	-0.0150392		pseudo_346	1	0.00134855	-0.0150392
pseudo_347	1	0.951899	0.00132075	2.83e-05	RPMI	Cri	K562									pseudo_347	1	-0.0103	-0.00116547		pseudo_347	1	0.00118559	-0.00116547		pseudo_347	1	-5.33937e-05	-0.00116547
pseudo_348	1	0.502	-0.0336173	-0.0100549	RPMI	Cri	K562									pseudo_348	1	-0.000146	0.00816		pseudo_348	1	2.65e-05	0.00816		pseudo_348	1	0.00641	0.00816
pseudo_349	1	0.082313	-0.0487448	-0.0528653	RPMI	Cri	K562									pseudo_349	1	0.000118927	-0.00389214		pseudo_349	1	-0.00381683	-0.00389214		pseudo_349	1	-0.000336545	-0.00389214
pseudo_35	1	0.586175	0.0027982	0.000649106	RPMI	Cri	K562									pseudo_35	1	0.00813521	-0.000172442		pseudo_35	1	-0.00377692	-0.000172442		pseudo_35	1	-0.00986968	-0.000172442
pseudo_350	1	0.579023	-0.00177392	-0.000420959	RPMI	Cri	K562									pseudo_350	1	0.000708344	-0.034384		pseudo_350	1	0.00609495	-0.034384		pseudo_350	1	0.00214808	-0.034384
pseudo_351	1	0.334842	0.00429331	0.00204001	RPMI	Cri	K562									pseudo_351	1	0.000302	-0.00633123		pseudo_351	1	9.1e-05	-0.00633123		pseudo_351	1	-0.000345	-0.00633123
pseudo_352	1	0.0681812	0.00378344	0.00441276	RPMI	Cri	K562									pseudo_352	1	-0.00228	-0.0222668		pseudo_352	1	-0.0238	-0.0222668		pseudo_352	1	0.00217	-0.0222668
pseudo_353	1	0.857564	0.000912002	6.09e-05	RPMI	Cri	K562									pseudo_353	1	-0.0263	0.0011034		pseudo_353	1	0.0051294	0.0011034		pseudo_353	1	1.19951e-05	0.0011034
pseudo_354	1	0.331865	-0.0214113	-0.0102568	RPMI	Cri	K562									pseudo_354	1	0.00562335	0.00086391		pseudo_354	1	0.000573858	0.00086391		pseudo_354	1	-4.45371e-05	0.00086391
pseudo_355	1	0.0709287	0.0080839	0.00928984	RPMI	Cri	K562									pseudo_355	1	0.000950637	-0.00176296		pseudo_355	1	0.00271833	-0.00176296		pseudo_355	1	-2.94114e-05	-0.00176296
pseudo_356	1	0.425974	0.00304071	0.00112694	RPMI	Cri	K562									pseudo_356	1	0.0076	0.0151291		pseudo_356	1	0.00207568	0.0151291		pseudo_356	1	-0.000442165	0.0151291
pseudo_357	1	0.471	-0.00231076	-0.000754636	RPMI	Cri	K562									pseudo_357	1	0.00026498	0.00124		pseudo_357	1	0.00245416	0.00124		pseudo_357	1	-0.00259566	0.00124
pseudo_358	1	0.413956	-0.0112641	-0.00431467	RPMI	Cri	K562									pseudo_358	1	-0.00762983	0.00442791		pseudo_358	1	-0.00337138	0.00442791		pseudo_358	1	-0.0110281	0.00442791
pseudo_359	1	0.711	0.000526392	7.79e-05	RPMI	Cri	K562									pseudo_359	1	-0.000989575	0.00526		pseudo_359	1	0.0139	0.00526		pseudo_359	1	0.000184972	0.00526
pseudo_36	1	0.634165	0.00144208	0.000285241	RPMI	Cri	K562									pseudo_36	1	-0.000809494	-0.00785279		pseudo_36	1	-0.00283797	-0.00785279		pseudo_36	1	0.0010607	-0.00785279
pseudo_360	1	0.210076	0.00455486	0.00308647	RPMI	Cri	K562									pseudo_360	1	0.000108279	-0.0147016		pseudo_360	1	-0.00291933	-0.0147016		pseudo_360	1	0.000376694	-0.0147016
pseudo_361	1	0.394653	0.00200869	0.000811076	RPMI	Cri	K562									pseudo_361	1	-0.0201539	-0.00343006		pseudo_361	1	0.000200809	-0.00343006		pseudo_361	1	-0.00104959	-0.00343006
pseudo_362	1	0.730242	-0.000689734	-9.42e-05	RPMI	Cri	K562									pseudo_362	1	0.000952594	-0.0254232		pseudo_362	1	0.000899528	-0.0254232		pseudo_362	1	0.000997168	-0.0254232
pseudo_363	1	0.101499	-0.0538156	-0.0534678	RPMI	Cri	K562									pseudo_363	1	0.00715084	-0.00777513		pseudo_363	1	-0.0154304	-0.00777513		pseudo_363	1	3.73158e-05	-0.00777513
pseudo_364	1	0.110506	-0.00871211	-0.00833413	RPMI	Cri	K562									pseudo_364	1	-3.99017e-08	-0.00585081		pseudo_364	1	-0.000714332	-0.00585081		pseudo_364	1	0.00176592	-0.00585081
pseudo_365	1	0.877487	-0.0394377	-0.00223846	RPMI	Cri	K562									pseudo_365	1	0.00622166	0.00218168		pseudo_365	1	-0.0129093	0.00218168		pseudo_365	1	-0.00210368	0.00218168
pseudo_366	1	0.438193	-0.0124874	-0.00447467	RPMI	Cri	K562									pseudo_366	1	0.0090507	0.00396499		pseudo_366	1	0.00263623	0.00396499		pseudo_366	1	-0.01931	0.00396499
pseudo_367	1	0.67284	-0.00798258	-0.00137371	RPMI	Cri	K562									pseudo_367	1	-0.00136931	-0.0126122		pseudo_367	1	-0.0175019	-0.0126122		pseudo_367	1	0.000252703	-0.0126122
pseudo_368	1	0.901024	-0.0149138	-0.000675051	RPMI	Cri	K562									pseudo_368	1	-0.0101	0.000479686		pseudo_368	1	-0.0176215	0.000479686		pseudo_368	1	-1.41069e-05	0.000479686
pseudo_369	1	0.0951359	0.00536133	0.00547743	RPMI	Cri	K562									pseudo_369	1	8.02e-05	0.000374447		pseudo_369	1	-7.65e-05	0.000374447		pseudo_369	1	-0.000152	0.000374447
pseudo_37	1	0.411	0.00311762	0.00120256	RPMI	Cri	K562									pseudo_37	1	0.00308288	6.68e-05		pseudo_37	1	0.00422487	6.68e-05		pseudo_37	1	-0.0103717	6.68e-05
pseudo_370	1	0.171299	0.00569504	0.00436379	RPMI	Cri	K562									pseudo_370	1	4.49805e-05	0.00396827		pseudo_370	1	0.027373	0.00396827		pseudo_370	1	0.00355447	0.00396827
pseudo_371	1	0.877	0.00104634	5.94e-05	RPMI	Cri	K562									pseudo_371	1	-0.000211858	-0.00103		pseudo_371	1	-0.0153459	-0.00103		pseudo_371	1	-0.00529644	-0.00103
pseudo_372	1	0.613094	-0.00295071	-0.000626946	RPMI	Cri	K562									pseudo_372	1	-0.000365381	-0.00408937		pseudo_372	1	-0.000364141	-0.00408937		pseudo_372	1	0.00539627	-0.00408937
pseudo_373	1	0.876	-0.00310877	-0.00017826	RPMI	Cri	K562									pseudo_373	1	-0.0435831	-0.00011		pseudo_373	1	0.00039559	-0.00011		pseudo_373	1	0.00198896	-0.00011
pseudo_374	1	0.916372	-0.000321252	-1.22e-05	RPMI	Cri	K562									pseudo_374	1	0.000244359	-0.00894652		pseudo_374	1	-0.00738992	-0.00894652		pseudo_374	1	-0.00381494	-0.00894652
pseudo_375	1	0.875139	0.00236381	0.00013692	RPMI	Cri	K562									pseudo_375	1	0.000167877	0.00217366		pseudo_375	1	0.00257848	0.00217366		pseudo_375	1	0.00319759	0.00217366
pseudo_376	1	0.975642	-0.00396812	-4.25e-05	RPMI	Cri	K562									pseudo_376	1	-0.000205319	-0.00401101		pseudo_376	1	-0.0098688	-0.00401101		pseudo_376	1	0.000523531	-0.00401101
pseudo_377	1	0.0891	0.00877105	0.00921084	RPMI	Cri	K562									pseudo_377	1	-0.017239	-0.00242		pseudo_377	1	-0.00322234	-0.00242		pseudo_377	1	-0.00400646	-0.00242
pseudo_378	1	0.506984	-0.0202874	-0.00598489	RPMI	Cri	K562									pseudo_378	1	0.00933754	0.00607306		pseudo_378	1	-0.000727786	0.00607306		pseudo_378	1	-6.94324e-05	0.00607306
pseudo_379	1	0.507938	-0.0126437	-0.00371964	RPMI	Cri	K562									pseudo_379	1	-0.000800409	0.000810224		pseudo_379	1	0.00206669	0.000810224		pseudo_379	1	-0.0158662	0.000810224
pseudo_38	1	0.160826	0.00372281	0.00295458	RPMI	Cri	K562									pseudo_38	1	-0.00104941	0.00449574		pseudo_38	1	-0.00239058	0.00449574		pseudo_38	1	-7.91229e-06	0.00449574
pseudo_380	1	0.957	0.00729871	0.000140494	RPMI	Cri	K562									pseudo_380	1	0.00314218	0.00171		pseudo_380	1	0.00206273	0.00171		pseudo_380	1	0.000241547	0.00171
pseudo_381	1	0.7	-0.00209691	-0.000324523	RPMI	Cri	K562									pseudo_381	1	-0.00213	-0.00122		pseudo_381	1	-0.0057204	-0.00122		pseudo_381	1	0.000392308	-0.00122
pseudo_382	1	0.403816	-0.00268759	-0.00105842	RPMI	Cri	K562									pseudo_382	1	-0.000878	0.000182608		pseudo_382	1	0.0129691	0.000182608		pseudo_382	1	0.000162852	0.000182608
pseudo_383	1	0.295	-0.0151325	-0.00802908	RPMI	Cri	K562									pseudo_383	1	-0.00527	0.00414		pseudo_383	1	0.00218	0.00414		pseudo_383	1	-0.0498	0.00414
pseudo_384	1	0.452401	-0.00186592	-0.000642764	RPMI	Cri	K562									pseudo_384	1	-0.0147447	-0.00319784		pseudo_384	1	-0.00198202	-0.00319784		pseudo_384	1	0.000572207	-0.00319784
pseudo_385	1	0.78347	-0.00336336	-0.000356441	RPMI	Cri	K562									pseudo_385	1	0.00665924	-0.00488484		pseudo_385	1	0.00554604	-0.00488484		pseudo_385	1	0.0117323	-0.00488484
pseudo_386	1	0.650166	0.00020752	3.88e-05	RPMI	Cri	K562									pseudo_386	1	0.0135	0.0242448		pseudo_386	1	-0.0132	0.0242448		pseudo_386	1	-0.00453	0.0242448
pseudo_387	1	0.282	-0.0177624	-0.00976829	RPMI	Cri	K562									pseudo_387	1	-0.00270021	6.51e-05		pseudo_387	1	0.00162148	6.51304e-05		pseudo_387	1	-0.0079377	6.51e-05
pseudo_388	1	0.884538	-0.00200566	-0.000106869	RPMI	Cri	K562									pseudo_388	1	-4.43732e-05	-0.00558905		pseudo_388	1	0.0103867	-0.00558905		pseudo_388	1	-0.00112653	-0.00558905
pseudo_389	1	0.139	-0.00514462	-0.00440982	RPMI	Cri	K562									pseudo_389	1	-0.00292735	-0.000239		pseudo_389	1	0.00220882	-0.000239		pseudo_389	1	0.00344976	-0.000239
pseudo_39	1	0.943598	-0.00182784	-4.61e-05	RPMI	Cri	K562									pseudo_39	1	0.00556	0.00759022		pseudo_39	1	-7.02558e-05	0.00759022		pseudo_39	1	-0.00281	0.00759022
pseudo_390	1	0.695815	-0.00330113	-0.000519947	RPMI	Cri	K562									pseudo_390	1	-0.00180448	-0.00291612		pseudo_390	1	0.00143527	-0.00291612		pseudo_390	1	-0.000734753	-0.00291612
pseudo_391	1	0.0497248	0.00753423	0.00982032	RPMI	Cri	K562									pseudo_391	1	0.000257317	0.00763247		pseudo_391	1	-0.0117987	0.00763247		pseudo_391	1	-0.0155407	0.00763247
pseudo_392	1	0.174586	-0.00829429	-0.006287	RPMI	Cri	K562									pseudo_392	1	-0.000814287	0.00613095		pseudo_392	1	0.0019422	0.00613095		pseudo_392	1	0.0104384	0.00613095
pseudo_393	1	0.481585	0.00998416	0.00316824	RPMI	Cri	K562									pseudo_393	1	0.00206061	-0.000451968		pseudo_393	1	-0.0073071	-0.000451968		pseudo_393	1	0.00120392	-0.000451968
pseudo_394	1	0.954272	-0.0339592	-0.000690317	RPMI	Cri	K562									pseudo_394	1	-0.000736694	-0.000443499		pseudo_394	1	-0.000694624	-0.000443499		pseudo_394	1	-0.000474511	-0.000443499
pseudo_395	1	0.466867	-0.0249742	-0.00826163	RPMI	Cri	K562									pseudo_395	1	8.59e-05	0.00633042		pseudo_395	1	9.15e-05	0.00633042		pseudo_395	1	-1.46e-06	0.00633042
pseudo_396	1	0.294724	-0.00294504	-0.00156259	RPMI	Cri	K562									pseudo_396	1	-0.0468696	-0.00184772		pseudo_396	1	-0.000408994	-0.00184772		pseudo_396	1	-0.0108441	-0.00184772
pseudo_397	1	0.506984	-0.00455302	-0.00134317	RPMI	Cri	K562									pseudo_397	1	0.000972826	-0.000131439		pseudo_397	1	-0.00162557	-0.000131439		pseudo_397	1	0.00432176	-0.000131439
pseudo_398	1	0.3	-0.00866462	-0.00453613	RPMI	Cri	K562									pseudo_398	1	0.0181	9.08e-05		pseudo_398	1	5.87e-05	9.08187e-05		pseudo_398	1	-0.00586	9.08e-05
pseudo_399	1	0.153402	0.00648367	0.00527881	RPMI	Cri	K562									pseudo_399	1	-5.11e-05	-0.00722805		pseudo_399	1	-0.00307	-0.00722805		pseudo_399	1	-0.0238	-0.00722805
pseudo_4	1	0.277	0.00766762	0.00427987	RPMI	Cri	K562									pseudo_4	1	0.000557	-0.000113		pseudo_4	1	-6.16e-06	-0.000113		pseudo_4	1	-0.0898	-0.000113
pseudo_40	1	0.0922202	-0.0150735	-0.0156037	RPMI	Cri	K562									pseudo_40	1	0.00034584	-0.00147962		pseudo_40	1	0.000404429	-0.00147962		pseudo_40	1	-0.0041721	-0.00147962
pseudo_400	1	0.205	-0.0157823	-0.0108719	RPMI	Cri	K562									pseudo_400	1	0.0507856	0.000139		pseudo_400	1	-0.000901467	0.000139		pseudo_400	1	-0.00290437	0.000139
pseudo_401	1	0.16351	-0.0619083	-0.0486881	RPMI	Cri	K562									pseudo_401	1	-0.00128748	-0.00930598		pseudo_401	1	-0.0226443	-0.00930598		pseudo_401	1	-0.00104491	-0.00930598
pseudo_402	1	0.0104797	0.01221	0.0241715	RPMI	Cri	K562									pseudo_402	1	0.00205508	-0.0015269		pseudo_402	1	0.0192236	-0.0015269		pseudo_402	1	0.0068577	-0.0015269
pseudo_403	1	0.626755	-0.010042	-0.00203754	RPMI	Cri	K562									pseudo_403	1	0.0326757	-0.00128825		pseudo_403	1	-0.00432269	-0.00128825		pseudo_403	1	-0.000181246	-0.00128825
pseudo_404	1	0.764086	-0.0045812	-0.000535351	RPMI	Cri	K562									pseudo_404	1	-4.82e-06	0.00168047		pseudo_404	1	-0.0211459	0.00168047		pseudo_404	1	-0.00227328	0.00168047
pseudo_405	1	0.76068	-0.0325303	-0.00386454	RPMI	Cri	K562									pseudo_405	1	-0.000506129	0.000233646		pseudo_405	1	-0.00184456	0.000233646		pseudo_405	1	-1.42759e-05	0.000233646
pseudo_406	1	0.0101259	-0.0424146	-0.0845987	RPMI	Cri	K562									pseudo_406	1	-0.00885898	-0.0171483		pseudo_406	1	-0.00924031	-0.0171483		pseudo_406	1	0.00251695	-0.0171483
pseudo_407	1	0.153831	0.00507097	0.00412248	RPMI	Cri	K562									pseudo_407	1	0.0143693	-0.0636127		pseudo_407	1	-0.00479243	-0.0636127		pseudo_407	1	0.000520458	-0.0636127
pseudo_408	1	0.162612	0.00507904	0.00400659	RPMI	Cri	K562									pseudo_408	1	-0.000973233	0.00294389		pseudo_408	1	0.0144055	0.00294389		pseudo_408	1	0.000860197	0.00294389
pseudo_409	1	0.0784	0.00778388	0.00860443	RPMI	Cri	K562									pseudo_409	1	0.000344578	-0.000623		pseudo_409	1	0.0023174	-0.000623		pseudo_409	1	-0.0057094	-0.000623
pseudo_41	1	0.638416	-0.00153943	-0.000300029	RPMI	Cri	K562									pseudo_41	1	-0.0011916	-0.00632661		pseudo_41	1	-0.00238434	-0.00632661		pseudo_41	1	-0.0114561	-0.00632661
pseudo_410	1	0.343118	0.00282704	0.00131332	RPMI	Cri	K562									pseudo_410	1	0.0013705	0.00197756		pseudo_410	1	-0.000243139	0.00197756		pseudo_410	1	-0.00022422	0.00197756
pseudo_411	1	0.972078	-0.0016897	-2.08e-05	RPMI	Cri	K562									pseudo_411	1	-0.0467766	-0.0103795		pseudo_411	1	-0.000553769	-0.0103795		pseudo_411	1	-0.00960075	-0.0103795
pseudo_412	1	0.974	0.000565605	6.36e-06	RPMI	Cri	K562									pseudo_412	1	0.00214769	4.63e-05		pseudo_412	1	-0.00673511	4.63e-05		pseudo_412	1	-0.00455059	4.63e-05
pseudo_413	1	0.654461	0.00274716	0.000505796	RPMI	Cri	K562									pseudo_413	1	-0.00767	-0.00129543		pseudo_413	1	0.00184	-0.00129543		pseudo_413	1	-0.00711	-0.00129543
pseudo_414	1	0.947155	0.000148957	3.51e-06	RPMI	Cri	K562									pseudo_414	1	0.0194445	-0.00174395		pseudo_414	1	0.00674685	-0.00174395		pseudo_414	1	-0.0364208	-0.00174395
pseudo_415	1	0.416514	-0.00108693	-0.000413434	RPMI	Cri	K562									pseudo_415	1	-0.00136288	0.0019998		pseudo_415	1	0.00506732	0.0019998		pseudo_415	1	-0.0122751	0.0019998
pseudo_416	1	0.162612	-0.0161466	-0.0127372	RPMI	Cri	K562									pseudo_416	1	0.00339	-0.00395317		pseudo_416	1	-0.000623	-0.00395317		pseudo_416	1	-0.00728	-0.00395317
pseudo_417	1	0.151693	0.00618309	0.00506416	RPMI	Cri	K562									pseudo_417	1	-0.00314	0.00171164		pseudo_417	1	-0.00718	0.00171164		pseudo_417	1	-8.67e-06	0.00171164
pseudo_418	1	0.98	-0.0206365	-0.000177465	RPMI	Cri	K562									pseudo_418	1	0.000795444	5.71e-05		pseudo_418	1	0.00345972	5.71366e-05		pseudo_418	1	0.000995268	5.71e-05
pseudo_419	1	0.657689	0.0011093	0.000201869	RPMI	Cri	K562									pseudo_419	1	-0.000200993	0.00663402		pseudo_419	1	-0.00607643	0.00663402		pseudo_419	1	-0.0228326	0.00663402
pseudo_42	1	0.770911	0.00162506	0.000183625	RPMI	Cri	K562									pseudo_42	1	-0.00638	-0.00229392		pseudo_42	1	0.00409	-0.00229392		pseudo_42	1	-0.0028	-0.00229392
pseudo_420	1	0.983958	-0.00378904	-2.66e-05	RPMI	Cri	K562									pseudo_420	1	-0.0304263	0.015937		pseudo_420	1	0.00128562	0.015937		pseudo_420	1	0.000613195	0.015937
pseudo_421	1	0.53601	0.00217054	0.000587842	RPMI	Cri	K562									pseudo_421	1	0.000431877	-0.0337441		pseudo_421	1	-0.039947	-0.0337441		pseudo_421	1	-0.00220564	-0.0337441
pseudo_422	1	0.151268	-0.020558	-0.0168628	RPMI	Cri	K562									pseudo_422	1	0.00206305	-0.000344276		pseudo_422	1	0.0071726	-0.000344276		pseudo_422	1	0.000958937	-0.000344276
pseudo_423	1	0.221678	-0.0144313	-0.00944208	RPMI	Cri	K562									pseudo_423	1	0.00176	-0.000590327		pseudo_423	1	-0.00465	-0.000590327		pseudo_423	1	-0.00996	-0.000590327
pseudo_424	1	0.375905	-0.0469859	-0.0199653	RPMI	Cri	K562									pseudo_424	1	0.000337691	-0.00638759		pseudo_424	1	-0.000407105	-0.00638759		pseudo_424	1	-0.0279227	-0.00638759
pseudo_425	1	0.848219	0.000111494	7.97e-06	RPMI	Cri	K562									pseudo_425	1	0.0230124	0.00585464		pseudo_425	1	0.00858271	0.00585464		pseudo_425	1	0.000221887	0.00585464
pseudo_426	1	0.862244	-0.000565007	-3.64e-05	RPMI	Cri	K562									pseudo_426	1	-0.00157815	0.00178758		pseudo_426	1	0.00080781	0.00178758		pseudo_426	1	1.33962e-05	0.00178758
pseudo_427	1	0.271356	-0.00192388	-0.0010898	RPMI	Cri	K562									pseudo_427	1	-0.000506	-0.0105687		pseudo_427	1	0.00529006	-0.0105687		pseudo_427	1	-0.0160752	-0.0105687
pseudo_428	1	0.381	-0.00333351	-0.00139797	RPMI	Cri	K562									pseudo_428	1	0.00208	0.0041		pseudo_428	1	-0.000882	0.0041		pseudo_428	1	-0.00106	0.0041
pseudo_429	1	0.495609	0.00352719	0.0010753	RPMI	Cri	K562									pseudo_429	1	-0.00936963	-0.0102607		pseudo_429	1	0.0088338	-0.0102607		pseudo_429	1	-0.000816235	-0.0102607
pseudo_43	1	0.992276	0.00757509	2.55e-05	RPMI	Cri	K562									pseudo_43	1	-0.000759535	-0.00329546		pseudo_43	1	0.000295685	-0.00329546		pseudo_43	1	8.40959e-05	-0.00329546
pseudo_430	1	0.184235	-0.0429163	-0.0315274	RPMI	Cri	K562									pseudo_430	1	0.000758918	-0.00177333		pseudo_430	1	-0.00523912	-0.00177333		pseudo_430	1	-0.000158598	-0.00177333
pseudo_431	1	0.365556	-0.0418715	-0.0182998	RPMI	Cri	K562									pseudo_431	1	9.40721e-05	0.00398162		pseudo_431	1	-0.000613422	0.00398162		pseudo_431	1	-0.0024819	0.00398162
pseudo_432	1	0.587201	0.00259202	0.00059931	RPMI	Cri	K562									pseudo_432	1	0.00439269	-0.0125508		pseudo_432	1	-0.00517011	-0.0125508		pseudo_432	1	-0.00490629	-0.0125508
pseudo_433	1	0.0542183	-0.0108786	-0.0137708	RPMI	Cri	K562									pseudo_433	1	-0.00026294	-0.0162068		pseudo_433	1	0.000355311	-0.0162068		pseudo_433	1	-0.000707325	-0.0162068
pseudo_434	1	0.71	-0.0185404	-0.00275567	RPMI	Cri	K562									pseudo_434	1	0.00212678	-3.25e-06		pseudo_434	1	0.00525832	-3.2546e-06		pseudo_434	1	-0.0382653	-3.25e-06
pseudo_435	1	0.234318	0.0035697	0.00224961	RPMI	Cri	K562									pseudo_435	1	-7.56117e-05	-0.00219074		pseudo_435	1	0.00418473	-0.00219074		pseudo_435	1	-0.00670283	-0.00219074
pseudo_436	1	0.959018	-0.00364202	-6.62e-05	RPMI	Cri	K562									pseudo_436	1	0.000288	0.00112514		pseudo_436	1	-0.000145	0.00112514		pseudo_436	1	-0.0247	0.00112514
pseudo_437	1	0.951899	-0.0111426	-0.000238552	RPMI	Cri	K562									pseudo_437	1	0.000434755	-0.0216202		pseudo_437	1	-0.00234516	-0.0216202		pseudo_437	1	1.93358e-05	-0.0216202
pseudo_438	1	0.669582	0.00160026	0.00027876	RPMI	Cri	K562									pseudo_438	1	0.00812702	0.0104857		pseudo_438	1	0.022235	0.0104857		pseudo_438	1	0.0127176	0.0104857
pseudo_439	1	0.833079	-0.000143848	-1.14e-05	RPMI	Cri	K562									pseudo_439	1	-0.00161632	-0.00270718		pseudo_439	1	-0.00285512	-0.00270718		pseudo_439	1	0.00017383	-0.00270718
pseudo_44	1	0.611004	-0.00673501	-0.00144099	RPMI	Cri	K562									pseudo_44	1	0.00471151	-0.000295886		pseudo_44	1	0.00172833	-0.000295886		pseudo_44	1	-0.000375511	-0.000295886
pseudo_440	1	0.543889	0.00313509	0.000829198	RPMI	Cri	K562									pseudo_440	1	0.00061	-0.000758485		pseudo_440	1	-0.00251813	-0.000758485		pseudo_440	1	0.0254845	-0.000758485
pseudo_441	1	0.664166	-0.000496306	-8.82e-05	RPMI	Cri	K562									pseudo_441	1	-0.0127111	0.00165036		pseudo_441	1	-0.0367984	0.00165036		pseudo_441	1	-0.00256529	0.00165036
pseudo_442	1	0.555815	-0.0101456	-0.00258784	RPMI	Cri	K562									pseudo_442	1	-0.00131	-0.00569288		pseudo_442	1	-0.0135	-0.00569288		pseudo_442	1	-0.003	-0.00569288
pseudo_443	1	0.366	-0.00410229	-0.00179289	RPMI	Cri	K562									pseudo_443	1	-0.00273583	-0.00501		pseudo_443	1	-0.00635997	-0.00501		pseudo_443	1	-0.000612235	-0.00501
pseudo_444	1	0.176962	0.00536701	0.00403663	RPMI	Cri	K562									pseudo_444	1	-0.00879851	-0.00334551		pseudo_444	1	-0.00563062	-0.00334551		pseudo_444	1	-0.00307434	-0.00334551
pseudo_445	1	0.0495517	-0.00784448	-0.0102366	RPMI	Cri	K562									pseudo_445	1	0.00817	0.00310479		pseudo_445	1	1.47467e-05	0.00310479		pseudo_445	1	0.00182	0.00310479
pseudo_446	1	0.710181	0.00121631	0.000180781	RPMI	Cri	K562									pseudo_446	1	0.00313	0.00911107		pseudo_446	1	-0.000941483	0.00911107		pseudo_446	1	0.00202319	0.00911107
pseudo_447	1	0.925833	-0.000401893	-1.35e-05	RPMI	Cri	K562									pseudo_447	1	-0.0121014	0.000236447		pseudo_447	1	-0.00295633	0.000236447		pseudo_447	1	0.0216187	0.000236447
pseudo_448	1	0.909284	0.000106798	4.41e-06	RPMI	Cri	K562									pseudo_448	1	0.000297923	0.00272757		pseudo_448	1	-0.00307162	0.00272757		pseudo_448	1	0.00130511	0.00272757
pseudo_449	1	0.0466864	0.0151144	0.0201144	RPMI	Cri	K562									pseudo_449	1	0.00703	-0.00426627		pseudo_449	1	-0.0075	-0.00426627		pseudo_449	1	-0.000604	-0.00426627
pseudo_45	1	0.31868	0.00428846	0.00212984	RPMI	Cri	K562									pseudo_45	1	-0.00128545	0.00540404		pseudo_45	1	-0.00160228	0.00540404		pseudo_45	1	0.00550934	0.00540404
pseudo_450	1	0.522	0.00212045	0.00059803	RPMI	Cri	K562									pseudo_450	1	9.74166e-05	-0.00185		pseudo_450	1	-0.0182916	-0.00185		pseudo_450	1	-0.00719393	-0.00185
pseudo_451	1	0.854	-0.0121894	-0.000835134	RPMI	Cri	K562									pseudo_451	1	-5.61e-06	5.23e-05		pseudo_451	1	-0.00037491	5.23e-05		pseudo_451	1	0.0112163	5.23e-05
pseudo_452	1	0.459602	0.00274828	0.000927868	RPMI	Cri	K562									pseudo_452	1	-0.00672028	0.000517805		pseudo_452	1	-0.0183817	0.000517805		pseudo_452	1	-0.0193106	0.000517805
pseudo_453	1	0.743721	-0.0038843	-0.000499482	RPMI	Cri	K562									pseudo_453	1	-8.7429e-05	-0.00542686		pseudo_453	1	-0.00213509	-0.00542686		pseudo_453	1	-0.00107657	-0.00542686
pseudo_454	1	0.658767	-0.0011685	-0.000211811	RPMI	Cri	K562									pseudo_454	1	0.00033674	-0.018246		pseudo_454	1	-0.0105334	-0.018246		pseudo_454	1	0.000708919	-0.018246
pseudo_455	1	0.104011	0.00547399	0.0053805	RPMI	Cri	K562									pseudo_455	1	0.000668628	0.00783349		pseudo_455	1	0.00113759	0.00783349		pseudo_455	1	0.0236873	0.00783349
pseudo_456	1	0.351523	0.00265952	0.00120755	RPMI	Cri	K562									pseudo_456	1	-0.0475545	-0.0016798		pseudo_456	1	-0.000366116	-0.0016798		pseudo_456	1	0.00626923	-0.0016798
pseudo_457	1	0.475115	-0.00671679	-0.00217088	RPMI	Cri	K562									pseudo_457	1	0.0203566	-0.0116422		pseudo_457	1	-0.000451325	-0.0116422		pseudo_457	1	-0.00203375	-0.0116422
pseudo_458	1	0.683744	-0.00576044	-0.000951085	RPMI	Cri	K562									pseudo_458	1	-0.00384793	0.00318082		pseudo_458	1	-0.00811502	0.00318082		pseudo_458	1	-0.0990104	0.00318082
pseudo_459	1	0.778896	0.0012661	0.000137397	RPMI	Cri	K562									pseudo_459	1	-0.0106025	-0.0220973		pseudo_459	1	-0.00615186	-0.0220973		pseudo_459	1	-0.000118273	-0.0220973
pseudo_46	1	0.156	-0.0197024	-0.0158978	RPMI	Cri	K562									pseudo_46	1	-1.31e-06	2.31e-05		pseudo_46	1	0.0011	2.31358e-05		pseudo_46	1	-0.000331	2.31e-05
pseudo_460	1	0.552821	-0.00993825	-0.00255826	RPMI	Cri	K562									pseudo_460	1	0.00071232	0.0102214		pseudo_460	1	0.00352564	0.0102214		pseudo_460	1	-0.000334439	0.0102214
pseudo_461	1	0.184728	-0.0105039	-0.00770424	RPMI	Cri	K562									pseudo_461	1	-6.54e-06	-0.0136625		pseudo_461	1	0.00176	-0.0136625		pseudo_461	1	-1.21e-05	-0.0136625
pseudo_462	1	0.633104	0.00320373	0.000636019	RPMI	Cri	K562									pseudo_462	1	-1.62831e-05	-0.0123438		pseudo_462	1	-0.00535231	-0.0123438		pseudo_462	1	0.00403583	-0.0123438
pseudo_463	1	0.999406	-0.000103258	-2.67e-08	RPMI	Cri	K562									pseudo_463	1	0.00512	-0.0106054		pseudo_463	1	-0.00030892	-0.0106054		pseudo_463	1	-0.000393651	-0.0106054
pseudo_464	1	0.473275	-0.0258213	-0.008389	RPMI	Cri	K562									pseudo_464	1	0.00215483	0.00275393		pseudo_464	1	0.00307626	0.00275393		pseudo_464	1	0.00458382	0.00275393
pseudo_465	1	0.741469	-0.0188776	-0.00245234	RPMI	Cri	K562									pseudo_465	1	0.00389236	-0.0260595		pseudo_465	1	-0.00552012	-0.0260595		pseudo_465	1	-0.00120224	-0.0260595
pseudo_466	1	0.00263056	-0.0391715	-0.101061	RPMI	Cri	K562									pseudo_466	1	0.00387779	-0.00915509		pseudo_466	1	-0.0112263	-0.00915509		pseudo_466	1	-0.00176174	-0.00915509
pseudo_467	1	0.531115	-0.042119	-0.0115748	RPMI	Cri	K562									pseudo_467	1	0.00721	-0.000306945		pseudo_467	1	-0.0138429	-0.000306945		pseudo_467	1	-4.10548e-05	-0.000306945
pseudo_468	1	0.467779	0.00496404	0.00163793	RPMI	Cri	K562									pseudo_468	1	0.00730077	-0.00195809		pseudo_468	1	0.0100537	-0.00195809		pseudo_468	1	-0.000375962	-0.00195809
pseudo_469	1	0.0553458	-0.00978388	-0.0122975	RPMI	Cri	K562									pseudo_469	1	-0.00023	-0.00114062		pseudo_469	1	-0.0131869	-0.00114062		pseudo_469	1	-0.000488108	-0.00114062
pseudo_47	1	0.942413	-0.0386057	-0.000994433	RPMI	Cri	K562									pseudo_47	1	0.00141252	-0.0114021		pseudo_47	1	0.00067698	-0.0114021		pseudo_47	1	0.00525947	-0.0114021
pseudo_470	1	0.495609	-0.0451619	-0.0137681	RPMI	Cri	K562									pseudo_470	1	0.000107859	-0.00378013		pseudo_470	1	-0.00273058	-0.00378013		pseudo_470	1	-0.00058639	-0.00378013
pseudo_471	1	0.932935	0.00183638	5.54e-05	RPMI	Cri	K562									pseudo_471	1	0.00202	-0.0117195		pseudo_471	1	-0.00192777	-0.0117195		pseudo_471	1	-5.99725e-06	-0.0117195
pseudo_472	1	0.858733	-0.000555444	-3.67e-05	RPMI	Cri	K562									pseudo_472	1	-0.0407849	-0.00883545		pseudo_472	1	-0.0147433	-0.00883545		pseudo_472	1	-0.00414558	-0.00883545
pseudo_473	1	0.937673	0.000232189	6.49e-06	RPMI	Cri	K562									pseudo_473	1	-0.012	-0.00278969		pseudo_473	1	0.00483601	-0.00278969		pseudo_473	1	0.0010207	-0.00278969
pseudo_474	1	0.267	-0.0219648	-0.0126023	RPMI	Cri	K562									pseudo_474	1	-0.00988448	-0.00428		pseudo_474	1	0.00181123	-0.00428		pseudo_474	1	-0.000339606	-0.00428
pseudo_475	1	0.0688597	0.00751478	0.00873244	RPMI	Cri	K562									pseudo_475	1	0.00157756	0.00291769		pseudo_475	1	-0.0048477	0.00291769		pseudo_475	1	-0.0188428	0.00291769
pseudo_476	1	0.757278	0.00237151	0.000286347	RPMI	Cri	K562									pseudo_476	1	-0.000287	-0.000780025		pseudo_476	1	-2.21e-05	-0.000780025		pseudo_476	1	0.00817	-0.000780025
pseudo_477	1	0.731363	0.000858256	0.000116609	RPMI	Cri	K562									pseudo_477	1	0.00478607	-0.00353758		pseudo_477	1	-0.00432026	-0.00353758		pseudo_477	1	0.0162307	-0.00353758
pseudo_478	1	0.846	-0.000675472	-4.91e-05	RPMI	Cri	K562									pseudo_478	1	0.000662653	-3.58e-05		pseudo_478	1	-0.000434795	-3.58e-05		pseudo_478	1	-0.00307707	-3.58e-05
pseudo_479	1	0.888067	-0.0169304	-0.000872836	RPMI	Cri	K562									pseudo_479	1	0.00195	-0.000783141		pseudo_479	1	0.00345	-0.000783141		pseudo_479	1	-0.000439	-0.000783141
pseudo_48	1	0.49091	0.00292094	0.000902563	RPMI	Cri	K562									pseudo_48	1	-0.000351027	-0.00921074		pseudo_48	1	-0.000734127	-0.00921074		pseudo_48	1	0.00526511	-0.00921074
pseudo_480	1	0.0623187	-0.0157963	-0.0190406	RPMI	Cri	K562									pseudo_480	1	0.00216195	-0.00989117		pseudo_480	1	-0.00956714	-0.00989117		pseudo_480	1	1.0739e-05	-0.00989117
pseudo_481	1	0.0984	0.00523818	0.00527422	RPMI	Cri	K562									pseudo_481	1	-0.000426109	-0.000317		pseudo_481	1	-0.000404032	-0.000317		pseudo_481	1	-0.00392318	-0.000317
pseudo_482	1	0.777754	-0.015019	-0.00163944	RPMI	Cri	K562									pseudo_482	1	0.000558778	-0.00361139		pseudo_482	1	0.00310436	-0.00361139		pseudo_482	1	-0.00201698	-0.00361139
pseudo_483	1	0.850553	0.000816812	5.74e-05	RPMI	Cri	K562									pseudo_483	1	0.000501	-0.00197541		pseudo_483	1	0.000518659	-0.00197541		pseudo_483	1	-0.00187591	-0.00197541
pseudo_484	1	0.845886	-0.00166743	-0.000121203	RPMI	Cri	K562									pseudo_484	1	-2.60279e-05	-0.0027347		pseudo_484	1	0.0191463	-0.0027347		pseudo_484	1	-0.0395008	-0.0027347
pseudo_485	1	0.709072	-0.010419	-0.00155566	RPMI	Cri	K562									pseudo_485	1	-0.00923695	0.00260538		pseudo_485	1	-0.000895577	0.00260538		pseudo_485	1	0.000462109	0.00260538
pseudo_486	1	0.755013	-0.00427307	-0.000521508	RPMI	Cri	K562									pseudo_486	1	0.00566055	-0.00775195		pseudo_486	1	-0.00266249	-0.00775195		pseudo_486	1	0.00269797	-0.00775195
pseudo_487	1	0.499386	-0.00140744	-0.000424434	RPMI	Cri	K562									pseudo_487	1	-0.00108399	0.000369036		pseudo_487	1	0.0020941	0.000369036		pseudo_487	1	-0.00171802	0.000369036
pseudo_488	1	0.677	-0.00292913	-0.000495864	RPMI	Cri	K562									pseudo_488	1	-0.0183	0.000587		pseudo_488	1	0.00381298	0.000587		pseudo_488	1	5.01711e-05	0.000587
pseudo_49	1	0.673	0.00161217	0.000277435	RPMI	Cri	K562									pseudo_49	1	0.000792035	-0.00983		pseudo_49	1	-0.010463	-0.00983		pseudo_49	1	2.97977e-06	-0.00983
pseudo_5	1	0.340848	-0.040137	-0.0187616	RPMI	Cri	K562									pseudo_5	1	-0.00383081	-0.0238813		pseudo_5	1	-0.0103004	-0.0238813		pseudo_5	1	-0.015978	-0.0238813
pseudo_50	1	0.174	-0.00474445	-0.00360742	RPMI	Cri	K562									pseudo_50	1	-4.51635e-05	-0.000839		pseudo_50	1	0.0017702	-0.000839		pseudo_50	1	0.00163101	-0.000839
pseudo_51	1	0.152546	0.00463923	0.0037884	RPMI	Cri	K562									pseudo_51	1	0.00190866	0.000261148		pseudo_51	1	-0.00126121	0.000261148		pseudo_51	1	-0.00163528	0.000261148
pseudo_52	1	0.590281	0.00325389	0.00074495	RPMI	Cri	K562									pseudo_52	1	-5.87099e-05	0.0037273		pseudo_52	1	-0.000716928	0.0037273		pseudo_52	1	-0.0074234	0.0037273
pseudo_53	1	0.458699	-0.00395951	-0.00134019	RPMI	Cri	K562									pseudo_53	1	0.003389	-0.000657015		pseudo_53	1	0.0069569	-0.000657015		pseudo_53	1	2.46572e-05	-0.000657015
pseudo_54	1	0.875139	0.00306505	0.000177538	RPMI	Cri	K562									pseudo_54	1	-0.00654068	0.000665742		pseudo_54	1	0.000810282	0.000665742		pseudo_54	1	-0.000473141	0.000665742
pseudo_55	1	0.676104	-0.00047373	-8.05e-05	RPMI	Cri	K562									pseudo_55	1	-0.00934432	0.00211451		pseudo_55	1	-0.00134297	0.00211451		pseudo_55	1	0.000153516	0.00211451
pseudo_56	1	0.366346	0.00152741	0.000666116	RPMI	Cri	K562									pseudo_56	1	-0.00134742	0.000730118		pseudo_56	1	-0.0944798	0.000730118		pseudo_56	1	-0.00072236	0.000730118
pseudo_57	1	0.233732	-0.00930095	-0.00587151	RPMI	Cri	K562									pseudo_57	1	-0.000166	-0.00584021		pseudo_57	1	-0.0506875	-0.00584021		pseudo_57	1	-0.000978146	-0.00584021
pseudo_58	1	0.497496	-0.00158308	-0.000480005	RPMI	Cri	K562									pseudo_58	1	0.00017357	0.00886712		pseudo_58	1	0.00912468	0.00886712		pseudo_58	1	-0.000714751	0.00886712
pseudo_59	1	0.721303	-0.00031479	-4.47e-05	RPMI	Cri	K562									pseudo_59	1	-0.00277	-0.00754053		pseudo_59	1	-0.0153342	-0.00754053		pseudo_59	1	-0.005521	-0.00754053
pseudo_6	1	0.895131	-0.0354147	-0.00170392	RPMI	Cri	K562									pseudo_6	1	0.006371	0.0101724		pseudo_6	1	-0.00264177	0.0101724		pseudo_6	1	-0.000503756	0.0101724
pseudo_60	1	0.640545	0.0036955	0.000714895	RPMI	Cri	K562									pseudo_60	1	0.0079345	-0.00289643		pseudo_60	1	-0.00865112	-0.00289643		pseudo_60	1	-0.0251064	-0.00289643
pseudo_61	1	0.923466	-0.0163573	-0.000565619	RPMI	Cri	K562									pseudo_61	1	0.00290191	-0.00306031		pseudo_61	1	0.0012003	-0.00306031		pseudo_61	1	-2.82109e-05	-0.00306031
pseudo_62	1	0.613094	-0.00113885	-0.000241974	RPMI	Cri	K562									pseudo_62	1	-0.000148856	0.000899844		pseudo_62	1	-0.00263515	0.000899844		pseudo_62	1	0.000187026	0.000899844
pseudo_63	1	0.695815	-0.00213812	-0.000336766	RPMI	Cri	K562									pseudo_63	1	0.0181	0.00164456		pseudo_63	1	0.000139	0.00164456		pseudo_63	1	0.0036	0.00164456
pseudo_64	1	0.186212	-0.0249232	-0.0181938	RPMI	Cri	K562									pseudo_64	1	0.0086392	-0.00154707		pseudo_64	1	-0.00819606	-0.00154707		pseudo_64	1	0.000463885	-0.00154707
pseudo_65	1	0.98277	-0.000885113	-6.68e-06	RPMI	Cri	K562									pseudo_65	1	-0.00403	-0.00132127		pseudo_65	1	0.000248	-0.00132127		pseudo_65	1	0.0013	-0.00132127
pseudo_66	1	0.183744	-0.0231158	-0.0170083	RPMI	Cri	K562									pseudo_66	1	-0.0187273	-0.0505906		pseudo_66	1	-0.0169321	-0.0505906		pseudo_66	1	0.00729332	-0.0505906
pseudo_67	1	0.852889	-0.000174868	-1.21e-05	RPMI	Cri	K562									pseudo_67	1	-0.0127429	-0.000312717		pseudo_67	1	-0.00253961	-0.000312717		pseudo_67	1	-0.00361694	-0.000312717
pseudo_68	1	0.279221	-0.00727442	-0.00403041	RPMI	Cri	K562									pseudo_68	1	-0.0023	0.000230891		pseudo_68	1	-0.00541	0.000230891		pseudo_68	1	0.00573	0.000230891
pseudo_69	1	0.32158	0.0038601	0.00190191	RPMI	Cri	K562									pseudo_69	1	-0.00531386	-0.00515138		pseudo_69	1	-0.000490574	-0.00515138		pseudo_69	1	0.000405202	-0.00515138
pseudo_7	1	0.852889	-0.00268249	-0.000185381	RPMI	Cri	K562									pseudo_7	1	-0.0298795	-0.000248901		pseudo_7	1	-0.00868434	-0.000248901		pseudo_7	1	-0.0329176	-0.000248901
pseudo_70	1	0.349986	-0.00305372	-0.00139234	RPMI	Cri	K562									pseudo_70	1	0.00092	-0.000252612		pseudo_70	1	-0.0268976	-0.000252612		pseudo_70	1	-0.000460243	-0.000252612
pseudo_71	1	0.529163	-0.0448495	-0.0123969	RPMI	Cri	K562									pseudo_71	1	-0.00362	0.00130966		pseudo_71	1	-0.00545	0.00130966		pseudo_71	1	-0.00294	0.00130966
pseudo_72	1	0.592339	-0.00286299	-0.000651131	RPMI	Cri	K562									pseudo_72	1	-0.000525	-0.00174923		pseudo_72	1	5.63601e-05	-0.00174923		pseudo_72	1	-0.00454	-0.00174923
pseudo_73	1	0.998	-0.000460266	-3.57e-07	RPMI	Cri	K562									pseudo_73	1	0.00228863	9.26e-05		pseudo_73	1	0.000154332	9.26162e-05		pseudo_73	1	-0.0346212	9.26e-05
pseudo_74	1	0.016	-0.0209522	-0.0376336	RPMI	Cri	K562									pseudo_74	1	0.012	8.98e-05		pseudo_74	1	-0.00218245	8.98e-05		pseudo_74	1	0.0102427	8.98e-05
pseudo_75	1	0.189	-0.0042892	-0.00310137	RPMI	Cri	K562									pseudo_75	1	-0.00132471	-0.00387		pseudo_75	1	-0.000359686	-0.00387		pseudo_75	1	-0.00116182	-0.00387
pseudo_76	1	0.629926	0.00102179	0.000205084	RPMI	Cri	K562									pseudo_76	1	-0.000237	0.00304914		pseudo_76	1	0.00503	0.00304914		pseudo_76	1	1.65e-05	0.00304914
pseudo_77	1	0.755013	-0.0413389	-0.00504521	RPMI	Cri	K562									pseudo_77	1	0.0102813	-0.000533647		pseudo_77	1	0.000578926	-0.000533647		pseudo_77	1	-0.0120062	-0.000533647
pseudo_78	1	0.0978228	-0.00947411	-0.00956468	RPMI	Cri	K562									pseudo_78	1	-0.00972249	-0.0344549		pseudo_78	1	-0.00508035	-0.0344549		pseudo_78	1	-0.00233378	-0.0344549
pseudo_79	1	0.0820507	-0.0512117	-0.0556117	RPMI	Cri	K562									pseudo_79	1	0.000389913	-0.0108831		pseudo_79	1	0.00787289	-0.0108831		pseudo_79	1	-0.000708725	-0.0108831
pseudo_8	1	0.186212	-0.00613404	-0.00447781	RPMI	Cri	K562									pseudo_8	1	-0.00274172	-0.0121956		pseudo_8	1	-0.0565997	-0.0121956		pseudo_8	1	0.00389041	-0.0121956
pseudo_80	1	0.421658	0.00306352	0.00114894	RPMI	Cri	K562									pseudo_80	1	-0.000183	-0.00141996		pseudo_80	1	-0.0121138	-0.00141996		pseudo_80	1	-5.14918e-05	-0.00141996
pseudo_81	1	0.626755	-0.00775376	-0.00157325	RPMI	Cri	K562									pseudo_81	1	-0.0181	-0.00256111		pseudo_81	1	0.000254	-0.00256111		pseudo_81	1	0.00391	-0.00256111
pseudo_82	1	0.185222	0.00527793	0.00386507	RPMI	Cri	K562									pseudo_82	1	-0.00641752	-0.00883626		pseudo_82	1	-0.00468184	-0.00883626		pseudo_82	1	-9.82076e-05	-0.00883626
pseudo_83	1	0.079976	0.0069537	0.00762849	RPMI	Cri	K562									pseudo_83	1	-9.76974e-06	0.00275195		pseudo_83	1	0.0032393	0.00275195		pseudo_83	1	-0.00166022	0.00275195
pseudo_84	1	0.499386	0.00350014	0.00105552	RPMI	Cri	K562									pseudo_84	1	0.00108042	-0.0551803		pseudo_84	1	0.000869681	-0.0551803		pseudo_84	1	-2.71888e-05	-0.0551803
pseudo_85	1	0.0677	0.00655492	0.00766405	RPMI	Cri	K562									pseudo_85	1	-5.73e-05	-0.000344		pseudo_85	1	-6.76964e-05	-0.000344		pseudo_85	1	-0.000609	-0.000344
pseudo_86	1	0.676104	0.00347028	0.0005899	RPMI	Cri	K562									pseudo_86	1	0.000273	-0.00136443		pseudo_86	1	-0.000518	-0.00136443		pseudo_86	1	-0.0477	-0.00136443
pseudo_87	1	0.709072	-0.00647942	-0.000967438	RPMI	Cri	K562									pseudo_87	1	-0.00022391	-0.00196572		pseudo_87	1	0.0136797	-0.00196572		pseudo_87	1	-0.0312074	-0.00196572
pseudo_88	1	0.545868	-0.00635741	-0.00167144	RPMI	Cri	K562									pseudo_88	1	-0.000281249	-0.00605715		pseudo_88	1	0.00833363	-0.00605715		pseudo_88	1	-0.00042312	-0.00605715
pseudo_89	1	0.210076	-0.0058551	-0.00396755	RPMI	Cri	K562									pseudo_89	1	0.00460368	-0.00580188		pseudo_89	1	-0.00863747	-0.00580188		pseudo_89	1	0.000103626	-0.00580188
pseudo_9	1	0.414807	0.00722023	0.00275924	RPMI	Cri	K562									pseudo_9	1	-0.00980171	0.00183413		pseudo_9	1	0.00135602	0.00183413		pseudo_9	1	-0.00175967	0.00183413
pseudo_90	1	0.98277	-0.000763724	-5.76e-06	RPMI	Cri	K562									pseudo_90	1	8.31576e-06	-0.00359636		pseudo_90	1	-0.0188655	-0.00359636		pseudo_90	1	-0.00290904	-0.00359636
pseudo_91	1	0.484372	0.0043563	0.00137145	RPMI	Cri	K562									pseudo_91	1	-6.79e-05	-0.0045908		pseudo_91	1	9.25308e-05	-0.0045908		pseudo_91	1	-0.00101	-0.0045908
pseudo_92	1	0.260477	0.0040675	0.00237636	RPMI	Cri	K562									pseudo_92	1	0.0052	-0.00230131		pseudo_92	1	-8.53e-05	-0.00230131		pseudo_92	1	-0.00192	-0.00230131
pseudo_93	1	0.835404	-0.000867749	-6.78e-05	RPMI	Cri	K562									pseudo_93	1	0.00686367	0.00212169		pseudo_93	1	-0.0212402	0.00212169		pseudo_93	1	-0.00105599	0.00212169
pseudo_94	1	0.512722	0.00132426	0.000384191	RPMI	Cri	K562									pseudo_94	1	-0.000360877	0.000727119		pseudo_94	1	-0.00625784	0.000727119		pseudo_94	1	-0.00364315	0.000727119
pseudo_95	1	0.710181	0.00233166	0.000346557	RPMI	Cri	K562									pseudo_95	1	-0.00354757	0.00205574		pseudo_95	1	0.00432503	0.00205574		pseudo_95	1	-0.00701537	0.00205574
pseudo_96	1	0.00449599	0.0112456	0.0263954	RPMI	Cri	K562									pseudo_96	1	-0.0101504	-0.00127359		pseudo_96	1	-0.0034944	-0.00127359		pseudo_96	1	-0.00496004	-0.00127359
pseudo_97	1	0.117317	0.00567737	0.00528359	RPMI	Cri	K562									pseudo_97	1	0.000468292	-0.00139907		pseudo_97	1	0.000302098	-0.00139907		pseudo_97	1	0.00941356	-0.00139907
pseudo_98	1	0.0276	0.0128151	0.0199896	RPMI	Cri	K562									pseudo_98	1	-0.00234	0.00282		pseudo_98	1	0.000512	0.00282		pseudo_98	1	0.000178	0.00282
pseudo_99	1	0.914009	-0.00159347	-6.22e-05	RPMI	Cri	K562									pseudo_99	1	0.00026	-0.000599732		pseudo_99	1	-5.53798e-05	-0.000599732		pseudo_99	1	-0.00768	-0.000599732
