# Supplementary material for: A CRISPRi/a screening platform to study cellular nutrient transport in diverse microenvironments
Source: Nat Cell Biol. 2024 Apr 11;26(5):825–38. doi: 10.1038/s41556-024-01402-1 (PMC11098743; doi:10.1038/s41556-024-01402-1)
Supplement: Supplementary file 14 — Numerical source data. [file 41556_2024_1402_MOESM14_ESM.xlsx]

## Sheet: Fig6
Panels A-B						Panel C																Panel D																Panel E											Panel F
						K562 CRISPRi growth defects				K562 CRISPRi growth advantages				A375 CRISPRi growth defects				A375 CRISPRi growth advantages				K562 CRISPRa growth defects				K562 CRISPRa growth advantages				A375 CRISPRa growth defects				A375 CRISPRa growth advantages				Pearson correlation on data in Panel C											Pearson correlation on data in Panel D
																																						K562 CRISPRi						A375 CRISPRi					K562 CRISPRa
Gene	Score	Rank	Pseudo	Screen		Gene	Environment	Score		Gene	Environment	Score		Gene	Environment	Score		Gene	Environment	Score		Gene	Environment	Score		Gene	Environment	Score		Gene	Environment	Score		Gene	Environment	Score		correlation	subQ	ABS	HPLM	RPMI		correlation	subQ	HPLM	RPMI		correlation
ABCA1	-2.01686	30	0	K562_Cri		SLC30A9	subQ	-1		MPC1	subQ	0.0463669		SLC38A6	subQ	-1		SLC33A1	subQ	0.255735		SLC16A1	subQ	-1		SLC19A1	subQ	-0.03669		SLC16A2	subQ	-1		SLC44A2	subQ	-0.0174782		subQ	1	0.486518	0.739387	0.783297		subQ	1	0.667099	0.671233		subQ
ABCA10	0.00015975	593	0	K562_Cri		SFXN1	subQ	-0.991027		SLCO1B7	subQ	0.04012		ABCB7	subQ	-0.834999		SLC39A1	subQ	0.233812		SLC13A4	subQ	-0.884981		SLC11A1	subQ	-0.03284		SLC41A3	subQ	-0.841122		SLC4A9	subQ	0.000948759		ABS	0.486518	1	0.476648	0.526333		HPLM	0.667099	1	0.916057		ABS
ABCA12	0.19634	903	0	K562_Cri		SLC25A10	subQ	-0.873883		SLC26A4	subQ	0.0384767		SLC35B1	subQ	-0.351921		XPR1	subQ	0.177141		SLC6A9	subQ	-0.882998		SLC7A6	subQ	-0.02964		SLC13A5	subQ	-0.684119		ABCC2	subQ	0.0217605		HPLM	0.739387	0.476648	1	0.94077		RPMI	0.671233	0.916057	1		HPLM
ABCA13	0.0192027	733	0	K562_Cri		SLC19A1	subQ	-0.755029		RHAG	subQ	0.0354663		SLC39A10	subQ	-0.212399		SLC35B2	subQ	0.138839		SLC4A1	subQ	-0.857227		SLC2A13	subQ	-0.01887		SLC25A17	subQ	-0.514557		SLC1A4	subQ	0.0275847		RPMI	0.783297	0.526333	0.94077	1							RPMI
ABCA2	0.0716939	823	0	K562_Cri		SLC16A1	subQ	-0.723578		SLC25A1	subQ	0.0241328		SLC35A2	subQ	-0.205304		SLC39A9	subQ	0.0918918		SLC2A1	subQ	-0.709453		SLC35E4	subQ	-0.01472		SLC31A1	subQ	-0.505452		SLC2A6	subQ	0.411497
ABCA3	-0.183566	184	0	K562_Cri		SLC35A1	subQ	-0.716056		SLC7A1	subQ	0.0188486		SLC6A15	subQ	-0.143615		SLC25A1	subQ	0.085819		SLC39A8	subQ	-0.4976		SLC31A2	subQ	-0.00269		SLC12A2	subQ	-0.37976		SLC7A3	subQ	0.705945
ABCA4	0.00352837	645	0	K562_Cri		FLVCR1	subQ	-0.598549		SLC7A6	subQ	0.0188122		SLC1A5	subQ	-0.131642		SLC44A2	subQ	0.0832856		SLC22A18AS	subQ	-0.394467		MFSD2A	subQ	-0.00213		SLC12A6	subQ	-0.373911		SLC29A1	subQ	0.715297
ABCA5	-2.9271	24	0	K562_Cri		LETM1	subQ	-0.569349		SLC17A3	subQ	0.00823028		SLC25A36	subQ	-0.113395		SLC25A53	subQ	0.0830265		SLC16A2	subQ	-0.352113		SV2B	subQ	-0.00122		SLC52A1	subQ	-0.365023		SLC22A14	subQ	0.738804
ABCA6	0.00403944	651	0	K562_Cri		ABCB7	subQ	-0.527451		SLC38A4	subQ	0.00589769		SLC2A1	subQ	-0.104853		SLC25A23	subQ	0.0799659		SLC16A10	subQ	-0.345497		SLCO4A1	subQ	-5e-05		SLC30A1	subQ	-0.308236		RHCG	subQ	0.753618
ABCA7	0.570949	953	0	K562_Cri		SLC5A3	subQ	-0.40889		SLC10A1	subQ	0.0039194		SLC38A2	subQ	-0.100197		SLC30A1	subQ	0.0747312		SLC29A1	subQ	-0.332272		SLC35F5	subQ	0.00205		SLC12A3	subQ	-0.294177		ABCG5	subQ	0.780432
ABCA8	0.614882	957	0	K562_Cri		SLC39A9	subQ	-0.390523		SLC40A1	subQ	0.0021483		SLC25A3	subQ	-0.0817795		SLCO4A1	subQ	0.0689865		SLC16A3	subQ	-0.310434		FLVCR2	subQ	0.00814		SLC25A22	subQ	-0.282456		SLC7A11	subQ	0.804641
ABCA9	0.172442	889	0	K562_Cri		SLC25A51	subQ	-0.373469		SLC19A2	subQ	0.000780875		ABCC5	subQ	-0.0733193		SLC24A3	subQ	0.0668826		ABCF3	subQ	-0.29855		MPC1	subQ	0.011		SLC13A4	subQ	-0.254211		SLC9A8	subQ	0.882211
ABCB1	0.0369543	776	0	K562_Cri		SLC38A5	subQ	-0.287259		SLCO1B3	subQ	-1.17182e-05		MTCH2	subQ	-0.0707438		SLCO1B7	subQ	0.0622435		SLC25A5	subQ	-0.293746		SLC38A1	subQ	0.01239		SLC6A1	subQ	-0.226208		SLC12A9	subQ	0.98209
ABCB10	-0.0496736	330	0	K562_Cri		SLC25A3	subQ	-0.287252		SLC4A1AP	subQ	-0.00169674		SLC44A5	subQ	-0.0530949		SLC35A1	subQ	0.00720191		MFSD12	subQ	-0.282		SLC7A11	subQ	0.01378		SLC22A18	subQ	-0.14083		SLC4A5	subQ	1.07183
ABCB11	-0.00150732	547	0	K562_Cri		MTCH2	subQ	-0.204132		SLC39A10	subQ	-0.00746832		SLC17A2	subQ	-0.0517163		SLC33A1	HPLM	-0.0226849		ABCD3	subQ	-0.277146		SLC17A8	subQ	0.02225		SLC1A2	subQ	-0.111339		SLC38A2	subQ	1.1055
ABCB4	-0.753081	59	0	K562_Cri		SLC24A1	subQ	-0.175983		MPC1	ABS	-0.00623177		SLC5A3	subQ	-0.0335218		SLC39A1	HPLM	-0.0287119		SLC16A12	subQ	-0.262098		HIAT1	subQ	0.02636		SLC16A10	subQ	-0.103041		SLC36A1	subQ	1.13369
ABCB5	0.054687	800	0	K562_Cri		SLC20A1	subQ	-0.157349		SLCO1B7	ABS	0.00446972		SLC30A9	subQ	-0.0325964		XPR1	HPLM	0.00770922		SLC22A18	subQ	-0.261475		SVOPL	subQ	0.03389		MFSD5	subQ	-0.0935117		SLC2A9	subQ	1.20986
ABCB6	-0.00149914	548	0	K562_Cri		ABCE1	subQ	-0.152158		SLC26A4	ABS	-0.000318053		ABCE1	subQ	-0.0258536		SLC35B2	HPLM	-0.031275		SLC22A11	subQ	-0.260665		SLC15A5	subQ	0.0899		SLC22A18AS	subQ	-0.0326208		SLC2A1	subQ	1.5361
ABCB7	-20.2885	9	0	K562_Cri		SLC38A6	subQ	-0.122684		RHAG	ABS	0.0315227		ABCA1	subQ	-0.0237199		SLC39A9	HPLM	-0.115017		SLC6A4	subQ	-0.259686		SLC38A3	subQ	0.10702		ABCD1	subQ	-0.00272908		SLC44A2	HPLM	0.101617
ABCB8	-0.119221	242	0	K562_Cri		ABCF1	subQ	-0.122468		SLC25A1	ABS	-0.0165756		NPC1	subQ	-0.0214998		SLC25A1	HPLM	-0.010965		SLC39A14	subQ	-0.259595		SLC19A1	ABS	0.12935		SLC44A5	subQ	6.36e-05		SLC4A9	HPLM	0.120147
ABCB9	-0.1961	176	0	K562_Cri		SLC38A1	subQ	-0.110881		SLC7A1	ABS	-0.000271055		SLC25A10	subQ	-0.0177888		SLC44A2	HPLM	0.00240569		SLC43A1	subQ	-0.249925		SLC11A1	ABS	-0.02674		DIRC2	subQ	0.00994522		ABCC2	HPLM	0.126507
ABCC1	-0.18033	188	0	K562_Cri		ABCD4	subQ	-0.080801		SLC7A6	ABS	0.0126432		SLC16A1	subQ	-0.00292308		SLC25A53	HPLM	-0.00140345		ANKH	subQ	-0.231448		SLC7A6	ABS	-0.07094		SLC26A9	subQ	0.012924		SLC1A4	HPLM	0.102068
ABCC10	-0.000404749	571	0	K562_Cri		SLC25A19	subQ	-0.0801675		SLC17A3	ABS	0.0278281		ABCF1	subQ	-0.000145558		SLC25A23	HPLM	-0.00311034		SLC39A13	subQ	-0.227185		SLC2A13	ABS	-0.21436		MFSD8	subQ	0.0132248		SLC2A6	HPLM	-0.0738357
ABCC11	0.26916	923	0	K562_Cri		ABCA5	subQ	-0.0760973		SLC38A4	ABS	0.0256087		SLC3A2	subQ	0.000939558		SLC30A1	HPLM	0.0046462		SLC20A1	subQ	-0.225654		SLC35E4	ABS	-0.33833		SLC44A3	subQ	0.0400927		SLC7A3	HPLM	-0.0163036
ABCC12	-0.0356495	371	0	K562_Cri		SLC25A46	subQ	-0.0724306		SLC10A1	ABS	0.0357695		SLC7A5	subQ	0.00178525		SLCO4A1	HPLM	0.0032632		SLC4A2	subQ	-0.223103		SLC31A2	ABS	-0.14419		SLC9A5	subQ	0.0615537		SLC29A1	HPLM	-0.000684999
ABCC2	-0.0475378	336	0	K562_Cri		SLC25A42	subQ	-0.0700638		SLC40A1	ABS	0.0104279		SLC39A7	subQ	0.00661122		SLC24A3	HPLM	0.00871986		SLC29A2	subQ	-0.212842		MFSD2A	ABS	-0.78048		SLC16A6	subQ	0.0785469		SLC22A14	HPLM	-0.0073914
ABCC3	-1.07577	46	0	K562_Cri		SLC35B1	subQ	-0.0665192		SLC19A2	ABS	-0.162335		SLC25A46	subQ	0.00826139		SLCO1B7	HPLM	4.21e-06		SLC12A2	subQ	-0.207541		SV2B	ABS	-0.21401		SLC1A1	subQ	0.0912211		RHCG	HPLM	-0.010866
ABCC4	-0.165018	203	0	K562_Cri		SLC31A1	subQ	-0.0657244		SLCO1B3	ABS	0.0397479		SLC4A7	subQ	0.00842953		SLC35A1	HPLM	-3.66e-05		SLC25A18	subQ	-0.20427		SLCO4A1	ABS	-1		SLC36A4	subQ	0.125341		ABCG5	HPLM	-0.000151751
ABCC5	0.210369	908	0	K562_Cri		ABCA1	subQ	-0.0524334		SLC4A1AP	ABS	0.0882398		SLC11A2	subQ	0.0126799		SLC33A1	RPMI	-0.00345348		SLC10A1	subQ	-0.175406		SLC35F5	ABS	0.00196		SLC16A2	HPLM	0.000417845		SLC7A11	HPLM	-0.000594205
ABCC6	-0.505512	88	0	K562_Cri		SLC29A4	subQ	-0.0379288		SLC39A10	ABS	-0.00130692		ABCD4	subQ	0.0384174		SLC39A1	RPMI	-0.0891724		SLC30A9	subQ	-0.16886		FLVCR2	ABS	-0.00475		SLC41A3	HPLM	-0.00100727		SLC9A8	HPLM	0.00246613
ABCC8	-0.166281	202	0	K562_Cri		SLC11A2	subQ	-0.0334937		MPC1	HPLM	-0.00360999		SLC38A6	HPLM	-1		XPR1	RPMI	0.0231945		MFSD4	subQ	-0.168502		MPC1	ABS	0.12554		SLC13A5	HPLM	-0.000142617		SLC12A9	HPLM	0.0177334
ABCC9	0.605647	956	0	K562_Cri		SLC7A5	subQ	-0.029762		SLCO1B7	HPLM	-0.000400081		ABCB7	HPLM	-0.735789		SLC35B2	RPMI	-0.0195572		SLCO3A1	subQ	-0.164633		SLC38A1	ABS	0.00333		SLC25A17	HPLM	0.00934324		SLC4A5	HPLM	-0.000607234
ABCD1	-0.125979	238	0	K562_Cri		SLC25A36	subQ	-0.0271194		SLC26A4	HPLM	-0.0015137		SLC35B1	HPLM	-0.702401		SLC39A9	RPMI	-0.105944		SLC9A5	subQ	-0.160624		SLC7A11	ABS	0.09657		SLC31A1	HPLM	-0.037671		SLC38A2	HPLM	0.00431232
ABCD2	0.00395768	650	0	K562_Cri		SLC25A5	subQ	-0.0257434		RHAG	HPLM	0.0112219		SLC39A10	HPLM	-0.144513		SLC25A1	RPMI	-0.106176		SLC9A3R2	subQ	-0.156615		SLC17A8	ABS	0.00085		SLC12A2	HPLM	-0.000986894		SLC36A1	HPLM	0.0111959
ABCD3	0.00424352	653	0	K562_Cri		SLC25A27	subQ	-0.0250994		SLC25A1	HPLM	-0.0981037		SLC35A2	HPLM	-0.0158796		SLC44A2	RPMI	0.00510239		SLC44A5	subQ	-0.144521		HIAT1	ABS	-0.00047		SLC12A6	HPLM	-0.00963479		SLC2A9	HPLM	0.00189563
ABCD4	-3.10802	22	0	K562_Cri		SLC25A22	subQ	-0.0179527		SLC7A1	HPLM	-0.00956537		SLC6A15	HPLM	-0.0131166		SLC25A53	RPMI	-0.000165598		SLC22A14	subQ	-0.142134		SVOPL	ABS	0.01213		SLC52A1	HPLM	-0.0467949		SLC2A1	HPLM	-0.00213112
ABCE1	-5.8528	18	0	K562_Cri		SLC16A5	subQ	-0.0126597		SLC7A6	HPLM	0.0276985		SLC1A5	HPLM	-0.0968853		SLC25A23	RPMI	-0.000726843		MFSD2B	subQ	-0.139255		SLC15A5	ABS	0.0018		SLC30A1	HPLM	0.0234206		SLC44A2	RPMI	0.0661365
ABCF1	-4.71075	20	0	K562_Cri		SLC35A3	subQ	-0.0106933		SLC17A3	HPLM	0.000105047		SLC25A36	HPLM	-0.0577162		SLC30A1	RPMI	0.00763009		SLC4A7	subQ	-0.123264		SLC38A3	ABS	0.0027		SLC12A3	HPLM	0.015266		SLC4A9	RPMI	0.0579641
ABCF2	-0.00136511	552	0	K562_Cri		SLC30A1	subQ	-0.0102199		SLC38A4	HPLM	-0.000921619		SLC2A1	HPLM	-0.166101		SLCO4A1	RPMI	0.00929643		SLC40A1	subQ	-0.115319		SLC19A1	HPLM	-0.03087		SLC25A22	HPLM	-0.0128239		ABCC2	RPMI	0.0600408
ABCF3	0.0192244	734	0	K562_Cri		SLC25A32	subQ	-0.00901943		SLC10A1	HPLM	1.00634e-05		SLC38A2	HPLM	-0.0058516		SLC24A3	RPMI	0.00271036		ABCD1	subQ	-0.111044		SLC11A1	HPLM	-0.10587		SLC13A4	HPLM	-0.0507609		SLC1A4	RPMI	0.0477307
ABCG1	-0.0268568	396	0	K562_Cri		SLCO4A1	subQ	-0.00761284		SLC40A1	HPLM	0.0147726		SLC25A3	HPLM	-0.0795686		SLCO1B7	RPMI	-0.00290936		SLC16A6	subQ	-0.107992		SLC7A6	HPLM	-0.09024		SLC6A1	HPLM	-0.133952		SLC2A6	RPMI	-0.173564
ABCG2	-0.276587	137	0	K562_Cri		SLC4A7	subQ	-0.00711613		SLC19A2	HPLM	-0.00094565		ABCC5	HPLM	-0.000805103		SLC35A1	RPMI	0.0363214		SLC35C1	subQ	-0.0869733		SLC2A13	HPLM	-0.00098		SLC22A18	HPLM	-0.190129		SLC7A3	RPMI	0.00736982
ABCG4	0.00942867	688	0	K562_Cri		SLC38A2	subQ	-0.00551892		SLCO1B3	HPLM	-0.0142552		MTCH2	HPLM	-0.0741628						SLC26A9	subQ	-0.0857399		SLC35E4	HPLM	-0.0454		SLC1A2	HPLM	0.014372		SLC29A1	RPMI	-0.0150092
ABCG5	0.0329714	765	0	K562_Cri		ABCC1	subQ	-0.00468815		SLC4A1AP	HPLM	0.0265023		SLC44A5	HPLM	-0.0257169						SLC36A4	subQ	-0.0851041		SLC31A2	HPLM	-0.16485		SLC16A10	HPLM	-0.134657		SLC22A14	RPMI	-0.00256237
ABCG8	-0.00820898	482	0	K562_Cri		SLC16A7	subQ	-0.00436168		SLC39A10	HPLM	0.0697696		SLC17A2	HPLM	-0.000977764						SLC12A4	subQ	-0.0776322		MFSD2A	HPLM	-0.00104		MFSD5	HPLM	-0.000150809		RHCG	RPMI	-0.0248279
ANKH	-0.0543285	317	0	K562_Cri		SLC25A40	subQ	-0.00361241		MPC1	RPMI	-0.0126273		SLC5A3	HPLM	-0.126959						SLC8A2	subQ	-0.0736731		SV2B	HPLM	-0.02604		SLC22A18AS	HPLM	-1		ABCG5	RPMI	-0.00806486
CFTR	0.130254	859	0	K562_Cri		SLC26A6	subQ	-0.00129656		SLCO1B7	RPMI	-0.00043925		SLC30A9	HPLM	-0.900968						SLC34A2	subQ	-0.0710926		SLCO4A1	HPLM	-0.00103		ABCD1	HPLM	-0.100332		SLC7A11	RPMI	0.143245
CLN3	-1.25441	41	0	K562_Cri		ABCB10	subQ	-0.00129139		SLC26A4	RPMI	-0.00821472		ABCE1	HPLM	-0.770651						ABCA1	subQ	-0.0654029		SLC35F5	HPLM	0.03852		SLC44A5	HPLM	-0.0609622		SLC9A8	RPMI	-0.0177286
CTNS	0.0190402	732	0	K562_Cri		SLC7A11	subQ	-0.000978751		RHAG	RPMI	0.0719654		ABCA1	HPLM	-0.121536						UCP2	subQ	-0.0617706		FLVCR2	HPLM	0.02724		DIRC2	HPLM	-0.0109766		SLC12A9	RPMI	0.0309958
DIRC2	-0.0218578	412	0	K562_Cri		SLC17A5	subQ	-0.000809204		SLC25A1	RPMI	-0.171026		NPC1	HPLM	-0.0892214						SLC1A1	subQ	-0.0514191		MPC1	HPLM	-0.00122		SLC26A9	HPLM	-0.0727597		SLC4A5	RPMI	-0.00728218
FLVCR1	-23.0233	7	0	K562_Cri		SLC30A9	ABS	-0.186197		SLC7A1	RPMI	-0.122323		SLC25A10	HPLM	-0.252017						MFSD9	subQ	-0.0480865		SLC38A1	HPLM	0.02514		MFSD8	HPLM	-0.243468		SLC38A2	RPMI	-0.122134
FLVCR2	-0.0506518	325	0	K562_Cri		SFXN1	ABS	-0.0444086		SLC7A6	RPMI	0.00718141		SLC16A1	HPLM	-0.19483						SLC16A1	ABS	-0.0932669		SLC7A11	HPLM	0.00909		SLC44A3	HPLM	-0.168777		SLC36A1	RPMI	0.02182
HIAT1	-0.416733	105	0	K562_Cri		SLC25A10	ABS	-0.645528		SLC17A3	RPMI	0.00355244		ABCF1	HPLM	-0.328117						SLC13A4	ABS	0.193993		SLC17A8	HPLM	0.01688		SLC9A5	HPLM	-0.114552		SLC2A9	RPMI	0.0129499
HIATL1	-0.0437748	347	0	K562_Cri		SLC19A1	ABS	-0.376913		SLC38A4	RPMI	0.00209627		SLC3A2	HPLM	-0.0597744						SLC6A9	ABS	-0.027077		HIAT1	HPLM	0.01328		SLC16A6	HPLM	-0.187727		SLC2A1	RPMI	-0.0317457
KIAA1919	-0.0379185	362	0	K562_Cri		SLC16A1	ABS	-0.328163		SLC10A1	RPMI	0.00150571		SLC7A5	HPLM	-0.0516379						SLC4A1	ABS	-0.308343		SVOPL	HPLM	0.0651		SLC1A1	HPLM	0.00340075
LETM1	-21.9001	8	0	K562_Cri		SLC35A1	ABS	-0.95344		SLC40A1	RPMI	0.0349315		SLC39A7	HPLM	-0.366567						SLC2A1	ABS	-0.0270662		SLC15A5	HPLM	0.02218		SLC36A4	HPLM	-0.0466953
LETM2	-0.205276	173	0	K562_Cri		FLVCR1	ABS	-0.094101		SLC19A2	RPMI	-5.09868e-05		SLC25A46	HPLM	-0.0665889						SLC39A8	ABS	-0.136877		SLC38A3	HPLM	0.00484		SLC16A2	RPMI	-0.00423822
LETMD1	0.0261147	751	0	K562_Cri		LETM1	ABS	-0.06332		SLCO1B3	RPMI	0.00533948		SLC4A7	HPLM	-0.0314706						SLC22A18AS	ABS	0.0105388		SLC19A1	RPMI	-0.02001		SLC41A3	RPMI	-0.00692549
MFSD1	-0.0447592	344	0	K562_Cri		ABCB7	ABS	-1		SLC4A1AP	RPMI	0.0169001		SLC11A2	HPLM	-0.0558365						SLC16A2	ABS	0.0279733		SLC11A1	RPMI	-0.17364		SLC13A5	RPMI	-0.0520105
MFSD10	-0.209347	171	0	K562_Cri		SLC5A3	ABS	-0.257232		SLC39A10	RPMI	0.0687255		ABCD4	HPLM	-0.0527241						SLC16A10	ABS	-0.0084562		SLC7A6	RPMI	-0.24517		SLC25A17	RPMI	-0.0308274
MFSD11	-0.00141344	550	0	K562_Cri		SLC39A9	ABS	-0.198061						SLC38A6	RPMI	-1						SLC29A1	ABS	-0.0645675		SLC2A13	RPMI	-0.01458		SLC31A1	RPMI	-0.423732
MFSD12	0.487237	946	0	K562_Cri		SLC25A51	ABS	-0.0618604						ABCB7	RPMI	-0.647512						SLC16A3	ABS	-0.0443121		SLC35E4	RPMI	-0.06557		SLC12A2	RPMI	-0.0814261
MFSD2A	-0.208269	172	0	K562_Cri		SLC38A5	ABS	-0.0369563						SLC35B1	RPMI	-0.726475						ABCF3	ABS	-0.00450372		SLC31A2	RPMI	-0.06166		SLC12A6	RPMI	-0.107504
MFSD2B	-0.0645376	306	0	K562_Cri		SLC25A3	ABS	-0.129524						SLC39A10	RPMI	-0.646104						SLC25A5	ABS	0.229367		MFSD2A	RPMI	0.06927		SLC52A1	RPMI	-0.0518636
MFSD3	-0.155903	213	0	K562_Cri		MTCH2	ABS	-0.010684						SLC35A2	RPMI	-0.0438239						MFSD12	ABS	-0.0211043		SV2B	RPMI	-0.0144		SLC30A1	RPMI	-0.0858991
MFSD4	-0.143663	222	0	K562_Cri		SLC24A1	ABS	-0.0957886						SLC6A15	RPMI	-0.00100712						ABCD3	ABS	-0.00817961		SLCO4A1	RPMI	0.32186		SLC12A3	RPMI	-0.00574668
MFSD5	-0.464637	99	0	K562_Cri		SLC20A1	ABS	0.0073728						SLC1A5	RPMI	-0.0495218						SLC16A12	ABS	0.000464262		SLC35F5	RPMI	0.12082		SLC25A22	RPMI	-0.100837
MFSD6	-0.00228272	537	0	K562_Cri		ABCE1	ABS	-0.997818						SLC25A36	RPMI	-0.00456599						SLC22A18	ABS	0.00558808		FLVCR2	RPMI	0.08597		SLC13A4	RPMI	-0.0771503
MFSD6L	0.00608713	667	0	K562_Cri		SLC38A6	ABS	-0.0169862						SLC2A1	RPMI	-0.0873719						SLC22A11	ABS	0.165828		MPC1	RPMI	0.00771		SLC6A1	RPMI	-0.214342
MFSD7	0.000490373	610	0	K562_Cri		ABCF1	ABS	-0.0407243						SLC38A2	RPMI	-9.34078e-08						SLC6A4	ABS	-0.00926346		SLC38A1	RPMI	0.05099		SLC22A18	RPMI	-0.2158
MFSD8	-0.0200634	420	0	K562_Cri		SLC38A1	ABS	-0.0013715						SLC25A3	RPMI	-0.182501						SLC39A14	ABS	-0.049346		SLC7A11	RPMI	0.03632		SLC1A2	RPMI	-0.176289
MFSD9	0.00535663	662	0	K562_Cri		ABCD4	ABS	-0.453817						ABCC5	RPMI	-0.0010583						SLC43A1	ABS	-0.131679		SLC17A8	RPMI	0.05788		SLC16A10	RPMI	-0.170842
MPC1	1.78351	978	0	K562_Cri		SLC25A19	ABS	-0.110338						MTCH2	RPMI	-0.40462						ANKH	ABS	-0.00813036		HIAT1	RPMI	0.0618		MFSD5	RPMI	-0.230642
MPC2	0.147408	870	0	K562_Cri		ABCA5	ABS	-0.0165886						SLC44A5	RPMI	-0.0373374						SLC39A13	ABS	-0.187		SVOPL	RPMI	0.11052		SLC22A18AS	RPMI	-1
MPDU1	-0.356373	119	0	K562_Cri		SLC25A46	ABS	-0.000309228						SLC17A2	RPMI	-0.00607286						SLC20A1	ABS	-0.702663		SLC15A5	RPMI	0.06037		ABCD1	RPMI	-0.362136
MTCH1	0.0575941	808	0	K562_Cri		SLC25A42	ABS	-0.0518609						SLC5A3	RPMI	-0.182713						SLC4A2	ABS	-0.0302619		SLC38A3	RPMI	0.0225		SLC44A5	RPMI	-0.312346
MTCH2	-7.85196	15	0	K562_Cri		SLC35B1	ABS	0.00269172						SLC30A9	RPMI	-0.726608						SLC29A2	ABS	-0.0215073						DIRC2	RPMI	-0.186202
NIPA1	0.0224047	740	0	K562_Cri		SLC31A1	ABS	-0.236364						ABCE1	RPMI	-0.762555						SLC12A2	ABS	-0.299203						SLC26A9	RPMI	-0.279529
NIPA2	-0.409601	107	0	K562_Cri		ABCA1	ABS	-0.0226277						ABCA1	RPMI	-0.049179						SLC25A18	ABS	0.000785832						MFSD8	RPMI	-0.427885
NPC1	-0.129243	232	0	K562_Cri		SLC29A4	ABS	-0.00927387						NPC1	RPMI	-0.201416						SLC10A1	ABS	-7.06e-05						SLC44A3	RPMI	-0.318069
NPC1L1	-0.360988	116	0	K562_Cri		SLC11A2	ABS	-0.324622						SLC25A10	RPMI	-0.335937						SLC30A9	ABS	-0.191621						SLC9A5	RPMI	-0.17521
PQLC1	-0.16833	199	0	K562_Cri		SLC7A5	ABS	0.00424937						SLC16A1	RPMI	-0.239845						MFSD4	ABS	-0.0268194						SLC16A6	RPMI	-0.111395
PQLC2	-0.0732664	294	0	K562_Cri		SLC25A36	ABS	-0.0465922						ABCF1	RPMI	-0.323743						SLCO3A1	ABS	-0.00856847						SLC1A1	RPMI	-0.250407
PQLC3	-0.0136584	451	0	K562_Cri		SLC25A5	ABS	-0.109083						SLC3A2	RPMI	-6.42602e-05						SLC9A5	ABS	-0.357295						SLC36A4	RPMI	-0.242329
RHAG	1.36422	974	0	K562_Cri		SLC25A27	ABS	-0.128327						SLC7A5	RPMI	0.000182639						SLC9A3R2	ABS	-0.206857
RHBG	-0.0106436	466	0	K562_Cri		SLC25A22	ABS	-0.0183664						SLC39A7	RPMI	-0.244999						SLC44A5	ABS	-0.0064301
RHCG	-0.104262	251	0	K562_Cri		SLC16A5	ABS	-0.0282583						SLC25A46	RPMI	-0.0194111						SLC22A14	ABS	-0.0076401
SFXN1	-38.12	2	0	K562_Cri		SLC35A3	ABS	-0.000150481						SLC4A7	RPMI	-0.0567992						MFSD2B	ABS	-0.0161775
SFXN2	-0.0169828	437	0	K562_Cri		SLC30A1	ABS	-0.00956924						SLC11A2	RPMI	-0.0523889						SLC4A7	ABS	0.000319477
SFXN3	0.172205	887	0	K562_Cri		SLC25A32	ABS	-0.174563						ABCD4	RPMI	0.000355274						SLC40A1	ABS	-0.125507
SFXN4	-0.586629	72	0	K562_Cri		SLCO4A1	ABS	-0.0103733														ABCD1	ABS	-0.257759
SFXN5	-0.499661	90	0	K562_Cri		SLC4A7	ABS	5.84e-05														SLC16A6	ABS	0.0055444
SLC10A1	0.150761	874	0	K562_Cri		SLC38A2	ABS	-0.00254354														SLC35C1	ABS	-0.0141494
SLC10A2	-0.07563	291	0	K562_Cri		ABCC1	ABS	-0.000581976														SLC26A9	ABS	-0.00478506
SLC10A3	-0.473182	97	0	K562_Cri		SLC16A7	ABS	-0.0190962														SLC36A4	ABS	-0.259866
SLC10A4	-0.000103558	582	0	K562_Cri		SLC25A40	ABS	-0.00505615														SLC12A4	ABS	-0.0012297
SLC10A5	0.0135591	712	0	K562_Cri		SLC26A6	ABS	-0.123869														SLC8A2	ABS	-0.510685
SLC10A6	-0.0867836	278	0	K562_Cri		ABCB10	ABS	-0.192346														SLC34A2	ABS	-0.0151373
SLC10A7	-0.81084	57	0	K562_Cri		SLC7A11	ABS	-0.171931														ABCA1	ABS	-0.301898
SLC11A1	-0.0375812	365	0	K562_Cri		SLC17A5	ABS	-0.116925														UCP2	ABS	-0.00373507
SLC11A2	-1.28834	40	0	K562_Cri		SLC30A9	HPLM	-1														SLC1A1	ABS	-0.0158565
SLC12A1	-0.831757	56	0	K562_Cri		SFXN1	HPLM	-0.509674														MFSD9	ABS	-0.0120037
SLC12A2	0.000697523	615	0	K562_Cri		SLC25A10	HPLM	-0.732777														SLC16A1	HPLM	-0.523722
SLC12A3	0.154426	877	0	K562_Cri		SLC19A1	HPLM	-0.024826														SLC13A4	HPLM	-0.574299
SLC12A4	-0.0464034	338	0	K562_Cri		SLC16A1	HPLM	-0.853044														SLC6A9	HPLM	-0.142191
SLC12A5	-1.70856	32	0	K562_Cri		SLC35A1	HPLM	-0.155855														SLC4A1	HPLM	-1
SLC12A6	0.0231433	742	0	K562_Cri		FLVCR1	HPLM	-0.181257														SLC2A1	HPLM	-0.0862825
SLC12A7	-0.523172	82	0	K562_Cri		LETM1	HPLM	-0.923079														SLC39A8	HPLM	-0.469018
SLC12A8	-0.0243321	403	0	K562_Cri		ABCB7	HPLM	-0.561379														SLC22A18AS	HPLM	-0.234853
SLC12A9	0.0260428	749	0	K562_Cri		SLC5A3	HPLM	-0.579386														SLC16A2	HPLM	-0.336136
SLC13A1	-0.0230255	404	0	K562_Cri		SLC39A9	HPLM	-0.308279														SLC16A10	HPLM	-0.483491
SLC13A2	0.0345541	770	0	K562_Cri		SLC25A51	HPLM	-0.00706723														SLC29A1	HPLM	-0.0171615
SLC13A3	-0.395664	110	0	K562_Cri		SLC38A5	HPLM	-0.19523														SLC16A3	HPLM	-0.0583309
SLC13A4	0.475051	944	0	K562_Cri		SLC25A3	HPLM	-0.128735														ABCF3	HPLM	-0.0169593
SLC13A5	-0.00608567	497	0	K562_Cri		MTCH2	HPLM	-0.23483														SLC25A5	HPLM	-0.0184943
SLC14A1	4.2e-05	587	0	K562_Cri		SLC24A1	HPLM	-0.298799														MFSD12	HPLM	-0.292816
SLC14A2	0.0126592	704	0	K562_Cri		SLC20A1	HPLM	-0.106637														ABCD3	HPLM	-0.200494
SLC15A1	-1.35211	37	0	K562_Cri		ABCE1	HPLM	-0.672627														SLC16A12	HPLM	-0.255344
SLC15A2	0.176939	893	0	K562_Cri		SLC38A6	HPLM	-0.328733														SLC22A18	HPLM	-0.18234
SLC15A3	-0.00215835	540	0	K562_Cri		ABCF1	HPLM	-0.157448														SLC22A11	HPLM	-0.139823
SLC15A4	0.000636984	614	0	K562_Cri		SLC38A1	HPLM	-0.103739														SLC6A4	HPLM	-0.109433
SLC15A5	0.0151833	717	0	K562_Cri		ABCD4	HPLM	-0.0982149														SLC39A14	HPLM	-0.133074
SLC16A1	-27.8326	5	0	K562_Cri		SLC25A19	HPLM	-0.175963														SLC43A1	HPLM	-0.361478
SLC16A10	-0.00591536	498	0	K562_Cri		ABCA5	HPLM	-0.0245378														ANKH	HPLM	-0.270185
SLC16A11	0.0864381	840	0	K562_Cri		SLC25A46	HPLM	-0.0766287														SLC39A13	HPLM	-0.518324
SLC16A12	0.0377701	777	0	K562_Cri		SLC25A42	HPLM	-0.0087719														SLC20A1	HPLM	-0.403261
SLC16A13	0.0234342	744	0	K562_Cri		SLC35B1	HPLM	-0.0473394														SLC4A2	HPLM	-0.228796
SLC16A14	-0.000949733	559	0	K562_Cri		SLC31A1	HPLM	-0.245669														SLC29A2	HPLM	-0.203516
SLC16A2	0.0570713	807	0	K562_Cri		ABCA1	HPLM	-0.0180307														SLC12A2	HPLM	-0.0490959
SLC16A3	0.00894217	684	0	K562_Cri		SLC29A4	HPLM	-0.0829643														SLC25A18	HPLM	-0.0320534
SLC16A4	-4.49e-05	583	0	K562_Cri		SLC11A2	HPLM	-0.0803374														SLC10A1	HPLM	-0.14239
SLC16A5	-0.486956	92	0	K562_Cri		SLC7A5	HPLM	-0.0256248														SLC30A9	HPLM	-0.241619
SLC16A6	0.0427814	783	0	K562_Cri		SLC25A36	HPLM	-0.208509														MFSD4	HPLM	-0.254619
SLC16A7	-0.167773	201	0	K562_Cri		SLC25A5	HPLM	-0.00649506														SLCO3A1	HPLM	-0.135196
SLC16A8	0.0584054	810	0	K562_Cri		SLC25A27	HPLM	-0.0901721														SLC9A5	HPLM	-0.213481
SLC16A9	-0.0244326	402	0	K562_Cri		SLC25A22	HPLM	-0.181376														SLC9A3R2	HPLM	-0.0602195
SLC17A1	-0.178835	191	0	K562_Cri		SLC16A5	HPLM	-0.114118														SLC44A5	HPLM	-0.159406
SLC17A2	0.166649	885	0	K562_Cri		SLC35A3	HPLM	-0.0922458														SLC22A14	HPLM	-0.0794009
SLC17A3	0.316579	932	0	K562_Cri		SLC30A1	HPLM	-0.0615813														MFSD2B	HPLM	-0.100456
SLC17A4	0.80137	968	0	K562_Cri		SLC25A32	HPLM	-0.0155231														SLC4A7	HPLM	-0.0728126
SLC17A5	-0.0311262	384	0	K562_Cri		SLCO4A1	HPLM	-0.0403459														SLC40A1	HPLM	-0.186666
SLC17A6	-0.0138258	450	0	K562_Cri		SLC4A7	HPLM	-0.196398														ABCD1	HPLM	-0.0942281
SLC17A7	-0.326901	124	0	K562_Cri		SLC38A2	HPLM	-0.0741633														SLC16A6	HPLM	-0.104201
SLC17A8	0.62423	958	0	K562_Cri		ABCC1	HPLM	-0.0309723														SLC35C1	HPLM	-0.17468
SLC17A9	0.0101263	690	0	K562_Cri		SLC16A7	HPLM	-0.0169812														SLC26A9	HPLM	-0.375468
SLC18A1	-0.034582	375	0	K562_Cri		SLC25A40	HPLM	-0.0484618														SLC36A4	HPLM	-0.249066
SLC18A2	0.148708	872	0	K562_Cri		SLC26A6	HPLM	-0.0595009														SLC12A4	HPLM	-0.136854
SLC18A3	0.0156785	720	0	K562_Cri		ABCB10	HPLM	-0.132565														SLC8A2	HPLM	-0.0320534
SLC18B1	0.0387786	778	0	K562_Cri		SLC7A11	HPLM	0.00863757														SLC34A2	HPLM	-0.0657058
SLC19A1	-29.0423	4	0	K562_Cri		SLC17A5	HPLM	-0.000933394														ABCA1	HPLM	-0.015554
SLC19A2	0.0300365	759	0	K562_Cri		SLC30A9	RPMI	-0.966816														UCP2	HPLM	-0.02153
SLC19A3	-0.0668488	303	0	K562_Cri		SFXN1	RPMI	-0.952462														SLC1A1	HPLM	-0.162038
SLC1A1	-0.0139741	449	0	K562_Cri		SLC25A10	RPMI	-0.894548														MFSD9	HPLM	-0.0503181
SLC1A2	0.0133232	711	0	K562_Cri		SLC19A1	RPMI	-0.316806														SLC16A1	RPMI	-0.470835
SLC1A3	0.0913888	843	0	K562_Cri		SLC16A1	RPMI	-0.975046														SLC13A4	RPMI	-0.15891
SLC1A4	-0.0194415	426	0	K562_Cri		SLC35A1	RPMI	-0.109309														SLC6A9	RPMI	-0.142213
SLC1A5	-0.646801	67	0	K562_Cri		FLVCR1	RPMI	-0.264794														SLC4A1	RPMI	-0.585509
SLC1A6	-0.239066	156	0	K562_Cri		LETM1	RPMI	-0.914143														SLC2A1	RPMI	-0.46837
SLC1A7	0.0105881	692	0	K562_Cri		ABCB7	RPMI	-0.707162														SLC39A8	RPMI	-0.461401
SLC20A1	-6.05247	17	0	K562_Cri		SLC5A3	RPMI	-0.650135														SLC22A18AS	RPMI	-0.534202
SLC20A2	-0.653894	65	0	K562_Cri		SLC39A9	RPMI	-0.378021														SLC16A2	RPMI	-1
SLC22A1	0.363496	939	0	K562_Cri		SLC25A51	RPMI	-0.142366														SLC16A10	RPMI	-0.780711
SLC22A10	-0.000369414	574	0	K562_Cri		SLC38A5	RPMI	-0.374159														SLC29A1	RPMI	-0.119743
SLC22A11	-0.159139	207	0	K562_Cri		SLC25A3	RPMI	-0.232806														SLC16A3	RPMI	-0.0390277
SLC22A12	-0.00660844	493	0	K562_Cri		MTCH2	RPMI	-0.466439														ABCF3	RPMI	-0.0310181
SLC22A13	-0.00377847	516	0	K562_Cri		SLC24A1	RPMI	-0.249245														SLC25A5	RPMI	-0.0937033
SLC22A14	-0.187465	183	0	K562_Cri		SLC20A1	RPMI	-0.0540173														MFSD12	RPMI	-0.387014
SLC22A15	-0.600911	71	0	K562_Cri		ABCE1	RPMI	-1														ABCD3	RPMI	-0.31591
SLC22A16	-0.0902297	270	0	K562_Cri		SLC38A6	RPMI	-0.267121														SLC16A12	RPMI	-0.312521
SLC22A17	0.132994	860	0	K562_Cri		ABCF1	RPMI	-0.192996														SLC22A18	RPMI	-0.387473
SLC22A18	-0.00370345	518	0	K562_Cri		SLC38A1	RPMI	-0.0405041														SLC22A11	RPMI	-0.369287
SLC22A18AS	0.00729931	676	0	K562_Cri		ABCD4	RPMI	-0.206539														SLC6A4	RPMI	-0.243642
SLC22A2	0.0296112	758	0	K562_Cri		SLC25A19	RPMI	-0.362446														SLC39A14	RPMI	-0.20923
SLC22A23	-0.0143098	447	0	K562_Cri		ABCA5	RPMI	-0.000334511														SLC43A1	RPMI	-0.115307
SLC22A24	0.591337	955	0	K562_Cri		SLC25A46	RPMI	-0.037758														ANKH	RPMI	-0.122661
SLC22A25	0.0087727	683	0	K562_Cri		SLC25A42	RPMI	-0.0892166														SLC39A13	RPMI	-0.470117
SLC22A3	-0.132502	231	0	K562_Cri		SLC35B1	RPMI	-0.105161														SLC20A1	RPMI	-0.654597
SLC22A31	-0.694214	61	0	K562_Cri		SLC31A1	RPMI	-0.297812														SLC4A2	RPMI	-0.0545988
SLC22A4	-0.0951519	263	0	K562_Cri		ABCA1	RPMI	-0.0767336														SLC29A2	RPMI	-0.230665
SLC22A5	-0.257695	147	0	K562_Cri		SLC29A4	RPMI	-0.0915557														SLC12A2	RPMI	-0.145308
SLC22A6	0.000346271	603	0	K562_Cri		SLC11A2	RPMI	-0.0871723														SLC25A18	RPMI	-0.0121216
SLC22A7	0.0750094	827	0	K562_Cri		SLC7A5	RPMI	-0.0783062														SLC10A1	RPMI	-0.163976
SLC22A8	0.00194931	628	0	K562_Cri		SLC25A36	RPMI	-0.133084														SLC30A9	RPMI	-0.173506
SLC22A9	-0.000427724	570	0	K562_Cri		SLC25A5	RPMI	-0.00393861														MFSD4	RPMI	-0.26973
SLC23A1	-0.0452237	341	0	K562_Cri		SLC25A27	RPMI	-0.104593														SLCO3A1	RPMI	-0.188356
SLC23A2	-0.170958	195	0	K562_Cri		SLC25A22	RPMI	-0.238932														SLC9A5	RPMI	-0.485399
SLC23A3	-0.00149553	549	0	K562_Cri		SLC16A5	RPMI	-0.0394738														SLC9A3R2	RPMI	-0.107785
SLC24A1	-6.76921	16	0	K562_Cri		SLC35A3	RPMI	-0.0501296														SLC44A5	RPMI	-0.206409
SLC24A2	-0.0478632	335	0	K562_Cri		SLC30A1	RPMI	-0.0843807														SLC22A14	RPMI	-0.170252
SLC24A3	-0.000390856	572	0	K562_Cri		SLC25A32	RPMI	-0.0323702														MFSD2B	RPMI	-0.163889
SLC24A4	-0.387478	113	0	K562_Cri		SLCO4A1	RPMI	-0.0865076														SLC4A7	RPMI	-0.383294
SLC24A5	-0.0360362	368	0	K562_Cri		SLC4A7	RPMI	-0.0344992														SLC40A1	RPMI	-0.382667
SLC25A1	0.928274	971	0	K562_Cri		SLC38A2	RPMI	-0.082058														ABCD1	RPMI	-0.0679694
SLC25A10	-33.6141	3	0	K562_Cri		ABCC1	RPMI	-0.179295														SLC16A6	RPMI	-0.254643
SLC25A11	-0.0724069	295	0	K562_Cri		SLC16A7	RPMI	-0.0834625														SLC35C1	RPMI	-0.317752
SLC25A12	0.157283	880	0	K562_Cri		SLC25A40	RPMI	-0.112902														SLC26A9	RPMI	-0.789799
SLC25A13	-0.00351463	519	0	K562_Cri		SLC26A6	RPMI	-0.152732														SLC36A4	RPMI	-0.407152
SLC25A14	-0.0572231	314	0	K562_Cri		ABCB10	RPMI	-0.153396														SLC12A4	RPMI	-0.247865
SLC25A15	0.200036	904	0	K562_Cri		SLC7A11	RPMI	-9.17e-05														SLC8A2	RPMI	-0.0308353
SLC25A16	0.41311	941	0	K562_Cri		SLC17A5	RPMI	-0.0228214														SLC34A2	RPMI	-0.163937
SLC25A17	0.000853808	617	0	K562_Cri																		ABCA1	RPMI	-0.0141199
SLC25A18	0.515162	947	0	K562_Cri																		UCP2	RPMI	-0.180968
SLC25A19	-3.08366	23	0	K562_Cri																		SLC1A1	RPMI	-0.178126
SLC25A2	0.047368	788	0	K562_Cri																		MFSD9	RPMI	-0.152824
SLC25A20	-0.000546898	565	0	K562_Cri
SLC25A21	-0.544306	77	0	K562_Cri
SLC25A22	-0.690554	62	0	K562_Cri
SLC25A23	-0.614079	70	0	K562_Cri
SLC25A24	0.0516087	797	0	K562_Cri
SLC25A25	-0.022723	405	0	K562_Cri
SLC25A26	0.00016827	594	0	K562_Cri
SLC25A27	-0.965455	51	0	K562_Cri
SLC25A28	-0.00322237	521	0	K562_Cri
SLC25A29	-0.0622905	309	0	K562_Cri
SLC25A3	-11.0492	14	0	K562_Cri
SLC25A30	0.186167	896	0	K562_Cri
SLC25A31	-0.0622044	310	0	K562_Cri
SLC25A32	-0.346934	121	0	K562_Cri
SLC25A33	-0.103808	253	0	K562_Cri
SLC25A34	-0.0557798	315	0	K562_Cri
SLC25A35	-0.157871	211	0	K562_Cri
SLC25A36	-1.04315	48	0	K562_Cri
SLC25A37	0.115577	853	0	K562_Cri
SLC25A38	-0.296934	131	0	K562_Cri
SLC25A39	0.69207	961	0	K562_Cri
SLC25A4	-0.0678947	300	0	K562_Cri
SLC25A40	-0.138952	228	0	K562_Cri
SLC25A41	-1.56038	33	0	K562_Cri
SLC25A42	-2.69502	27	0	K562_Cri
SLC25A43	-0.25416	148	0	K562_Cri
SLC25A44	-0.0540281	318	0	K562_Cri
SLC25A45	-1.22199	42	0	K562_Cri
SLC25A46	-2.78606	26	0	K562_Cri
SLC25A47	0.188517	898	0	K562_Cri
SLC25A48	0.00762523	677	0	K562_Cri
SLC25A5	-0.990226	50	0	K562_Cri
SLC25A51	-14.3656	12	0	K562_Cri
SLC25A52	-0.0307627	386	0	K562_Cri
SLC25A53	-0.0377272	363	0	K562_Cri
SLC25A6	-0.00207275	542	0	K562_Cri
SLC26A1	0.00045044	606	0	K562_Cri
SLC26A10	-0.0129483	453	0	K562_Cri
SLC26A11	-0.101907	256	0	K562_Cri
SLC26A2	0.00254883	635	0	K562_Cri
SLC26A3	-0.0142514	448	0	K562_Cri
SLC26A4	1.48001	975	0	K562_Cri
SLC26A5	-0.0320836	379	0	K562_Cri
SLC26A6	-0.0498726	329	0	K562_Cri
SLC26A7	-0.0449917	343	0	K562_Cri
SLC26A8	0.00527638	660	0	K562_Cri
SLC26A9	0.226659	917	0	K562_Cri
SLC27A1	-0.0895609	273	0	K562_Cri
SLC27A2	-0.169127	198	0	K562_Cri
SLC27A3	-0.00997653	471	0	K562_Cri
SLC27A4	-0.0786039	287	0	K562_Cri
SLC27A5	-0.000379111	573	0	K562_Cri
SLC27A6	5.09e-05	589	0	K562_Cri
SLC28A1	-0.193085	180	0	K562_Cri
SLC28A2	0.0912306	842	0	K562_Cri
SLC28A3	-0.0755525	292	0	K562_Cri
SLC29A1	-0.530064	80	0	K562_Cri
SLC29A2	-0.305794	126	0	K562_Cri
SLC29A3	-2.84775	25	0	K562_Cri
SLC29A4	-1.45894	35	0	K562_Cri
SLC2A1	-0.0179724	434	0	K562_Cri
SLC2A10	-0.220611	160	0	K562_Cri
SLC2A11	-0.350322	120	0	K562_Cri
SLC2A12	0.307742	930	0	K562_Cri
SLC2A13	0.02938	757	0	K562_Cri
SLC2A14	-0.00133236	554	0	K562_Cri
SLC2A2	-0.263175	143	0	K562_Cri
SLC2A3	-0.277736	135	0	K562_Cri
SLC2A4	0.0597559	811	0	K562_Cri
SLC2A4RG	-0.022389	409	0	K562_Cri
SLC2A5	0.205707	907	0	K562_Cri
SLC2A6	0.152794	875	0	K562_Cri
SLC2A7	0.0183571	729	0	K562_Cri
SLC2A8	-0.860878	54	0	K562_Cri
SLC2A9	-0.809669	58	0	K562_Cri
SLC30A1	-0.393112	112	0	K562_Cri
SLC30A10	-0.00272851	530	0	K562_Cri
SLC30A2	-0.00675915	492	0	K562_Cri
SLC30A3	-0.265302	142	0	K562_Cri
SLC30A4	-0.136559	229	0	K562_Cri
SLC30A5	-0.00281118	528	0	K562_Cri
SLC30A6	-0.519772	83	0	K562_Cri
SLC30A7	0.0754929	828	0	K562_Cri
SLC30A8	0.125237	857	0	K562_Cri
SLC30A9	-38.4652	1	0	K562_Cri
SLC31A1	-2.5281	29	0	K562_Cri
SLC31A2	0.0116162	698	0	K562_Cri
SLC32A1	-0.00513829	504	0	K562_Cri
SLC33A1	-0.842356	55	0	K562_Cri
SLC34A1	0.00646259	671	0	K562_Cri
SLC34A2	-0.00583198	500	0	K562_Cri
SLC34A3	-0.0762925	290	0	K562_Cri
SLC35A1	-27.5432	6	0	K562_Cri
SLC35A2	-0.486667	93	0	K562_Cri
SLC35A3	-0.41132	106	0	K562_Cri
SLC35A4	-0.217026	164	0	K562_Cri
SLC35A5	0.173188	890	0	K562_Cri
SLC35B1	-2.55867	28	0	K562_Cri
SLC35B2	-0.0150657	445	0	K562_Cri
SLC35B3	0.522636	948	0	K562_Cri
SLC35B4	-0.00996456	472	0	K562_Cri
SLC35C1	-0.170449	196	0	K562_Cri
SLC35C2	0.0466758	787	0	K562_Cri
SLC35D1	-0.00370862	517	0	K562_Cri
SLC35D2	-0.0373912	366	0	K562_Cri
SLC35D3	-0.145968	221	0	K562_Cri
SLC35E1	-0.0519309	321	0	K562_Cri
SLC35E2	0.0205039	738	0	K562_Cri
SLC35E2B	-0.0085603	478	0	K562_Cri
SLC35E3	0.0601573	813	0	K562_Cri
SLC35E4	-0.0871292	277	0	K562_Cri
SLC35F1	-0.257874	146	0	K562_Cri
SLC35F2	-0.00740958	488	0	K562_Cri
SLC35F3	-0.11854	244	0	K562_Cri
SLC35F4	0.00791574	680	0	K562_Cri
SLC35F5	-0.532789	78	0	K562_Cri
SLC35F6	-0.0310396	385	0	K562_Cri
SLC35G1	0.29974	929	0	K562_Cri
SLC35G2	0.142087	868	0	K562_Cri
SLC36A1	0.0112386	697	0	K562_Cri
SLC36A2	-0.0181834	433	0	K562_Cri
SLC36A3	0.0127052	705	0	K562_Cri
SLC36A4	-0.00291993	525	0	K562_Cri
SLC37A1	-0.0167382	439	0	K562_Cri
SLC37A2	-0.0201211	419	0	K562_Cri
SLC37A3	-0.18979	182	0	K562_Cri
SLC37A4	-0.0899751	271	0	K562_Cri
SLC38A1	-4.26505	21	0	K562_Cri
SLC38A10	-0.0988463	258	0	K562_Cri
SLC38A11	8.96e-05	591	0	K562_Cri
SLC38A2	-0.212286	168	0	K562_Cri
SLC38A3	0.0327016	763	0	K562_Cri
SLC38A4	0.226856	918	0	K562_Cri
SLC38A5	-11.0495	13	0	K562_Cri
SLC38A6	-4.71905	19	0	K562_Cri
SLC38A7	0.147493	871	0	K562_Cri
SLC38A8	-0.00652837	494	0	K562_Cri
SLC38A9	0.443781	942	0	K562_Cri
SLC39A1	0.00533586	661	0	K562_Cri
SLC39A10	-0.28727	134	0	K562_Cri
SLC39A11	-0.00765025	486	0	K562_Cri
SLC39A12	0.175671	892	0	K562_Cri
SLC39A13	-1.32323	38	0	K562_Cri
SLC39A14	-0.127163	236	0	K562_Cri
SLC39A2	0.00148451	624	0	K562_Cri
SLC39A3	-0.139022	227	0	K562_Cri
SLC39A4	-0.0224494	408	0	K562_Cri
SLC39A5	0.0129725	710	0	K562_Cri
SLC39A6	-0.0857677	279	0	K562_Cri
SLC39A7	-1.50541	34	0	K562_Cri
SLC39A8	-0.510256	85	0	K562_Cri
SLC39A9	-15.0215	11	0	K562_Cri
SLC3A1	0.0995242	849	0	K562_Cri
SLC3A2	-0.507393	87	0	K562_Cri
SLC40A1	0.0826347	836	0	K562_Cri
SLC41A1	-0.0461486	339	0	K562_Cri
SLC41A2	-1.42769	36	0	K562_Cri
SLC41A3	-0.00229106	536	0	K562_Cri
SLC43A1	0.00364304	646	0	K562_Cri
SLC43A2	-0.195699	178	0	K562_Cri
SLC43A3	-0.243448	155	0	K562_Cri
SLC44A1	0.0672776	820	0	K562_Cri
SLC44A2	-0.0439142	346	0	K562_Cri
SLC44A3	0.00021421	597	0	K562_Cri
SLC44A4	-0.00301927	524	0	K562_Cri
SLC44A5	-0.50924	86	0	K562_Cri
SLC45A1	0.0549834	801	0	K562_Cri
SLC45A2	0.0153043	718	0	K562_Cri
SLC45A3	-0.0201756	418	0	K562_Cri
SLC45A4	-0.212021	169	0	K562_Cri
SLC46A1	0.0348188	771	0	K562_Cri
SLC46A2	-0.0985162	260	0	K562_Cri
SLC46A3	0.191427	902	0	K562_Cri
SLC47A1	-0.0167663	438	0	K562_Cri
SLC47A2	-0.00590885	499	0	K562_Cri
SLC48A1	0.718938	965	0	K562_Cri
SLC4A1	-0.107929	250	0	K562_Cri
SLC4A10	0.0151535	716	0	K562_Cri
SLC4A11	-0.158781	208	0	K562_Cri
SLC4A1AP	-0.0652656	305	0	K562_Cri
SLC4A2	-0.483103	94	0	K562_Cri
SLC4A3	0.0477086	791	0	K562_Cri
SLC4A4	0.00899842	686	0	K562_Cri
SLC4A5	-0.260254	144	0	K562_Cri
SLC4A7	-0.273723	138	0	K562_Cri
SLC4A8	0.00112627	622	0	K562_Cri
SLC4A9	0.0816718	834	0	K562_Cri
SLC50A1	-0.0580858	313	0	K562_Cri
SLC51A	0.00340396	643	0	K562_Cri
SLC51B	-1.81609	31	0	K562_Cri
SLC52A1	-0.128007	234	0	K562_Cri
SLC52A2	-0.0050035	506	0	K562_Cri
SLC52A3	0.000463553	608	0	K562_Cri
SLC5A1	0.190522	899	0	K562_Cri
SLC5A10	0.0203093	737	0	K562_Cri
SLC5A11	-0.0289252	391	0	K562_Cri
SLC5A12	0.086083	839	0	K562_Cri
SLC5A2	-0.0126084	454	0	K562_Cri
SLC5A3	-15.728	10	0	K562_Cri
SLC5A4	-2.57e-05	585	0	K562_Cri
SLC5A5	-0.000116858	580	0	K562_Cri
SLC5A6	-0.0298901	389	0	K562_Cri
SLC5A7	-0.581985	73	0	K562_Cri
SLC5A8	-0.19504	179	0	K562_Cri
SLC5A9	-0.00456454	510	0	K562_Cri
SLC6A1	0.00168927	626	0	K562_Cri
SLC6A11	-0.0828114	282	0	K562_Cri
SLC6A12	0.000924274	620	0	K562_Cri
SLC6A13	0.129463	858	0	K562_Cri
SLC6A14	-0.0123886	457	0	K562_Cri
SLC6A15	0.0798287	831	0	K562_Cri
SLC6A16	-0.0503244	327	0	K562_Cri
SLC6A17	-0.192345	181	0	K562_Cri
SLC6A18	0.0927362	845	0	K562_Cri
SLC6A19	-0.00213458	541	0	K562_Cri
SLC6A2	-0.179456	189	0	K562_Cri
SLC6A20	0.000521795	611	0	K562_Cri
SLC6A3	0.0231461	743	0	K562_Cri
SLC6A4	-0.253435	149	0	K562_Cri
SLC6A5	0.149837	873	0	K562_Cri
SLC6A6	-0.0783119	288	0	K562_Cri
SLC6A7	-0.0111565	462	0	K562_Cri
SLC6A8	-0.0940371	264	0	K562_Cri
SLC6A9	0.0284161	755	0	K562_Cri
SLC7A1	0.725014	967	0	K562_Cri
SLC7A10	-0.121973	239	0	K562_Cri
SLC7A11	-0.0376479	364	0	K562_Cri
SLC7A13	-0.0249869	398	0	K562_Cri
SLC7A14	-0.0396357	359	0	K562_Cri
SLC7A2	0.0212944	739	0	K562_Cri
SLC7A3	0.0247201	747	0	K562_Cri
SLC7A4	-0.142798	223	0	K562_Cri
SLC7A5	-1.1448	44	0	K562_Cri
SLC7A6	0.723614	966	0	K562_Cri
SLC7A7	0.00569177	664	0	K562_Cri
SLC7A8	0.000426776	605	0	K562_Cri
SLC7A9	0.249318	921	0	K562_Cri
SLC8A1	-0.0319698	382	0	K562_Cri
SLC8A2	-0.277243	136	0	K562_Cri
SLC8A3	-0.176235	194	0	K562_Cri
SLC8B1	-0.202027	175	0	K562_Cri
SLC9A1	-1.07751	45	0	K562_Cri
SLC9A2	0.0540041	799	0	K562_Cri
SLC9A3	0.0473775	789	0	K562_Cri
SLC9A3R1	-0.0029172	526	0	K562_Cri
SLC9A3R2	-0.0489807	332	0	K562_Cri
SLC9A4	-0.0587984	312	0	K562_Cri
SLC9A5	-0.00116304	555	0	K562_Cri
SLC9A6	-0.0224582	407	0	K562_Cri
SLC9A7	0.210719	910	0	K562_Cri
SLC9A8	-0.498955	91	0	K562_Cri
SLC9A9	0.00216808	629	0	K562_Cri
SLC9B1	-0.298245	128	0	K562_Cri
SLC9B2	-0.0320568	380	0	K562_Cri
SLC9C1	0.00795855	681	0	K562_Cri
SLC9C2	-0.0815469	284	0	K562_Cri
SLCO1A2	0.0021981	630	0	K562_Cri
SLCO1B1	0.283767	926	0	K562_Cri
SLCO1B3	-0.000450741	569	0	K562_Cri
SLCO1B7	1.54322	977	0	K562_Cri
SLCO1C1	-0.0189093	431	0	K562_Cri
SLCO2A1	-0.373275	114	0	K562_Cri
SLCO2B1	0.00338588	642	0	K562_Cri
SLCO3A1	-0.0670648	302	0	K562_Cri
SLCO4A1	-0.292829	133	0	K562_Cri
SLCO4C1	-0.0368305	367	0	K562_Cri
SLCO5A1	0.363127	938	0	K562_Cri
SLCO6A1	0.271673	924	0	K562_Cri
SPNS1	0.000107043	592	0	K562_Cri
SPNS2	0.00242326	634	0	K562_Cri
SPNS3	-0.393757	111	0	K562_Cri
SV2A	0.159	883	0	K562_Cri
SV2B	0.00351374	644	0	K562_Cri
SV2C	0.0160052	721	0	K562_Cri
SVOP	0.700547	963	0	K562_Cri
SVOPL	-0.271155	139	0	K562_Cri
TAP1	-0.0198713	423	0	K562_Cri
TAP2	-0.0410063	356	0	K562_Cri
TMEM180	-0.296265	132	0	K562_Cri
UCP1	0.0164857	723	0	K562_Cri
UCP2	-0.00283047	527	0	K562_Cri
UCP3	0.00365463	647	0	K562_Cri
UNC93A	0.0167213	724	0	K562_Cri
UNC93B1	-0.070577	297	0	K562_Cri
XPR1	-0.139436	226	0	K562_Cri
SLC38A6	-18.9271	1	0	A375_Cri
ABCB7	-15.8041	2	0	A375_Cri
SLC35B1	-6.66086	3	0	A375_Cri
SLC39A10	-4.0201	4	0	A375_Cri
SLC35A2	-3.88581	5	0	A375_Cri
SLC6A15	-2.71823	6	0	A375_Cri
SLC1A5	-2.49161	7	0	A375_Cri
SLC25A36	-2.14624	8	0	A375_Cri
SLC2A1	-1.98456	9	0	A375_Cri
SLC38A2	-1.89645	10	0	A375_Cri
SLC25A3	-1.54785	11	0	A375_Cri
ABCC5	-1.38773	12	0	A375_Cri
MTCH2	-1.33898	13	0	A375_Cri
SLC44A5	-1.00493	15	0	A375_Cri
SLC17A2	-0.978842	17	0	A375_Cri
SLC25A41	-0.938729	18	0	A375_Cri
SLC25A37	-0.868162	19	0	A375_Cri
SLC35F3	-0.756929	21	0	A375_Cri
MTCH1	-0.682308	22	0	A375_Cri
SLC5A3	-0.634472	24	0	A375_Cri
SLC25A40	-0.634208	25	0	A375_Cri
SLC30A9	-0.616956	26	0	A375_Cri
SLC12A6	-0.615459	27	0	A375_Cri
ABCC11	-0.541732	28	0	A375_Cri
SLC25A28	-0.527723	29	0	A375_Cri
ABCB10	-0.493114	31	0	A375_Cri
ABCE1	-0.489334	32	0	A375_Cri
ABCA1	-0.448949	33	0	A375_Cri
SLC37A1	-0.439378	34	0	A375_Cri
SLC39A13	-0.438778	35	0	A375_Cri
NPC1	-0.40693	36	0	A375_Cri
SLC38A1	-0.404636	37	0	A375_Cri
SLC41A2	-0.401737	38	0	A375_Cri
SLC7A1	-0.386571	39	0	A375_Cri
SLC25A10	-0.336691	42	0	A375_Cri
SFXN5	-0.330849	43	0	A375_Cri
SLC30A2	-0.3095	47	0	A375_Cri
SLC1A2	-0.300918	48	0	A375_Cri
SLC35E2	-0.264984	52	0	A375_Cri
UCP2	-0.25759	54	0	A375_Cri
ABCF2	-0.245094	56	0	A375_Cri
SLC12A9	-0.238097	57	0	A375_Cri
SLC26A2	-0.233968	58	0	A375_Cri
SLC28A3	-0.206605	61	0	A375_Cri
SLC25A32	-0.202568	63	0	A375_Cri
SLC32A1	-0.194772	66	0	A375_Cri
SLC35C2	-0.194274	67	0	A375_Cri
SLC25A51	-0.181123	68	0	A375_Cri
ABCG2	-0.16947	75	0	A375_Cri
SLC17A5	-0.162693	78	0	A375_Cri
SLC4A8	-0.162533	79	0	A375_Cri
MFSD6	-0.162329	80	0	A375_Cri
ABCB8	-0.157296	81	0	A375_Cri
ABCB6	-0.156491	84	0	A375_Cri
SLC37A3	-0.152909	86	0	A375_Cri
SLC22A8	-0.139318	89	0	A375_Cri
NPC1L1	-0.138554	90	0	A375_Cri
SLC44A1	-0.137523	91	0	A375_Cri
SLC15A4	-0.126115	96	0	A375_Cri
ABCA3	-0.124792	97	0	A375_Cri
SLC5A8	-0.100885	104	0	A375_Cri
SLC19A2	-0.0985399	108	0	A375_Cri
SLC6A9	-0.0976464	109	0	A375_Cri
UCP3	-0.0938762	114	0	A375_Cri
SLC25A19	-0.0841631	115	0	A375_Cri
RHAG	-0.0822333	116	0	A375_Cri
SLC16A8	-0.0782319	118	0	A375_Cri
MFSD12	-0.0778987	119	0	A375_Cri
SLC10A4	-0.0731693	123	0	A375_Cri
SLC22A10	-0.0702289	125	0	A375_Cri
SLC36A3	-0.0693157	126	0	A375_Cri
SLC6A2	-0.0672099	127	0	A375_Cri
SLC16A12	-0.0668325	128	0	A375_Cri
SLC25A38	-0.0652332	129	0	A375_Cri
SLC35F2	-0.0606166	132	0	A375_Cri
SLC8B1	-0.0598571	134	0	A375_Cri
SLC17A6	-0.0559347	136	0	A375_Cri
SLC16A1	-0.0553256	137	0	A375_Cri
SFXN2	-0.0553164	138	0	A375_Cri
SLC1A3	-0.0494236	143	0	A375_Cri
SLC35D3	-0.0492517	145	0	A375_Cri
SLC19A3	-0.0469802	148	0	A375_Cri
SLC17A8	-0.0465749	150	0	A375_Cri
ABCD2	-0.0452787	151	0	A375_Cri
SLC44A4	-0.0438171	153	0	A375_Cri
SLC2A10	-0.0405219	158	0	A375_Cri
SLC35G1	-0.0384595	160	0	A375_Cri
CFTR	-0.038235	161	0	A375_Cri
SLC36A4	-0.0380069	162	0	A375_Cri
SLC35E2B	-0.0371893	164	0	A375_Cri
SLC35A3	-0.0369837	165	0	A375_Cri
SLC18A1	-0.0350742	169	0	A375_Cri
SLC36A1	-0.0334232	171	0	A375_Cri
MFSD7	-0.0315314	174	0	A375_Cri
SLC6A6	-0.0305186	175	0	A375_Cri
SLC35F4	-0.0296748	176	0	A375_Cri
SLC8A3	-0.0279966	177	0	A375_Cri
SLC25A21	-0.0270402	179	0	A375_Cri
ABCC9	-0.0261588	180	0	A375_Cri
SLC8A2	-0.0255079	181	0	A375_Cri
SLC6A17	-0.0249106	183	0	A375_Cri
SLC20A2	-0.0243602	184	0	A375_Cri
FLVCR1	-0.0236471	186	0	A375_Cri
SLC46A2	-0.0210821	187	0	A375_Cri
SLC27A1	-0.0169086	192	0	A375_Cri
SLC23A2	-0.0167066	194	0	A375_Cri
SLC7A4	-0.0157273	196	0	A375_Cri
ABCA5	-0.0136699	198	0	A375_Cri
SLC17A1	-0.0135411	199	0	A375_Cri
SLC26A3	-0.0134795	200	0	A375_Cri
SLC25A42	-0.0131664	201	0	A375_Cri
ABCA7	-0.011853	203	0	A375_Cri
SLC16A7	-0.0117716	204	0	A375_Cri
SLC6A3	-0.011609	206	0	A375_Cri
SLC25A48	-0.01097	208	0	A375_Cri
SLC18B1	-0.00971451	210	0	A375_Cri
SLC2A3	-0.00840978	212	0	A375_Cri
SLC12A4	-0.00837308	213	0	A375_Cri
SLC10A6	-0.00818846	214	0	A375_Cri
SLC6A16	-0.00745012	216	0	A375_Cri
SLC35F1	-0.00625329	218	0	A375_Cri
SLC2A4	-0.00518405	220	0	A375_Cri
SLC16A9	-0.00439235	222	0	A375_Cri
SLC2A4RG	-0.00424461	224	0	A375_Cri
UNC93B1	-0.00410042	225	0	A375_Cri
SLC25A47	-0.00366581	228	0	A375_Cri
ABCF1	-0.002755	229	0	A375_Cri
SLC22A31	-0.0023047	231	0	A375_Cri
SLC25A33	-0.00204094	234	0	A375_Cri
SLC31A2	-0.00121029	236	0	A375_Cri
SLC15A2	2.82e-05	244	0	A375_Cri
SLC29A3	0.000516978	250	0	A375_Cri
SLC47A1	0.000534607	251	0	A375_Cri
SLC25A27	0.000648939	253	0	A375_Cri
SLC9A1	0.000919271	255	0	A375_Cri
SLC15A5	0.00117277	256	0	A375_Cri
SLC25A45	0.0011806	257	0	A375_Cri
SLC24A4	0.00123407	258	0	A375_Cri
SLC26A1	0.00134248	261	0	A375_Cri
ABCG5	0.00140835	262	0	A375_Cri
SLC37A4	0.00148091	263	0	A375_Cri
SLC47A2	0.00158836	265	0	A375_Cri
SLC25A35	0.00165263	267	0	A375_Cri
SV2C	0.00166884	268	0	A375_Cri
SLC17A3	0.0018413	269	0	A375_Cri
SLC38A8	0.00190157	270	0	A375_Cri
ABCC4	0.00201594	272	0	A375_Cri
SLC52A1	0.00221122	274	0	A375_Cri
ABCD3	0.00223248	275	0	A375_Cri
SLC2A14	0.00240341	277	0	A375_Cri
SVOP	0.00285102	282	0	A375_Cri
SLC15A1	0.00320338	285	0	A375_Cri
SLC6A12	0.00399479	293	0	A375_Cri
MFSD11	0.00400269	294	0	A375_Cri
SLC35D1	0.00418656	295	0	A375_Cri
SLC16A11	0.00441538	296	0	A375_Cri
SLC7A14	0.00444803	297	0	A375_Cri
SLC15A3	0.00451824	298	0	A375_Cri
SLC13A4	0.00459152	299	0	A375_Cri
SFXN4	0.00473956	302	0	A375_Cri
SLC6A13	0.00482646	303	0	A375_Cri
LETM1	0.00488474	304	0	A375_Cri
SLC26A4	0.00499649	307	0	A375_Cri
SLC25A25	0.00515746	312	0	A375_Cri
SLC9A2	0.00561086	315	0	A375_Cri
SLC25A14	0.00589183	319	0	A375_Cri
MFSD2B	0.00595483	321	0	A375_Cri
SLC38A7	0.00607826	322	0	A375_Cri
SLC25A13	0.00610202	323	0	A375_Cri
SLC7A8	0.00617198	324	0	A375_Cri
ABCA4	0.00617923	325	0	A375_Cri
SLC37A2	0.00619831	326	0	A375_Cri
SLC46A1	0.00629512	327	0	A375_Cri
SLCO3A1	0.0064167	328	0	A375_Cri
SLC30A5	0.00643318	330	0	A375_Cri
SLC16A5	0.00666543	335	0	A375_Cri
SLC9A3R1	0.00673968	336	0	A375_Cri
MFSD1	0.00706998	338	0	A375_Cri
SPNS1	0.00715532	342	0	A375_Cri
SLC24A5	0.00720473	343	0	A375_Cri
SLC35G2	0.00732522	345	0	A375_Cri
SLC25A11	0.00745709	347	0	A375_Cri
SLC16A6	0.00745892	348	0	A375_Cri
SLC19A1	0.00759185	350	0	A375_Cri
SLC29A2	0.00788961	353	0	A375_Cri
SLC35A5	0.00816738	356	0	A375_Cri
ABCC6	0.00862219	362	0	A375_Cri
SLC7A9	0.00884013	363	0	A375_Cri
SLC25A4	0.00891823	364	0	A375_Cri
SLC10A3	0.0098839	373	0	A375_Cri
SLC22A5	0.0104388	377	0	A375_Cri
SLC29A4	0.0105758	378	0	A375_Cri
SLC27A6	0.0109365	380	0	A375_Cri
SLC4A1	0.0109466	381	0	A375_Cri
ABCC3	0.0109634	382	0	A375_Cri
SLC6A11	0.0110821	383	0	A375_Cri
SLC25A2	0.0112421	386	0	A375_Cri
ABCF3	0.0112525	387	0	A375_Cri
CLN3	0.0112565	388	0	A375_Cri
ABCB11	0.0113417	391	0	A375_Cri
SLCO1B1	0.0113699	392	0	A375_Cri
UCP1	0.0114279	395	0	A375_Cri
SLC6A4	0.0114605	397	0	A375_Cri
SLC13A1	0.0115122	398	0	A375_Cri
SLC4A4	0.0118125	402	0	A375_Cri
SLC39A11	0.0119802	405	0	A375_Cri
SLC46A3	0.0121549	408	0	A375_Cri
SLC52A3	0.0122043	409	0	A375_Cri
SLC25A20	0.012659	411	0	A375_Cri
ABCC10	0.0128204	415	0	A375_Cri
SLC26A11	0.0128462	416	0	A375_Cri
SLC9A3R2	0.0129083	417	0	A375_Cri
SV2A	0.0131908	418	0	A375_Cri
ABCC12	0.0133214	420	0	A375_Cri
SLC26A9	0.0135801	424	0	A375_Cri
SLC26A10	0.0136256	425	0	A375_Cri
SLC18A3	0.0137086	426	0	A375_Cri
SLC7A10	0.0139003	428	0	A375_Cri
SLC25A30	0.014447	432	0	A375_Cri
SLC35E3	0.014524	433	0	A375_Cri
SLC43A3	0.0147543	435	0	A375_Cri
SLCO4C1	0.0148184	436	0	A375_Cri
SLC31A1	0.0149561	438	0	A375_Cri
SLC34A3	0.0155178	442	0	A375_Cri
SLC17A9	0.0160018	445	0	A375_Cri
LETMD1	0.0162027	447	0	A375_Cri
SLC7A2	0.0165363	449	0	A375_Cri
SLC16A14	0.0166228	450	0	A375_Cri
SLC6A14	0.0169031	452	0	A375_Cri
SLC9A4	0.0172128	455	0	A375_Cri
SLC5A5	0.0175349	456	0	A375_Cri
SLC3A2	0.0177831	460	0	A375_Cri
SLC25A16	0.0181543	465	0	A375_Cri
SLC52A2	0.0183291	467	0	A375_Cri
SLC7A3	0.0185084	468	0	A375_Cri
SLC12A8	0.0185879	469	0	A375_Cri
SLC3A1	0.0186708	471	0	A375_Cri
DIRC2	0.0191371	473	0	A375_Cri
ABCB5	0.0191575	474	0	A375_Cri
SLC39A6	0.019354	476	0	A375_Cri
SLCO5A1	0.0193663	477	0	A375_Cri
SLC25A18	0.01947	479	0	A375_Cri
SLC27A3	0.0199066	483	0	A375_Cri
SLC27A2	0.0201308	484	0	A375_Cri
SLC5A11	0.0208877	491	0	A375_Cri
SLC5A1	0.0214541	495	0	A375_Cri
CTNS	0.0215041	496	0	A375_Cri
SLC25A44	0.021985	499	0	A375_Cri
SLC22A7	0.0220048	500	0	A375_Cri
NIPA2	0.0223493	502	0	A375_Cri
SLC22A17	0.0224979	503	0	A375_Cri
SLC16A4	0.0225312	504	0	A375_Cri
SLC39A14	0.0232691	509	0	A375_Cri
MFSD8	0.0235865	511	0	A375_Cri
SLC22A1	0.0239484	512	0	A375_Cri
SLC1A1	0.0249235	515	0	A375_Cri
SLC4A3	0.0251574	517	0	A375_Cri
SLC43A2	0.0256073	520	0	A375_Cri
SLC13A2	0.025874	522	0	A375_Cri
SLC35B3	0.0258963	523	0	A375_Cri
SLC2A8	0.0259813	524	0	A375_Cri
SLC25A6	0.0266437	526	0	A375_Cri
ABCC1	0.0267527	527	0	A375_Cri
SLC12A1	0.0267739	528	0	A375_Cri
SLC30A10	0.026802	529	0	A375_Cri
ABCG4	0.0270299	531	0	A375_Cri
SLC45A1	0.0274355	534	0	A375_Cri
SLC7A13	0.027533	535	0	A375_Cri
SLC20A1	0.0282544	539	0	A375_Cri
SLC9C1	0.0286396	541	0	A375_Cri
SLC17A7	0.0287048	542	0	A375_Cri
SLC2A7	0.0289647	543	0	A375_Cri
SLC28A2	0.029869	546	0	A375_Cri
SLC35E4	0.0303489	548	0	A375_Cri
ABCA2	0.0304185	549	0	A375_Cri
ABCA12	0.0308749	551	0	A375_Cri
SLC6A18	0.0309282	553	0	A375_Cri
SLC27A4	0.031154	556	0	A375_Cri
PQLC1	0.0312403	557	0	A375_Cri
SLC45A2	0.0313318	558	0	A375_Cri
LETM2	0.0315222	559	0	A375_Cri
SLC34A2	0.0330645	563	0	A375_Cri
SLC7A5	0.0337896	565	0	A375_Cri
KIAA1919	0.0340276	566	0	A375_Cri
SLC9A8	0.0346806	568	0	A375_Cri
ABCA13	0.034736	569	0	A375_Cri
SLC5A4	0.0351075	570	0	A375_Cri
SLC29A1	0.035992	571	0	A375_Cri
SLC35D2	0.036212	574	0	A375_Cri
SLC25A24	0.0371536	575	0	A375_Cri
SLC18A2	0.0371596	576	0	A375_Cri
SLC16A3	0.0378264	580	0	A375_Cri
ABCC2	0.0380669	581	0	A375_Cri
SLC13A3	0.038146	582	0	A375_Cri
MPC1	0.039096	584	0	A375_Cri
SLC10A5	0.0398885	589	0	A375_Cri
SLC30A6	0.0404423	591	0	A375_Cri
SV2B	0.0421131	593	0	A375_Cri
SLC25A29	0.0431568	595	0	A375_Cri
FLVCR2	0.0439821	598	0	A375_Cri
ABCA9	0.0439902	599	0	A375_Cri
MFSD5	0.0462683	604	0	A375_Cri
SLC28A1	0.0472755	607	0	A375_Cri
ABCG8	0.0480755	609	0	A375_Cri
HIATL1	0.0481237	610	0	A375_Cri
SLC22A23	0.048404	611	0	A375_Cri
SLC2A13	0.0488365	612	0	A375_Cri
SLC26A5	0.0493676	615	0	A375_Cri
SLC43A1	0.050767	616	0	A375_Cri
SLC4A9	0.0509243	617	0	A375_Cri
SFXN1	0.0526522	621	0	A375_Cri
SLCO2A1	0.0540995	623	0	A375_Cri
SLC22A4	0.054625	625	0	A375_Cri
SLC23A1	0.0547905	627	0	A375_Cri
SLC2A6	0.0554868	629	0	A375_Cri
SLC11A1	0.0565795	632	0	A375_Cri
SLC10A2	0.0570315	633	0	A375_Cri
SLC14A2	0.0572397	634	0	A375_Cri
SLC22A15	0.0600951	638	0	A375_Cri
SLC9A7	0.0633193	641	0	A375_Cri
SLC25A15	0.0636039	642	0	A375_Cri
SLC2A12	0.0637135	643	0	A375_Cri
SLC38A11	0.0637688	644	0	A375_Cri
SLC2A5	0.063942	646	0	A375_Cri
MFSD10	0.0651589	649	0	A375_Cri
MFSD6L	0.0663109	653	0	A375_Cri
SLC4A5	0.0666638	654	0	A375_Cri
SLC48A1	0.0666971	655	0	A375_Cri
PQLC2	0.0670599	657	0	A375_Cri
SLC51A	0.0699565	661	0	A375_Cri
SLC50A1	0.0701724	662	0	A375_Cri
SLC25A31	0.0706201	663	0	A375_Cri
SLC7A11	0.0746665	664	0	A375_Cri
SLC45A3	0.0755619	665	0	A375_Cri
SLC13A5	0.0785194	669	0	A375_Cri
SLC16A13	0.0794779	670	0	A375_Cri
SLC38A10	0.0821272	673	0	A375_Cri
SLC4A2	0.0831258	677	0	A375_Cri
SLC6A7	0.0836628	678	0	A375_Cri
SLC34A1	0.0838155	679	0	A375_Cri
SLC12A7	0.0843955	682	0	A375_Cri
PQLC3	0.0857898	683	0	A375_Cri
SLC5A7	0.0860012	684	0	A375_Cri
SLC25A34	0.086444	685	0	A375_Cri
SLC22A11	0.0880938	690	0	A375_Cri
ANKH	0.0885513	691	0	A375_Cri
SLC16A10	0.0891514	692	0	A375_Cri
SLC10A7	0.0906406	695	0	A375_Cri
SLC41A3	0.0917095	697	0	A375_Cri
SLC17A4	0.0918976	698	0	A375_Cri
SLC5A6	0.0921345	699	0	A375_Cri
SLC39A8	0.0929341	700	0	A375_Cri
ABCG1	0.0946241	702	0	A375_Cri
SLC30A3	0.0967874	704	0	A375_Cri
SLC24A2	0.0988215	705	0	A375_Cri
SFXN3	0.0988893	706	0	A375_Cri
TMEM180	0.100475	709	0	A375_Cri
SLC5A2	0.101258	710	0	A375_Cri
SLC35F5	0.102449	713	0	A375_Cri
SLC22A2	0.103807	715	0	A375_Cri
TAP1	0.107816	717	0	A375_Cri
SVOPL	0.108742	718	0	A375_Cri
SLC4A1AP	0.11659	723	0	A375_Cri
SLC9B1	0.118721	726	0	A375_Cri
MFSD2A	0.119924	728	0	A375_Cri
SLC38A9	0.121095	730	0	A375_Cri
SLC39A7	0.125131	735	0	A375_Cri
SLC30A7	0.127312	738	0	A375_Cri
ABCB4	0.130144	744	0	A375_Cri
SLC2A11	0.133146	747	0	A375_Cri
SLC35A1	0.136312	750	0	A375_Cri
SLC22A18	0.138918	752	0	A375_Cri
TAP2	0.14097	755	0	A375_Cri
SLC25A5	0.151064	762	0	A375_Cri
SLC36A2	0.151713	763	0	A375_Cri
SLC39A2	0.152393	764	0	A375_Cri
SLC26A7	0.155726	769	0	A375_Cri
SLC25A46	0.156364	770	0	A375_Cri
SLC4A7	0.159547	772	0	A375_Cri
SLC22A14	0.159663	773	0	A375_Cri
SLC26A8	0.160608	774	0	A375_Cri
SLC25A26	0.165429	779	0	A375_Cri
SLC25A22	0.16748	781	0	A375_Cri
SLC9B2	0.173659	784	0	A375_Cri
MPC2	0.17787	788	0	A375_Cri
SLC23A3	0.182356	790	0	A375_Cri
SLC12A3	0.18351	791	0	A375_Cri
SLC22A18AS	0.189387	793	0	A375_Cri
SLC5A10	0.199574	796	0	A375_Cri
SLC30A8	0.201934	800	0	A375_Cri
SLC26A6	0.203444	801	0	A375_Cri
SLC9A9	0.204202	803	0	A375_Cri
SLC9A5	0.206791	804	0	A375_Cri
SLC9A6	0.21243	808	0	A375_Cri
SLC6A1	0.21282	809	0	A375_Cri
ABCB1	0.213001	810	0	A375_Cri
SLC22A12	0.214395	811	0	A375_Cri
HIAT1	0.217832	813	0	A375_Cri
SLC22A9	0.220143	815	0	A375_Cri
ABCC8	0.223548	818	0	A375_Cri
SLC40A1	0.224524	819	0	A375_Cri
SLC4A11	0.230119	821	0	A375_Cri
SLC22A13	0.232365	823	0	A375_Cri
SLC30A4	0.233061	824	0	A375_Cri
SLC25A12	0.23966	827	0	A375_Cri
SLC11A2	0.239994	829	0	A375_Cri
SLC9C2	0.249581	834	0	A375_Cri
SLC25A43	0.249757	835	0	A375_Cri
SLC9A3	0.249829	836	0	A375_Cri
SLC22A6	0.255724	839	0	A375_Cri
SLC12A2	0.25645	840	0	A375_Cri
SLC39A3	0.257436	841	0	A375_Cri
SLC12A5	0.284353	849	0	A375_Cri
SLC35B4	0.298817	852	0	A375_Cri
SLC1A4	0.305971	855	0	A375_Cri
SLC6A5	0.308813	856	0	A375_Cri
SLC35F6	0.312728	857	0	A375_Cri
ABCB9	0.315879	858	0	A375_Cri
SLC41A1	0.319703	860	0	A375_Cri
ABCD1	0.323594	861	0	A375_Cri
SLC22A3	0.327177	864	0	A375_Cri
RHBG	0.338243	867	0	A375_Cri
SLC35E1	0.352862	869	0	A375_Cri
SLC35A4	0.361189	871	0	A375_Cri
SLC39A5	0.364664	872	0	A375_Cri
SLC5A9	0.364951	873	0	A375_Cri
SLC38A3	0.385266	877	0	A375_Cri
ABCA6	0.386005	878	0	A375_Cri
MFSD4	0.390419	880	0	A375_Cri
UNC93A	0.400262	881	0	A375_Cri
SLC22A24	0.400933	882	0	A375_Cri
SLC45A4	0.404183	883	0	A375_Cri
SLC22A16	0.410455	885	0	A375_Cri
SLC1A7	0.411751	886	0	A375_Cri
SLC35C1	0.416576	888	0	A375_Cri
SLCO6A1	0.424997	892	0	A375_Cri
MFSD3	0.431636	893	0	A375_Cri
SLC38A5	0.432167	894	0	A375_Cri
SLC2A9	0.434079	895	0	A375_Cri
SPNS3	0.441669	896	0	A375_Cri
MPDU1	0.448703	897	0	A375_Cri
SLC1A6	0.44976	898	0	A375_Cri
SLC7A6	0.450016	899	0	A375_Cri
SLC51B	0.451608	900	0	A375_Cri
ABCA10	0.453275	901	0	A375_Cri
SPNS2	0.454964	902	0	A375_Cri
SLC6A20	0.463598	906	0	A375_Cri
SLCO1A2	0.464249	907	0	A375_Cri
SLC5A12	0.482139	908	0	A375_Cri
SLC27A5	0.489924	909	0	A375_Cri
MFSD9	0.501431	911	0	A375_Cri
SLCO2B1	0.504261	912	0	A375_Cri
SLC38A4	0.505797	913	0	A375_Cri
SLC10A1	0.518608	915	0	A375_Cri
SLC25A52	0.555795	920	0	A375_Cri
SLC8A1	0.565578	922	0	A375_Cri
SLC7A7	0.570389	923	0	A375_Cri
SLC25A17	0.627587	926	0	A375_Cri
ABCA8	0.63708	927	0	A375_Cri
SLC25A39	0.645635	928	0	A375_Cri
SLC39A4	0.648621	929	0	A375_Cri
SLC6A19	0.726559	931	0	A375_Cri
ABCD4	0.727131	932	0	A375_Cri
SLC4A10	0.776239	937	0	A375_Cri
SLC16A2	0.78062	938	0	A375_Cri
RHCG	0.783842	939	0	A375_Cri
SLC44A3	0.789492	940	0	A375_Cri
SLC39A12	0.835029	942	0	A375_Cri
SLC22A25	0.838	943	0	A375_Cri
SLC6A8	0.858189	945	0	A375_Cri
SLC24A1	0.919655	949	0	A375_Cri
SLC14A1	0.944472	951	0	A375_Cri
SLCO1C1	0.95807	952	0	A375_Cri
NIPA1	1.03933	955	0	A375_Cri
SLC2A2	1.05302	956	0	A375_Cri
SLCO1B3	1.12584	959	0	A375_Cri
SLCO1B7	1.17809	960	0	A375_Cri
SLC24A3	1.2659	962	0	A375_Cri
SLCO4A1	1.30572	964	0	A375_Cri
SLC30A1	1.41445	967	0	A375_Cri
SLC25A23	1.51353	969	0	A375_Cri
SLC25A53	1.57145	970	0	A375_Cri
SLC44A2	1.57636	971	0	A375_Cri
SLC25A1	1.62431	972	0	A375_Cri
SLC39A9	1.73925	973	0	A375_Cri
SLC35B2	2.62782	975	0	A375_Cri
XPR1	3.35278	976	0	A375_Cri
SLC39A1	4.42539	977	0	A375_Cri
SLC33A1	4.84034	978	0	A375_Cri
SLC16A1	-16.9606	1	0	K562_Cra
SLC13A4	-15.0098	2	0	K562_Cra
SLC6A9	-14.9762	3	0	K562_Cra
SLC4A1	-14.5391	4	0	K562_Cra
SLC2A1	-12.0328	5	0	K562_Cra
SLC39A8	-8.43962	6	0	K562_Cra
SLC22A18AS	-6.69042	7	0	K562_Cra
SLC16A2	-5.97206	8	0	K562_Cra
SLC16A10	-5.85984	9	0	K562_Cra
SLC29A1	-5.63555	10	0	K562_Cra
SLC16A3	-5.26516	11	0	K562_Cra
ABCF3	-5.06361	12	0	K562_Cra
SLC25A5	-4.98212	13	0	K562_Cra
MFSD12	-4.7829	14	0	K562_Cra
ABCD3	-4.70057	15	0	K562_Cra
SLC16A12	-4.44535	16	0	K562_Cra
SLC22A18	-4.43478	17	0	K562_Cra
SLC22A11	-4.42104	18	0	K562_Cra
SLC6A4	-4.40443	19	0	K562_Cra
SLC39A14	-4.4029	20	0	K562_Cra
SLC43A1	-4.23888	21	0	K562_Cra
ANKH	-3.92551	22	0	K562_Cra
SLC39A13	-3.85321	23	0	K562_Cra
SLC20A1	-3.82723	24	0	K562_Cra
SLC4A2	-3.78398	25	0	K562_Cra
SLC29A2	-3.60993	26	0	K562_Cra
SLC12A2	-3.52003	27	0	K562_Cra
SLC25A18	-3.46455	28	0	K562_Cra
NIPA1	-3.36375	29	0	K562_Cra
SLC41A3	-3.28607	30	0	K562_Cra
SLC2A4RG	-3.15163	31	0	K562_Cra
SLC27A3	-3.12261	32	0	K562_Cra
SLC10A1	-2.97499	33	0	K562_Cra
SLC44A4	-2.94457	34	0	K562_Cra
SLC30A9	-2.86396	35	0	K562_Cra
MFSD4	-2.8579	36	0	K562_Cra
SLCO3A1	-2.79229	37	0	K562_Cra
SLC9A5	-2.72428	38	0	K562_Cra
SLC9A3R2	-2.65629	39	0	K562_Cra
SV2A	-2.59979	40	0	K562_Cra
SLC44A5	-2.45116	41	0	K562_Cra
SLC22A14	-2.41069	42	0	K562_Cra
MFSD2B	-2.36185	43	0	K562_Cra
SLC35A2	-2.18494	45	0	K562_Cra
SLC52A3	-2.17935	46	0	K562_Cra
SLC7A5	-2.15463	47	0	K562_Cra
SLC44A1	-2.1499	48	0	K562_Cra
SLC50A1	-2.09815	49	0	K562_Cra
SLC4A7	-2.09064	50	0	K562_Cra
SLC35D3	-1.97606	51	0	K562_Cra
SLC2A3	-1.97544	52	0	K562_Cra
SLC40A1	-1.95589	53	0	K562_Cra
SLC9A3R1	-1.92076	54	0	K562_Cra
SLCO2B1	-1.91278	55	0	K562_Cra
ABCD1	-1.88337	56	0	K562_Cra
SLC10A7	-1.83433	57	0	K562_Cra
SLC16A6	-1.83161	58	0	K562_Cra
CTNS	-1.81482	59	0	K562_Cra
SLC24A4	-1.78459	61	0	K562_Cra
SLC16A9	-1.74577	62	0	K562_Cra
SLC3A2	-1.73473	63	0	K562_Cra
SLC22A16	-1.69701	64	0	K562_Cra
SLC26A10	-1.69266	65	0	K562_Cra
SLC17A7	-1.69251	66	0	K562_Cra
SLC35F3	-1.69147	67	0	K562_Cra
MFSD6L	-1.61736	68	0	K562_Cra
SLC27A6	-1.55089	69	0	K562_Cra
SLC22A4	-1.54841	70	0	K562_Cra
LETMD1	-1.54236	71	0	K562_Cra
SLC18A2	-1.53321	72	0	K562_Cra
SLC17A3	-1.51452	73	0	K562_Cra
SLC25A6	-1.48234	74	0	K562_Cra
SLC35C1	-1.47512	75	0	K562_Cra
SLC43A2	-1.46789	76	0	K562_Cra
SLC5A10	-1.46106	77	0	K562_Cra
SLC13A3	-1.45757	78	0	K562_Cra
SLC26A9	-1.4542	79	0	K562_Cra
UNC93B1	-1.45302	80	0	K562_Cra
SLC36A4	-1.44342	82	0	K562_Cra
SLC1A2	-1.42597	83	0	K562_Cra
ABCE1	-1.3726	84	0	K562_Cra
SLCO5A1	-1.35288	86	0	K562_Cra
SLC51A	-1.33746	88	0	K562_Cra
SLC12A4	-1.31669	89	0	K562_Cra
SPNS2	-1.27849	90	0	K562_Cra
SLC25A14	-1.27816	91	0	K562_Cra
SLC30A10	-1.25981	92	0	K562_Cra
SLC8A2	-1.24954	93	0	K562_Cra
SLC26A4	-1.23772	95	0	K562_Cra
SLC34A2	-1.20578	96	0	K562_Cra
SLC25A13	-1.19613	98	0	K562_Cra
MFSD8	-1.17734	99	0	K562_Cra
SLC35G1	-1.17682	100	0	K562_Cra
SLC37A4	-1.13311	102	0	K562_Cra
SLC13A5	-1.12591	104	0	K562_Cra
ABCA1	-1.10928	105	0	K562_Cra
SLC26A8	-1.10594	106	0	K562_Cra
ABCB10	-1.10175	108	0	K562_Cra
SLC22A7	-1.09745	109	0	K562_Cra
SLCO6A1	-1.07874	110	0	K562_Cra
UCP2	-1.04767	111	0	K562_Cra
SLC25A47	-1.03918	112	0	K562_Cra
SLC25A10	-1.02031	113	0	K562_Cra
SLC5A6	-1.01374	114	0	K562_Cra
SLC25A30	-0.994116	115	0	K562_Cra
SLC25A36	-0.969899	116	0	K562_Cra
ABCA7	-0.946498	117	0	K562_Cra
SLC23A1	-0.941921	118	0	K562_Cra
SLC35D1	-0.923477	121	0	K562_Cra
UCP1	-0.917415	122	0	K562_Cra
NPC1	-0.897045	123	0	K562_Cra
SLC25A11	-0.889716	124	0	K562_Cra
SLC44A2	-0.874997	125	0	K562_Cra
SLC1A1	-0.8721	126	0	K562_Cra
SLC16A11	-0.86592	127	0	K562_Cra
SLC9A2	-0.853007	128	0	K562_Cra
SLC9B1	-0.824575	129	0	K562_Cra
ABCG2	-0.818353	130	0	K562_Cra
SLC32A1	-0.81598	131	0	K562_Cra
MFSD9	-0.815578	132	0	K562_Cra
SLC25A15	-0.791818	133	0	K562_Cra
SLC35A3	-0.785153	134	0	K562_Cra
SLC30A6	-0.776385	135	0	K562_Cra
SLC48A1	-0.754298	137	0	K562_Cra
SLC25A35	-0.748456	138	0	K562_Cra
SLC35B4	-0.73695	140	0	K562_Cra
SLC26A3	-0.72099	142	0	K562_Cra
LETM2	-0.706769	143	0	K562_Cra
ABCC5	-0.705235	145	0	K562_Cra
SLC47A2	-0.702216	146	0	K562_Cra
SLC25A33	-0.696009	147	0	K562_Cra
SLC7A13	-0.695991	148	0	K562_Cra
SLC26A2	-0.694577	149	0	K562_Cra
SLC41A2	-0.693722	150	0	K562_Cra
SLC52A1	-0.67734	152	0	K562_Cra
SLC25A24	-0.66523	153	0	K562_Cra
TMEM180	-0.658707	154	0	K562_Cra
MFSD5	-0.634351	156	0	K562_Cra
SLC25A1	-0.63407	157	0	K562_Cra
SLC35A5	-0.622872	158	0	K562_Cra
SLC19A1	-0.622238	159	0	K562_Cra
SLC34A1	-0.622124	160	0	K562_Cra
ABCD2	-0.612457	162	0	K562_Cra
SLC30A2	-0.596034	163	0	K562_Cra
SLC16A7	-0.584012	164	0	K562_Cra
SLC39A4	-0.581896	165	0	K562_Cra
MFSD10	-0.575922	168	0	K562_Cra
KIAA1919	-0.570031	169	0	K562_Cra
SLC35A1	-0.568319	170	0	K562_Cra
SLC2A10	-0.567218	171	0	K562_Cra
SLC11A1	-0.55698	172	0	K562_Cra
RHCG	-0.548122	173	0	K562_Cra
SLC16A8	-0.547305	174	0	K562_Cra
SLC45A2	-0.542473	175	0	K562_Cra
SLC39A10	-0.539297	176	0	K562_Cra
MTCH2	-0.536934	177	0	K562_Cra
SLC44A3	-0.526325	178	0	K562_Cra
SLC27A4	-0.524962	179	0	K562_Cra
SLC6A13	-0.522714	180	0	K562_Cra
ABCC2	-0.518796	182	0	K562_Cra
SLC7A6	-0.50269	187	0	K562_Cra
SLC13A1	-0.502507	188	0	K562_Cra
SLC6A1	-0.501979	189	0	K562_Cra
SLC7A14	-0.498215	190	0	K562_Cra
SLC26A11	-0.493103	192	0	K562_Cra
SLC25A12	-0.491697	193	0	K562_Cra
SLC29A3	-0.480804	195	0	K562_Cra
SLC28A2	-0.477336	196	0	K562_Cra
SLC29A4	-0.470159	197	0	K562_Cra
SPNS3	-0.470007	198	0	K562_Cra
ABCC4	-0.469706	199	0	K562_Cra
SLC12A8	-0.466462	201	0	K562_Cra
SLC14A1	-0.461733	203	0	K562_Cra
PQLC2	-0.442047	208	0	K562_Cra
ABCG5	-0.440049	209	0	K562_Cra
SLC25A32	-0.43805	210	0	K562_Cra
SLC31A1	-0.431268	211	0	K562_Cra
SLC15A2	-0.422844	212	0	K562_Cra
ABCA6	-0.418016	213	0	K562_Cra
SLC39A11	-0.406924	214	0	K562_Cra
SLC1A4	-0.402904	217	0	K562_Cra
SLC6A2	-0.400525	218	0	K562_Cra
SLC4A11	-0.40049	219	0	K562_Cra
SLC4A4	-0.3992	220	0	K562_Cra
MFSD1	-0.39586	221	0	K562_Cra
ABCG8	-0.390539	222	0	K562_Cra
NIPA2	-0.387999	223	0	K562_Cra
SLC5A1	-0.383271	226	0	K562_Cra
SLC12A1	-0.377597	227	0	K562_Cra
SLC35A4	-0.360486	230	0	K562_Cra
SLC35G2	-0.359617	231	0	K562_Cra
SV2C	-0.359367	232	0	K562_Cra
SLC6A11	-0.348939	234	0	K562_Cra
ABCC8	-0.347124	235	0	K562_Cra
SLC6A20	-0.334	240	0	K562_Cra
SLC37A1	-0.332901	241	0	K562_Cra
SLC2A13	-0.319963	242	0	K562_Cra
SLC45A1	-0.315953	243	0	K562_Cra
SLC22A15	-0.314409	244	0	K562_Cra
SVOP	-0.307435	246	0	K562_Cra
SLC35E1	-0.304324	247	0	K562_Cra
ABCB9	-0.298737	249	0	K562_Cra
SLC2A11	-0.298388	250	0	K562_Cra
TAP1	-0.295358	252	0	K562_Cra
SLC25A43	-0.29383	254	0	K562_Cra
SLC9A7	-0.293805	255	0	K562_Cra
SLC39A6	-0.290793	257	0	K562_Cra
SLC4A1AP	-0.290577	258	0	K562_Cra
SLC22A5	-0.29049	259	0	K562_Cra
SLC22A1	-0.28528	263	0	K562_Cra
CFTR	-0.282591	264	0	K562_Cra
SLC35E2	-0.277107	267	0	K562_Cra
SLC8A1	-0.27392	269	0	K562_Cra
SLC19A2	-0.272317	272	0	K562_Cra
ABCA8	-0.268991	273	0	K562_Cra
SFXN1	-0.255827	280	0	K562_Cra
SLC35F1	-0.254323	281	0	K562_Cra
SLC12A5	-0.249731	282	0	K562_Cra
SLC35E4	-0.249678	283	0	K562_Cra
ABCB8	-0.241304	286	0	K562_Cra
ABCD4	-0.241123	287	0	K562_Cra
SLC9A3	-0.233098	291	0	K562_Cra
SLC23A3	-0.229659	294	0	K562_Cra
SLC43A3	-0.228932	296	0	K562_Cra
SLC25A27	-0.225751	297	0	K562_Cra
SLC35F2	-0.225515	298	0	K562_Cra
SLC2A8	-0.223917	299	0	K562_Cra
SLC22A8	-0.221959	300	0	K562_Cra
SLC8A3	-0.220614	301	0	K562_Cra
SLC39A2	-0.206103	305	0	K562_Cra
ABCA13	-0.205683	306	0	K562_Cra
SLC25A25	-0.195509	310	0	K562_Cra
SLC9A1	-0.192922	312	0	K562_Cra
SLC39A1	-0.186751	313	0	K562_Cra
SLC37A2	-0.186648	314	0	K562_Cra
SLC15A3	-0.18606	315	0	K562_Cra
SLC25A39	-0.18322	317	0	K562_Cra
SLC17A6	-0.182536	318	0	K562_Cra
SLC2A6	-0.174669	323	0	K562_Cra
SLC37A3	-0.172261	324	0	K562_Cra
SLC6A12	-0.170797	325	0	K562_Cra
SLC22A3	-0.169171	327	0	K562_Cra
ABCA4	-0.168086	330	0	K562_Cra
SLC14A2	-0.164394	334	0	K562_Cra
SLC25A41	-0.159404	335	0	K562_Cra
SLC6A6	-0.15801	337	0	K562_Cra
SLC35C2	-0.154552	340	0	K562_Cra
MFSD11	-0.150156	343	0	K562_Cra
SLC22A23	-0.14519	345	0	K562_Cra
SLC27A1	-0.14426	347	0	K562_Cra
SLC39A7	-0.139927	349	0	K562_Cra
SLC46A3	-0.138735	351	0	K562_Cra
SLC6A8	-0.136906	354	0	K562_Cra
PQLC1	-0.13627	355	0	K562_Cra
ABCF2	-0.126046	358	0	K562_Cra
SLC33A1	-0.125826	359	0	K562_Cra
ABCB11	-0.122934	361	0	K562_Cra
SLC1A6	-0.118633	364	0	K562_Cra
SLC6A17	-0.118628	365	0	K562_Cra
SLC25A34	-0.118245	366	0	K562_Cra
SLC7A9	-0.115442	369	0	K562_Cra
SLC23A2	-0.113907	370	0	K562_Cra
SLC25A29	-0.113845	371	0	K562_Cra
SLC25A42	-0.111204	373	0	K562_Cra
SLC25A45	-0.106141	375	0	K562_Cra
SLC7A7	-0.103495	376	0	K562_Cra
ABCC3	-0.103153	377	0	K562_Cra
SLC19A3	-0.101818	379	0	K562_Cra
SFXN3	-0.100185	380	0	K562_Cra
SFXN2	-0.0982746	382	0	K562_Cra
ABCF1	-0.0939921	384	0	K562_Cra
SLC25A2	-0.0933442	386	0	K562_Cra
SLC25A23	-0.0904852	391	0	K562_Cra
SLC1A5	-0.0887626	393	0	K562_Cra
SLC18A3	-0.0881393	394	0	K562_Cra
SLC22A17	-0.0841218	396	0	K562_Cra
SLC10A4	-0.0815212	398	0	K562_Cra
SLC46A1	-0.0757232	403	0	K562_Cra
SLC9B2	-0.0745523	405	0	K562_Cra
SLC45A4	-0.0716786	408	0	K562_Cra
SLC6A18	-0.0663113	413	0	K562_Cra
ABCB4	-0.0638759	419	0	K562_Cra
SLC35F4	-0.0615536	423	0	K562_Cra
MTCH1	-0.0606991	425	0	K562_Cra
MFSD6	-0.060513	426	0	K562_Cra
SLC12A9	-0.0591583	428	0	K562_Cra
SLC2A7	-0.0587056	429	0	K562_Cra
SLC25A51	-0.0549863	436	0	K562_Cra
SLC2A14	-0.0528523	442	0	K562_Cra
SLC51B	-0.0512943	444	0	K562_Cra
SLC39A9	-0.0501643	445	0	K562_Cra
SLC41A1	-0.0489235	450	0	K562_Cra
SLC31A2	-0.0455719	453	0	K562_Cra
LETM1	-0.0433144	464	0	K562_Cra
SLC26A1	-0.043241	465	0	K562_Cra
SLC2A2	-0.0431679	466	0	K562_Cra
SLC5A12	-0.0415118	471	0	K562_Cra
ABCG4	-0.0370833	476	0	K562_Cra
MFSD2A	-0.0360929	479	0	K562_Cra
SLC12A3	-0.0352954	480	0	K562_Cra
MPDU1	-0.0348799	482	0	K562_Cra
SLC9C2	-0.0330259	487	0	K562_Cra
ABCB7	-0.0309427	490	0	K562_Cra
MFSD7	-0.0306333	491	0	K562_Cra
SLC24A1	-0.0306328	492	0	K562_Cra
SLC1A7	-0.0302297	493	0	K562_Cra
SLC25A4	-0.030217	494	0	K562_Cra
SLC52A2	-0.028952	495	0	K562_Cra
ABCA5	-0.0287701	498	0	K562_Cra
ABCB6	-0.0284019	499	0	K562_Cra
SLC46A2	-0.0279822	500	0	K562_Cra
SLC24A5	-0.0269104	505	0	K562_Cra
SLC16A4	-0.0263241	506	0	K562_Cra
SLC25A46	-0.0260042	508	0	K562_Cra
ABCC9	-0.0257384	509	0	K562_Cra
SLC25A37	-0.0255039	510	0	K562_Cra
SLC25A48	-0.0255036	511	0	K562_Cra
SLC24A3	-0.0254023	512	0	K562_Cra
SLC5A3	-0.0252496	513	0	K562_Cra
SLC35B2	-0.0245157	516	0	K562_Cra
SLC25A17	-0.0241283	517	0	K562_Cra
SLC26A6	-0.0227302	518	0	K562_Cra
SLC17A1	-0.0223366	519	0	K562_Cra
ABCC12	-0.0221321	520	0	K562_Cra
SLC30A3	-0.0218154	521	0	K562_Cra
SLC30A7	-0.0210839	523	0	K562_Cra
SV2B	-0.0206732	527	0	K562_Cra
SLC10A6	-0.0204447	528	0	K562_Cra
SLC6A16	-0.0202759	531	0	K562_Cra
SLC4A5	-0.0201327	532	0	K562_Cra
CLN3	-0.0193841	535	0	K562_Cra
SLC1A3	-0.0191764	536	0	K562_Cra
SLC4A3	-0.0187437	539	0	K562_Cra
ABCA10	-0.0179441	542	0	K562_Cra
RHBG	-0.0177417	544	0	K562_Cra
ABCB5	-0.0170185	546	0	K562_Cra
SLC38A8	-0.0161155	551	0	K562_Cra
SLC25A44	-0.0156612	553	0	K562_Cra
SLC45A3	-0.0151402	555	0	K562_Cra
HIATL1	-0.0148589	558	0	K562_Cra
SLC25A52	-0.0142372	563	0	K562_Cra
SLC7A3	-0.0139653	564	0	K562_Cra
SLC22A31	-0.0136504	566	0	K562_Cra
MPC2	-0.0130307	571	0	K562_Cra
SLC47A1	-0.0127082	574	0	K562_Cra
SLC30A5	-0.0126389	575	0	K562_Cra
SLC6A19	-0.0118293	578	0	K562_Cra
SLC20A2	-0.0109432	582	0	K562_Cra
XPR1	-0.0106257	584	0	K562_Cra
SLC25A28	-0.010273	585	0	K562_Cra
SLC10A3	-0.0102681	586	0	K562_Cra
SLC5A5	-0.00979048	587	0	K562_Cra
SLC35E2B	-0.00972589	588	0	K562_Cra
SLC17A9	-0.00963293	590	0	K562_Cra
SLC2A5	-0.00857152	596	0	K562_Cra
SLC16A5	-0.00826432	598	0	K562_Cra
SLC25A3	-0.0075923	600	0	K562_Cra
SLC38A9	-0.00675606	602	0	K562_Cra
SLCO2A1	-0.00641733	605	0	K562_Cra
SLC39A3	-0.00576062	611	0	K562_Cra
SLC25A22	-0.00555707	612	0	K562_Cra
SLC30A1	-0.00555372	613	0	K562_Cra
SLC5A11	-0.00531204	614	0	K562_Cra
SLC35D2	-0.00497346	618	0	K562_Cra
SLC35F6	-0.00444752	623	0	K562_Cra
SLC26A5	-0.00422186	625	0	K562_Cra
ABCC10	-0.00390034	627	0	K562_Cra
MFSD3	-0.00379445	628	0	K562_Cra
DIRC2	-0.0035298	630	0	K562_Cra
ABCG1	-0.00311281	636	0	K562_Cra
SLC4A10	-0.00285022	639	0	K562_Cra
SLC17A5	-0.00270068	641	0	K562_Cra
SLC36A2	-0.00258446	643	0	K562_Cra
SLC35E3	-0.00243886	645	0	K562_Cra
SLC30A4	-0.00243051	646	0	K562_Cra
TAP2	-0.00239219	647	0	K562_Cra
SLC38A10	-0.00233189	648	0	K562_Cra
SLC9A6	-0.00217019	652	0	K562_Cra
SLC25A19	-0.0021698	653	0	K562_Cra
SLC25A31	-0.00195827	656	0	K562_Cra
SLC13A2	-0.00192657	658	0	K562_Cra
SLC35B3	-0.00191907	659	0	K562_Cra
SLC5A9	-0.00181302	662	0	K562_Cra
SLC9A9	-0.00173445	663	0	K562_Cra
SLC28A1	-0.00166704	664	0	K562_Cra
SLC2A9	-0.0015606	665	0	K562_Cra
SLC25A40	-0.00107706	671	0	K562_Cra
SLCO4A1	-0.000777318	673	0	K562_Cra
SLC25A53	-0.000226058	683	0	K562_Cra
SLC4A8	-0.000192791	684	0	K562_Cra
ABCA12	-0.000112083	685	0	K562_Cra
SLC6A15	-6.32e-05	689	0	K562_Cra
SLC25A21	0.000161147	694	0	K562_Cra
SLC38A11	0.000209834	695	0	K562_Cra
SLC15A1	0.000629249	702	0	K562_Cra
SLC22A13	0.000737676	704	0	K562_Cra
ABCC6	0.00095204	706	0	K562_Cra
SLC6A3	0.00111515	708	0	K562_Cra
SLC18B1	0.00116669	709	0	K562_Cra
SLC24A2	0.00185381	714	0	K562_Cra
SLC16A13	0.00191037	716	0	K562_Cra
SFXN4	0.00255346	718	0	K562_Cra
UCP3	0.0025685	719	0	K562_Cra
ABCC11	0.00273482	720	0	K562_Cra
SLC3A1	0.00366044	723	0	K562_Cra
SLC9A4	0.00376927	724	0	K562_Cra
SLC15A4	0.00409413	725	0	K562_Cra
SLC39A5	0.00474986	727	0	K562_Cra
RHAG	0.00532147	729	0	K562_Cra
SLC7A1	0.00608101	731	0	K562_Cra
UNC93A	0.00741585	735	0	K562_Cra
SLC17A4	0.00801942	737	0	K562_Cra
PQLC3	0.00960013	741	0	K562_Cra
SLCO1C1	0.00999198	742	0	K562_Cra
SLC6A14	0.0100615	743	0	K562_Cra
SLC38A6	0.0114466	746	0	K562_Cra
SLC38A4	0.0119871	749	0	K562_Cra
NPC1L1	0.0119967	750	0	K562_Cra
SLC22A12	0.0137504	754	0	K562_Cra
SLC25A38	0.0138684	755	0	K562_Cra
SLC11A2	0.0149153	757	0	K562_Cra
SLC6A7	0.0188133	764	0	K562_Cra
ABCA3	0.0191485	765	0	K562_Cra
FLVCR1	0.0229932	769	0	K562_Cra
SLC38A7	0.0259658	773	0	K562_Cra
SLC17A2	0.0277787	774	0	K562_Cra
SLC5A7	0.0298151	777	0	K562_Cra
SLC8B1	0.0346549	784	0	K562_Cra
SLC25A16	0.0347534	785	0	K562_Cra
SLC35F5	0.0348485	786	0	K562_Cra
SLC9A8	0.0349824	787	0	K562_Cra
SPNS1	0.0415817	791	0	K562_Cra
SLC22A24	0.0418955	792	0	K562_Cra
SLC2A12	0.0464076	796	0	K562_Cra
ABCA2	0.0474771	797	0	K562_Cra
SLCO1B7	0.0534718	803	0	K562_Cra
SLC6A5	0.0543964	804	0	K562_Cra
SLC5A8	0.055172	807	0	K562_Cra
SLC34A3	0.0582785	810	0	K562_Cra
SLC7A4	0.0665833	816	0	K562_Cra
SFXN5	0.0694265	817	0	K562_Cra
SLC5A2	0.069951	818	0	K562_Cra
SLC7A2	0.0824414	824	0	K562_Cra
SLC22A10	0.0892204	829	0	K562_Cra
SLC25A20	0.095035	831	0	K562_Cra
SLC18A1	0.11006	838	0	K562_Cra
SLC25A26	0.12999	845	0	K562_Cra
SLC22A9	0.130862	846	0	K562_Cra
FLVCR2	0.138033	849	0	K562_Cra
SLC26A7	0.153621	853	0	K562_Cra
SLC36A1	0.155796	855	0	K562_Cra
SLC28A3	0.163568	859	0	K562_Cra
SLC2A4	0.166363	861	0	K562_Cra
MPC1	0.186651	868	0	K562_Cra
ABCB1	0.189845	870	0	K562_Cra
ABCC1	0.197827	876	0	K562_Cra
SLCO1A2	0.205623	878	0	K562_Cra
SLC38A1	0.210077	881	0	K562_Cra
SLC7A8	0.218162	884	0	K562_Cra
SLC7A11	0.2337	889	0	K562_Cra
SLC5A4	0.240355	892	0	K562_Cra
SLC30A8	0.250873	895	0	K562_Cra
SLC22A6	0.279395	904	0	K562_Cra
ABCA9	0.299927	911	0	K562_Cra
SLC4A9	0.320253	915	0	K562_Cra
SLC39A12	0.320878	916	0	K562_Cra
SLC27A2	0.350749	923	0	K562_Cra
SLC10A2	0.357822	925	0	K562_Cra
SLC27A5	0.36382	926	0	K562_Cra
SLC17A8	0.377361	928	0	K562_Cra
SLC22A2	0.407525	932	0	K562_Cra
SLCO1B1	0.429402	935	0	K562_Cra
HIAT1	0.447037	937	0	K562_Cra
SLC10A5	0.526967	946	0	K562_Cra
SLCO1B3	0.538614	949	0	K562_Cra
SLC7A10	0.543365	950	0	K562_Cra
SVOPL	0.574755	951	0	K562_Cra
SLC9C1	0.614834	956	0	K562_Cra
SLC16A14	0.641653	958	0	K562_Cra
SLC12A7	0.648367	960	0	K562_Cra
SLC12A6	0.702102	963	0	K562_Cra
SLC35B1	0.729669	966	0	K562_Cra
SLC38A2	0.909284	970	0	K562_Cra
SLC36A3	0.918293	971	0	K562_Cra
SLC38A5	0.940453	973	0	K562_Cra
SLC22A25	0.981185	975	0	K562_Cra
SLCO4C1	1.20294	976	0	K562_Cra
SLC15A5	1.52483	977	0	K562_Cra
SLC38A3	1.81521	978	0	K562_Cra
ABCA1	0.197204	688	0	A375_Cra
ABCA10	0.107697	583	0	A375_Cra
ABCA12	0.0584017	468	0	A375_Cra
ABCA13	0.0739297	517	0	A375_Cra
ABCA2	-0.585463	38	0	A375_Cra
ABCA3	0.00134659	171	0	A375_Cra
ABCA4	0.00769576	212	0	A375_Cra
ABCA5	0.406509	786	0	A375_Cra
ABCA6	-0.0962685	103	0	A375_Cra
ABCA7	-0.97123	14	0	A375_Cra
ABCA8	0.0185224	273	0	A375_Cra
ABCA9	0.0233408	297	0	A375_Cra
ABCB1	0.033295	361	0	A375_Cra
ABCB10	0.287012	745	0	A375_Cra
ABCB11	0.00812854	213	0	A375_Cra
ABCB4	0.0552179	461	0	A375_Cra
ABCB5	0.625632	832	0	A375_Cra
ABCB6	0.272139	739	0	A375_Cra
ABCB7	0.0849361	543	0	A375_Cra
ABCB8	0.146999	648	0	A375_Cra
ABCB9	0.0096635	226	0	A375_Cra
ABCC1	0.109294	590	0	A375_Cra
ABCC10	0.175044	676	0	A375_Cra
ABCC11	-0.131429	92	0	A375_Cra
ABCC12	2.2048	955	0	A375_Cra
ABCC2	0.0879108	547	0	A375_Cra
ABCC3	-0.678293	32	0	A375_Cra
ABCC4	0.0296688	338	0	A375_Cra
ABCC5	0.0805804	534	0	A375_Cra
ABCC6	0.0660658	495	0	A375_Cra
ABCC8	0.345831	775	0	A375_Cra
ABCC9	0.212365	694	0	A375_Cra
ABCD1	-0.0110252	150	0	A375_Cra
ABCD2	0.132461	627	0	A375_Cra
ABCD3	-0.0925852	104	0	A375_Cra
ABCD4	0.042449	407	0	A375_Cra
ABCE1	0.0336776	362	0	A375_Cra
ABCF1	0.140581	640	0	A375_Cra
ABCF2	0.0470485	429	0	A375_Cra
ABCF3	0.133834	632	0	A375_Cra
ABCG1	0.0325962	355	0	A375_Cra
ABCG2	0.182247	680	0	A375_Cra
ABCG4	-0.23402	69	0	A375_Cra
ABCG5	3.15288	968	0	A375_Cra
ABCG8	1.4106	926	0	A375_Cra
ANKH	0.0239558	300	0	A375_Cra
CFTR	0.173366	674	0	A375_Cra
CLN3	0.0277419	321	0	A375_Cra
CTNS	-0.105839	99	0	A375_Cra
DIRC2	0.0401779	395	0	A375_Cra
FLVCR1	2.05109	948	0	A375_Cra
FLVCR2	-0.921156	16	0	A375_Cra
HIAT1	0.104613	575	0	A375_Cra
HIATL1	0.0313772	347	0	A375_Cra
KIAA1919	0.402213	785	0	A375_Cra
LETM1	-0.790101	24	0	A375_Cra
LETM2	0.247659	718	0	A375_Cra
LETMD1	2.1035	951	0	A375_Cra
MFSD1	-0.704549	28	0	A375_Cra
MFSD10	0.149447	653	0	A375_Cra
MFSD11	-0.275585	65	0	A375_Cra
MFSD12	-0.858967	21	0	A375_Cra
MFSD2A	0.189308	685	0	A375_Cra
MFSD2B	1.89746	944	0	A375_Cra
MFSD3	0.357618	778	0	A375_Cra
MFSD4	0.0536931	453	0	A375_Cra
MFSD5	-0.37778	54	0	A375_Cra
MFSD6	0.0552155	460	0	A375_Cra
MFSD6L	0.277003	741	0	A375_Cra
MFSD7	-0.0642583	118	0	A375_Cra
MFSD8	0.0534271	452	0	A375_Cra
MFSD9	0.00957964	225	0	A375_Cra
MPC1	0.487146	805	0	A375_Cra
MPC2	0.0520923	448	0	A375_Cra
MPDU1	0.161401	662	0	A375_Cra
MTCH1	0.0133288	247	0	A375_Cra
MTCH2	-0.152825	84	0	A375_Cra
NIPA1	-0.383448	52	0	A375_Cra
NIPA2	-0.124378	95	0	A375_Cra
NPC1	0.188552	684	0	A375_Cra
NPC1L1	0.151597	654	0	A375_Cra
PQLC1	-0.0452314	129	0	A375_Cra
PQLC2	0.0560193	463	0	A375_Cra
PQLC3	0.0768814	527	0	A375_Cra
RHAG	0.315855	763	0	A375_Cra
RHBG	0.097415	563	0	A375_Cra
RHCG	3.04455	967	0	A375_Cra
SFXN1	0.0907601	555	0	A375_Cra
SFXN2	0.502065	807	0	A375_Cra
SFXN3	0.168953	668	0	A375_Cra
SFXN4	0.0172111	269	0	A375_Cra
SFXN5	0.0781778	529	0	A375_Cra
SLC10A1	0.443369	794	0	A375_Cra
SLC10A2	-0.272326	66	0	A375_Cra
SLC10A3	-0.100178	100	0	A375_Cra
SLC10A4	-0.11925	96	0	A375_Cra
SLC10A5	0.00458102	187	0	A375_Cra
SLC10A6	1.5935	937	0	A375_Cra
SLC10A7	0.00535811	192	0	A375_Cra
SLC11A1	1.09225	902	0	A375_Cra
SLC11A2	-0.031723	138	0	A375_Cra
SLC12A1	0.234299	711	0	A375_Cra
SLC12A2	-1.5342	7	0	A375_Cra
SLC12A3	-1.18845	11	0	A375_Cra
SLC12A4	-0.425111	49	0	A375_Cra
SLC12A5	0.366154	779	0	A375_Cra
SLC12A6	-1.51057	8	0	A375_Cra
SLC12A7	0.0844858	541	0	A375_Cra
SLC12A8	0.147008	649	0	A375_Cra
SLC12A9	3.96756	972	0	A375_Cra
SLC13A1	0.0100035	230	0	A375_Cra
SLC13A2	0.131448	623	0	A375_Cra
SLC13A3	-0.0154469	148	0	A375_Cra
SLC13A4	-1.02699	13	0	A375_Cra
SLC13A5	-2.76378	3	0	A375_Cra
SLC14A1	0.00131251	170	0	A375_Cra
SLC14A2	0.564649	819	0	A375_Cra
SLC15A1	0.307645	757	0	A375_Cra
SLC15A2	0.0710533	510	0	A375_Cra
SLC15A3	0.0372545	379	0	A375_Cra
SLC15A4	0.521442	812	0	A375_Cra
SLC15A5	0.190484	687	0	A375_Cra
SLC16A1	0.112053	594	0	A375_Cra
SLC16A10	-0.416279	50	0	A375_Cra
SLC16A11	0.277623	742	0	A375_Cra
SLC16A12	-0.00305976	160	0	A375_Cra
SLC16A13	0.216007	701	0	A375_Cra
SLC16A14	2.02702	947	0	A375_Cra
SLC16A2	-4.03992	1	0	A375_Cra
SLC16A3	0.339501	774	0	A375_Cra
SLC16A4	0.0692544	505	0	A375_Cra
SLC16A5	0.00712635	204	0	A375_Cra
SLC16A6	0.317323	764	0	A375_Cra
SLC16A7	0.0201519	284	0	A375_Cra
SLC16A8	0.740333	858	0	A375_Cra
SLC16A9	0.0617116	483	0	A375_Cra
SLC17A1	0.0388337	386	0	A375_Cra
SLC17A2	0.716908	855	0	A375_Cra
SLC17A3	0.0802116	533	0	A375_Cra
SLC17A4	0.631751	837	0	A375_Cra
SLC17A5	0.243698	716	0	A375_Cra
SLC17A6	0.257874	728	0	A375_Cra
SLC17A7	-0.75883	25	0	A375_Cra
SLC17A8	0.68699	844	0	A375_Cra
SLC17A9	0.421242	789	0	A375_Cra
SLC18A1	0.301758	751	0	A375_Cra
SLC18A2	0.027595	320	0	A375_Cra
SLC18A3	-0.0347874	134	0	A375_Cra
SLC18B1	0.310991	760	0	A375_Cra
SLC19A1	-0.0777069	109	0	A375_Cra
SLC19A2	0.05072	442	0	A375_Cra
SLC19A3	2.56965	961	0	A375_Cra
SLC1A1	0.368526	781	0	A375_Cra
SLC1A2	-0.4498	45	0	A375_Cra
SLC1A3	0.234074	710	0	A375_Cra
SLC1A4	0.11144	593	0	A375_Cra
SLC1A5	0.159889	661	0	A375_Cra
SLC1A6	0.229327	706	0	A375_Cra
SLC1A7	0.0419813	404	0	A375_Cra
SLC20A1	0.00335533	180	0	A375_Cra
SLC20A2	0.108362	586	0	A375_Cra
SLC22A1	0.0708558	509	0	A375_Cra
SLC22A10	0.0456381	421	0	A375_Cra
SLC22A11	0.0355289	369	0	A375_Cra
SLC22A12	0.125207	611	0	A375_Cra
SLC22A13	0.0685619	504	0	A375_Cra
SLC22A14	2.98471	966	0	A375_Cra
SLC22A15	0.0658909	493	0	A375_Cra
SLC22A16	0.0619534	485	0	A375_Cra
SLC22A17	0.117135	602	0	A375_Cra
SLC22A18	-0.56894	39	0	A375_Cra
SLC22A18AS	-0.131785	91	0	A375_Cra
SLC22A2	0.332382	772	0	A375_Cra
SLC22A23	0.00922743	222	0	A375_Cra
SLC22A24	0.048871	436	0	A375_Cra
SLC22A25	0.0332381	359	0	A375_Cra
SLC22A3	0.248457	719	0	A375_Cra
SLC22A31	0.288712	746	0	A375_Cra
SLC22A4	0.0980573	564	0	A375_Cra
SLC22A5	0.511101	809	0	A375_Cra
SLC22A6	0.230426	707	0	A375_Cra
SLC22A7	0.0227068	293	0	A375_Cra
SLC22A8	-0.225747	72	0	A375_Cra
SLC22A9	0.0162456	265	0	A375_Cra
SLC23A1	0.130583	619	0	A375_Cra
SLC23A2	0.021105	287	0	A375_Cra
SLC23A3	0.00036785	165	0	A375_Cra
SLC24A1	0.0469179	427	0	A375_Cra
SLC24A2	0.135964	636	0	A375_Cra
SLC24A3	0.300723	750	0	A375_Cra
SLC24A4	0.168562	666	0	A375_Cra
SLC24A5	0.0160144	262	0	A375_Cra
SLC25A1	0.261549	732	0	A375_Cra
SLC25A10	0.0458751	422	0	A375_Cra
SLC25A11	0.0808451	535	0	A375_Cra
SLC25A12	-0.501689	41	0	A375_Cra
SLC25A13	0.716821	854	0	A375_Cra
SLC25A14	0.0837059	540	0	A375_Cra
SLC25A15	0.0524502	451	0	A375_Cra
SLC25A16	0.0683654	502	0	A375_Cra
SLC25A17	-2.07877	5	0	A375_Cra
SLC25A18	0.00332994	179	0	A375_Cra
SLC25A19	0.0191204	276	0	A375_Cra
SLC25A2	0.0272926	318	0	A375_Cra
SLC25A20	-0.0451414	130	0	A375_Cra
SLC25A21	0.0493196	437	0	A375_Cra
SLC25A22	-1.1411	12	0	A375_Cra
SLC25A23	0.00670423	202	0	A375_Cra
SLC25A24	0.540826	815	0	A375_Cra
SLC25A25	-0.0343607	135	0	A375_Cra
SLC25A26	0.0835855	539	0	A375_Cra
SLC25A27	-0.522511	40	0	A375_Cra
SLC25A28	0.00842081	216	0	A375_Cra
SLC25A29	-0.179245	80	0	A375_Cra
SLC25A3	0.0610787	480	0	A375_Cra
SLC25A30	-0.228457	71	0	A375_Cra
SLC25A31	0.024608	304	0	A375_Cra
SLC25A32	0.0248759	306	0	A375_Cra
SLC25A33	0.090284	554	0	A375_Cra
SLC25A34	0.212404	695	0	A375_Cra
SLC25A35	0.0660276	494	0	A375_Cra
SLC25A36	0.169323	669	0	A375_Cra
SLC25A37	0.154942	657	0	A375_Cra
SLC25A38	0.476679	803	0	A375_Cra
SLC25A39	0.071327	511	0	A375_Cra
SLC25A4	-0.201434	77	0	A375_Cra
SLC25A40	0.564806	820	0	A375_Cra
SLC25A41	0.0138244	251	0	A375_Cra
SLC25A42	0.0320498	352	0	A375_Cra
SLC25A43	0.202834	690	0	A375_Cra
SLC25A44	0.264441	735	0	A375_Cra
SLC25A45	0.233834	709	0	A375_Cra
SLC25A46	0.103918	574	0	A375_Cra
SLC25A47	-0.0453753	128	0	A375_Cra
SLC25A48	0.00890055	218	0	A375_Cra
SLC25A5	0.132754	629	0	A375_Cra
SLC25A51	0.118935	605	0	A375_Cra
SLC25A52	0.811607	873	0	A375_Cra
SLC25A53	0.0548573	458	0	A375_Cra
SLC25A6	-0.640074	35	0	A375_Cra
SLC26A1	-0.224979	73	0	A375_Cra
SLC26A10	0.0746906	519	0	A375_Cra
SLC26A11	0.00281395	176	0	A375_Cra
SLC26A2	0.227382	704	0	A375_Cra
SLC26A3	1.16316	909	0	A375_Cra
SLC26A4	0.296651	749	0	A375_Cra
SLC26A5	0.257471	727	0	A375_Cra
SLC26A6	0.995526	891	0	A375_Cra
SLC26A7	0.259115	729	0	A375_Cra
SLC26A8	0.049942	439	0	A375_Cra
SLC26A9	0.0522121	450	0	A375_Cra
SLC27A1	0.0111168	237	0	A375_Cra
SLC27A2	0.0313673	345	0	A375_Cra
SLC27A3	0.108474	587	0	A375_Cra
SLC27A4	0.118698	604	0	A375_Cra
SLC27A5	-0.131216	93	0	A375_Cra
SLC27A6	0.524252	814	0	A375_Cra
SLC28A1	0.126774	612	0	A375_Cra
SLC28A2	0.13126	622	0	A375_Cra
SLC28A3	1.41315	927	0	A375_Cra
SLC29A1	2.88974	965	0	A375_Cra
SLC29A2	0.131052	620	0	A375_Cra
SLC29A3	0.120495	606	0	A375_Cra
SLC29A4	0.893437	880	0	A375_Cra
SLC2A1	6.20572	978	0	A375_Cra
SLC2A10	0.0521757	449	0	A375_Cra
SLC2A11	0.0542922	454	0	A375_Cra
SLC2A12	0.597066	826	0	A375_Cra
SLC2A13	1.71799	941	0	A375_Cra
SLC2A14	0.325395	769	0	A375_Cra
SLC2A2	0.0728483	515	0	A375_Cra
SLC2A3	0.00745103	211	0	A375_Cra
SLC2A4	0.215366	700	0	A375_Cra
SLC2A4RG	0.0245023	303	0	A375_Cra
SLC2A5	1.23779	915	0	A375_Cra
SLC2A6	1.66241	940	0	A375_Cra
SLC2A7	0.974507	889	0	A375_Cra
SLC2A8	0.168371	665	0	A375_Cra
SLC2A9	4.88775	977	0	A375_Cra
SLC30A1	-1.24525	10	0	A375_Cra
SLC30A10	0.00491626	189	0	A375_Cra
SLC30A2	0.000818483	168	0	A375_Cra
SLC30A3	0.0162416	264	0	A375_Cra
SLC30A4	0.17167	672	0	A375_Cra
SLC30A5	0.0786158	531	0	A375_Cra
SLC30A6	1.28824	919	0	A375_Cra
SLC30A7	0.930815	884	0	A375_Cra
SLC30A8	1.36914	924	0	A375_Cra
SLC30A9	-0.00425026	159	0	A375_Cra
SLC31A1	-2.04199	6	0	A375_Cra
SLC31A2	0.146731	647	0	A375_Cra
SLC32A1	0.326996	770	0	A375_Cra
SLC33A1	0.0473054	430	0	A375_Cra
SLC34A1	0.0374397	381	0	A375_Cra
SLC34A2	0.70686	851	0	A375_Cra
SLC34A3	1.97024	946	0	A375_Cra
SLC35A1	0.106626	580	0	A375_Cra
SLC35A2	0.145662	646	0	A375_Cra
SLC35A3	1.18644	911	0	A375_Cra
SLC35A4	0.214827	699	0	A375_Cra
SLC35A5	0.310762	759	0	A375_Cra
SLC35B1	-0.482005	42	0	A375_Cra
SLC35B2	0.278747	743	0	A375_Cra
SLC35B3	-0.902713	18	0	A375_Cra
SLC35B4	0.259289	730	0	A375_Cra
SLC35C1	0.102105	568	0	A375_Cra
SLC35C2	-0.20962	75	0	A375_Cra
SLC35D1	0.00927258	223	0	A375_Cra
SLC35D2	0.00607843	196	0	A375_Cra
SLC35D3	-0.656726	34	0	A375_Cra
SLC35E1	0.0345188	365	0	A375_Cra
SLC35E2	0.00892971	219	0	A375_Cra
SLC35E2B	0.0072122	205	0	A375_Cra
SLC35E3	-0.146927	88	0	A375_Cra
SLC35E4	0.268851	738	0	A375_Cra
SLC35F1	0.0587394	469	0	A375_Cra
SLC35F2	-0.455194	44	0	A375_Cra
SLC35F3	0.932375	885	0	A375_Cra
SLC35F4	0.0600798	474	0	A375_Cra
SLC35F5	1.12086	905	0	A375_Cra
SLC35F6	0.0484322	433	0	A375_Cra
SLC35G1	0.307052	755	0	A375_Cra
SLC35G2	0.0220537	290	0	A375_Cra
SLC36A1	4.58003	976	0	A375_Cra
SLC36A2	0.0416112	403	0	A375_Cra
SLC36A3	0.134186	633	0	A375_Cra
SLC36A4	0.506369	808	0	A375_Cra
SLC37A1	1.05368	897	0	A375_Cra
SLC37A2	0.00642266	199	0	A375_Cra
SLC37A3	1.969	945	0	A375_Cra
SLC37A4	0.653249	838	0	A375_Cra
SLC38A1	0.662829	840	0	A375_Cra
SLC38A10	0.0161004	263	0	A375_Cra
SLC38A11	0.318665	766	0	A375_Cra
SLC38A2	4.46613	975	0	A375_Cra
SLC38A3	0.934904	887	0	A375_Cra
SLC38A4	0.293391	747	0	A375_Cra
SLC38A5	0.218587	703	0	A375_Cra
SLC38A6	-0.683354	31	0	A375_Cra
SLC38A7	0.0148665	256	0	A375_Cra
SLC38A8	0.00739094	210	0	A375_Cra
SLC38A9	0.0564376	465	0	A375_Cra
SLC39A1	0.721491	856	0	A375_Cra
SLC39A10	-0.167189	83	0	A375_Cra
SLC39A11	0.824334	874	0	A375_Cra
SLC39A12	0.462043	797	0	A375_Cra
SLC39A13	-0.00513636	157	0	A375_Cra
SLC39A14	0.0147996	255	0	A375_Cra
SLC39A2	-0.00662928	156	0	A375_Cra
SLC39A3	0.0715538	513	0	A375_Cra
SLC39A4	0.9343	886	0	A375_Cra
SLC39A5	0.0733246	516	0	A375_Cra
SLC39A6	-0.00472913	158	0	A375_Cra
SLC39A7	-0.302152	63	0	A375_Cra
SLC39A8	-0.321603	60	0	A375_Cra
SLC39A9	0.0130961	246	0	A375_Cra
SLC3A1	0.262631	733	0	A375_Cra
SLC3A2	0.168928	667	0	A375_Cra
SLC40A1	0.418734	788	0	A375_Cra
SLC41A1	1.31451	920	0	A375_Cra
SLC41A2	0.0137218	249	0	A375_Cra
SLC41A3	-3.39806	2	0	A375_Cra
SLC43A1	-0.744372	27	0	A375_Cra
SLC43A2	0.0969382	562	0	A375_Cra
SLC43A3	0.00726378	206	0	A375_Cra
SLC44A1	1.15304	908	0	A375_Cra
SLC44A2	-0.0706106	115	0	A375_Cra
SLC44A3	0.161971	663	0	A375_Cra
SLC44A4	0.471849	799	0	A375_Cra
SLC44A5	0.000256796	164	0	A375_Cra
SLC45A1	0.205133	691	0	A375_Cra
SLC45A2	0.421681	790	0	A375_Cra
SLC45A3	0.111347	592	0	A375_Cra
SLC45A4	-0.0168514	146	0	A375_Cra
SLC46A1	-0.0566255	122	0	A375_Cra
SLC46A2	-0.000361859	162	0	A375_Cra
SLC46A3	0.516698	810	0	A375_Cra
SLC47A1	-0.0637994	119	0	A375_Cra
SLC47A2	0.0249574	309	0	A375_Cra
SLC48A1	-0.0621509	120	0	A375_Cra
SLC4A1	0.135032	634	0	A375_Cra
SLC4A10	0.251485	723	0	A375_Cra
SLC4A11	0.0632147	491	0	A375_Cra
SLC4A1AP	0.121581	608	0	A375_Cra
SLC4A2	-0.872841	20	0	A375_Cra
SLC4A3	0.630762	834	0	A375_Cra
SLC4A4	0.185694	681	0	A375_Cra
SLC4A5	4.33009	974	0	A375_Cra
SLC4A7	0.036787	375	0	A375_Cra
SLC4A8	2.54959	960	0	A375_Cra
SLC4A9	0.00383291	185	0	A375_Cra
SLC50A1	0.069812	507	0	A375_Cra
SLC51A	0.0663894	496	0	A375_Cra
SLC51B	0.0122655	242	0	A375_Cra
SLC52A1	-1.47466	9	0	A375_Cra
SLC52A2	0.0255926	311	0	A375_Cra
SLC52A3	0.0337372	363	0	A375_Cra
SLC5A1	0.0588552	471	0	A375_Cra
SLC5A10	0.108253	585	0	A375_Cra
SLC5A11	0.0319584	351	0	A375_Cra
SLC5A12	0.0348319	368	0	A375_Cra
SLC5A2	-0.0982717	101	0	A375_Cra
SLC5A3	0.0751389	521	0	A375_Cra
SLC5A4	0.00532924	191	0	A375_Cra
SLC5A5	-0.0221993	144	0	A375_Cra
SLC5A6	-0.0744517	113	0	A375_Cra
SLC5A7	0.00358071	183	0	A375_Cra
SLC5A8	0.0082365	214	0	A375_Cra
SLC5A9	0.252291	724	0	A375_Cra
SLC6A1	-0.913862	17	0	A375_Cra
SLC6A11	0.0909537	556	0	A375_Cra
SLC6A12	0.14201	642	0	A375_Cra
SLC6A13	-0.00897575	154	0	A375_Cra
SLC6A14	0.397899	784	0	A375_Cra
SLC6A15	0.127023	613	0	A375_Cra
SLC6A16	-0.0284648	141	0	A375_Cra
SLC6A17	-0.178433	82	0	A375_Cra
SLC6A18	0.0564276	464	0	A375_Cra
SLC6A19	0.167339	664	0	A375_Cra
SLC6A2	0.00204875	172	0	A375_Cra
SLC6A20	-0.0216881	145	0	A375_Cra
SLC6A3	-0.180391	79	0	A375_Cra
SLC6A4	0.106072	579	0	A375_Cra
SLC6A5	0.113585	595	0	A375_Cra
SLC6A6	0.0875947	546	0	A375_Cra
SLC6A7	0.181747	679	0	A375_Cra
SLC6A8	0.00322079	178	0	A375_Cra
SLC6A9	0.0628091	488	0	A375_Cra
SLC7A1	0.00970667	227	0	A375_Cra
SLC7A10	0.0510969	445	0	A375_Cra
SLC7A11	3.25068	969	0	A375_Cra
SLC7A13	0.190276	686	0	A375_Cra
SLC7A14	-0.0581098	121	0	A375_Cra
SLC7A2	0.103231	572	0	A375_Cra
SLC7A3	2.85196	964	0	A375_Cra
SLC7A4	0.148772	652	0	A375_Cra
SLC7A5	0.0348134	367	0	A375_Cra
SLC7A6	0.0697178	506	0	A375_Cra
SLC7A7	0.041327	401	0	A375_Cra
SLC7A8	-0.0250313	143	0	A375_Cra
SLC7A9	-0.323101	59	0	A375_Cra
SLC8A1	0.0149834	258	0	A375_Cra
SLC8A2	-0.0302407	139	0	A375_Cra
SLC8A3	-0.335121	58	0	A375_Cra
SLC8B1	0.0365192	374	0	A375_Cra
SLC9A1	0.113744	596	0	A375_Cra
SLC9A2	-0.0161923	147	0	A375_Cra
SLC9A3	0.0207546	285	0	A375_Cra
SLC9A3R1	0.248725	721	0	A375_Cra
SLC9A3R2	-0.346003	57	0	A375_Cra
SLC9A4	0.00916325	221	0	A375_Cra
SLC9A5	0.248672	720	0	A375_Cra
SLC9A6	-0.688256	30	0	A375_Cra
SLC9A7	0.0315222	348	0	A375_Cra
SLC9A8	3.56406	970	0	A375_Cra
SLC9A9	0.0294964	336	0	A375_Cra
SLC9B1	-0.0375355	132	0	A375_Cra
SLC9B2	0.0195677	280	0	A375_Cra
SLC9C1	0.492049	806	0	A375_Cra
SLC9C2	0.0134645	248	0	A375_Cra
SLCO1A2	1.14892	907	0	A375_Cra
SLCO1B1	0.234987	712	0	A375_Cra
SLCO1B3	0.115653	598	0	A375_Cra
SLCO1B7	0.0111	236	0	A375_Cra
SLCO1C1	0.0468703	426	0	A375_Cra
SLCO2A1	0.631276	835	0	A375_Cra
SLCO2B1	0.177429	678	0	A375_Cra
SLCO3A1	0.138992	638	0	A375_Cra
SLCO4A1	-0.10638	98	0	A375_Cra
SLCO4C1	0.000633137	166	0	A375_Cra
SLCO5A1	-0.205333	76	0	A375_Cra
SLCO6A1	1.11312	904	0	A375_Cra
SPNS1	0.171575	671	0	A375_Cra
SPNS2	-0.657412	33	0	A375_Cra
SPNS3	0.0602424	476	0	A375_Cra
SV2A	-0.243417	68	0	A375_Cra
SV2B	1.05432	898	0	A375_Cra
SV2C	0.0954353	561	0	A375_Cra
SVOP	0.014881	257	0	A375_Cra
SVOPL	0.368581	782	0	A375_Cra
TAP1	1.07093	899	0	A375_Cra
TAP2	0.608417	829	0	A375_Cra
TMEM180	0.830997	875	0	A375_Cra
UCP1	0.148716	651	0	A375_Cra
UCP2	0.0812525	537	0	A375_Cra
UCP3	0.00461457	188	0	A375_Cra
UNC93A	0.0449415	418	0	A375_Cra
UNC93B1	-0.306242	62	0	A375_Cra
XPR1	0.0371411	378	0	A375_Cra
pseudo_0	0.546821	951	1	K562_Cri
pseudo_1	-0.0163731	440	1	K562_Cri
pseudo_10	-0.152383	216	1	K562_Cri
pseudo_100	0.20354	905	1	K562_Cri
pseudo_101	0.0631839	815	1	K562_Cri
pseudo_102	0.820809	969	1	K562_Cri
pseudo_103	-0.00134809	553	1	K562_Cri
pseudo_104	0.00293963	640	1	K562_Cri
pseudo_105	-0.0276739	394	1	K562_Cri
pseudo_106	-0.0107785	465	1	K562_Cri
pseudo_107	0.211998	912	1	K562_Cri
pseudo_108	0.0367976	775	1	K562_Cri
pseudo_109	-0.177374	192	1	K562_Cri
pseudo_11	0.0960539	847	1	K562_Cri
pseudo_110	0.85235	970	1	K562_Cri
pseudo_111	0.00512105	657	1	K562_Cri
pseudo_112	-0.0247987	400	1	K562_Cri
pseudo_113	-0.149037	219	1	K562_Cri
pseudo_114	-0.183251	185	1	K562_Cri
pseudo_115	-0.219122	161	1	K562_Cri
pseudo_116	-0.0358198	370	1	K562_Cri
pseudo_117	0.243529	920	1	K562_Cri
pseudo_118	0.0189737	731	1	K562_Cri
pseudo_119	0.0483834	793	1	K562_Cri
pseudo_12	0.698508	962	1	K562_Cri
pseudo_120	-0.0039096	514	1	K562_Cri
pseudo_121	-0.011172	461	1	K562_Cri
pseudo_122	-0.00850926	479	1	K562_Cri
pseudo_123	0.361296	937	1	K562_Cri
pseudo_124	-0.217135	162	1	K562_Cri
pseudo_125	-0.00878971	477	1	K562_Cri
pseudo_126	0.000268778	599	1	K562_Cri
pseudo_127	0.0109116	695	1	K562_Cri
pseudo_128	0.0261046	750	1	K562_Cri
pseudo_129	-0.297381	130	1	K562_Cri
pseudo_13	0.0333279	766	1	K562_Cri
pseudo_130	0.000823792	616	1	K562_Cri
pseudo_131	0.283182	925	1	K562_Cri
pseudo_132	-0.104017	252	1	K562_Cri
pseudo_133	-0.481916	95	1	K562_Cri
[truncated: 1,916 more rows]
[truncated: 8 more columns]
