# Supplementary material for: A CRISPRi/a screening platform to study cellular nutrient transport in diverse microenvironments
Source: Nat Cell Biol. 2024 Apr 11;26(5):825–38. doi: 10.1038/s41556-024-01402-1 (PMC11098743; doi:10.1038/s41556-024-01402-1)
Supplement: Supplementary file 15 — Numerical source data. [file 41556_2024_1402_MOESM15_ESM.xlsx]

## Sheet: EXTDATA_Fig1
Panel D								Panel E
("not detected" set arbitrarily to Delta_CT = -20)								("not detected" set arbitrarily to Delta_CT = -20)
								DATA IS A SUBSET OF DATA PRESENTED IN PANEL A AND IN FIGURE 1B
Cell_line	Cell_line_type	Condition	CRISPR	qPCR target gene	Delta_CT	Replicate		Cell_line	Cell_line_type	Condition	CRISPR	qPCR target gene	Delta_CT	Replicate
NTC Cri	control	lowArg	i	SLC7A1	-5.82673	1		NTC Cri	control	rich	i	SLC3A2	-3.76345	1
NTC Cri	control	lowArg	i	SLC7A2	-14.8101	1		NTC Cri	control	lowArg	i	SLC3A2	-1.39179	1
NTC Cri	control	lowArg	i	SLC7A3	-13.7113	1		NTC Cri	control	lowLeu	i	SLC3A2	-2.28592	1
NTC Cri	control	lowArg	i	SLC7A5	-4.89089	1		NTC Cri	control	rich	i	SLC3A2	-4.20541	2
NTC Cri	control	lowArg	i	SLC7A6	-6.12619	1		NTC Cri	control	lowArg	i	SLC3A2	-1.88822	2
NTC Cri	control	lowArg	i	SLC7A7	-15.8404	1		NTC Cri	control	lowLeu	i	SLC3A2	-1.52479	2
NTC Cri	control	lowArg	i	SLC7A8	-7.80516	1		NTC Cri	control	rich	i	SLC3A2	-4.15003	3
NTC Cri	control	lowArg	i	SLC3A2	-1.39179	1		NTC Cri	control	lowArg	i	SLC3A2	-1.76967	3
NTC Cra	control	lowArg	a	SLC7A1	-5.38409	1		NTC Cri	control	lowLeu	i	SLC3A2	-1.31578	3
NTC Cra	control	lowArg	a	SLC7A2	-15.1262	1		NTC Cri	control	rich	i	SLC7A1	-7.13879	1
NTC Cra	control	lowArg	a	SLC7A3	-12.7704	1		NTC Cri	control	lowArg	i	SLC7A1	-5.82673	1
NTC Cra	control	lowArg	a	SLC7A5	-4.03237	1		NTC Cri	control	lowLeu	i	SLC7A1	-5.85688	1
NTC Cra	control	lowArg	a	SLC7A6	-5.95103	1		NTC Cri	control	rich	i	SLC7A1	-7.1284	2
NTC Cra	control	lowArg	a	SLC7A7	-14.3977	1		NTC Cri	control	lowArg	i	SLC7A1	-5.38284	2
NTC Cra	control	lowArg	a	SLC7A8	-7.31209	1		NTC Cri	control	lowLeu	i	SLC7A1	-5.28881	2
NTC Cra	control	lowArg	a	SLC3A2	-1.97893	1		NTC Cri	control	rich	i	SLC7A1	-6.92589	3
SLC7A1 Cri	test	lowArg	i	SLC7A1	-9.34935	1		NTC Cri	control	lowArg	i	SLC7A1	-5.37942	3
SLC7A1 Cri	test	lowArg	i	SLC7A2	-15.7084	1		NTC Cri	control	lowLeu	i	SLC7A1	-4.75531	3
SLC7A1 Cri	test	lowArg	i	SLC7A3	-14.8915	1		NTC Cri	control	rich	i	SLC7A2	-20	1
SLC7A1 Cri	test	lowArg	i	SLC7A5	-3.82066	1		NTC Cri	control	lowArg	i	SLC7A2	-14.8101	1
SLC7A1 Cri	test	lowArg	i	SLC7A6	-6.16951	1		NTC Cri	control	lowLeu	i	SLC7A2	-13.7272	1
SLC7A1 Cri	test	lowArg	i	SLC7A7	-15.8548	1		NTC Cri	control	rich	i	SLC7A2	-16.9498	2
SLC7A1 Cri	test	lowArg	i	SLC7A8	-7.32054	1		NTC Cri	control	lowArg	i	SLC7A2	-15.7143	2
SLC7A1 Cri	test	lowArg	i	SLC3A2	-1.50535	1		NTC Cri	control	lowLeu	i	SLC7A2	-14.3842	2
SLC7A1 Cra	test	lowArg	a	SLC7A1	-3.13722	1		NTC Cri	control	rich	i	SLC7A2	-20	3
SLC7A1 Cra	test	lowArg	a	SLC7A2	-18.1194	1		NTC Cri	control	lowArg	i	SLC7A2	-13.7522	3
SLC7A1 Cra	test	lowArg	a	SLC7A3	-14.4983	1		NTC Cri	control	lowLeu	i	SLC7A2	-13.9459	3
SLC7A1 Cra	test	lowArg	a	SLC7A5	-4.78685	1		NTC Cri	control	rich	i	SLC7A3	-16.8617	1
SLC7A1 Cra	test	lowArg	a	SLC7A6	-7.21852	1		NTC Cri	control	lowArg	i	SLC7A3	-13.7113	1
SLC7A1 Cra	test	lowArg	a	SLC7A7	-15.2651	1		NTC Cri	control	lowLeu	i	SLC7A3	-15.348	1
SLC7A1 Cra	test	lowArg	a	SLC7A8	-6.92613	1		NTC Cri	control	rich	i	SLC7A3	-17.4524	2
SLC7A1 Cra	test	lowArg	a	SLC3A2	-1.90137	1		NTC Cri	control	lowArg	i	SLC7A3	-14.296	2
SLC7A2 Cra	test	lowArg	a	SLC7A1	-5.41887	1		NTC Cri	control	lowLeu	i	SLC7A3	-14.9319	2
SLC7A2 Cra	test	lowArg	a	SLC7A2	-1.39782	1		NTC Cri	control	rich	i	SLC7A3	-15.8657	3
SLC7A2 Cra	test	lowArg	a	SLC7A3	-14.6372	1		NTC Cri	control	lowArg	i	SLC7A3	-13.9275	3
SLC7A2 Cra	test	lowArg	a	SLC7A5	-4.72243	1		NTC Cri	control	lowLeu	i	SLC7A3	-15.1605	3
SLC7A2 Cra	test	lowArg	a	SLC7A6	-7.08221	1		NTC Cri	control	rich	i	SLC7A5	-5.90272	1
SLC7A2 Cra	test	lowArg	a	SLC7A7	-14.0461	1		NTC Cri	control	lowArg	i	SLC7A5	-4.89089	1
SLC7A2 Cra	test	lowArg	a	SLC7A8	-6.61443	1		NTC Cri	control	lowLeu	i	SLC7A5	-3.86984	1
SLC7A2 Cra	test	lowArg	a	SLC3A2	-1.41028	1		NTC Cri	control	rich	i	SLC7A5	-5.638	2
SLC7A3 Cra	test	lowArg	a	SLC7A1	-5.97797	1		NTC Cri	control	lowArg	i	SLC7A5	-3.94894	2
SLC7A3 Cra	test	lowArg	a	SLC7A2	-15.5758	1		NTC Cri	control	lowLeu	i	SLC7A5	-2.77071	2
SLC7A3 Cra	test	lowArg	a	SLC7A3	1.0491	1		NTC Cri	control	rich	i	SLC7A5	-5.67968	3
SLC7A3 Cra	test	lowArg	a	SLC7A5	-4.79707	1		NTC Cri	control	lowArg	i	SLC7A5	-3.80008	3
SLC7A3 Cra	test	lowArg	a	SLC7A6	-6.8925	1		NTC Cri	control	lowLeu	i	SLC7A5	-2.7898	3
SLC7A3 Cra	test	lowArg	a	SLC7A7	-14.0178	1		NTC Cri	control	rich	i	SLC7A6	-6.37111	1
SLC7A3 Cra	test	lowArg	a	SLC7A8	-7.23023	1		NTC Cri	control	lowArg	i	SLC7A6	-6.12619	1
SLC7A3 Cra	test	lowArg	a	SLC3A2	-1.33306	1		NTC Cri	control	lowLeu	i	SLC7A6	-6.2112	1
SLC7A5 Cri	test	lowArg	i	SLC7A1	-5.38994	1		NTC Cri	control	rich	i	SLC7A6	-6.30957	2
SLC7A5 Cri	test	lowArg	i	SLC7A2	-14.4243	1		NTC Cri	control	lowArg	i	SLC7A6	-6.32304	2
SLC7A5 Cri	test	lowArg	i	SLC7A3	-14.6803	1		NTC Cri	control	lowLeu	i	SLC7A6	-6.02133	2
SLC7A5 Cri	test	lowArg	i	SLC7A5	-6.74813	1		NTC Cri	control	rich	i	SLC7A6	-6.40933	3
SLC7A5 Cri	test	lowArg	i	SLC7A6	-5.91933	1		NTC Cri	control	lowArg	i	SLC7A6	-6.23734	3
SLC7A5 Cri	test	lowArg	i	SLC7A7	-16.2041	1		NTC Cri	control	lowLeu	i	SLC7A6	-5.36061	3
SLC7A5 Cri	test	lowArg	i	SLC7A8	-7.30991	1		NTC Cri	control	rich	i	SLC7A7	-19.1026	1
SLC7A5 Cri	test	lowArg	i	SLC3A2	-3.11015	1		NTC Cri	control	lowArg	i	SLC7A7	-15.8404	1
SLC7A5 Cra	test	lowArg	a	SLC7A1	-5.49848	1		NTC Cri	control	lowLeu	i	SLC7A7	-16.3772	1
SLC7A5 Cra	test	lowArg	a	SLC7A2	-15.2051	1		NTC Cri	control	rich	i	SLC7A7	-19.8216	2
SLC7A5 Cra	test	lowArg	a	SLC7A3	-14.8988	1		NTC Cri	control	lowArg	i	SLC7A7	-16.4366	2
SLC7A5 Cra	test	lowArg	a	SLC7A5	-1.17774	1		NTC Cri	control	lowLeu	i	SLC7A7	-15.7213	2
SLC7A5 Cra	test	lowArg	a	SLC7A6	-6.36379	1		NTC Cri	control	rich	i	SLC7A7	-18.7686	3
SLC7A5 Cra	test	lowArg	a	SLC7A7	-14.0599	1		NTC Cri	control	lowArg	i	SLC7A7	-16.0652	3
SLC7A5 Cra	test	lowArg	a	SLC7A8	-7.69416	1		NTC Cri	control	lowLeu	i	SLC7A7	-15.1869	3
SLC7A5 Cra	test	lowArg	a	SLC3A2	-0.460661	1		NTC Cri	control	rich	i	SLC7A8	-7.1324	1
SLC7A6 Cri	test	lowArg	i	SLC7A1	-5.39	1		NTC Cri	control	lowArg	i	SLC7A8	-7.80516	1
SLC7A6 Cri	test	lowArg	i	SLC7A2	-14.7828	1		NTC Cri	control	lowLeu	i	SLC7A8	-7.23425	1
SLC7A6 Cri	test	lowArg	i	SLC7A3	-15.093	1		NTC Cri	control	rich	i	SLC7A8	-7.99862	2
SLC7A6 Cri	test	lowArg	i	SLC7A5	-4.21119	1		NTC Cri	control	lowArg	i	SLC7A8	-8.29439	2
SLC7A6 Cri	test	lowArg	i	SLC7A6	-10.9626	1		NTC Cri	control	lowLeu	i	SLC7A8	-6.80015	2
SLC7A6 Cri	test	lowArg	i	SLC7A7	-16.2737	1		NTC Cri	control	rich	i	SLC7A8	-7.42601	3
SLC7A6 Cri	test	lowArg	i	SLC7A8	-8.41929	1		NTC Cri	control	lowArg	i	SLC7A8	-7.80186	3
SLC7A6 Cri	test	lowArg	i	SLC3A2	-1.61913	1		NTC Cri	control	lowLeu	i	SLC7A8	-6.54739	3
SLC7A6 Cra	test	lowArg	a	SLC7A1	-5.09532	1		SLC7A1 Cri	test	rich	i	SLC7A1	-12.3858	1
SLC7A6 Cra	test	lowArg	a	SLC7A2	-16.0593	1		SLC7A1 Cri	test	lowArg	i	SLC7A1	-9.34935	1
SLC7A6 Cra	test	lowArg	a	SLC7A3	-14.4661	1		SLC7A1 Cri	test	lowLeu	i	SLC7A1	-11.1516	1
SLC7A6 Cra	test	lowArg	a	SLC7A5	-3.71853	1		SLC7A1 Cri	test	rich	i	SLC7A1	-12.4342	2
SLC7A6 Cra	test	lowArg	a	SLC7A6	-2.67309	1		SLC7A1 Cri	test	lowArg	i	SLC7A1	-9.01168	2
SLC7A6 Cra	test	lowArg	a	SLC7A7	-14.1139	1		SLC7A1 Cri	test	lowLeu	i	SLC7A1	-11.0198	2
SLC7A6 Cra	test	lowArg	a	SLC7A8	-7.53058	1		SLC7A1 Cri	test	rich	i	SLC7A1	-12.33	3
SLC7A6 Cra	test	lowArg	a	SLC3A2	-1.37669	1		SLC7A1 Cri	test	lowArg	i	SLC7A1	-8.84781	3
SLC7A7 Cra	test	lowArg	a	SLC7A1	-5.6303	1		SLC7A1 Cri	test	lowLeu	i	SLC7A1	-10.6101	3
SLC7A7 Cra	test	lowArg	a	SLC7A2	-14.4381	1		SLC7A5 Cri	test	rich	i	SLC7A5	-9.6446	1
SLC7A7 Cra	test	lowArg	a	SLC7A3	-13.5899	1		SLC7A5 Cri	test	lowArg	i	SLC7A5	-6.74813	1
SLC7A7 Cra	test	lowArg	a	SLC7A5	-4.05543	1		SLC7A5 Cri	test	lowLeu	i	SLC7A5	-6.77065	1
SLC7A7 Cra	test	lowArg	a	SLC7A6	-5.97948	1		SLC7A5 Cri	test	rich	i	SLC7A5	-9.64339	2
SLC7A7 Cra	test	lowArg	a	SLC7A7	-1.00435	1		SLC7A5 Cri	test	lowArg	i	SLC7A5	-6.74592	2
SLC7A7 Cra	test	lowArg	a	SLC7A8	-7.46685	1		SLC7A5 Cri	test	lowLeu	i	SLC7A5	-6.80218	2
SLC7A7 Cra	test	lowArg	a	SLC3A2	-1.13759	1		SLC7A5 Cri	test	rich	i	SLC7A5	-9.48684	3
SLC7A8 Cra	test	lowArg	a	SLC7A1	-5.33372	1		SLC7A5 Cri	test	lowArg	i	SLC7A5	-7.14693	3
SLC7A8 Cra	test	lowArg	a	SLC7A2	-15.216	1		SLC7A5 Cri	test	lowLeu	i	SLC7A5	-6.4542	3
SLC7A8 Cra	test	lowArg	a	SLC7A3	-12.9393	1		NTC Cra	control	rich	a	SLC3A2	-3.90454	1
SLC7A8 Cra	test	lowArg	a	SLC7A5	-3.82923	1		NTC Cra	control	lowArg	a	SLC3A2	-1.97893	1
SLC7A8 Cra	test	lowArg	a	SLC7A6	-5.76516	1		NTC Cra	control	lowLeu	a	SLC3A2	-2.13297	1
SLC7A8 Cra	test	lowArg	a	SLC7A7	-13.8062	1		NTC Cra	control	rich	a	SLC3A2	-4.41116	2
SLC7A8 Cra	test	lowArg	a	SLC7A8	0.220793	1		NTC Cra	control	lowArg	a	SLC3A2	-1.62186	2
SLC7A8 Cra	test	lowArg	a	SLC3A2	-0.367588	1		NTC Cra	control	lowLeu	a	SLC3A2	-2.16945	2
NTC Cri	control	lowLeu	i	SLC7A1	-5.85688	1		NTC Cra	control	rich	a	SLC3A2	-4.33117	3
NTC Cri	control	lowLeu	i	SLC7A2	-13.7272	1		NTC Cra	control	lowArg	a	SLC3A2	-1.4597	3
NTC Cri	control	lowLeu	i	SLC7A3	-15.348	1		NTC Cra	control	lowLeu	a	SLC3A2	-1.82322	3
NTC Cri	control	lowLeu	i	SLC7A5	-3.86984	1		NTC Cra	control	rich	a	SLC7A1	-7.6927	1
NTC Cri	control	lowLeu	i	SLC7A6	-6.2112	1		NTC Cra	control	lowArg	a	SLC7A1	-5.38409	1
NTC Cri	control	lowLeu	i	SLC7A7	-16.3772	1		NTC Cra	control	lowLeu	a	SLC7A1	-5.43574	1
NTC Cri	control	lowLeu	i	SLC7A8	-7.23425	1		NTC Cra	control	rich	a	SLC7A1	-7.93031	2
NTC Cri	control	lowLeu	i	SLC3A2	-2.28592	1		NTC Cra	control	lowArg	a	SLC7A1	-4.96892	2
NTC Cra	control	lowLeu	a	SLC7A1	-5.43574	1		NTC Cra	control	lowLeu	a	SLC7A1	-5.44347	2
NTC Cra	control	lowLeu	a	SLC7A2	-14.7278	1		NTC Cra	control	rich	a	SLC7A1	-7.53159	3
NTC Cra	control	lowLeu	a	SLC7A3	-14.0423	1		NTC Cra	control	lowArg	a	SLC7A1	-4.83947	3
NTC Cra	control	lowLeu	a	SLC7A5	-3.89696	1		NTC Cra	control	lowLeu	a	SLC7A1	-5.39252	3
NTC Cra	control	lowLeu	a	SLC7A6	-5.83188	1		NTC Cra	control	rich	a	SLC7A2	-18.8824	1
NTC Cra	control	lowLeu	a	SLC7A7	-14.7531	1		NTC Cra	control	lowArg	a	SLC7A2	-15.1262	1
NTC Cra	control	lowLeu	a	SLC7A8	-6.64079	1		NTC Cra	control	lowLeu	a	SLC7A2	-14.7278	1
NTC Cra	control	lowLeu	a	SLC3A2	-2.13297	1		NTC Cra	control	rich	a	SLC7A2	-19.2854	2
SLC7A1 Cri	test	lowLeu	i	SLC7A1	-11.1516	1		NTC Cra	control	lowArg	a	SLC7A2	-15.1375	2
SLC7A1 Cri	test	lowLeu	i	SLC7A2	-15.6951	1		NTC Cra	control	lowLeu	a	SLC7A2	-15.8479	2
SLC7A1 Cri	test	lowLeu	i	SLC7A3	-15.4584	1		NTC Cra	control	rich	a	SLC7A2	-20	3
SLC7A1 Cri	test	lowLeu	i	SLC7A5	-3.54991	1		NTC Cra	control	lowArg	a	SLC7A2	-14.0986	3
SLC7A1 Cri	test	lowLeu	i	SLC7A6	-5.79158	1		NTC Cra	control	lowLeu	a	SLC7A2	-15.2566	3
SLC7A1 Cri	test	lowLeu	i	SLC7A7	-16.9131	1		NTC Cra	control	rich	a	SLC7A3	-15.9021	1
SLC7A1 Cri	test	lowLeu	i	SLC7A8	-7.19639	1		NTC Cra	control	lowArg	a	SLC7A3	-12.7704	1
SLC7A1 Cri	test	lowLeu	i	SLC3A2	-1.62612	1		NTC Cra	control	lowLeu	a	SLC7A3	-14.0423	1
SLC7A1 Cra	test	lowLeu	a	SLC7A1	-2.3903	1		NTC Cra	control	rich	a	SLC7A3	-18.2589	2
SLC7A1 Cra	test	lowLeu	a	SLC7A2	-14.3851	1		NTC Cra	control	lowArg	a	SLC7A3	-13.0735	2
SLC7A1 Cra	test	lowLeu	a	SLC7A3	-14.4471	1		NTC Cra	control	lowLeu	a	SLC7A3	-13.6205	2
SLC7A1 Cra	test	lowLeu	a	SLC7A5	-3.38496	1		NTC Cra	control	rich	a	SLC7A3	-18.5252	3
SLC7A1 Cra	test	lowLeu	a	SLC7A6	-6.04627	1		NTC Cra	control	lowArg	a	SLC7A3	-12.0315	3
SLC7A1 Cra	test	lowLeu	a	SLC7A7	-13.8865	1		NTC Cra	control	lowLeu	a	SLC7A3	-14.3148	3
SLC7A1 Cra	test	lowLeu	a	SLC7A8	-5.96442	1		NTC Cra	control	rich	a	SLC7A5	-6.38771	1
SLC7A1 Cra	test	lowLeu	a	SLC3A2	-1.55286	1		NTC Cra	control	lowArg	a	SLC7A5	-4.03237	1
SLC7A2 Cra	test	lowLeu	a	SLC7A1	-5.97015	1		NTC Cra	control	lowLeu	a	SLC7A5	-3.89696	1
SLC7A2 Cra	test	lowLeu	a	SLC7A2	-1.5607	1		NTC Cra	control	rich	a	SLC7A5	-6.02189	2
SLC7A2 Cra	test	lowLeu	a	SLC7A3	-14.6026	1		NTC Cra	control	lowArg	a	SLC7A5	-3.06547	2
SLC7A2 Cra	test	lowLeu	a	SLC7A5	-4.23147	1		NTC Cra	control	lowLeu	a	SLC7A5	-3.29388	2
SLC7A2 Cra	test	lowLeu	a	SLC7A6	-6.77007	1		NTC Cra	control	rich	a	SLC7A5	-6.40182	3
SLC7A2 Cra	test	lowLeu	a	SLC7A7	-13.7269	1		NTC Cra	control	lowArg	a	SLC7A5	-3.27437	3
SLC7A2 Cra	test	lowLeu	a	SLC7A8	-6.79625	1		NTC Cra	control	lowLeu	a	SLC7A5	-3.59005	3
SLC7A2 Cra	test	lowLeu	a	SLC3A2	-1.70241	1		NTC Cra	control	rich	a	SLC7A6	-6.37856	1
SLC7A3 Cra	test	lowLeu	a	SLC7A1	-6.26003	1		NTC Cra	control	lowArg	a	SLC7A6	-5.95103	1
SLC7A3 Cra	test	lowLeu	a	SLC7A2	-15.4502	1		NTC Cra	control	lowLeu	a	SLC7A6	-5.83188	1
SLC7A3 Cra	test	lowLeu	a	SLC7A3	0.876932	1		NTC Cra	control	rich	a	SLC7A6	-7.09006	2
SLC7A3 Cra	test	lowLeu	a	SLC7A5	-4.02301	1		NTC Cra	control	lowArg	a	SLC7A6	-5.50082	2
SLC7A3 Cra	test	lowLeu	a	SLC7A6	-6.64282	1		NTC Cra	control	lowLeu	a	SLC7A6	-6.49334	2
SLC7A3 Cra	test	lowLeu	a	SLC7A7	-13.1847	1		NTC Cra	control	rich	a	SLC7A6	-6.92358	3
SLC7A3 Cra	test	lowLeu	a	SLC7A8	-7.03118	1		NTC Cra	control	lowArg	a	SLC7A6	-5.50971	3
SLC7A3 Cra	test	lowLeu	a	SLC3A2	-2.05833	1		NTC Cra	control	lowLeu	a	SLC7A6	-5.83604	3
SLC7A5 Cri	test	lowLeu	i	SLC7A1	-6.00221	1		NTC Cra	control	rich	a	SLC7A7	-18.5538	1
SLC7A5 Cri	test	lowLeu	i	SLC7A2	-14.8215	1		NTC Cra	control	lowArg	a	SLC7A7	-14.3977	1
SLC7A5 Cri	test	lowLeu	i	SLC7A3	-15.1595	1		NTC Cra	control	lowLeu	a	SLC7A7	-14.7531	1
SLC7A5 Cri	test	lowLeu	i	SLC7A5	-6.77065	1		NTC Cra	control	rich	a	SLC7A7	-19.0713	2
SLC7A5 Cri	test	lowLeu	i	SLC7A6	-5.67652	1		NTC Cra	control	lowArg	a	SLC7A7	-14.2023	2
SLC7A5 Cri	test	lowLeu	i	SLC7A7	-15.4591	1		NTC Cra	control	lowLeu	a	SLC7A7	-15.3592	2
SLC7A5 Cri	test	lowLeu	i	SLC7A8	-6.26418	1		NTC Cra	control	rich	a	SLC7A7	-18.3834	3
SLC7A5 Cri	test	lowLeu	i	SLC3A2	-2.15733	1		NTC Cra	control	lowArg	a	SLC7A7	-14.2573	3
SLC7A5 Cra	test	lowLeu	a	SLC7A1	-5.50124	1		NTC Cra	control	lowLeu	a	SLC7A7	-14.2061	3
SLC7A5 Cra	test	lowLeu	a	SLC7A2	-15.6447	1		NTC Cra	control	rich	a	SLC7A8	-6.44384	1
SLC7A5 Cra	test	lowLeu	a	SLC7A3	-15.8805	1		NTC Cra	control	lowArg	a	SLC7A8	-7.31209	1
SLC7A5 Cra	test	lowLeu	a	SLC7A5	-0.970514	1		NTC Cra	control	lowLeu	a	SLC7A8	-6.64079	1
SLC7A5 Cra	test	lowLeu	a	SLC7A6	-6.18873	1		NTC Cra	control	rich	a	SLC7A8	-7.09079	2
SLC7A5 Cra	test	lowLeu	a	SLC7A7	-13.8806	1		NTC Cra	control	lowArg	a	SLC7A8	-7.35703	2
SLC7A5 Cra	test	lowLeu	a	SLC7A8	-6.76375	1		NTC Cra	control	lowLeu	a	SLC7A8	-6.94248	2
SLC7A5 Cra	test	lowLeu	a	SLC3A2	-0.19722	1		NTC Cra	control	rich	a	SLC7A8	-7.19138	3
SLC7A6 Cri	test	lowLeu	i	SLC7A1	-6.27638	1		NTC Cra	control	lowArg	a	SLC7A8	-6.94367	3
SLC7A6 Cri	test	lowLeu	i	SLC7A2	-15.5478	1		NTC Cra	control	lowLeu	a	SLC7A8	-6.82981	3
SLC7A6 Cri	test	lowLeu	i	SLC7A3	-16.6838	1		SLC7A1 Cra	test	rich	a	SLC7A1	-4.49239	1
SLC7A6 Cri	test	lowLeu	i	SLC7A5	-4.60047	1		SLC7A1 Cra	test	lowArg	a	SLC7A1	-3.13722	1
SLC7A6 Cri	test	lowLeu	i	SLC7A6	-11.3065	1		SLC7A1 Cra	test	lowLeu	a	SLC7A1	-2.3903	1
SLC7A6 Cri	test	lowLeu	i	SLC7A7	-16.9788	1		SLC7A1 Cra	test	rich	a	SLC7A1	-4.85218	2
SLC7A6 Cri	test	lowLeu	i	SLC7A8	-7.63439	1		SLC7A1 Cra	test	lowArg	a	SLC7A1	-2.72123	2
SLC7A6 Cri	test	lowLeu	i	SLC3A2	-2.15535	1		SLC7A1 Cra	test	lowLeu	a	SLC7A1	-2.81322	2
SLC7A6 Cra	test	lowLeu	a	SLC7A1	-5.7146	1		SLC7A1 Cra	test	rich	a	SLC7A1	-4.6446	3
SLC7A6 Cra	test	lowLeu	a	SLC7A2	-16.6631	1		SLC7A1 Cra	test	lowArg	a	SLC7A1	-2.69129	3
SLC7A6 Cra	test	lowLeu	a	SLC7A3	-15.8015	1		SLC7A1 Cra	test	lowLeu	a	SLC7A1	-2.94372	3
SLC7A6 Cra	test	lowLeu	a	SLC7A5	-3.76022	1		SLC7A2 Cra	test	rich	a	SLC7A2	-2.69143	1
SLC7A6 Cra	test	lowLeu	a	SLC7A6	-3.22286	1		SLC7A2 Cra	test	lowArg	a	SLC7A2	-1.39782	1
SLC7A6 Cra	test	lowLeu	a	SLC7A7	-14.5167	1		SLC7A2 Cra	test	lowLeu	a	SLC7A2	-1.5607	1
SLC7A6 Cra	test	lowLeu	a	SLC7A8	-6.48456	1		SLC7A2 Cra	test	rich	a	SLC7A2	-3.20773	2
SLC7A6 Cra	test	lowLeu	a	SLC3A2	-1.96424	1		SLC7A2 Cra	test	lowArg	a	SLC7A2	-1.58241	2
SLC7A7 Cra	test	lowLeu	a	SLC7A1	-5.61227	1		SLC7A2 Cra	test	lowLeu	a	SLC7A2	-2.11144	2
SLC7A7 Cra	test	lowLeu	a	SLC7A2	-15.5569	1		SLC7A2 Cra	test	rich	a	SLC7A2	-3.2202	3
SLC7A7 Cra	test	lowLeu	a	SLC7A3	-14.8097	1		SLC7A2 Cra	test	lowArg	a	SLC7A2	-1.33225	3
SLC7A7 Cra	test	lowLeu	a	SLC7A5	-4.01143	1		SLC7A2 Cra	test	lowLeu	a	SLC7A2	-1.86888	3
SLC7A7 Cra	test	lowLeu	a	SLC7A6	-5.94283	1		SLC7A3 Cra	test	rich	a	SLC7A3	0.06865	1
SLC7A7 Cra	test	lowLeu	a	SLC7A7	-1.41708	1		SLC7A3 Cra	test	lowArg	a	SLC7A3	1.0491	1
SLC7A7 Cra	test	lowLeu	a	SLC7A8	-6.46424	1		SLC7A3 Cra	test	lowLeu	a	SLC7A3	0.876932	1
SLC7A7 Cra	test	lowLeu	a	SLC3A2	-1.64106	1		SLC7A3 Cra	test	rich	a	SLC7A3	-0.031624	2
SLC7A8 Cra	test	lowLeu	a	SLC7A1	-5.41181	1		SLC7A3 Cra	test	lowArg	a	SLC7A3	0.82144	2
SLC7A8 Cra	test	lowLeu	a	SLC7A2	-16.5978	1		SLC7A3 Cra	test	lowLeu	a	SLC7A3	0.679993	2
SLC7A8 Cra	test	lowLeu	a	SLC7A3	-13.9614	1		SLC7A3 Cra	test	rich	a	SLC7A3	-0.096193	3
SLC7A8 Cra	test	lowLeu	a	SLC7A5	-3.43009	1		SLC7A3 Cra	test	lowArg	a	SLC7A3	0.789575	3
SLC7A8 Cra	test	lowLeu	a	SLC7A6	-5.74048	1		SLC7A3 Cra	test	lowLeu	a	SLC7A3	0.84538	3
SLC7A8 Cra	test	lowLeu	a	SLC7A7	-14.1296	1		SLC7A5 Cra	test	rich	a	SLC7A5	-2.51958	1
SLC7A8 Cra	test	lowLeu	a	SLC7A8	-0.033354	1		SLC7A5 Cra	test	lowArg	a	SLC7A5	-1.17774	1
SLC7A8 Cra	test	lowLeu	a	SLC3A2	-0.174538	1		SLC7A5 Cra	test	lowLeu	a	SLC7A5	-0.970514	1
NTC Cri	control	lowArg	i	SLC7A1	-5.38284	2		SLC7A5 Cra	test	rich	a	SLC7A5	-2.80586	2
NTC Cri	control	lowArg	i	SLC7A2	-15.7143	2		SLC7A5 Cra	test	lowArg	a	SLC7A5	-0.952715	2
NTC Cri	control	lowArg	i	SLC7A3	-14.296	2		SLC7A5 Cra	test	lowLeu	a	SLC7A5	-0.745211	2
NTC Cri	control	lowArg	i	SLC7A5	-3.94894	2		SLC7A5 Cra	test	rich	a	SLC7A5	-2.67042	3
NTC Cri	control	lowArg	i	SLC7A6	-6.32304	2		SLC7A5 Cra	test	lowArg	a	SLC7A5	-0.78121	3
NTC Cri	control	lowArg	i	SLC7A7	-16.4366	2		SLC7A5 Cra	test	lowLeu	a	SLC7A5	-0.818636	3
NTC Cri	control	lowArg	i	SLC7A8	-8.29439	2		SLC7A6 Cra	test	rich	a	SLC7A6	-3.20925	1
NTC Cri	control	lowArg	i	SLC3A2	-1.88822	2		SLC7A6 Cra	test	lowArg	a	SLC7A6	-2.67309	1
NTC Cra	control	lowArg	a	SLC7A1	-4.96892	2		SLC7A6 Cra	test	lowLeu	a	SLC7A6	-3.22286	1
NTC Cra	control	lowArg	a	SLC7A2	-15.1375	2		SLC7A6 Cra	test	rich	a	SLC7A6	-3.61965	2
NTC Cra	control	lowArg	a	SLC7A3	-13.0735	2		SLC7A6 Cra	test	lowArg	a	SLC7A6	-1.92342	2
NTC Cra	control	lowArg	a	SLC7A5	-3.06547	2		SLC7A6 Cra	test	lowLeu	a	SLC7A6	-3.66026	2
NTC Cra	control	lowArg	a	SLC7A6	-5.50082	2		SLC7A6 Cra	test	rich	a	SLC7A6	-3.67355	3
NTC Cra	control	lowArg	a	SLC7A7	-14.2023	2		SLC7A6 Cra	test	lowArg	a	SLC7A6	-1.55181	3
NTC Cra	control	lowArg	a	SLC7A8	-7.35703	2		SLC7A6 Cra	test	lowLeu	a	SLC7A6	-3.30616	3
NTC Cra	control	lowArg	a	SLC3A2	-1.62186	2		SLC7A7 Cra	test	rich	a	SLC7A7	-3.57715	1
SLC7A1 Cri	test	lowArg	i	SLC7A1	-9.01168	2		SLC7A7 Cra	test	lowArg	a	SLC7A7	-1.00435	1
SLC7A1 Cri	test	lowArg	i	SLC7A2	-15.0858	2		SLC7A7 Cra	test	lowLeu	a	SLC7A7	-1.41708	1
SLC7A1 Cri	test	lowArg	i	SLC7A3	-14.5581	2		SLC7A7 Cra	test	rich	a	SLC7A7	-2.91383	2
SLC7A1 Cri	test	lowArg	i	SLC7A5	-3.25335	2		SLC7A7 Cra	test	lowArg	a	SLC7A7	-1.94726	2
SLC7A1 Cri	test	lowArg	i	SLC7A6	-6.3391	2		SLC7A7 Cra	test	lowLeu	a	SLC7A7	-1.94327	2
SLC7A1 Cri	test	lowArg	i	SLC7A7	-15.006	2		SLC7A7 Cra	test	rich	a	SLC7A7	-2.54106	3
SLC7A1 Cri	test	lowArg	i	SLC7A8	-7.46487	2		SLC7A7 Cra	test	lowArg	a	SLC7A7	-1.57175	3
SLC7A1 Cri	test	lowArg	i	SLC3A2	-1.14264	2		SLC7A7 Cra	test	lowLeu	a	SLC7A7	-1.65588	3
SLC7A1 Cra	test	lowArg	a	SLC7A1	-2.72123	2		SLC7A8 Cra	test	rich	a	SLC7A8	-0.64247	1
SLC7A1 Cra	test	lowArg	a	SLC7A2	-15.5231	2		SLC7A8 Cra	test	lowArg	a	SLC7A8	0.220793	1
SLC7A1 Cra	test	lowArg	a	SLC7A3	-14.7302	2		SLC7A8 Cra	test	lowLeu	a	SLC7A8	-0.033354	1
SLC7A1 Cra	test	lowArg	a	SLC7A5	-4.3508	2		SLC7A8 Cra	test	rich	a	SLC7A8	-0.525016	2
SLC7A1 Cra	test	lowArg	a	SLC7A6	-7.13736	2		SLC7A8 Cra	test	lowArg	a	SLC7A8	-0.5525	2
SLC7A1 Cra	test	lowArg	a	SLC7A7	-15.18	2		SLC7A8 Cra	test	lowLeu	a	SLC7A8	0.010298	2
SLC7A1 Cra	test	lowArg	a	SLC7A8	-7.48878	2		SLC7A8 Cra	test	rich	a	SLC7A8	-0.398582	3
SLC7A1 Cra	test	lowArg	a	SLC3A2	-1.78704	2		SLC7A8 Cra	test	lowArg	a	SLC7A8	0.373194	3
SLC7A2 Cra	test	lowArg	a	SLC7A1	-5.24974	2		SLC7A8 Cra	test	lowLeu	a	SLC7A8	-0.173796	3
SLC7A2 Cra	test	lowArg	a	SLC7A2	-1.58241	2
SLC7A2 Cra	test	lowArg	a	SLC7A3	-15.6881	2
SLC7A2 Cra	test	lowArg	a	SLC7A5	-4.54342	2
SLC7A2 Cra	test	lowArg	a	SLC7A6	-6.97852	2
SLC7A2 Cra	test	lowArg	a	SLC7A7	-14.4915	2
SLC7A2 Cra	test	lowArg	a	SLC7A8	-6.81881	2
SLC7A2 Cra	test	lowArg	a	SLC3A2	-1.59818	2
SLC7A3 Cra	test	lowArg	a	SLC7A1	-5.60436	2
SLC7A3 Cra	test	lowArg	a	SLC7A2	-16.9132	2
SLC7A3 Cra	test	lowArg	a	SLC7A3	0.82144	2
SLC7A3 Cra	test	lowArg	a	SLC7A5	-4.33814	2
SLC7A3 Cra	test	lowArg	a	SLC7A6	-7.09643	2
SLC7A3 Cra	test	lowArg	a	SLC7A7	-14.3915	2
SLC7A3 Cra	test	lowArg	a	SLC7A8	-7.61084	2
SLC7A3 Cra	test	lowArg	a	SLC3A2	-1.65297	2
SLC7A5 Cri	test	lowArg	i	SLC7A1	-5.25258	2
SLC7A5 Cri	test	lowArg	i	SLC7A2	-15.5955	2
SLC7A5 Cri	test	lowArg	i	SLC7A3	-15.2953	2
SLC7A5 Cri	test	lowArg	i	SLC7A5	-6.74592	2
SLC7A5 Cri	test	lowArg	i	SLC7A6	-6.08444	2
SLC7A5 Cri	test	lowArg	i	SLC7A7	-16.8535	2
SLC7A5 Cri	test	lowArg	i	SLC7A8	-7.69296	2
SLC7A5 Cri	test	lowArg	i	SLC3A2	-2.85406	2
SLC7A5 Cra	test	lowArg	a	SLC7A1	-4.77212	2
SLC7A5 Cra	test	lowArg	a	SLC7A2	-16.4891	2
SLC7A5 Cra	test	lowArg	a	SLC7A3	-14.1037	2
SLC7A5 Cra	test	lowArg	a	SLC7A5	-0.952715	2
SLC7A5 Cra	test	lowArg	a	SLC7A6	-6.1011	2
SLC7A5 Cra	test	lowArg	a	SLC7A7	-13.4463	2
SLC7A5 Cra	test	lowArg	a	SLC7A8	-7.96702	2
SLC7A5 Cra	test	lowArg	a	SLC3A2	0.260559	2
SLC7A6 Cri	test	lowArg	i	SLC7A1	-4.71181	2
SLC7A6 Cri	test	lowArg	i	SLC7A2	-14.5656	2
SLC7A6 Cri	test	lowArg	i	SLC7A3	-15.3298	2
SLC7A6 Cri	test	lowArg	i	SLC7A5	-3.26462	2
SLC7A6 Cri	test	lowArg	i	SLC7A6	-10.1249	2
SLC7A6 Cri	test	lowArg	i	SLC7A7	-15.4918	2
SLC7A6 Cri	test	lowArg	i	SLC7A8	-7.83056	2
SLC7A6 Cri	test	lowArg	i	SLC3A2	-0.995281	2
SLC7A6 Cra	test	lowArg	a	SLC7A1	-3.9098	2
SLC7A6 Cra	test	lowArg	a	SLC7A2	-15.505	2
SLC7A6 Cra	test	lowArg	a	SLC7A3	-13.7814	2
SLC7A6 Cra	test	lowArg	a	SLC7A5	-2.36851	2
SLC7A6 Cra	test	lowArg	a	SLC7A6	-1.92342	2
SLC7A6 Cra	test	lowArg	a	SLC7A7	-14.3768	2
SLC7A6 Cra	test	lowArg	a	SLC7A8	-6.8786	2
SLC7A6 Cra	test	lowArg	a	SLC3A2	-0.676893	2
SLC7A7 Cra	test	lowArg	a	SLC7A1	-5.51295	2
SLC7A7 Cra	test	lowArg	a	SLC7A2	-14.898	2
SLC7A7 Cra	test	lowArg	a	SLC7A3	-13.9275	2
SLC7A7 Cra	test	lowArg	a	SLC7A5	-4.29136	2
SLC7A7 Cra	test	lowArg	a	SLC7A6	-6.88018	2
SLC7A7 Cra	test	lowArg	a	SLC7A7	-1.94726	2
SLC7A7 Cra	test	lowArg	a	SLC7A8	-8.31759	2
SLC7A7 Cra	test	lowArg	a	SLC3A2	-1.84608	2
SLC7A8 Cra	test	lowArg	a	SLC7A1	-6.07192	2
SLC7A8 Cra	test	lowArg	a	SLC7A2	-16.0343	2
SLC7A8 Cra	test	lowArg	a	SLC7A3	-13.2543	2
SLC7A8 Cra	test	lowArg	a	SLC7A5	-3.67438	2
SLC7A8 Cra	test	lowArg	a	SLC7A6	-7.02997	2
SLC7A8 Cra	test	lowArg	a	SLC7A7	-14.6198	2
SLC7A8 Cra	test	lowArg	a	SLC7A8	-0.5525	2
SLC7A8 Cra	test	lowArg	a	SLC3A2	-0.448913	2
NTC Cri	control	lowLeu	i	SLC7A1	-5.28881	2
NTC Cri	control	lowLeu	i	SLC7A2	-14.3842	2
NTC Cri	control	lowLeu	i	SLC7A3	-14.9319	2
NTC Cri	control	lowLeu	i	SLC7A5	-2.77071	2
NTC Cri	control	lowLeu	i	SLC7A6	-6.02133	2
NTC Cri	control	lowLeu	i	SLC7A7	-15.7213	2
NTC Cri	control	lowLeu	i	SLC7A8	-6.80015	2
NTC Cri	control	lowLeu	i	SLC3A2	-1.52479	2
NTC Cra	control	lowLeu	a	SLC7A1	-5.44347	2
NTC Cra	control	lowLeu	a	SLC7A2	-15.8479	2
NTC Cra	control	lowLeu	a	SLC7A3	-13.6205	2
NTC Cra	control	lowLeu	a	SLC7A5	-3.29388	2
NTC Cra	control	lowLeu	a	SLC7A6	-6.49334	2
NTC Cra	control	lowLeu	a	SLC7A7	-15.3592	2
NTC Cra	control	lowLeu	a	SLC7A8	-6.94248	2
NTC Cra	control	lowLeu	a	SLC3A2	-2.16945	2
SLC7A1 Cri	test	lowLeu	i	SLC7A1	-11.0198	2
SLC7A1 Cri	test	lowLeu	i	SLC7A2	-15.8546	2
SLC7A1 Cri	test	lowLeu	i	SLC7A3	-16.7388	2
SLC7A1 Cri	test	lowLeu	i	SLC7A5	-3.05865	2
SLC7A1 Cri	test	lowLeu	i	SLC7A6	-5.79022	2
SLC7A1 Cri	test	lowLeu	i	SLC7A7	-17.0815	2
SLC7A1 Cri	test	lowLeu	i	SLC7A8	-7.38445	2
SLC7A1 Cri	test	lowLeu	i	SLC3A2	-1.75486	2
SLC7A1 Cra	test	lowLeu	a	SLC7A1	-2.81322	2
SLC7A1 Cra	test	lowLeu	a	SLC7A2	-15.0345	2
SLC7A1 Cra	test	lowLeu	a	SLC7A3	-14.9052	2
SLC7A1 Cra	test	lowLeu	a	SLC7A5	-3.47602	2
SLC7A1 Cra	test	lowLeu	a	SLC7A6	-6.06272	2
SLC7A1 Cra	test	lowLeu	a	SLC7A7	-15.087	2
SLC7A1 Cra	test	lowLeu	a	SLC7A8	-6.61313	2
SLC7A1 Cra	test	lowLeu	a	SLC3A2	-2.08082	2
SLC7A2 Cra	test	lowLeu	a	SLC7A1	-6.13641	2
SLC7A2 Cra	test	lowLeu	a	SLC7A2	-2.11144	2
SLC7A2 Cra	test	lowLeu	a	SLC7A3	-15.4086	2
SLC7A2 Cra	test	lowLeu	a	SLC7A5	-4.13196	2
SLC7A2 Cra	test	lowLeu	a	SLC7A6	-6.89951	2
SLC7A2 Cra	test	lowLeu	a	SLC7A7	-14.2481	2
SLC7A2 Cra	test	lowLeu	a	SLC7A8	-7.3925	2
SLC7A2 Cra	test	lowLeu	a	SLC3A2	-2.08358	2
SLC7A3 Cra	test	lowLeu	a	SLC7A1	-5.8681	2
SLC7A3 Cra	test	lowLeu	a	SLC7A2	-15.801	2
SLC7A3 Cra	test	lowLeu	a	SLC7A3	0.679993	2
SLC7A3 Cra	test	lowLeu	a	SLC7A5	-4.12883	2
SLC7A3 Cra	test	lowLeu	a	SLC7A6	-6.47589	2
SLC7A3 Cra	test	lowLeu	a	SLC7A7	-13.4019	2
SLC7A3 Cra	test	lowLeu	a	SLC7A8	-7.26017	2
SLC7A3 Cra	test	lowLeu	a	SLC3A2	-2.23203	2
SLC7A5 Cri	test	lowLeu	i	SLC7A1	-5.75997	2
SLC7A5 Cri	test	lowLeu	i	SLC7A2	-14.7928	2
SLC7A5 Cri	test	lowLeu	i	SLC7A3	-15.6627	2
SLC7A5 Cri	test	lowLeu	i	SLC7A5	-6.80218	2
SLC7A5 Cri	test	lowLeu	i	SLC7A6	-5.82906	2
SLC7A5 Cri	test	lowLeu	i	SLC7A7	-16.2821	2
SLC7A5 Cri	test	lowLeu	i	SLC7A8	-6.28245	2
SLC7A5 Cri	test	lowLeu	i	SLC3A2	-2.40358	2
SLC7A5 Cra	test	lowLeu	a	SLC7A1	-5.36302	2
SLC7A5 Cra	test	lowLeu	a	SLC7A2	-17.438	2
SLC7A5 Cra	test	lowLeu	a	SLC7A3	-16.3447	2
SLC7A5 Cra	test	lowLeu	a	SLC7A5	-0.745211	2
SLC7A5 Cra	test	lowLeu	a	SLC7A6	-6.40314	2
SLC7A5 Cra	test	lowLeu	a	SLC7A7	-14.2576	2
SLC7A5 Cra	test	lowLeu	a	SLC7A8	-6.95953	2
SLC7A5 Cra	test	lowLeu	a	SLC3A2	-0.295851	2
SLC7A6 Cri	test	lowLeu	i	SLC7A1	-6.12661	2
SLC7A6 Cri	test	lowLeu	i	SLC7A2	-14.8845	2
SLC7A6 Cri	test	lowLeu	i	SLC7A3	-16.1012	2
SLC7A6 Cri	test	lowLeu	i	SLC7A5	-3.98998	2
SLC7A6 Cri	test	lowLeu	i	SLC7A6	-11.4528	2
SLC7A6 Cri	test	lowLeu	i	SLC7A7	-17.0959	2
SLC7A6 Cri	test	lowLeu	i	SLC7A8	-7.47521	2
SLC7A6 Cri	test	lowLeu	i	SLC3A2	-2.26511	2
SLC7A6 Cra	test	lowLeu	a	SLC7A1	-5.0793	2
SLC7A6 Cra	test	lowLeu	a	SLC7A2	-16.3954	2
SLC7A6 Cra	test	lowLeu	a	SLC7A3	-16.366	2
SLC7A6 Cra	test	lowLeu	a	SLC7A5	-3.51467	2
SLC7A6 Cra	test	lowLeu	a	SLC7A6	-3.66026	2
SLC7A6 Cra	test	lowLeu	a	SLC7A7	-14.8928	2
SLC7A6 Cra	test	lowLeu	a	SLC7A8	-6.80024	2
SLC7A6 Cra	test	lowLeu	a	SLC3A2	-2.0089	2
SLC7A7 Cra	test	lowLeu	a	SLC7A1	-5.45436	2
SLC7A7 Cra	test	lowLeu	a	SLC7A2	-16.195	2
SLC7A7 Cra	test	lowLeu	a	SLC7A3	-16.2146	2
SLC7A7 Cra	test	lowLeu	a	SLC7A5	-3.99068	2
SLC7A7 Cra	test	lowLeu	a	SLC7A6	-5.9066	2
SLC7A7 Cra	test	lowLeu	a	SLC7A7	-1.94327	2
SLC7A7 Cra	test	lowLeu	a	SLC7A8	-7.02286	2
SLC7A7 Cra	test	lowLeu	a	SLC3A2	-1.55827	2
SLC7A8 Cra	test	lowLeu	a	SLC7A1	-4.96357	2
SLC7A8 Cra	test	lowLeu	a	SLC7A2	-17.0107	2
SLC7A8 Cra	test	lowLeu	a	SLC7A3	-14.8667	2
SLC7A8 Cra	test	lowLeu	a	SLC7A5	-3.29463	2
SLC7A8 Cra	test	lowLeu	a	SLC7A6	-5.46079	2
SLC7A8 Cra	test	lowLeu	a	SLC7A7	-14.8498	2
SLC7A8 Cra	test	lowLeu	a	SLC7A8	0.010298	2
SLC7A8 Cra	test	lowLeu	a	SLC3A2	-0.704285	2
NTC Cri	control	lowArg	i	SLC7A1	-5.37942	3
NTC Cri	control	lowArg	i	SLC7A2	-13.7522	3
NTC Cri	control	lowArg	i	SLC7A3	-13.9275	3
NTC Cri	control	lowArg	i	SLC7A5	-3.80008	3
NTC Cri	control	lowArg	i	SLC7A6	-6.23734	3
NTC Cri	control	lowArg	i	SLC7A7	-16.0652	3
NTC Cri	control	lowArg	i	SLC7A8	-7.80186	3
NTC Cri	control	lowArg	i	SLC3A2	-1.76967	3
NTC Cra	control	lowArg	a	SLC7A1	-4.83947	3
NTC Cra	control	lowArg	a	SLC7A2	-14.0986	3
NTC Cra	control	lowArg	a	SLC7A3	-12.0315	3
NTC Cra	control	lowArg	a	SLC7A5	-3.27437	3
NTC Cra	control	lowArg	a	SLC7A6	-5.50971	3
NTC Cra	control	lowArg	a	SLC7A7	-14.2573	3
NTC Cra	control	lowArg	a	SLC7A8	-6.94367	3
NTC Cra	control	lowArg	a	SLC3A2	-1.4597	3
SLC7A1 Cri	test	lowArg	i	SLC7A1	-8.84781	3
SLC7A1 Cri	test	lowArg	i	SLC7A2	-13.9163	3
SLC7A1 Cri	test	lowArg	i	SLC7A3	-15.0478	3
SLC7A1 Cri	test	lowArg	i	SLC7A5	-3.43597	3
SLC7A1 Cri	test	lowArg	i	SLC7A6	-5.96927	3
SLC7A1 Cri	test	lowArg	i	SLC7A7	-15.0589	3
SLC7A1 Cri	test	lowArg	i	SLC7A8	-7.40094	3
SLC7A1 Cri	test	lowArg	i	SLC3A2	-1.05849	3
SLC7A1 Cra	test	lowArg	a	SLC7A1	-2.69129	3
SLC7A1 Cra	test	lowArg	a	SLC7A2	-16.561	3
SLC7A1 Cra	test	lowArg	a	SLC7A3	-15.5208	3
SLC7A1 Cra	test	lowArg	a	SLC7A5	-4.47646	3
SLC7A1 Cra	test	lowArg	a	SLC7A6	-6.93143	3
SLC7A1 Cra	test	lowArg	a	SLC7A7	-14.3348	3
SLC7A1 Cra	test	lowArg	a	SLC7A8	-6.90663	3
SLC7A1 Cra	test	lowArg	a	SLC3A2	-1.69576	3
SLC7A2 Cra	test	lowArg	a	SLC7A1	-5.32979	3
SLC7A2 Cra	test	lowArg	a	SLC7A2	-1.33225	3
SLC7A2 Cra	test	lowArg	a	SLC7A3	-14.8096	3
SLC7A2 Cra	test	lowArg	a	SLC7A5	-4.32634	3
SLC7A2 Cra	test	lowArg	a	SLC7A6	-6.87783	3
SLC7A2 Cra	test	lowArg	a	SLC7A7	-14.7578	3
SLC7A2 Cra	test	lowArg	a	SLC7A8	-6.79488	3
SLC7A2 Cra	test	lowArg	a	SLC3A2	-1.51734	3
SLC7A3 Cra	test	lowArg	a	SLC7A1	-5.43071	3
SLC7A3 Cra	test	lowArg	a	SLC7A2	-17.1771	3
SLC7A3 Cra	test	lowArg	a	SLC7A3	0.789575	3
SLC7A3 Cra	test	lowArg	a	SLC7A5	-4.39065	3
SLC7A3 Cra	test	lowArg	a	SLC7A6	-7.00977	3
SLC7A3 Cra	test	lowArg	a	SLC7A7	-14.251	3
SLC7A3 Cra	test	lowArg	a	SLC7A8	-7.46652	3
SLC7A3 Cra	test	lowArg	a	SLC3A2	-1.55421	3
SLC7A5 Cri	test	lowArg	i	SLC7A1	-5.11374	3
SLC7A5 Cri	test	lowArg	i	SLC7A2	-14.7335	3
SLC7A5 Cri	test	lowArg	i	SLC7A3	-14.3614	3
SLC7A5 Cri	test	lowArg	i	SLC7A5	-7.14693	3
SLC7A5 Cri	test	lowArg	i	SLC7A6	-5.95559	3
SLC7A5 Cri	test	lowArg	i	SLC7A7	-16.3455	3
SLC7A5 Cri	test	lowArg	i	SLC7A8	-7.55945	3
SLC7A5 Cri	test	lowArg	i	SLC3A2	-3.09624	3
SLC7A5 Cra	test	lowArg	a	SLC7A1	-4.72968	3
SLC7A5 Cra	test	lowArg	a	SLC7A2	-15.4435	3
SLC7A5 Cra	test	lowArg	a	SLC7A3	-15.8954	3
SLC7A5 Cra	test	lowArg	a	SLC7A5	-0.78121	3
SLC7A5 Cra	test	lowArg	a	SLC7A6	-5.90911	3
SLC7A5 Cra	test	lowArg	a	SLC7A7	-13.3641	3
SLC7A5 Cra	test	lowArg	a	SLC7A8	-7.53748	3
SLC7A5 Cra	test	lowArg	a	SLC3A2	0.052082	3
SLC7A6 Cri	test	lowArg	i	SLC7A1	-4.60888	3
SLC7A6 Cri	test	lowArg	i	SLC7A2	-15.2702	3
SLC7A6 Cri	test	lowArg	i	SLC7A3	-14.6658	3
SLC7A6 Cri	test	lowArg	i	SLC7A5	-3.03464	3
SLC7A6 Cri	test	lowArg	i	SLC7A6	-9.79061	3
SLC7A6 Cri	test	lowArg	i	SLC7A7	-16.2837	3
SLC7A6 Cri	test	lowArg	i	SLC7A8	-7.71789	3
SLC7A6 Cri	test	lowArg	i	SLC3A2	-0.955366	3
SLC7A6 Cra	test	lowArg	a	SLC7A1	-3.80163	3
SLC7A6 Cra	test	lowArg	a	SLC7A2	-13.8333	3
SLC7A6 Cra	test	lowArg	a	SLC7A3	-13.2301	3
SLC7A6 Cra	test	lowArg	a	SLC7A5	-2.6219	3
SLC7A6 Cra	test	lowArg	a	SLC7A6	-1.55181	3
SLC7A6 Cra	test	lowArg	a	SLC7A7	-13.3617	3
SLC7A6 Cra	test	lowArg	a	SLC7A8	-6.91881	3
SLC7A6 Cra	test	lowArg	a	SLC3A2	-0.483814	3
SLC7A7 Cra	test	lowArg	a	SLC7A1	-5.65579	3
SLC7A7 Cra	test	lowArg	a	SLC7A2	-14.2927	3
SLC7A7 Cra	test	lowArg	a	SLC7A3	-13.6615	3
SLC7A7 Cra	test	lowArg	a	SLC7A5	-4.14147	3
SLC7A7 Cra	test	lowArg	a	SLC7A6	-6.32994	3
SLC7A7 Cra	test	lowArg	a	SLC7A7	-1.57175	3
SLC7A7 Cra	test	lowArg	a	SLC7A8	-8.08077	3
SLC7A7 Cra	test	lowArg	a	SLC3A2	-1.62273	3
SLC7A8 Cra	test	lowArg	a	SLC7A1	-5.5629	3
SLC7A8 Cra	test	lowArg	a	SLC7A2	-14.8797	3
SLC7A8 Cra	test	lowArg	a	SLC7A3	-13.397	3
SLC7A8 Cra	test	lowArg	a	SLC7A5	-3.51264	3
SLC7A8 Cra	test	lowArg	a	SLC7A6	-5.79914	3
SLC7A8 Cra	test	lowArg	a	SLC7A7	-13.7059	3
SLC7A8 Cra	test	lowArg	a	SLC7A8	0.373194	3
SLC7A8 Cra	test	lowArg	a	SLC3A2	-0.049813	3
NTC Cri	control	lowLeu	i	SLC7A1	-4.75531	3
NTC Cri	control	lowLeu	i	SLC7A2	-13.9459	3
NTC Cri	control	lowLeu	i	SLC7A3	-15.1605	3
NTC Cri	control	lowLeu	i	SLC7A5	-2.7898	3
NTC Cri	control	lowLeu	i	SLC7A6	-5.36061	3
NTC Cri	control	lowLeu	i	SLC7A7	-15.1869	3
NTC Cri	control	lowLeu	i	SLC7A8	-6.54739	3
NTC Cri	control	lowLeu	i	SLC3A2	-1.31578	3
NTC Cra	control	lowLeu	a	SLC7A1	-5.39252	3
NTC Cra	control	lowLeu	a	SLC7A2	-15.2566	3
NTC Cra	control	lowLeu	a	SLC7A3	-14.3148	3
NTC Cra	control	lowLeu	a	SLC7A5	-3.59005	3
NTC Cra	control	lowLeu	a	SLC7A6	-5.83604	3
NTC Cra	control	lowLeu	a	SLC7A7	-14.2061	3
NTC Cra	control	lowLeu	a	SLC7A8	-6.82981	3
NTC Cra	control	lowLeu	a	SLC3A2	-1.82322	3
SLC7A1 Cri	test	lowLeu	i	SLC7A1	-10.6101	3
SLC7A1 Cri	test	lowLeu	i	SLC7A2	-14.6844	3
SLC7A1 Cri	test	lowLeu	i	SLC7A3	-15.4626	3
SLC7A1 Cri	test	lowLeu	i	SLC7A5	-3.3645	3
SLC7A1 Cri	test	lowLeu	i	SLC7A6	-5.81475	3
SLC7A1 Cri	test	lowLeu	i	SLC7A7	-16.9608	3
SLC7A1 Cri	test	lowLeu	i	SLC7A8	-7.19341	3
SLC7A1 Cri	test	lowLeu	i	SLC3A2	-1.75941	3
SLC7A1 Cra	test	lowLeu	a	SLC7A1	-2.94372	3
SLC7A1 Cra	test	lowLeu	a	SLC7A2	-16.1506	3
SLC7A1 Cra	test	lowLeu	a	SLC7A3	-14.211	3
SLC7A1 Cra	test	lowLeu	a	SLC7A5	-3.66802	3
SLC7A1 Cra	test	lowLeu	a	SLC7A6	-6.29183	3
SLC7A1 Cra	test	lowLeu	a	SLC7A7	-14.5048	3
SLC7A1 Cra	test	lowLeu	a	SLC7A8	-6.77593	3
SLC7A1 Cra	test	lowLeu	a	SLC3A2	-2.00355	3
SLC7A2 Cra	test	lowLeu	a	SLC7A1	-6.24949	3
SLC7A2 Cra	test	lowLeu	a	SLC7A2	-1.86888	3
SLC7A2 Cra	test	lowLeu	a	SLC7A3	-14.6261	3
SLC7A2 Cra	test	lowLeu	a	SLC7A5	-4.11556	3
SLC7A2 Cra	test	lowLeu	a	SLC7A6	-6.86098	3
SLC7A2 Cra	test	lowLeu	a	SLC7A7	-13.9792	3
SLC7A2 Cra	test	lowLeu	a	SLC7A8	-7.04083	3
SLC7A2 Cra	test	lowLeu	a	SLC3A2	-2.17269	3
SLC7A3 Cra	test	lowLeu	a	SLC7A1	-6.2525	3
SLC7A3 Cra	test	lowLeu	a	SLC7A2	-16.3063	3
SLC7A3 Cra	test	lowLeu	a	SLC7A3	0.84538	3
SLC7A3 Cra	test	lowLeu	a	SLC7A5	-3.69812	3
SLC7A3 Cra	test	lowLeu	a	SLC7A6	-6.37665	3
SLC7A3 Cra	test	lowLeu	a	SLC7A7	-13.4339	3
SLC7A3 Cra	test	lowLeu	a	SLC7A8	-7.11721	3
SLC7A3 Cra	test	lowLeu	a	SLC3A2	-2.01577	3
SLC7A5 Cri	test	lowLeu	i	SLC7A1	-5.93295	3
SLC7A5 Cri	test	lowLeu	i	SLC7A2	-14.1028	3
SLC7A5 Cri	test	lowLeu	i	SLC7A3	-15.9255	3
SLC7A5 Cri	test	lowLeu	i	SLC7A5	-6.4542	3
SLC7A5 Cri	test	lowLeu	i	SLC7A6	-5.83226	3
SLC7A5 Cri	test	lowLeu	i	SLC7A7	-15.9948	3
SLC7A5 Cri	test	lowLeu	i	SLC7A8	-6.37102	3
SLC7A5 Cri	test	lowLeu	i	SLC3A2	-2.50334	3
SLC7A5 Cra	test	lowLeu	a	SLC7A1	-5.27929	3
SLC7A5 Cra	test	lowLeu	a	SLC7A2	-20	3
SLC7A5 Cra	test	lowLeu	a	SLC7A3	-14.9395	3
SLC7A5 Cra	test	lowLeu	a	SLC7A5	-0.818636	3
SLC7A5 Cra	test	lowLeu	a	SLC7A6	-6.20092	3
SLC7A5 Cra	test	lowLeu	a	SLC7A7	-13.994	3
SLC7A5 Cra	test	lowLeu	a	SLC7A8	-6.94469	3
SLC7A5 Cra	test	lowLeu	a	SLC3A2	0.263586	3
SLC7A6 Cri	test	lowLeu	i	SLC7A1	-6.08108	3
SLC7A6 Cri	test	lowLeu	i	SLC7A2	-17.4076	3
SLC7A6 Cri	test	lowLeu	i	SLC7A3	-16.6034	3
SLC7A6 Cri	test	lowLeu	i	SLC7A5	-4.2373	3
SLC7A6 Cri	test	lowLeu	i	SLC7A6	-11.676	3
SLC7A6 Cri	test	lowLeu	i	SLC7A7	-16.1399	3
SLC7A6 Cri	test	lowLeu	i	SLC7A8	-7.56483	3
SLC7A6 Cri	test	lowLeu	i	SLC3A2	-2.36478	3
SLC7A6 Cra	test	lowLeu	a	SLC7A1	-5.67284	3
SLC7A6 Cra	test	lowLeu	a	SLC7A2	-17.9401	3
SLC7A6 Cra	test	lowLeu	a	SLC7A3	-15.9241	3
SLC7A6 Cra	test	lowLeu	a	SLC7A5	-3.70089	3
SLC7A6 Cra	test	lowLeu	a	SLC7A6	-3.30616	3
SLC7A6 Cra	test	lowLeu	a	SLC7A7	-14.7601	3
SLC7A6 Cra	test	lowLeu	a	SLC7A8	-6.73699	3
SLC7A6 Cra	test	lowLeu	a	SLC3A2	-2.62201	3
SLC7A7 Cra	test	lowLeu	a	SLC7A1	-5.63185	3
SLC7A7 Cra	test	lowLeu	a	SLC7A2	-16.7628	3
SLC7A7 Cra	test	lowLeu	a	SLC7A3	-15.4585	3
SLC7A7 Cra	test	lowLeu	a	SLC7A5	-3.91878	3
SLC7A7 Cra	test	lowLeu	a	SLC7A6	-6.21393	3
SLC7A7 Cra	test	lowLeu	a	SLC7A7	-1.65588	3
SLC7A7 Cra	test	lowLeu	a	SLC7A8	-6.82046	3
SLC7A7 Cra	test	lowLeu	a	SLC3A2	-1.47734	3
SLC7A8 Cra	test	lowLeu	a	SLC7A1	-5.18362	3
SLC7A8 Cra	test	lowLeu	a	SLC7A2	-15.618	3
SLC7A8 Cra	test	lowLeu	a	SLC7A3	-14.2474	3
SLC7A8 Cra	test	lowLeu	a	SLC7A5	-2.86307	3
SLC7A8 Cra	test	lowLeu	a	SLC7A6	-5.80472	3
SLC7A8 Cra	test	lowLeu	a	SLC7A7	-13.833	3
SLC7A8 Cra	test	lowLeu	a	SLC7A8	-0.173796	3
SLC7A8 Cra	test	lowLeu	a	SLC3A2	0.229359	3
