# Supplementary material for: A CRISPRi/a screening platform to study cellular nutrient transport in diverse microenvironments
Source: Nat Cell Biol. 2024 Apr 11;26(5):825–38. doi: 10.1038/s41556-024-01402-1 (PMC11098743; doi:10.1038/s41556-024-01402-1)
Supplement: Supplementary file 16 — Numerical source data. [file 41556_2024_1402_MOESM16_ESM.xlsx]

## Sheet: EXTDATA_Fig2
Panel B								Panel C																		Panel D
Screen scores were capped at -2 and 2 for this display
See Supplementary Data for raw values								CRISPRi									CRISPRa
CRISPRi scores				CRISPRa scores
Gene	Amino_acid	Score		Gene	Amino_acid	Score		Gene	Pseudo_gene	Arg_Replicate1	Arg_Replicate2	Lys_Replicate1	Lys_Replicate2	His_Replicate1	His_Replicate2		Gene	Pseudo	Arg_Replicate1	Arg_Replicate2	Lys_Replicate1	Lys_Replicate2	His_Replicate1	His_Replicate2		sgRNA	Counts_T0_Replicate1	Counts_T0_Replicate2	log2_Counts_Rep1	log2_Counts_Rep2
ABCC1	Arg	4e-06		SLC1A2	Arg	0.000986758		ABCA1	0	0.049842	0.000804883	0.0908475	0.00390322	0.139044	0.264097		ABCA1	0	-0.0132391	0.00482273	-0.00242544	0.00114823	9.16515e-05	-0.0169187		SLC16A10_-_111409154.23-P1P2	12	3	3.58496	1.58496
ABCC1	Lys	0.007283		SLC1A3	Arg	-0.199381		ABCA10	0	-0.000105005	-0.0254678	0.00125088	0.00420288	0.0189336	0.0184163		ABCA10	0	2.5473e-05	-0.0703247	-0.000165399	-0.0126772	-1.08134e-05	-0.0083353		SLC16A9_+_61469398.23-P1P2	50	78	5.64386	6.2854
ABCC1	Gln	0.988815		SLC1A4	Arg	0.0136654		ABCA12	0	-0.000235207	-0.00311449	-0.0716727	-0.0316493	-0.0357469	-0.0212476		ABCA12	0	0.0296966	0.0101815	0.0559559	0.00032785	0.000377768	0.000368251		SLC35B2_+_44225129.23-P1P2	114	141	6.83289	7.13955
ABCC1	Thr	0.021272		SLC1A5	Arg	-0.0627331		ABCA13	0	0.000583522	0.00121	-0.0535082	0.00523585	-0.014459	2.85893e-05		ABCA13	0	2.62523e-06	0.00111	-0.00273486	0.0260979	-0.0353013	-0.0216		HIAT1_+_100503944.23-P1P2	150	107	7.22882	6.74147
ABCC1	Cys	2		SLC4A7	Arg	0.213506		ABCA2	0	-0.0107436	0.0101083	-0.00239151	0.0947261	0.00119369	0.0499535		ABCA2	0	0.0639287	0.000450468	0.000900841	0.0273662	0.00669173	0.00102557		SLC6A9_+_44496990.23-P1P2	179	118	7.48382	6.88264
ABCC1	His	0.030717		SLC6A4	Arg	0.132764		ABCA3	0	0.000381802	0.276254	0.0199427	0.195032	0.165641	0.325245		ABCA3	0	0.0546585	0.105495	-0.00354799	0.0378434	0.0504013	0.0862967		SLC17A6_-_22360299.23-P1P2	299	315	8.224	8.29921
ABCC1	Leu	-0.35289		SLC6A9	Arg	0.00509165		ABCA4	0	-0.0273922	-0.0361619	0.00548743	-0.0108316	3.64753e-05	-0.0362728		ABCA4	0	0.00251509	0.00068485	-0.00107719	0.0206382	-0.00254	0.00545695		SLC4A2_+_150759775.23-P2	553	563	9.11114	9.13699
ABCC1	Phe	0.002831		SLC6A14	Arg	0.294335		ABCA5	0	0.02344	0.268887	0.0282073	0.11047	0.034659	0.203665		ABCA5	0	0.127341	0.0100614	0.00776129	0.00239394	0.172793	0.00187303		SLC9C2_+_173572010.23-P1P2	574	472	9.16491	8.88264
ABCC1	Ile	0.034595		SLC7A1	Arg	2		ABCA6	0	-0.00477699	-0.00130652	-0.00166337	-0.0330663	0.00225291	-0.00443906		ABCA6	0	0.114522	0.142122	0.0758346	0.454472	-0.0147919	0.0226931		SLC7A5_+_87902828.23-P1P2	587	528	9.19722	9.04439
ABCC1	Val	0.058565		SLC7A2	Arg	2		ABCA7	0	0.00052132	0.00210709	0.00817537	-0.0823942	-0.0327052	-0.0676999		ABCA7	0	0.0317853	0.0592129	0.00387884	-2.85686e-05	0.0144063	0.0445298		SLC6A12_+_323637.23-P1P2	645	507	9.33316	8.98584
ABCC1	Met	0.105736		SLC7A3	Arg	2		ABCA8	0	0.00523005	-0.0413029	-0.137351	-0.00290378	4.84418e-05	0.00648421		ABCA8	0	0.0792425	0.000115927	0.349241	0.0482352	-0.0124	0.00062454		SLC44A4_+_31846351.23-P1P2	810	810	9.66178	9.66178
ABCC1	Trp	0.050437		SLC7A5	Arg	0.0021402		ABCA9	0	0.000251851	-0.0090629	9.47108e-05	-0.00086311	-0.000963691	0.00370349		ABCA9	0	0.010058	0.0502742	0.00827	-0.00664005	-0.0278794	-0.0123787		ABCB10_-_229694297.23-P1P2	907	1020	9.82496	9.99435
ABCC1	Tyr	-0.000552		SLC7A6	Arg	1.47274		ABCB1	0	-0.00214339	-0.147105	4.97142e-06	-0.0292957	-0.000717349	-0.0793472		ABCB1	0	0.00391823	0.00508578	0.0125	-0.029792	0.000313992	0.00688434		SVOP_+_109372352.23-ENST00000546618.1	1097	1053	10.0993	10.0403
ABCB11	Arg	-0.0271454		SLC7A7	Arg	0.00116236		ABCB10	0	0.000266209	0.0124121	-0.0542291	0.0619909	-0.000647558	0.00838829		ABCB10	0	0.482322	0.130263	0.219943	0.00464068	0.159	0.137718		SLCO4A1_-_61273991.23-P1P2	1112	962	10.1189	9.90989
ABCB11	Lys	-0.115426		SLC7A11	Arg	0.00119561		ABCB11	0	0.00146982	-0.124492	-0.131593	-0.0519458	-0.00394851	-0.00371973		ABCB11	0	0.033631	0.00370834	0.00345692	0.00330509	0.00371069	0.0113236		SLC16A6_+_66287127.23-P1P2	1211	1013	10.242	9.98442
ABCB11	Gln	0.0001107		SLC12A2	Arg	0.0111287		ABCB4	0	0.00477135	0.00859	-0.006699	0.000843784	0.000471848	0.000901666		ABCB4	0	-0.0273214	0.00498	0.000608203	-0.0044398	0.00179558	0.00047382		SLC35C1_+_45827050.23-P1P2	1239	937	10.275	9.87191
ABCB11	Thr	-0.0552531		SLC16A2	Arg	0.00180825		ABCB5	0	-0.010992	-0.0251543	-0.0590699	-0.0220232	-0.0137807	-6.09936e-05		ABCB5	0	0.0420912	0.0123845	0.208193	0.00939729	0.0231218	-0.00219		SLC17A7_-_49944576.23-P1P2	1260	945	10.2992	9.88417
ABCB11	Cys	-0.0682321		SLC16A10	Arg	0.568054		ABCB6	0	0.0297316	-0.00272377	0.010443	-0.0146267	0.00549868	-0.0144313		ABCB6	0	0.025554	0.0333558	-2.75113e-05	-0.0219971	3.40054e-05	0.00305374		SLCO1B7_-_20968974.23-ENST00000554957.1	1291	840	10.3343	9.71425
ABCB11	His	-0.0036343		SLC19A1	Arg	0.00441264		ABCB7	0	0.0013923	-0.155063	0.189263	0.00449876	0.0677629	-0.00606368		ABCB7	0	0.00177806	-0.0365977	0.00212392	-0.0354206	0.0281653	0.00147126		LETM2_-_38244039.23-P1	1344	1344	10.3923	10.3923
ABCB11	Leu	-0.0017615		SLC22A11	Arg	-0.216276		ABCB8	0	1.27e-05	-0.00702194	-0.00899524	0.011712	-0.000684787	-0.00254848		ABCB8	0	0.0141	0.00280887	0.00156917	0.0213667	-0.0138278	0.0020361		ABCE1_-_146019516.23-P1P2	1394	1372	10.445	10.4221
ABCB11	Phe	-4.9e-06		SLC25A21	Arg	0.00430935		ABCB9	0	-0.00152283	-0.0320723	0.00486155	0.104525	0.00156633	0.0189553		ABCB9	0	0.273182	0.339366	0.289639	0.076951	0.127435	0.122604		ABCE1_-_146019502.23-P1P2	1417	1237	10.4686	10.2726
ABCB11	Ile	-0.407298		SLC25A39	Arg	0.257675		ABCC1	0	8.52374e-05	3.55151e-05	0.00264909	0.00593487	0.0248218	0.0178848		ABCC1	0	0.135	0.213	0.289632	0.0162397	0.0723519	0.0538958		SLC2A4_+_7185077.23-P1P2	1450	1498	10.5018	10.5488
ABCB11	Val	-0.0404025		SLC26A8	Arg	0.106305		ABCC10	0	0.00794117	-0.169797	0.01781	-0.0200401	0.000101834	-0.00795201		ABCC10	0	-0.0319362	0.0529939	-0.123787	-0.0101218	0.00806737	0.0619164		SLC35F3_+_234040439.23-P2	1455	1328	10.5068	10.375
ABCB11	Met	0.0013122		SLC29A1	Arg	0.775593		ABCC11	0	-0.0550931	-0.110285	-0.179597	-0.0684605	-0.176403	-0.187109		ABCC11	0	0.0163038	-0.0229667	0.24209	0.0107131	0.0263672	0.00233533		SLC24A5_-_48413369.23-P1P2	1460	1382	10.5118	10.4325
ABCB11	Trp	5.5e-05		SLC38A1	Arg	-0.00338812		ABCC12	0	0.00417967	0.00750583	0.0513488	0.00395515	0.00122479	0.00111701		ABCC12	0	0.000975443	0.0942516	0.00145208	0.00866619	0.000173435	-0.000760758		non-targeting_00545	1489	1405	10.5401	10.4564
ABCB11	Tyr	-0.0041328		SLC38A3	Arg	0.0134615		ABCC2	0	8.11e-05	0.0031613	-0.00635329	0.159	-0.000196717	0.0189228		ABCC2	0	0.0253	0.00239934	0.0418325	-0.0261	0.0480828	0.0291694		SLC12A1_+_48484082.23-P2	1493	1272	10.544	10.3129
SLC43A1	Arg	-0.368502		SLC38A4	Arg	0.105688		ABCC3	0	0.0574597	-0.00429703	-0.00269147	0.0236541	0.00151775	0.00128038		ABCC3	0	-0.00721774	0.00552532	-0.000100583	0.113114	0.00995234	0.0210425		ABCC6_+_16317296.23-ENST00000205557.7	1601	1616	10.6448	10.6582
SLC43A1	Lys	-0.401523		SLC38A5	Arg	0.0135813		ABCC4	0	0.0160236	0.0285985	0.000178797	0.0157462	-9.25909e-05	0.00199444		ABCC4	0	-0.048628	0.00469766	0.00810093	1.99972e-05	-0.0107	-0.00045756		MFSD7_+_682925.23-P1P2	1605	1561	10.6484	10.6083
SLC43A1	Gln	0.0600181		SLC39A13	Arg	1.02819		ABCC5	0	-0.00257403	-0.035	-0.0251897	0.000496848	0.00107444	-0.0032865		ABCC5	0	-0.000755123	0.00519	0.00195316	0.0147255	0.0392884	0.120195		non-targeting_00492	1645	1407	10.6839	10.4584
SLC43A1	Thr	-0.0404177		SLC41A3	Arg	0.0542399		ABCC6	0	-0.00346774	0.000102867	0.0145219	0.00901512	0.000734184	-1.12684e-06		ABCC6	0	0.015306	0.222517	0.000750332	0.0615965	4.81595e-05	0.0048		SLC38A4_+_47197164.23-P1	1660	1056	10.697	10.0444
SLC43A1	Cys	-0.00647097		SLC43A1	Arg	0.305635		ABCC8	0	0.0148637	0.0073	-0.000453354	0.0210095	-0.00017735	0.00158209		ABCC8	0	0.0135355	-0.0291	-0.041091	0.00508491	0.00230829	0.00394214		SLC12A1_+_48498903.23-P1	1682	1151	10.716	10.1687
SLC43A1	His	0.00103716		SLC43A2	Arg	0.0323257		ABCC9	0	0.000554998	0.00302462	-0.0380539	0.000160263	-0.000852633	0.00212785		ABCC9	0	-1.39295e-06	2.46077e-05	-0.014538	0.011764	-0.000305951	0.00069457		SLC8A1_+_40739552.23-P2	1696	1218	10.7279	10.2503
SLC43A1	Leu	0.114943		SLC44A3	Arg	0.032516		ABCD1	0	0.00384046	0.173404	0.00552523	0.00643503	0.0352498	0.138707		ABCD1	0	0.0786098	0.0136888	0.115881	0.121073	0.0532607	0.1231		SLC14A1_-_43304185.23-P1P2	1711	1396	10.7406	10.4471
SLC43A1	Phe	-0.00132568		SLC44A4	Arg	0.0640939		ABCD2	0	0.00419	-7.12016e-05	-0.00374	0.00279025	0.00853042	0.00144933		ABCD2	0	0.0624	0.0355	0.0198	0.135628	0.284421	0.134519		SLCO1B7_+_20968820.23-ENST00000554957.1	1711	1064	10.7406	10.0553
SLC43A1	Ile	-0.00639226		SLC47A2	Arg	0.00155784		ABCD3	0	-5.21492e-05	2.20796e-05	-0.0344	0.000706132	-0.0419742	-0.0144084		ABCD3	0	0.223	0.346	0.168	0.0530727	0.0884528	0.104407		SLC35A4_-_139944434.23-P1P2	1755	1612	10.7773	10.6546
SLC43A1	Val	-0.333678		SLCO4A1	Arg	0.0570296		ABCD4	0	1.86122	1.5922	1.5419	1.66502	1.84188	1.65459		ABCD4	0	0.0437523	0.00376405	-0.0269226	0.246794	0.0133286	0.0778872		SLC32A1_+_37352837.23-P1P2	1788	1763	10.8041	10.7838
SLC43A1	Met	4.15e-05		LETM1	Arg	0.664559		ABCE1	0	0.0127612	0.15278	0.0106782	0.195315	-0.0093505	0.078628		ABCE1	0	-0.0529119	-0.0183324	-0.00184963	0.00443704	-0.0176524	-0.00936171		SLC24A1_-_65914317.23-P2	1797	1183	10.8114	10.2082
SLC43A1	Trp	0.00208401		SFXN1	Arg	-0.152089		ABCF1	0	0.247876	0.0172382	0.123581	0.450804	0.614961	0.975507		ABCF1	0	-0.0351315	-0.0253729	0.0677847	0.00370184	-0.0191091	-0.0297866		SLC25A45_-_65149893.23-P1P2	1797	1505	10.8114	10.5555
SLC43A1	Tyr	-0.00513735		UCP2	Arg	0.0469797		ABCF2	0	-0.0397921	-0.0789721	-0.00863039	-0.0121356	-0.0506812	-0.116767		ABCF2	0	0.00161677	-0.00182547	-0.0169932	0.000108941	0.00575396	0.00348181		SLC14A2_+_42792970.23-P1P2	1801	1412	10.8146	10.4635
SLC40A1	Arg	-0.0299696		SLC1A2	Lys	-0.0445842		ABCF3	0	-0.000928388	-0.00180763	0.0172789	0.000205248	0.0601662	0.0328449		ABCF3	0	0.060912	0.0041842	0.168689	0.136029	0.00271674	0.00758644		SLC25A17_-_41215001.23-P1P2	1822	1362	10.8313	10.4115
SLC40A1	Lys	-0.00493183		SLC1A3	Lys	-0.013996		ABCG1	0	2.81226e-05	0.00301962	0.00515206	0.033	-0.0492113	-0.00158883		ABCG1	0	0.00164	-0.0500843	0.000743572	-0.0133	-0.0418189	-0.0027292		SLC30A4_-_45814771.23-P1P2	1827	1646	10.8353	10.6847
SLC40A1	Gln	-0.146166		SLC1A4	Lys	0.00583004		ABCG2	0	0.00894684	0.0308653	0.00276646	0.0499105	0.0744784	0.139755		ABCG2	0	0.00182233	0.00731459	0.126531	-2.24629e-05	0.0278931	0.14084		SLCO1B3_+_20963860.23-P1P2	1856	1423	10.858	10.4747
SLC40A1	Thr	-0.043655		SLC1A5	Lys	-0.211553		ABCG4	0	0.0454766	-0.000647	0.00048259	0.000773273	0.0318858	0.000148287		ABCG4	0	0.0481312	0.026	-0.00982248	-0.0414341	-0.0150288	-0.00323069		SLC29A1_-_44191420.23-P1	1891	1560	10.8849	10.6073
SLC40A1	Cys	-2		SLC4A7	Lys	0.275062		ABCG5	0	0.0329867	-0.00448956	-0.0038	-0.0185	0.00636639	-8.39745e-05		ABCG5	0	0.134366	0.0002371	0.000277	0.0041098	-0.00424764	-0.0214		SLC5A11_+_24857373.23-P1P2	1899	1921	10.891	10.9076
SLC40A1	His	-0.059666		SLC6A4	Lys	0.0348695		ABCG8	0	0.0519699	0.0951105	0.00335731	0.18021	0.127983	0.0746363		ABCG8	0	0.0555197	0.0142282	0.00498423	0.0364614	0.132916	0.280094		SLC25A21_-_37641584.23-P1P2	1901	1765	10.8925	10.7855
SLC40A1	Leu	-0.031103		SLC6A9	Lys	-0.00234718		ANKH	0	0.150676	-0.00135682	0.000259635	0.00405196	0.130232	0.199806		ANKH	0	0.00467724	0.0112103	0.00420314	-0.0630657	-0.0517805	-0.16504		ABCE1_+_146019792.23-P1P2	1903	1567	10.8941	10.6138
SLC40A1	Phe	-0.0345184		SLC6A14	Lys	0.611058		CFTR	0	-0.00450861	0.00063012	-0.00310685	-0.0348291	0.0074369	0.0020473		CFTR	0	-0.000476597	-0.0909894	0.000460034	0.00500025	-0.0643341	-0.0340711		SLC9A1_-_27481282.23-P1P2	1926	1770	10.9114	10.7895
SLC40A1	Ile	0.0105737		SLC7A1	Lys	2		CLN3	0	2.84153e-06	-0.00542976	-0.0154734	0.0145041	0.00743953	0.0260879		CLN3	0	-0.062	0.00407843	-0.00111742	-0.0524557	-0.0453879	-0.000767566		SLC12A4_-_68002110.23-P1	1927	1225	10.9121	10.2586
SLC40A1	Val	-0.153613		SLC7A2	Lys	2		CTNS	0	9.4448e-06	0.00992745	-1.00381e-05	0.000278555	0.0517014	0.0229599		CTNS	0	0.016	0.000404846	0.144	0.065693	-0.000528529	-0.00395218		SLC35A5_-_112280973.23-P1P2	1927	1387	10.9121	10.4378
SLC40A1	Met	-0.0140213		SLC7A3	Lys	2		DIRC2	0	-0.011182	0.0448579	-0.00766893	0.121563	0.0818153	0.259702		DIRC2	0	0.186468	0.0846613	0.0912823	0.0203661	0.0523552	0.0225875		SLC39A2_+_21467580.23-P1P2	1930	1908	10.9144	10.8978
SLC40A1	Trp	-0.0343605		SLC7A5	Lys	0.071007		FLVCR1	0	0.00133265	0.00530366	0.00401377	0.149509	-0.473255	-0.0278445		FLVCR1	0	0.033462	0.00158611	0.000576497	-0.0195153	0.108362	0.0192188		SLC22A9_+_63137330.23-P1P2	1932	1451	10.9159	10.5028
SLC40A1	Tyr	-0.00907184		SLC7A6	Lys	2		FLVCR2	0	0.000922028	-0.00638888	-0.00067525	0.00209	0.0338595	0.000581163		FLVCR2	0	0.0164368	0.00158376	0.0112988	0.066	-0.0486016	-0.032343		SLCO1A2_+_21477589.23-P1P2	1953	1241	10.9315	10.2773
SLC38A2	Arg	0.575183		SLC7A7	Lys	2		HIAT1	0	-0.00528538	0.0548356	-0.0177313	0.000612994	-0.0132861	0.128564		HIAT1	0	0.00640163	-0.0100316	-0.0310552	-0.043674	0.000622245	0.0141857		ABCA9_-_67056936.23-P1P2	1985	1530	10.9549	10.5793
SLC38A2	Lys	0.704423		SLC7A11	Lys	0.0107731		HIATL1	0	0.0212555	0.193004	0.0317184	0.0857764	0.00732754	0.0443517		HIATL1	0	-0.00024897	-0.0807021	-0.199363	-0.346146	0.00537326	0.0126268		SLC6A16_+_49828402.23-P1P2	1987	1609	10.9564	10.6519
SLC38A2	Gln	-0.446207		SLC12A2	Lys	0.0592213		KIAA1919	0	0.030829	0.0214018	-0.00337	0.00482	0.0748168	0.224587		KIAA1919	0	0.00354281	0.00476103	0.0157	0.0021	0.00189442	0.000573846		ABCA12_+_216003317.23-P1P2	1993	1248	10.9607	10.2854
SLC38A2	Thr	-0.177844		SLC16A2	Lys	-0.00501371		LETM1	0	1.22483	0.814836	2.94249	1.51283	1.91963	1.44978		LETM1	0	0.478687	0.562491	0.379927	0.272341	0.154761	0.259006		non-targeting_00342	1996	1846	10.9629	10.8502
SLC38A2	Cys	-0.165874		SLC16A10	Lys	0.0993833		LETM2	0	0.0513404	-0.00270989	-0.0417798	0.0149782	0.0154188	-0.000235102		LETM2	0	-0.0136406	0.0206719	0.0487682	0.00591296	0.0242465	0.0108509		SLC35F6_+_26987183.23-P1P2	1997	1593	10.9636	10.6375
SLC38A2	His	0.184004		SLC19A1	Lys	0.00411038		LETMD1	0	-0.0057193	-2.02578e-05	0.00809455	0.00197999	0.0263873	0.0692961		LETMD1	0	-0.00181801	7.4e-05	0.000467107	0.000856949	0.0663007	0.0797062		SLC1A5_-_47291784.23-P1	2029	1820	10.9866	10.8297
SLC38A2	Leu	-0.00794787		SLC22A11	Lys	-0.0182315		MFSD1	0	0.112314	7.97226e-05	-3.82558e-05	0.0104549	0.123852	0.0130264		MFSD1	0	-0.0141382	0.00104	-8.92e-05	0.0101396	-0.000253707	-0.00136922		SLC4A7_-_27525846.23-P1P2	2029	1634	10.9866	10.6742
SLC38A2	Phe	-0.053295		SLC25A21	Lys	-0.16157		MFSD10	0	0.0111592	0.00084117	0.00126174	-0.000815481	0.002221	-0.00469984		MFSD10	0	0.00140965	0.0659443	0.0391263	0.150458	0.100264	0.313997		SLC9A4_-_103090203.23-P1P2	2032	1554	10.9887	10.6018
SLC38A2	Ile	0.105984		SLC25A39	Lys	0.431543		MFSD11	0	0.0243704	0.000522	0.00270062	0.000481242	-0.000575717	0.00116571		MFSD11	0	0.0213174	-0.0526	-0.272331	-0.00220686	-0.271479	-0.0140396		SLC35D2_-_99146009.23-P1P2	2035	2145	10.9908	11.0668
SLC38A2	Val	0.000155584		SLC26A8	Lys	0.0745115		MFSD12	0	-0.0166103	0.00830628	-0.00244566	0.115321	0.00296403	0.0615097		MFSD12	0	0.171216	0.311583	0.181333	0.289808	0.0478947	0.0470719		ABCB10_-_229694290.23-P1P2	2036	1707	10.9915	10.7372
SLC38A2	Met	0.0163101		SLC29A1	Lys	0.382017		MFSD2A	0	0.00301689	0.00738139	-0.00220368	0.0224797	0.0242973	0.029855		MFSD2A	0	-0.0127184	-0.000416921	0.0014077	-0.00261535	0.000739082	0.00377552		SLC15A2_+_121613321.23-P1P2	2039	1340	10.9936	10.388
SLC38A2	Trp	0.0981358		SLC38A1	Lys	0.00116384		MFSD2B	0	0.225524	0.00199774	0.00642433	0.000667997	0.0134543	0.000948439		MFSD2B	0	0.0877219	0.00116917	-0.013238	0.00193898	0.00411186	0.0385651		SLC35F2_+_107729659.23-P1P2	2041	1819	10.9951	10.8289
SLC38A2	Tyr	0.0674396		SLC38A3	Lys	-0.0211465		MFSD3	0	0.000377383	0.00747752	0.0101126	0.000313	0.00030181	0.0096017		MFSD3	0	0.0133541	0.0270234	0.024825	0.318	0.00114656	0.0492707		ABCC2_-_101542705.23-P1P2	2047	1380	10.9993	10.4305
SLC38A1	Arg	0.671074		SLC38A4	Lys	0.0781988		MFSD4	0	0.000282091	-0.0104863	-0.000874307	0.0709773	0.00659814	0.00587185		MFSD4	0	0.00381586	0.00022765	0.0215846	0.043767	3.90626e-05	-0.0129499		SLC6A6_-_14444245.23-P1P2	2054	2047	11.0042	10.9993
SLC38A1	Lys	0.564868		SLC38A5	Lys	0.00364398		MFSD5	0	0.00308171	-0.0348697	-0.00103554	-0.00173379	0.047655	0.0316693		MFSD5	0	0.00108171	0.0284723	0.0151088	0.0612129	-0.0731586	-0.0417249		SLCO1B3_+_20963839.23-P1P2	2064	1391	11.0112	10.4419
SLC38A1	Gln	-0.702181		SLC39A13	Lys	1.48964		MFSD6	0	0.195743	0.0111243	0.0491616	0.161669	0.233462	0.124678		MFSD6	0	0.000123007	0.0417133	-0.0373666	0.00514268	-0.000271838	-0.00123927		SLC25A36_-_140660692.23-P1P2	2069	1724	11.0147	10.7515
SLC38A1	Thr	0.0573663		SLC41A3	Lys	0.530136		MFSD6L	0	0.0471526	1.37706e-05	-0.000693785	-0.000886799	0.00357367	0.00726662		MFSD6L	0	0.208764	0.0158	0.00330557	0.053185	0.0194593	0.00310216		SLC30A2_-_26372164.23-P1P2	2071	1635	11.0161	10.6751
SLC38A1	Cys	0.108555		SLC43A1	Lys	0.439437		MFSD7	0	0.00619529	0.046643	0.000418993	0.0933585	-0.00237371	0.0306435		MFSD7	0	0.022958	0.174949	-0.00756163	0.0012945	0.00376135	0.0131515		ANKH_+_14871871.23-P1P2	2081	1990	11.0231	10.9586
SLC38A1	His	0.452008		SLC43A2	Lys	0.504834		MFSD8	0	0.0327887	0.0304139	-0.000344044	0.00155748	-0.0508456	-0.110762		MFSD8	0	0.0554556	0.0364392	0.00140438	0.00280569	0.000196228	0.0178665		SLC17A7_-_49944775.23-P1P2	2084	1723	11.0251	10.7507
SLC38A1	Leu	0.0687244		SLC44A3	Lys	0.0171128		MFSD9	0	-0.0067673	0.00190452	-0.00119165	-0.00142866	0.00557787	0.0107057		MFSD9	0	0.446004	0.0583475	0.0551082	0.108813	0.0217137	0.0777476		SFXN3_+_102791126.23-P2	2089	2154	11.0286	11.0728
SLC38A1	Phe	-6.71e-05		SLC44A4	Lys	0.0869009		MPC1	0	2.5967	2.45772	2.43287	2.87704	2.64756	3.63245		MPC1	0	0.375322	0.0409364	0.21251	0.121658	0.0236759	0.0415909		ABCF3_-_183904021.23-P1P2	2107	1799	11.041	10.813
SLC38A1	Ile	0.403497		SLC47A2	Lys	0.540638		MPC2	0	2.86431	3.34328	2.91774	3.5854	3.95193	4.43478		MPC2	0	0.0236563	0.00540615	0.0250341	0.0643902	-4.87617e-05	0.000412243		SLC19A2_-_169455185.23-P1P2	2108	1688	11.0417	10.7211
SLC38A1	Val	0.248158		SLCO4A1	Lys	-0.00465672		MPDU1	0	-0.0231105	-0.00524	-0.0176872	9.9677e-05	-0.11143	-0.029778		MPDU1	0	-0.00800692	0.123688	-0.00013647	0.00041	0.000803711	0.0317834		SV2A_-_149889034.23-P1P2	2108	1674	11.0417	10.7091
SLC38A1	Met	0.220348		LETM1	Lys	0.358741		MTCH1	0	-0.00191978	0.000453852	-0.0169705	0.0106271	-2.1127e-06	0.000171118		MTCH1	0	0.002823	0.0327704	0.0621166	0.000422179	0.0032	0.00103849		ABCC3_+_48712450.23-P1P2	2118	1783	11.0485	10.8001
SLC38A1	Trp	0.636816		SFXN1	Lys	0.0273839		MTCH2	0	1.57554	1.26464	1.35964	1.05273	2.24827	2.13301		MTCH2	0	0.45124	0.143561	0.549522	0.127957	0.572007	0.492364		SLC2A2_+_170744391.23-P1P2	2127	1498	11.0546	10.5488
SLC38A1	Tyr	0.0846867		UCP2	Lys	0.442996		NIPA1	0	0.000845783	0.130153	0.0246737	-2.81088e-05	0.0317617	0.0771863		NIPA1	0	0.00313528	0.00171349	0.0600837	0.0583	0.000840345	0.0408677		SLC24A4_-_92789681.23-P1P2	2159	1982	11.0761	10.9527
SLC25A46	Arg	0.337665		SLC1A2	Gln	1.45262		NIPA2	0	0.149708	0.0141366	0.139169	0.0148172	0.0657006	0.0178183		NIPA2	0	0.00733239	0.00118629	0.000714558	0.00546153	0.000443779	0.0209597		SLC25A20_-_48935919.23-P1P2	2171	1797	11.0841	10.8114
SLC25A46	Lys	0.309922		SLC1A3	Gln	2		NPC1	0	0.00714309	-0.000950128	-0.00803623	0.00879865	-0.0114393	0.00308218		NPC1	0	0.206768	0.0166789	0.0126301	-0.00234899	0.238691	0.31227		SVOP_+_109372200.23-ENST00000546618.1	2171	1345	11.0841	10.3934
SLC25A46	Gln	0.0830193		SLC1A4	Gln	0.019357		NPC1L1	0	0.000983205	0.190157	0.00305921	0.0224851	0.0168661	0.0295579		NPC1L1	0	-0.0101823	-0.0115582	-0.052192	-5.7987e-05	-0.0224489	-0.0426661		SLC15A5_-_16430652.23-P1P2	2180	1491	11.0901	10.5421
SLC25A46	Thr	-0.00197467		SLC1A5	Gln	1.04908		PQLC1	0	0.00044285	0.0160908	0.0097418	0.00451526	0.00516755	0.0165782		PQLC1	0	0.0105057	0.00172249	0.0101061	0.00043191	6.59795e-06	0.0124029		SLC25A51_+_37904245.23-P1P2	2191	1907	11.0974	10.8971
SLC25A46	Cys	-0.53866		SLC4A7	Gln	0.0173866		PQLC2	0	0.0460381	-0.000183021	0.170818	0.00167738	0.200717	0.0159222		PQLC2	0	0.00758805	-0.013966	0.00675072	3.66699e-05	0.00408239	0.000368459		SLC25A53_+_103401652.23-P1P2	2191	1774	11.0974	10.7928
SLC25A46	His	0.282852		SLC6A4	Gln	0.00036014		PQLC3	0	0.003622	0.0177251	0.000393286	0.0551804	0.018928	0.0974364		PQLC3	0	0.00108957	0.0276056	0.00605642	0.10333	-0.0435376	-0.00399583		SFXN2_+_104474466.23-P1P2	2209	1919	11.1092	10.9061
SLC25A46	Leu	0.035199		SLC6A9	Gln	-0.0226279		RHAG	0	-0.0381313	-0.0469997	-0.00725926	-0.0211392	-0.00103774	0.00109545		RHAG	0	0.000609882	0.0406993	0.0658334	-0.00298476	-0.000438544	7.05092e-06		ABCE1_+_146019651.23-P1P2	2218	1772	11.115	10.7912
SLC25A46	Phe	0.0119157		SLC6A14	Gln	-0.00174639		RHBG	0	-0.0189734	9.05526e-05	-0.0231186	0.0255564	0.00107981	0.0444602		RHBG	0	0.0557523	0.00668	-0.00129818	0.00178716	0.0025885	-0.000104212		SLC5A9_-_48688633.23-P1P2	2220	1762	11.1163	10.783
SLC25A46	Ile	-0.000444316		SLC7A1	Gln	0.00484182		RHCG	0	0.0223801	0.0118212	-0.00199465	0.00339825	0.00433677	0.0165124		RHCG	0	0.0790721	0.0722835	0.0372259	0.0252147	0.000782606	-0.000849941		SLC43A3_+_57194368.23-P1P2	2230	1798	11.1228	10.8122
SLC25A46	Val	0.156169		SLC7A2	Gln	0.0156354		SFXN1	0	4.19337	4.10213	4.15569	4.16377	4.28774	3.72		SFXN1	0	-0.14854	-0.0615791	0.00197793	0.136181	-0.00383394	0.00155878		SLC2A9_+_10023083.23-P1P2	2241	2068	11.1299	11.014
SLC25A46	Met	0.0513505		SLC7A3	Gln	0.0180245		SFXN2	0	-0.00245054	-0.00508072	-0.000205191	-0.00168966	-0.00287053	-0.0138794		SFXN2	0	-0.00166211	0.00178691	0.00661051	0.00190652	-0.00665882	-0.000208508		SLC39A7_-_33168667.23-P1P2	2246	2202	11.1331	11.1046
SLC25A46	Trp	0.0666199		SLC7A5	Gln	-0.0258039		SFXN3	0	-0.0684075	-0.00121635	-0.0326334	0.0210371	-0.00445163	-0.00650375		SFXN3	0	0.278128	0.0577875	0.206093	0.0387807	-0.0693431	0.0521298		SLC5A4_+_32651116.23-P1P2	2248	1838	11.1344	10.8439
SLC25A46	Tyr	0.00374526		SLC7A6	Gln	0.000566742		SFXN4	0	0.0899209	0.0376414	0.0789512	0.122263	0.290551	0.160439		SFXN4	0	0.06014	0.0429697	0.00158226	0.0059398	-0.00291848	0.00512943		SLC27A6_-_128301401.23-P1P2	2252	2033	11.137	10.9894
SLC25A37	Arg	0.000125788		SLC7A7	Gln	-0.0650657		SFXN5	0	0.056028	0.062837	0.0133943	0.0203265	0.157969	0.124925		SFXN5	0	0.0242773	0.0847054	0.00115933	-0.00192622	0.085579	0.154142		ABCC2_-_101542708.23-P1P2	2263	1570	11.144	10.6165
SLC25A37	Lys	0.158861		SLC7A11	Gln	-1.31687		SLC10A1	0	0.0198193	0.00128866	0.028	-0.0285675	0.00566541	-0.0105801		SLC10A1	0	0.0281686	0.00178218	0.000848	-0.000967444	-0.0201773	-0.11072		SLC28A2_-_45544499.23-P1P2	2267	1599	11.1466	10.643
SLC25A37	Gln	0.288782		SLC12A2	Gln	0.127134		SLC10A2	0	0.00178819	-0.00275724	0.00748152	-0.000784286	0.00082599	-0.0324063		SLC10A2	0	0.00234192	0.00484271	-0.114614	-0.0200366	-0.0285492	-0.0483373		SLC44A2_-_10713228.23-P1	2278	2220	11.1536	11.1163
SLC25A37	Thr	0.0661174		SLC16A2	Gln	0.213918		SLC10A3	0	0.080791	0.0245826	0.00591982	0.23507	0.0126361	0.101386		SLC10A3	0	0.00127913	0.0111448	0.000529402	0.00208598	-0.000137576	-0.000288951		SFXN3_-_102792396.23-P1	2279	2027	11.1542	10.9851
SLC25A37	Cys	1.47745		SLC16A10	Gln	-0.0214448		SLC10A4	0	0.00242367	0.0028624	0.00133605	0.00559628	0.00600999	0.00415975		SLC10A4	0	-0.00457185	0.00323172	0.065712	0.108095	0.00108846	0.000649689		SLC39A14_-_22224810.23-P1P2	2284	1725	11.1573	10.7524
SLC25A37	His	0.0035143		SLC19A1	Gln	0.659811		SLC10A5	0	-0.0332459	-0.0165745	-0.053407	-0.0187537	-0.214907	-0.0755093		SLC10A5	0	-0.0470713	-0.145524	0.012972	0.000296315	-0.0559992	-0.0483174		SLC29A1_-_44191630.23-P1	2290	2156	11.1611	11.0741
SLC25A37	Leu	0.00455198		SLC22A11	Gln	0.0369364		SLC10A6	0	-0.0112056	-0.0218358	-0.0526153	-0.00328972	-0.00331996	-0.0469783		SLC10A6	0	-0.000449406	-0.00933297	0.000846609	-0.00189568	-0.00838564	2.21676e-05		ABCE1_+_146019317.23-P1P2	2291	2124	11.1618	11.0526
SLC25A37	Phe	0.195095		SLC25A21	Gln	-0.0183954		SLC10A7	0	-0.112	0.000181	-0.0305121	-0.000735054	-0.00899797	0.0331499		SLC10A7	0	0.00891	0.00325	0.0488332	0.00635794	0.00571419	0.0100308		SLC17A1_-_25832175.23-P1P2	2295	2083	11.1643	11.0244
SLC25A37	Ile	0.0197023		SLC25A39	Gln	0.0312572		SLC11A1	0	-0.102321	0.00196739	-0.0332025	0.00104402	-0.0159837	-0.000231452		SLC11A1	0	0.0351071	0.141605	0.0494544	0.0060312	0.398958	0.15424		SLC2A5_+_9129430.23-P1P2	2295	1718	11.1643	10.7465
SLC25A37	Val	0.40296		SLC26A8	Gln	-0.00266741		SLC11A2	0	0.0515589	-0.0547402	-0.0111314	0.0109295	0.00813414	0.00292054		SLC11A2	0	0.768523	0.0817421	0.0726213	0.103585	0.00115292	-0.0119632		ABCC8_-_17498282.23-P1P2	2296	1718	11.1649	10.7465
SLC25A37	Met	0.300156		SLC29A1	Gln	0.0326254		SLC12A1	0	0.0126912	-0.0122117	-0.00846728	-0.0206823	-0.00560726	-0.0253983		SLC12A1	0	-0.00103528	0.127742	-0.00533024	0.0534435	0.00495094	-0.0138355		non-targeting_00328	2297	2095	11.1655	11.0327
SLC25A37	Trp	0.165113		SLC38A1	Gln	0.857605		SLC12A2	0	-0.000424944	0.0120943	-0.0359259	-0.000774028	0.00777754	0.0704813		SLC12A2	0	0.00452178	0.0168719	0.0583414	0.219216	0.0212294	0.0149133		non-targeting_00625	2297	2007	11.1655	10.9708
SLC25A37	Tyr	0.0065401		SLC38A3	Gln	-0.0112703		SLC12A3	0	-0.00014475	-0.000750471	-0.00298415	-0.0166049	8.69634e-05	0.000291248		SLC12A3	0	0.0111574	0.0199542	0.000682017	-0.00013257	-0.00318	0.0185143		SLC12A1_+_48483849.23-P2	2316	2010	11.1774	10.973
SLC25A22	Arg	0.493283		SLC38A4	Gln	0.013326		SLC12A4	0	-0.0889	-0.0421334	-0.0177403	-0.00599923	-0.0259489	-0.0207979		SLC12A4	0	-0.0151	0.0255704	0.278602	0.207061	-0.297064	-0.0475637		non-targeting_00178	2319	1996	11.1793	10.9629
SLC25A22	Lys	0.149444		SLC38A5	Gln	-0.186373		SLC12A5	0	0.0325088	0.0157593	0.0113105	-0.0283016	-0.0401483	-0.069802		SLC12A5	0	0.0512423	0.00369383	0.0250001	0.0323559	0.000975602	0.0012761		non-targeting_00092	2322	1732	11.1812	10.7582
SLC25A22	Gln	0.775662		SLC39A13	Gln	0.0930154		SLC12A6	0	-0.0568188	-0.103	-0.0113928	0.00216054	-0.0422695	-0.0211974		SLC12A6	0	0.0335949	0.000402	0.0637298	0.0187467	-0.0251207	-0.04198		SLC48A1_-_48152879.23-P2	2330	2136	11.1861	11.0607
SLC25A22	Thr	0.0604571		SLC41A3	Gln	0.00292996		SLC12A7	0	0.00562465	0.0567757	0.0191613	0.00637553	0.00115593	0.0145413		SLC12A7	0	0.00978794	0.00647469	0.000885555	-0.00392117	0.0127873	0.0956429		SLC22A24_+_62911611.23-P1P2	2332	1795	11.1874	10.8098
SLC25A22	Cys	-0.0001004		SLC43A1	Gln	-0.112453		SLC12A8	0	0.0106535	0.0763801	-0.00980101	-0.00706129	-0.0889189	-0.0966352		SLC12A8	0	0.0501065	0.00113565	0.0819786	0.0168432	-0.0121575	-7.48566e-05		SLCO1A2_+_21477514.23-P1P2	2337	1821	11.1904	10.8305
SLC25A22	His	0.23173		SLC43A2	Gln	-0.0204032		SLC12A9	0	0.145649	-0.0457284	-0.0168299	-0.0336272	0.00401504	0.00565875		SLC12A9	0	0.0607584	-0.174775	0.0476025	-0.00405676	0.0537395	-0.262251		SLC25A16_-_70287207.23-P1P2	2338	2000	11.1911	10.9658
SLC25A22	Leu	0.00932501		SLC44A3	Gln	0.00235986		SLC13A1	0	-0.000120333	-0.00139095	0.00168763	-0.0228924	0.0799774	0.000725313		SLC13A1	0	0.285994	0.16818	0.0472117	0.0288833	0.0516682	0.0144017		SLC16A1_+_113498791.23-P1	2345	2184	11.1954	11.0928
SLC25A22	Phe	0.0877061		SLC44A4	Gln	0.121349		SLC13A2	0	-0.196428	-0.0445898	-0.0158	-0.00796725	-0.0537482	8.14922e-06		SLC13A2	0	0.0839062	0.0342121	0.049	-0.0162756	-0.027687	-0.0201		LETM2_+_38261899.23-P2	2353	2193	11.2003	11.0987
SLC25A22	Ile	0.0939345		SLC47A2	Gln	0.0505767		SLC13A3	0	0.000212718	0.000155	-0.0181184	-0.00058827	0.0015115	-0.0109783		SLC13A3	0	0.0680316	0.0366	0.209329	0.158579	0.00176708	7.10409e-05		SLC9A9_-_143567208.23-P1P2	2355	1633	11.2015	10.6733
SLC25A22	Val	0.0537377		SLCO4A1	Gln	-0.250288		SLC13A4	0	-0.0605426	0.000714979	-0.146	-0.00109404	-0.0329794	0.000746574		SLC13A4	0	0.000686857	-0.00122461	0.0132	0.315348	0.000331795	0.0243651		MFSD11_-_74734153.23-P1P2	2356	2118	11.2021	11.0485
SLC25A22	Met	0.0440542		LETM1	Gln	-0.0430001		SLC13A5	0	0.000378509	-0.0167425	0.00052	0.000315676	-0.0322828	-0.0223679		SLC13A5	0	0.0395379	0.126332	0.0783	0.189022	-0.00510712	-0.00132404		SLC15A2_+_121613266.23-P1P2	2359	1845	11.204	10.8494
SLC25A22	Trp	0.147806		SFXN1	Gln	0.644279		SLC14A1	0	0.00381	-0.00293305	0.0211107	-0.00103429	0.0129284	0.0692347		SLC14A1	0	0.0334394	0.0309684	0.0465521	0.0258634	0.189815	0.147874		RHBG_+_156339167.23-P1P2	2360	2171	11.2046	11.0841
SLC25A22	Tyr	-0.000808496		UCP2	Gln	0.00210537		SLC14A2	0	-0.00756185	-0.0461709	-6.75e-05	0.0175313	-2.19795e-05	0.0250436		SLC14A2	0	0.0331536	0.000834188	0.000347	0.0850521	-0.000955	-0.0324427		SLC17A4_-_25755108.23-P1P2	2365	1717	11.2076	10.7457
SLC25A6	Arg	-0.0333401		SLC1A2	Ser	0.000287149		SLC15A1	0	0.00111701	0.0118277	-0.00731438	0.0245331	0.0260687	0.123821		SLC15A1	0	0.00456344	0.113662	0.0017262	-0.000213744	-0.0261089	-0.00180464		SLC6A11_-_10857985.23-P1P2	2369	1967	11.2101	10.9418
SLC25A6	Lys	-0.0208161		SLC1A3	Ser	0.39511		SLC15A2	0	0.0855199	-0.083852	-0.000129	-0.00991961	0.00594804	0.000543501		SLC15A2	0	0.0187372	0.0951727	0.0132	0.0261619	0.0232776	0.0200843		SLC4A5_+_74517243.23-P1	2376	1767	11.2143	10.7871
SLC25A6	Gln	-0.0570953		SLC1A4	Ser	0.832974		SLC15A3	0	-0.0700562	-0.0358552	-0.0499	-0.0777383	-0.106914	-0.0471406		SLC15A3	0	0.510219	0.0401254	0.0385	0.0675891	-0.00194027	-0.00379446		SLC25A27_-_46620950.23-P1P2	2383	2088	11.2186	11.0279
SLC25A6	Thr	-0.0360427		SLC1A5	Ser	2		SLC15A4	0	0.00931612	0.00571876	-0.00140247	0.00607251	0.002494	0.0236637		SLC15A4	0	0.162898	0.0345138	0.00297572	-0.00517756	0.105865	0.00361584		SLC10A5_-_82607325.23-P1P2	2388	1659	11.2216	10.6961
SLC25A6	Cys	0.0267534		SLC4A7	Ser	0.0917471		SLC15A5	0	-0.214247	-0.0398446	-0.0134	-0.0781567	-0.0476386	-0.0291566		SLC15A5	0	0.0793143	0.00521562	0.00691	0.000224782	-0.00518477	-0.00886544		SLC5A10_+_18855525.23-P1P2	2396	2341	11.2264	11.1929
SLC25A6	His	0.70515		SLC6A4	Ser	0.0225404		SLC16A1	0	4.13583	4.06858	3.25488	3.02154	5.17826	4.29793		SLC16A1	0	0.157704	0.000949377	0.0211797	0.862405	-0.0769932	-0.0886011		SLC30A4_-_45814782.23-P1P2	2397	1814	11.227	10.825
SLC25A6	Leu	0.0132344		SLC6A9	Ser	-2		SLC16A10	0	0.0778914	-0.00322938	2.73544e-05	-0.00842732	0.0206707	-0.000528138		SLC16A10	0	0.733093	0.110297	0.071	0.0762198	-0.772094	-1.39941		SLC22A11_-_64323409.23-P1P2	2399	1972	11.2282	10.9454
SLC25A6	Phe	0.0308893		SLC6A14	Ser	0.0765551		SLC16A11	0	6.05618e-05	0.00176945	-0.021839	-0.00833143	0.0209843	0.00975383		SLC16A11	0	0.000427	5.77677e-05	-0.0353944	0.000989026	-0.000900478	3.73788e-05		SLC22A8_+_62783320.23-P1P2	2399	1831	11.2282	10.8384
SLC25A6	Ile	0.0373305		SLC7A1	Ser	-2.31e-05		SLC16A12	0	-0.00104161	-0.00061675	-0.000185	-3.70931e-05	-0.0090842	-0.00460934		SLC16A12	0	0.101114	0.0201417	0.516	0.0952	0.00637231	0.0141208		SLCO1A2_+_21477104.23-P1P2	2403	1600	11.2306	10.6439
SLC25A6	Val	0.0788325		SLC7A2	Ser	-0.000474854		SLC16A13	0	0.000871522	-0.00490088	-0.0356434	0.131549	0.0229147	0.128811		SLC16A13	0	0.0469844	-0.00414342	0.00297269	-0.00363929	-0.00200734	-0.0255081		SLC38A9_+_55007982.23-P1P2	2406	2209	11.2324	11.1092
SLC25A6	Met	-0.00722026		SLC7A3	Ser	0.0705821		SLC16A14	0	0.0518708	0.00111473	0.00240273	0.00490874	0.0354254	0.0514076		SLC16A14	0	0.00133913	-0.0277796	0.00565212	0.000507992	-2.73023e-05	-0.00200195		SLC25A38_+_39424881.23-P1P2	2409	2167	11.2342	11.0815
SLC25A6	Trp	-0.0119666		SLC7A5	Ser	-0.000299876		SLC16A2	0	0.0596487	0.0113725	0.0426145	-0.000217771	3.21778e-05	-0.00674256		SLC16A2	0	-0.133646	0.0168709	-0.068743	0.0204003	-0.337	-0.220135		SVOP_+_109372383.23-ENST00000546618.1	2409	1799	11.2342	10.813
SLC25A6	Tyr	0.0876985		SLC7A6	Ser	0.0454609		SLC16A3	0	-0.0176207	0.00357305	-0.00766631	0.0474547	-0.010259	0.00650303		SLC16A3	0	0.00400014	-0.0804473	-0.11562	0.00937404	-0.00137171	0.00620348		MFSD8_+_128886297.23-P1P2	2410	2022	11.2348	10.9816
SLC20A1	Arg	0.100001		SLC7A7	Ser	-0.0441722		SLC16A4	0	-0.1287	-0.000285569	-0.000279882	-0.00460977	-0.00189465	-0.00372157		SLC16A4	0	0.000277941	0.379819	-0.0206527	0.212843	-0.0029409	-0.00442546		SLC29A3_+_73079192.23-P1P2	2410	2006	11.2348	10.9701
SLC20A1	Lys	0.108111		SLC7A11	Ser	-0.191619		SLC16A5	0	0.000933105	0.00227156	0.00741805	0.0391609	0.0345591	0.0295117		SLC16A5	0	0.000344081	0.00239726	0.0681078	0.0414775	-0.10212	-0.0114371		ABCB7_+_74375896.23-P1P2	2427	1697	11.245	10.7288
SLC20A1	Gln	0.15081		SLC12A2	Ser	-0.00101745		SLC16A6	0	0.000540185	0.0259987	-0.0275611	0.0100416	0.0041909	0.03019		SLC16A6	0	0.18133	0.00234214	-0.00308378	0.0319686	2.8324e-05	0.000900712		SLC11A2_+_51420175.23-P1	2428	2497	11.2456	11.286
SLC20A1	Thr	0.112612		SLC16A2	Ser	0.331795		SLC16A7	0	0.0516618	0.145337	0.0183841	0.0270625	0.0356973	0.0516374		SLC16A7	0	0.0945182	0.154387	0.0708561	0.0822627	0.0107578	0.0147032		ABCA8_+_66951172.23-P1P2	2432	1612	11.2479	10.6546
SLC20A1	Cys	4.24e-05		SLC16A10	Ser	1.16969		SLC16A8	0	-0.000711842	-0.00381879	-0.00136207	0.00218055	-3.28091e-05	0.000139591		SLC16A8	0	0.0152193	-0.00725374	0.0427839	-0.00356338	-0.0265	-0.0812142		SLC25A39_+_42396846.23-P2	2434	1648	11.2491	10.6865
SLC20A1	His	0.26771		SLC19A1	Ser	0.514673		SLC16A9	0	0.161706	0.023337	0.00546201	0.174759	0.151164	0.172363		SLC16A9	0	0.0137323	0.0147272	0.00022264	0.00123878	-0.00100669	7.64445e-05		SLC7A14_-_170303817.23-P1P2	2436	2284	11.2503	11.1573
SLC20A1	Leu	0.334779		SLC22A11	Ser	-8.63e-05		SLC17A1	0	-0.017492	-0.0119599	-0.000974843	0.00158007	0.00211227	0.0115381		SLC17A1	0	-0.020618	0.0131756	0.071151	0.0542644	0.00574706	0.0414314		ABCF1_-_30539498.23-P1	2439	2353	11.2521	11.2003
SLC20A1	Phe	0.114075		SLC25A21	Ser	-0.508289		SLC17A2	0	-0.00788778	-0.00346453	-0.00994462	-0.00665273	1.40072e-05	0.000406083		SLC17A2	0	-0.0192755	0.0050946	0.0312074	0.0601388	0.00393	0.00371635		SLC4A4_-_72053177.23-P1P2	2440	2109	11.2527	11.0423
SLC20A1	Ile	0.402381		SLC25A39	Ser	-0.0523346		SLC17A3	0	-0.228	-0.00305374	-0.0128013	0.00127128	-0.0162564	0.000313804		SLC17A3	0	0.0208	0.00164569	0.000449644	0.00104761	-0.00229296	-0.000296137		SLC1A3_-_36608472.23-P2	2441	1893	11.2533	10.8865
SLC20A1	Val	0.73707		SLC26A8	Ser	0.0399593		SLC17A4	0	0.00483801	-0.105685	-0.00278286	-0.00599341	0.00562833	-0.0135928		SLC17A4	0	0.00488592	0.00440544	0.0764087	0.00269881	0.0164508	0.0219108		SLC35G2_+_136538174.23-P1P2	2451	2121	11.2592	11.0505
SLC20A1	Met	0.170877		SLC29A1	Ser	0.203147		SLC17A5	0	-0.0116994	-0.0590014	-0.005106	-0.0020807	-0.0190524	-0.000673944		SLC17A5	0	0.054037	0.0312095	0.0233421	0.262906	0.00129514	-4.69429e-05		SLC4A5_+_74517112.23-P1	2452	1849	11.2597	10.8525
SLC20A1	Trp	0.584319		SLC38A1	Ser	0.149707		SLC17A6	0	0.00502196	-0.0059616	0.0126056	0.00217873	0.0301935	0.0145619		SLC17A6	0	0.000574993	0.00128271	-0.00239228	0.0181348	0.00313444	0.0346314		SLCO5A1_+_70747185.23-P2	2462	1904	11.2656	10.8948
SLC20A1	Tyr	0.64837		SLC38A3	Ser	0.0540115		SLC17A7	0	0.00777942	0.00390933	-0.023576	0.00599927	0.0137078	0.0414377		SLC17A7	0	0.00808098	0.0126277	0.000916245	0.000248838	0.0023388	0.00511895		ABCC12_+_48180481.23-ENST00000311303.3	2463	1758	11.2662	10.7797
SLC11A2	Arg	0.0157839		SLC38A4	Ser	-0.00407818		SLC17A8	0	0.00287975	0.00439954	-0.000694674	0.001223	-0.00776637	-0.0179245		SLC17A8	0	0.000144926	-0.00982452	0.0824168	0.00116981	-0.0356667	-0.0807124		SLC22A25_-_62996946.23-ENST00000306494.6	2463	2301	11.2662	11.168
SLC11A2	Lys	-0.00163404		SLC38A5	Ser	0.293962		SLC17A9	0	-0.0141869	0.00202	-0.016046	-0.0165045	0.000615888	0.0171925		SLC17A9	0	0.000133649	0.179	0.101011	0.0534157	0.000410857	0.00291558		SLC38A5_-_48325791.23-P1P2	2468	2063	11.2691	11.0105
SLC11A2	Gln	0.0310666		SLC39A13	Ser	-0.048866		SLC18A1	0	-0.242204	0.00109688	-0.000524976	-0.0069198	-0.045548	0.000798942		SLC18A1	0	0.0178151	0.0131878	0.117631	0.0200172	-0.000849586	0.000622127		SLC9A3R2_-_2083305.23-P2	2474	2309	11.2726	11.1731
SLC11A2	Thr	-0.0136877		SLC41A3	Ser	0.0102662		SLC18A2	0	-0.000500599	-0.00831255	0.0106228	-0.000740132	0.00592742	0.00125741		SLC18A2	0	0.003602	0.0185179	0.00199678	0.0140444	0.00472574	0.021979		SLC17A4_+_25755189.23-P1P2	2477	1961	11.2744	10.9374
SLC11A2	Cys	1.03743		SLC43A1	Ser	0.0372922		SLC18A3	0	0.135576	0.00282293	0.0113312	3.16e-06	0.0774391	0.00170496		SLC18A3	0	0.00403791	0.0119378	-0.0227981	0.00134	-0.0753114	-0.0250772		SLC28A2_-_45544486.23-P1P2	2481	2002	11.2767	10.9672
SLC11A2	His	0.00625053		SLC43A2	Ser	0.0981891		SLC18B1	0	0.0344814	-0.00739495	0.00533	-0.00241	0.0140136	0.00634997		SLC18B1	0	0.0370263	0.00871632	0.0163	0.0676	-0.00287925	-0.010441		SLCO1B7_+_20968677.23-ENST00000554957.1	2481	1806	11.2767	10.8186
SLC11A2	Leu	0.0388849		SLC44A3	Ser	0.0213005		SLC19A1	0	2.75972	2.42057	2.33525	1.99343	2.57499	2.23086		SLC19A1	0	0.0050806	-0.0602242	0.0106384	0.00601509	0.0658685	-0.00117132		SLC17A4_-_25755173.23-P1P2	2484	1617	11.2784	10.6591
SLC11A2	Phe	0.0844569		SLC44A4	Ser	0.0956434		SLC19A2	0	-0.011	-0.000741568	-0.0766	0.000164751	-0.0162127	-5.15113e-06		SLC19A2	0	-0.00487	0.0011623	0.0208	-0.00109248	-0.00387424	-0.00845		SLC17A6_+_22359979.23-P1P2	2489	1689	11.2814	10.722
SLC11A2	Ile	0.0176619		SLC47A2	Ser	0.0109419		SLC19A3	0	0.00101466	0.0012733	-0.0122571	0.00409637	0.000144688	0.00193349		SLC19A3	0	-0.00159819	0.0338564	0.00373404	0.104338	-0.00331523	-0.000479333		SLC45A1_+_8378413.23-P1P2	2489	2136	11.2814	11.0607
SLC11A2	Val	-0.0137028		SLCO4A1	Ser	-0.195358		SLC1A1	0	0.00740031	0.0486154	0.000549872	0.0274158	0.0469484	0.152943		SLC1A1	0	0.0579412	0.0063791	0.0739506	0.0825586	0.0187949	0.00207914		ABCC6_-_16317052.23-ENST00000205557.7	2494	2067	11.2842	11.0133
SLC11A2	Met	0.0166032		LETM1	Ser	-0.030661		SLC1A2	0	-0.00228106	0.00917715	-0.000109564	-0.00983465	-0.00102845	0.00545092		SLC1A2	0	-0.012167	0.00933094	-0.0371786	-0.0314611	-0.0418525	0.000588771		non-targeting_00715	2497	1937	11.286	10.9196
SLC11A2	Trp	-0.000608111		SFXN1	Ser	0.177064		SLC1A3	0	-0.0210408	-0.00694647	-0.0500059	-0.0273368	-0.0436006	-0.00923764		SLC1A3	0	-0.0820491	-0.250262	-0.00915712	-0.045195	-0.234437	-0.24796		ABCF1_-_30539602.23-P1	2507	2708	11.2917	11.403
SLC11A2	Tyr	-0.00629214		UCP2	Ser	-0.0174842		SLC1A4	0	0.011398	0.183793	0.0521693	0.063789	0.01958	0.0317154		SLC1A4	0	0.0300179	0.00351498	0.00983167	0.00689152	-0.000157619	-0.00349987		non-targeting_00116	2510	2236	11.2935	11.1267
SLC7A11	Arg	0.00155651		SLC1A2	Thr	-0.0152756		SLC1A5	0	0.0493855	8.50085e-06	0.0440333	-5.71199e-05	0.197334	-0.00531674		SLC1A5	0	-0.138276	-0.0242	-0.201655	0.346	-0.373513	-0.265042		LETMD1_-_51442267.23-P1P2	2511	2091	11.294	11.03
SLC7A11	Lys	0.0179558		SLC1A3	Thr	-0.033245		SLC1A6	0	-0.000281142	0.0159459	0.00236993	0.00580748	9.41349e-05	0.00350768		SLC1A6	0	0.0416156	0.233315	-0.0536073	0.00267706	-0.00204	0.000942725		SLC6A6_+_14444346.23-P1P2	2513	2354	11.2952	11.2009
SLC7A11	Gln	0.671278		SLC1A4	Thr	1.89324		SLC1A7	0	-0.0223132	-0.0687851	-0.0196098	-0.00980787	-0.0642145	-0.120052		SLC1A7	0	-0.00140278	0.00458596	0.000942296	0.0897092	-0.0062354	0.000491927		HIATL1_-_97137339.23-P1P2	2514	2387	11.2958	11.221
SLC7A11	Thr	0.00922191		SLC1A5	Thr	2		SLC20A1	0	0.0315863	0.120548	0.0142119	0.224026	0.116941	0.405264		SLC20A1	0	0.00869807	0.0343134	0.00167261	0.0631215	0.198154	0.180288		SLCO1B7_-_20968765.23-ENST00000554957.1	2518	1818	11.2981	10.8281
SLC7A11	Cys	-2		SLC4A7	Thr	0.234368		SLC20A2	0	4.56362e-06	-0.0202896	-0.066	-0.0091332	0.00491304	0.0168135		SLC20A2	0	0.056	0.0595414	0.00979	0.555116	0.0107912	0.0194851		SLC15A5_-_16430599.23-P1P2	2520	1749	11.2992	10.7723
SLC7A11	His	-0.053365		SLC6A4	Thr	0.397736		SLC22A1	0	-0.0151091	-0.0518	0.036152	-0.00072	-0.00891948	-0.125175		SLC22A1	0	0.00576527	0.00673	-0.0886277	0.000918	-0.0128064	-0.0194915		ABCC2_-_101542463.23-P1P2	2522	1887	11.3004	10.8819
SLC7A11	Leu	0.0402629		SLC6A9	Thr	0.0285495		SLC22A10	0	-0.0140977	0.013807	-9.67526e-05	6.71728e-05	-0.0149047	-0.00325248		SLC22A10	0	0.00738483	0.0582473	-0.00417	0.015	-0.000434005	-0.000330966		SLC26A7_+_92261621.23-P1P2	2523	1844	11.3009	10.8486
SLC7A11	Phe	-0.0426862		SLC6A14	Thr	0.0131974		SLC22A11	0	-0.0357073	0.0161813	-0.00529603	-0.00573694	-0.00138962	0.000419198		SLC22A11	0	-0.118424	-0.0814065	-0.00396318	-0.0209316	-0.194318	-0.205461		SLC6A13_-_372008.23-P1P2	2527	1830	11.3032	10.8376
SLC7A11	Ile	0.0102229		SLC7A1	Thr	-0.00423836		SLC22A12	0	-0.00772424	-0.000881883	-0.0271039	-0.0113828	-0.0043086	-0.00308776		SLC22A12	0	0.211347	0.123633	0.286768	-0.0065385	0.154563	0.00330068		SLCO5A1_-_70745517.23-P1	2529	1945	11.3044	10.9256
SLC7A11	Val	0.0162359		SLC7A2	Thr	-0.00985369		SLC22A13	0	-0.0365111	0.00149945	3.03921e-05	-0.00259475	-0.0061379	-0.016337		SLC22A13	0	0.0357123	0.00692387	0.00386	0.0332138	0.00012239	0.000413715		ABCB1_-_87342654.23-ENST00000265724.3	2538	1948	11.3095	10.9278
SLC7A11	Met	0.0105175		SLC7A3	Thr	-0.0168206		SLC22A14	0	-0.00296	-0.00461875	-0.00243536	-0.000698328	-0.131793	-0.0250715		SLC22A14	0	0.112	0.0192178	4.89345e-05	0.0177332	0.0145294	0.135037		SLC25A12_+_172750493.23-P1P2	2540	1863	11.3106	10.8634
SLC7A11	Trp	0.00451395		SLC7A5	Thr	8.14e-06		SLC22A15	0	-4.48893e-05	0.00563525	-0.0457032	0.00125879	7.92952e-06	0.035622		SLC22A15	0	0.0283	-0.000200873	0.000684978	0.00859861	0.00138	0.0126861		SLC10A3_+_153718907.23-P1P2	2542	2346	11.3117	11.196
SLC7A11	Tyr	0.0265758		SLC7A6	Thr	0.021321		SLC22A16	0	0.00404587	-0.0108865	-0.00101422	-0.0239108	-0.0109522	-0.00258049		SLC22A16	0	0.0065914	0.000346989	-0.0426478	-0.00236563	-0.0565055	-0.0429527		SLC6A13_-_372005.23-P1P2	2542	1583	11.3117	10.6284
SLC7A6	Arg	0.498716		SLC7A7	Thr	0.00933418		SLC22A17	0	0.00087359	-0.0336753	-0.0475695	-0.000608	-0.0164605	-0.0132022		SLC22A17	0	4.87828e-05	0.000828537	0.0236485	0.00161	-0.00211364	0.000137929		non-targeting_00680	2543	1860	11.3123	10.8611
SLC7A6	Lys	-0.882989		SLC7A11	Thr	6.58e-05		SLC22A18	0	0.00208891	-0.00157606	0.0263932	-0.0075783	0.106756	0.0317241		SLC22A18	0	0.0707878	-0.0287192	0.190473	0.127174	0.00360649	0.0131474		SLC9C2_+_173571999.23-P1P2	2545	2021	11.3134	10.9809
SLC7A6	Gln	0.00387612		SLC12A2	Thr	0.527174		SLC22A18AS	0	-0.00818776	0.222202	-3.56727e-06	0.00027226	-0.0485484	3.40724e-05		SLC22A18AS	0	0.102539	0.000733488	0.616	0.421003	0.115542	0.161		SLC35A5_-_112280987.23-P1P2	2547	2225	11.3146	11.1196
SLC7A6	Thr	0.435274		SLC16A2	Thr	-0.00103456		SLC22A2	0	-0.00813	-0.00127251	-0.207449	0.036857	-0.0948031	-0.0139626		SLC22A2	0	0.00717	0.0075332	0.00650812	0.0103281	-0.00290814	5.16133e-05		SLC38A4_+_47219632.23-P2	2548	1742	11.3151	10.7665
SLC7A6	Cys	-0.0418207		SLC16A10	Thr	0.0172633		SLC22A23	0	0.00255563	-0.00968	-0.00990288	-0.000219312	0.00220835	0.010762		SLC22A23	0	-0.0192342	0.0134	-0.0212634	0.00171547	-0.0246522	-0.00649227		SLC35B4_+_134001668.23-P1P2	2549	2127	11.3157	11.0546
SLC7A6	His	0.325456		SLC19A1	Thr	0.0648615		SLC22A24	0	0.00185796	0.00556072	-0.0121339	0.000327	-0.00347857	0.0240309		SLC22A24	0	0.0206995	-0.0142318	0.00122603	0.00172	-0.0625201	-0.0173082		LETM2_-_38244070.23-P1	2558	2100	11.3208	11.0362
SLC7A6	Leu	0.0282391		SLC22A11	Thr	-0.00163547		SLC22A25	0	-0.0464755	-0.103495	-0.00290297	0.00124074	-0.0197883	0.000446208		SLC22A25	0	0.020488	0.0260539	-0.0302864	-0.0127513	0.000299978	0.00163549		ABCA6_-_67137891.23-P1P2	2566	1692	11.3253	10.7245
SLC7A6	Phe	0.115917		SLC25A21	Thr	-0.0459331		SLC22A3	0	0.0355579	0.0643731	-0.000741757	0.0272327	-0.00573009	0.017186		SLC22A3	0	0.289059	0.0384503	0.0857094	0.0139944	0.0238071	0.0695953		SLC22A9_+_63137339.23-P1P2	2566	2070	11.3253	11.0154
SLC7A6	Ile	0.101685		SLC25A39	Thr	0.00477536		SLC22A31	0	0.138046	0.00966511	0.0928314	0.0396394	0.00228178	-0.000440081		SLC22A31	0	0.0107135	0.0213455	0.0268166	0.000473035	0.000527391	6.46423e-05		ABCC8_-_17498066.23-P1P2	2568	1939	11.3264	10.9211
SLC7A6	Val	0.366983		SLC26A8	Thr	0.516983		SLC22A4	0	0.020932	0.00135542	-0.0385373	0.00031952	-0.00159414	-1.19385e-05		SLC22A4	0	0.0460583	0.00272941	0.0468377	0.153468	0.00892612	0.00986		SLC6A19_+_1201938.23-P1P2	2568	2424	11.3264	11.2432
SLC7A6	Met	0.113938		SLC29A1	Thr	0.0863712		SLC22A5	0	0.0109595	0.130162	0.0104938	0.0457924	0.000183045	0.0382912		SLC22A5	0	-0.00369185	0.00953389	0.00100567	0.0248036	-0.000916209	0.000117057		SLCO1B1_-_21284132.23-P1P2	2568	1952	11.3264	10.9307
SLC7A6	Trp	0.24445		SLC38A1	Thr	0.00129693		SLC22A6	0	0.000407901	-0.0191544	-0.0367181	-0.00875182	0.00104217	-0.000534722		SLC22A6	0	0.000187411	-0.00095151	0.0681313	-0.0644818	7.92164e-05	0.000337287		SLC34A1_+_176806223.23-P2	2569	1782	11.327	10.7993
SLC7A6	Tyr	0.0519827		SLC38A3	Thr	0.125794		SLC22A7	0	0.0133118	-0.0338085	-0.0013	0.000311624	0.0171011	0.00119108		SLC22A7	0	0.0132923	0.0350115	0.0474	0.0300171	-0.0190566	-0.0252467		SLC39A8_+_103266605.23-P1P2	2570	2483	11.3276	11.2779
SLC7A5	Arg	0.0574298		SLC38A4	Thr	-0.0101145		SLC22A8	0	0.00106693	5.75742e-05	0.00869083	0.00743288	0.0132926	0.0282087		SLC22A8	0	0.0258205	0.0128	0.00180503	-0.00906573	0.000387331	0.003813		SLC27A3_-_153747921.23-P1P2	2575	2098	11.3304	11.0348
SLC7A5	Lys	0.0256341		SLC38A5	Thr	0.420395		SLC22A9	0	-0.01329	-0.0161803	-0.186	-0.164	-0.0374908	-0.0393786		SLC22A9	0	0.00126565	-0.00230539	-0.049	-0.0211	-0.00901969	-0.00881441		SLC27A6_-_128301575.23-P1P2	2578	2126	11.332	11.0539
SLC7A5	Gln	0.249267		SLC39A13	Thr	0.316412		SLC23A1	0	-0.000479664	-0.0140523	-0.00377031	-0.0271318	-0.00101736	-0.00789762		SLC23A1	0	0.108788	0.0166423	0.00166413	0.0177825	-0.00199378	0.0139479		SLC22A9_+_63137542.23-P1P2	2584	2311	11.3354	11.1743
SLC7A5	Thr	0.26812		SLC41A3	Thr	0.0337454		SLC23A2	0	0.0345	-0.0229786	0.00015821	-0.000272306	0.0716003	0.0285628		SLC23A2	0	0.0145	0.0361963	-0.170374	0.0362796	-0.000851218	0.00347474		SLC35B2_-_44225181.23-P1P2	2586	2589	11.3365	11.3382
SLC7A5	Cys	0.00603198		SLC43A1	Thr	0.0701493		SLC23A3	0	-0.00242053	0.00808047	-0.00160642	0.0176908	-0.00133238	0.000514562		SLC23A3	0	-0.0280764	0.000834308	0.0103369	0.0141001	-0.0226677	-0.0292158		non-targeting_00037	2587	2283	11.3371	11.1567
SLC7A5	His	-2		SLC43A2	Thr	0.0378313		SLC24A1	0	-0.0242669	0.385395	0.0779766	0.333452	0.245515	0.699359		SLC24A1	0	-0.00401468	0.00537531	-0.0702303	0.278534	-0.000906677	0.0100275		SLC11A1_+_219247207.23-P1P2	2594	1927	11.341	10.9121
SLC7A5	Leu	-1.20169		SLC44A3	Thr	0.00597118		SLC24A2	0	-0.037705	-0.0935	-0.0462	-0.0145967	-0.00500444	-6.41424e-05		SLC24A2	0	0.00866536	0.00572	-0.00125	0.00482325	-0.0907081	-0.0407		SLC25A53_+_103401647.23-P1P2	2598	2360	11.3432	11.2046
SLC7A5	Phe	-2		SLC44A4	Thr	0.0561836		SLC24A3	0	0.129801	0.00140235	0.00474195	0.000491535	0.172199	0.00625947		SLC24A3	0	0.0322846	0.00296919	-0.00900786	0.000119266	0.123298	0.138447		SLC17A9_+_61584154.23-P1P2	2599	2501	11.3437	11.2883
SLC7A5	Ile	-2		SLC47A2	Thr	0.000984824		SLC24A4	0	5.5449e-05	6.55649e-05	0.00284663	0.000459491	3.23031e-05	-0.0110354		SLC24A4	0	0.175	0.00333	0.00190271	0.0885306	-0.00207	-0.0109417		SLC4A8_-_51818669.23-P1P2	2600	2215	11.3443	11.1131
SLC7A5	Val	-2		SLCO4A1	Thr	0.0103873		SLC24A5	0	-0.0433929	0.00438033	0.0150714	0.00273607	-0.0122435	-0.00811183		SLC24A5	0	-0.011051	0.00991824	-0.00602903	0.0194328	-0.00243104	0.00999168		non-targeting_00434	2601	2301	11.3449	11.168
SLC7A5	Met	-2		LETM1	Thr	0.058762		SLC25A1	0	0.355855	0.623721	0.190573	0.401114	1.10083	1.27645		SLC25A1	0	0.00605236	0.234537	0.00201673	0.17561	0.00171641	0.0689558		SLC1A5_-_47291808.23-P1	2609	2525	11.3493	11.3021
SLC7A5	Trp	-2		SFXN1	Thr	0.00448695		SLC25A10	0	0.84657	1.92153	1.76153	2.03699	1.49116	1.88078		SLC25A10	0	0.00176499	0.0106728	-0.034846	-0.00485454	0.00398197	0.00982906		SLC22A12_+_64358716.23-P1P2	2610	1887	11.3498	10.8819
SLC7A5	Tyr	-2		UCP2	Thr	0.0478264		SLC25A11	0	0.246926	0.740653	0.329996	0.90934	0.700377	1.33048		SLC25A11	0	-0.0528279	0.00299001	-0.244106	-0.0165128	-0.0932515	-0.00512733		SLC16A1_+_113498772.23-P1	2611	2252	11.3504	11.137
SLC7A1	Arg	-2		SLC1A2	Cys	-0.000829602		SLC25A12	0	-0.010119	-0.0064326	-0.013249	-0.0714988	-0.000417403	-0.113101		SLC25A12	0	0.00261013	-0.00931363	-0.0249868	-0.0575414	-0.022047	-0.00795354		SLC3A2_-_62648616.23-P1P2	2617	2477	11.3537	11.2744
SLC7A1	Lys	-2		SLC1A3	Cys	-0.257526		SLC25A13	0	-0.0123369	0.00892599	-0.0435612	0.0248429	-0.0205503	0.0944666		SLC25A13	0	0.0220932	0.144338	-0.000770421	0.00516987	-0.0450837	-0.0166399		SLC16A9_+_61469540.23-P1P2	2619	2119	11.3548	11.0492
SLC7A1	Gln	0.49683		SLC1A4	Cys	0.0490472		SLC25A14	0	0.000352606	-0.246735	5.09e-05	0.00183279	0.00901313	-2.9343e-05		SLC25A14	0	0.00207113	0.0069114	0.0361	0.0290107	0.0838556	0.0682		non-targeting_00127	2619	2511	11.3548	11.294
SLC7A1	Thr	0.519743		SLC1A5	Cys	0.132437		SLC25A15	0	-0.042946	-0.0500174	0.000338357	0.107528	0.0343994	0.182498		SLC25A15	0	-0.00386358	-0.0706667	-0.0939433	-0.0459794	0.0179265	0.00973021		SLC39A8_-_103266041.23-P1P2	2630	2589	11.3608	11.3382
SLC7A1	Cys	0.202105		SLC4A7	Cys	-0.283611		SLC25A16	0	0.190988	-0.0381977	0.106684	-0.0672002	0.00297015	-0.0823283		SLC25A16	0	0.00259863	0.00350665	0.00559576	0.0217357	0.0357245	-8.46267e-06		non-targeting_00108	2637	2457	11.3647	11.2627
SLC7A1	His	0.544236		SLC6A4	Cys	2		SLC25A17	0	0.00399383	0.00100775	-0.0246008	0.000208977	-0.0671629	0.00233769		SLC25A17	0	-0.0347586	0.0440282	0.00129553	0.0336865	0.000180761	0.00477629		ABCA9_-_67056917.23-P1P2	2638	1668	11.3652	10.7039
SLC7A1	Leu	0.409129		SLC6A9	Cys	-0.00783108		SLC25A18	0	-0.000378	-0.000230078	-0.00133507	-0.0265597	-0.00263824	0.0035562		SLC25A18	0	0.107	0.234593	0.00668036	0.0406881	-0.0305079	-0.00280738		SLC6A12_-_323338.23-P1P2	2639	2187	11.3658	11.0947
SLC7A1	Phe	0.171981		SLC6A14	Cys	-0.00579841		SLC25A19	0	0.0244975	0.513014	0.0437396	0.43197	0.51377	0.485228		SLC25A19	0	0.0799961	0.226283	0.0219372	0.219847	-0.000775623	0.0366155		SLC34A1_+_176811493.23-P1	2642	2055	11.3674	11.0049
SLC7A1	Ile	0.701521		SLC7A1	Cys	-0.0229716		SLC25A2	0	-0.0900979	-0.00199154	-0.000304549	-0.00818981	0.0488377	0.0848523		SLC25A2	0	0.00397774	-0.0113558	0.000668072	0.000813973	0.000772251	0.00377112		SVOPL_-_138363393.23-ENST00000419765.3	2645	2089	11.3691	11.0286
SLC7A1	Val	0.866171		SLC7A2	Cys	0.000385351		SLC25A20	0	0.0150586	0.00034963	0.0127434	0.0257455	0.00614985	0.0841034		SLC25A20	0	0.00449838	0.00318316	0.0258176	0.000186806	6.82152e-05	6.9944e-05		SLC16A1_+_113498810.23-P1	2647	2270	11.3701	11.1485
SLC7A1	Met	0.881689		SLC7A3	Cys	-0.856427		SLC25A21	0	0.00411029	0.0805546	-4.49443e-05	0.0132242	-0.0244685	0.00383255		SLC25A21	0	-0.0152824	0.0182093	-0.351	-0.0139803	-0.255879	-0.0509772		SLC50A1_+_155108748.23-P1P2	2650	2274	11.3718	11.151
SLC7A1	Trp	0.481748		SLC7A5	Cys	-0.0106572		SLC25A22	0	0.420314	0.319778	0.0887062	0.157592	0.186918	0.235197		SLC25A22	0	0.0189207	-0.01365	0.00229037	0.00901959	-0.287684	-0.159624		SLC44A3_+_95286154.23-P1P2	2652	2465	11.3729	11.2674
SLC7A1	Tyr	0.302903		SLC7A6	Cys	0.0123943		SLC25A23	0	0.0073433	0.00232909	0.0613808	-0.000175798	0.0251602	-0.000646287		SLC25A23	0	-0.000334737	-0.0110159	0.00134136	-0.0229423	0.000160433	0.00577723		SLC22A3_+_160769458.23-P1P2	2654	2205	11.374	11.1066
SLC4A7	Arg	-1.30045		SLC7A7	Cys	-0.0320642		SLC25A24	0	0.00137201	0.0109539	-0.0117341	-0.00115459	-0.00225267	0.00398425		SLC25A24	0	0.00830588	0.228319	0.00101852	0.0138544	0.012	0.011169		SLC12A5_-_44650525.23-P1	2659	2407	11.3767	11.233
SLC4A7	Lys	-0.265271		SLC7A11	Cys	1.72764		SLC25A25	0	0.0116492	0.000829647	3.90289e-06	0.0215498	-0.000154454	-0.000129806		SLC25A25	0	0.160378	0.157073	1.37	0.532397	0.551986	0.32035		non-targeting_00256	2659	2064	11.3767	11.0112
SLC4A7	Gln	-2		SLC12A2	Cys	0.00368478		SLC25A26	0	0.000214711	-0.0411919	-0.00248344	-0.0823	-0.00605408	-0.000126313		SLC25A26	0	-0.0528036	-0.00119888	-0.0284394	-0.00146	-0.0346898	-0.0149517		SLC35B4_+_134001662.23-P1P2	2664	2925	11.3794	11.5142
SLC4A7	Thr	-0.422012		SLC16A2	Cys	0.0685551		SLC25A27	0	0.0805477	7.82068e-06	0.0629212	0.00455107	0.343773	0.312373		SLC25A27	0	0.320894	0.0225	0.12673	0.00435267	0.00580558	0.0178929		SLC4A5_+_74517248.23-P1	2667	1962	11.381	10.9381
SLC4A7	Cys	-0.00102318		SLC16A10	Cys	0.093415		SLC25A28	0	0.0374156	0.00326205	0.000769604	0.0136851	0.0359759	0.00969209		SLC25A28	0	-0.118882	0.00469977	-0.0534034	-0.0468242	-0.0216788	-0.000195807		SLC39A5_-_56624266.23-P1P2	2668	2430	11.3815	11.2467
SLC4A7	His	-0.469883		SLC19A1	Cys	-5.78e-05		SLC25A29	0	8.47244e-06	0.0433112	0.00133387	0.0377978	0.000246705	0.0181789		SLC25A29	0	-0.0604	0.00367101	-0.00956453	0.000682738	0.00626029	0.00714205		SLC25A41_+_6433441.23-P1P2	2670	2173	11.3826	11.0855
SLC4A7	Leu	-0.463741		SLC22A11	Cys	0.00110716		SLC25A3	0	1.49223	1.2808	0.839805	1.15115	0.250261	0.237865		SLC25A3	0	0.00691937	-0.0150348	0.0957485	0.0202056	-0.00764284	-0.00289493		SLC37A1_+_43934409.23-P1P2	2672	2726	11.3837	11.4126
SLC4A7	Phe	-0.689549		SLC25A21	Cys	-0.00537421		SLC25A30	0	0.000310872	0.0164947	0.0992239	0.133152	0.0271498	0.0452145		SLC25A30	0	0.0356918	0.0106849	0.00245152	0.007049	-0.0100603	0.000106747		SLC27A1_-_17581722.23-P1P2	2673	2364	11.3842	11.207
SLC4A7	Ile	-0.589878		SLC25A39	Cys	0.000772667		SLC25A31	0	0.101349	3.94358e-05	-0.00290206	4.70404e-05	0.00435861	-0.000281489		SLC25A31	0	0.000318193	0.00409	0.000909134	0.00144	-0.0327608	-0.0135553		SLC31A1_-_115983963.23-P1P2	2673	2073	11.3842	11.0175
SLC4A7	Val	-0.0237475		SLC26A8	Cys	0.00502143		SLC25A32	0	0.0205622	0.00266426	0.00260611	0.0427167	0.0255021	0.0158717		SLC25A32	0	0.00534303	0.00928216	-0.033682	0.020726	0.0343628	0.0148417		SLC37A2_-_124933474.23-P1P2	2675	2647	11.3853	11.3701
SLC4A7	Met	-0.159801		SLC29A1	Cys	0.0099456		SLC25A33	0	0.144919	0.0305813	0.0107568	0.00167425	0.24572	0.111924		SLC25A33	0	0.0433935	0.0486875	0.155351	0.0101423	0.247496	0.150388		SLC30A1_+_211752495.23-P1P2	2676	2586	11.3859	11.3365
SLC4A7	Trp	-1.25622		SLC38A1	Cys	0.00487306		SLC25A34	0	0.00694635	-0.00181289	0.00613813	0.00991476	-0.00301314	-0.0401908		SLC25A34	0	0.0147867	0.0258138	0.0111353	0.0158963	-0.0552999	-0.138464		SLC15A3_+_60719419.23-P1P2	2677	2362	11.3864	11.2058
SLC4A7	Tyr	-0.0551747		SLC38A3	Cys	-0.673661		SLC25A35	0	-0.00147093	-0.00225	-0.00384615	0.00281913	-0.000807277	0.00154572		SLC25A35	0	0.1795	0.000928	0.00249616	0.0199717	0.0100324	0.0276488		SLC10A1_+_70263796.23-P1P2	2678	2468	11.3869	11.2691
SLC4A2	Arg	0.720637		SLC38A4	Cys	0.473987		SLC25A36	0	0.201026	0.261326	0.0507187	0.171932	0.231105	0.155911		SLC25A36	0	0.00732615	0.060493	0.363361	0.0383553	0.133364	0.135712		non-targeting_00630	2678	2522	11.3869	11.3004
SLC4A2	Lys	0.130699		SLC38A5	Cys	-0.00857166		SLC25A37	0	0.00582899	-0.00141893	0.147185	0.0869748	0.00336831	0.00838413		SLC25A37	0	0.0731954	0.160716	0.368718	0.297775	0.359713	0.445842		MFSD8_+_128886284.23-P1P2	2680	2197	11.388	11.1013
SLC4A2	Gln	0.432094		SLC39A13	Cys	0.00353166		SLC25A38	0	0.283027	0.428794	0.558559	0.533494	0.588987	0.655454		SLC25A38	0	0.00667623	-0.024416	0.00173538	0.00586973	-0.0170955	-0.0207333		MFSD9_+_103353303.23-P1P2	2684	2076	11.3902	11.0196
SLC4A2	Thr	0.903231		SLC41A3	Cys	-0.000632042		SLC25A39	0	0.0274635	-0.0203924	0.00800667	0.00788727	-0.0364158	-0.124646		SLC25A39	0	0.175937	0.223021	0.163509	0.502797	0.0529207	0.0977145		SLC39A8_-_103266044.23-P1P2	2684	2764	11.3902	11.4325
SLC4A2	Cys	-0.753216		SLC43A1	Cys	0.123127		SLC25A4	0	0.0857797	0.00167575	0.007075	6.74e-05	0.122841	0.0114199		SLC25A4	0	0.00241319	0.0144155	-0.0129931	0.000501	0.00331217	0.0120232		ABCF2_+_150924236.23-P1P2	2687	2337	11.3918	11.1904
SLC4A2	His	1.30717		SLC43A2	Cys	0.00274163		SLC25A40	0	0.220371	0.0195258	0.0499589	0.00554817	0.201058	0.0484189		SLC25A40	0	0.0187029	-0.0117372	-0.146413	-0.0453914	-0.24503	-0.235747		MFSD6L_-_8702572.23-P1P2	2691	2130	11.3939	11.0566
SLC4A2	Leu	0.695238		SLC44A3	Cys	0.439853		SLC25A41	0	4.41252e-05	0.032556	4.21589e-06	0.00288313	0.00224474	0.03187		SLC25A41	0	0.019	0.145962	0.0204	0.000942433	0.0318827	0.00494363		non-targeting_00363	2691	1976	11.3939	10.9484
SLC4A2	Phe	0.800857		SLC44A4	Cys	0.000912495		SLC25A42	0	0.25719	0.223854	0.440771	0.395095	0.350237	0.317289		SLC25A42	0	-0.0041211	0.0313497	0.00592173	-0.0175029	0.00132465	-5.37585e-05		SPNS3_-_4337283.23-P1P2	2693	2378	11.395	11.2155
SLC4A2	Ile	0.520561		SLC47A2	Cys	0.0355548		SLC25A43	0	0.00556151	-0.000896618	0.000481523	-0.000122757	-0.00637018	-0.0254297		SLC25A43	0	-0.0318056	-0.0158584	0.00176155	0.0109118	0.0146579	0.000663875		SLC4A2_-_150756732.23-P1	2694	1798	11.3955	10.8122
SLC4A2	Val	0.41568		SLCO4A1	Cys	-0.655932		SLC25A44	0	5.19e-05	-0.00102373	0.0178466	-0.000158536	-0.000403105	-0.00249345		SLC25A44	0	0.000745	0.00301287	0.0646496	0.0128409	-0.00316568	0.0331411		MPDU1_-_7487183.23-P1P2	2695	2147	11.3961	11.0681
SLC4A2	Met	0.591318		LETM1	Cys	0.0327474		SLC25A45	0	-0.032227	-0.00159147	-0.0476314	0.000166157	-0.0895755	-0.00517427		SLC25A45	0	-0.00111604	0.00213056	-0.00437219	0.0182377	-0.0542295	-0.000215682		SLC38A4_-_47196950.23-P1	2695	1804	11.3961	10.817
SLC4A2	Trp	0.444501		SFXN1	Cys	-0.0446299		SLC25A46	0	0.214027	0.222712	0.142466	0.318953	0.30797	0.136088		SLC25A46	0	-0.00169479	-0.00181423	0.000192584	-0.0132725	0.00287277	0.00835159		ABCF1_-_30539219.23-P1	2697	2151	11.3971	11.0708
SLC4A2	Tyr	0.524581		UCP2	Cys	0.102178		SLC25A47	0	0.0958293	0.0002176	0.0471623	-0.00253873	0.108217	0.0128302		SLC25A47	0	0.0108461	0.00870309	0.00898126	0.0056109	0.000998485	0.00255891		SLC8A2_+_47974976.23-P1P2	2711	2167	11.4046	11.0815
SLC1A5	Arg	0.0156434		SLC1A2	His	-0.0418525		SLC25A48	0	0.0156	-0.00926187	-0.00154568	-0.00210752	-0.000718966	-0.0185812		SLC25A48	0	-0.000438	0.0532185	-0.00663685	-0.0311125	-8.70014e-05	-0.00879396		SLC22A10_-_63057671.23-P1P2	2714	1648	11.4062	10.6865
SLC1A5	Lys	0.0137982		SLC1A3	His	-0.234437		SLC25A5	0	0.108955	0.0283116	0.00852182	0.00544923	0.0505675	0.0873744		SLC25A5	0	0.324099	0.29884	0.149919	0.632671	0.204517	0.418212		SLC25A11_-_4843152.23-P1P2	2714	2019	11.4062	10.9794
SLC1A5	Gln	-1.43447		SLC1A4	His	-0.000157619		SLC25A51	0	0.365731	0.296423	0.165229	0.241813	0.44821	0.294422		SLC25A51	0	0.0939358	0.275631	0.238115	0.172015	0.0886724	0.035588		SLC27A5_+_59010263.23-P1P2	2714	1792	11.4062	10.8074
SLC1A5	Thr	-2		SLC1A5	His	-0.373513		SLC25A52	0	0.00544497	-0.0265425	-0.000183698	-0.0265251	-0.00699266	0.000581401		SLC25A52	0	-0.00123065	0.00191015	-0.0767664	-0.000986506	-0.171524	-0.0395724		non-targeting_00271	2716	2039	11.4073	10.9936
SLC1A5	Cys	-0.292118		SLC4A7	His	0.523482		SLC25A53	0	0.0578854	0.0221133	0.0447652	0.0661247	0.0929093	0.0205112		SLC25A53	0	0.00403184	0.00126259	0.0313494	0.0178836	0.0190572	0.0605869		SLC6A18_+_1225723.23-P1P2	2721	1846	11.4099	10.8502
SLC1A5	His	0.0338716		SLC6A4	His	0.0855085		SLC25A6	0	-0.117286	0.0919328	0.00937611	0.123964	0.428239	0.847071		SLC25A6	0	0.0610122	0.271442	0.283855	0.0571602	0.0307298	-0.0071722		SLC4A2_-_150756864.23-P1	2723	2576	11.411	11.3309
SLC1A5	Leu	-0.0512096		SLC6A9	His	0.10808		SLC26A1	0	-0.000495857	-0.00156783	0.0042919	0.00015949	-0.00703897	-0.0319719		SLC26A1	0	-0.019859	0.00635198	-0.030092	0.00198258	-0.0120115	-0.00293051		SLC38A5_-_48325717.23-P1P2	2724	2378	11.4115	11.2155
SLC1A5	Phe	0.0135961		SLC6A14	His	0.0040365		SLC26A10	0	0.000397063	-0.0065	-0.00606449	0.0293	0.017336	0.115272		SLC26A10	0	0.00167453	0.213	0.00502407	0.0103	0.0159813	0.0555985		SLC17A1_+_25832145.23-P1P2	2732	2456	11.4157	11.2621
SLC1A5	Ile	0.00246554		SLC7A1	His	-1.95e-05		SLC26A11	0	-0.00563381	-0.0372285	-0.0115115	0.00157504	0.000258222	0.00567899		SLC26A11	0	0.0334142	0.108108	0.0514141	0.0594736	0.00781321	0.000746969		ABCA12_+_216003314.23-P1P2	2733	1925	11.4163	10.9106
SLC1A5	Val	-0.0120547		SLC7A2	His	0.000867961		SLC26A2	0	0.165626	0.0712235	0.0488744	0.153274	0.196098	0.182448		SLC26A2	0	0.0258644	0.000303372	-0.00144564	0.000874987	-0.0357369	0.000205765		SLC25A51_+_37904132.23-P1P2	2733	2077	11.4163	11.0203
SLC1A5	Met	-0.0360704		SLC7A3	His	-0.082004		SLC26A3	0	0.0325435	-0.0566764	-0.0098024	-6.00014e-05	-0.000370873	-0.106671		SLC26A3	0	0.0515586	0.00467567	0.0531356	0.00032	1.3802e-05	-0.00642269		non-targeting_00349	2733	2340	11.4163	11.1923
SLC1A5	Trp	0.0974124		SLC7A5	His	2		SLC26A4	0	0.0316798	0.00698351	-0.00178649	0.0444474	0.0251193	0.145715		SLC26A4	0	0.0295123	0.0182639	0.150832	0.0487632	0.0216112	0.00181383		ABCD4_-_74769729.23-P1P2	2736	2624	11.4179	11.3576
SLC1A5	Tyr	-0.0932405		SLC7A6	His	0.00147376		SLC26A5	0	-0.00196151	-0.00608971	-0.0236637	0.00464929	0.00334776	0.000949633		SLC26A5	0	-0.000116089	0.000794889	0.00186116	0.0255937	-0.000405931	-0.0283144		SLC22A31_-_89266725.23-P1P2	2736	2452	11.4179	11.2597
				SLC7A7	His	0.074574		SLC26A6	0	0.0114954	0.00935537	-0.000755518	0.023973	0.00107444	0.00340555		SLC26A6	0	0.00612354	0.0178	0.000579993	0.000205797	7.28505e-05	0.00127137		non-targeting_00145	2737	2403	11.4184	11.2306
				SLC7A11	His	0.0266714		SLC26A7	0	-0.00895855	5.75809e-06	-0.0586473	0.00020395	-0.0349141	0.0114125		SLC26A7	0	0.00215742	0.0228	0.122794	0.000425616	-0.0140961	-0.0549625		SLC17A6_+_22359956.23-P1P2	2744	2047	11.4221	10.9993
				SLC12A2	His	0.0212294		SLC26A8	0	0.000829264	0.000717697	-0.000966446	0.0193156	-1.73128e-05	0.0026315		SLC26A8	0	0.0562368	0.379707	0.0476027	0.0913374	0.105	0.202919		SLC2A4RG_+_62371711.23-P1P2	2747	2445	11.4236	11.2556
				SLC16A2	His	-0.337257		SLC26A9	0	0.00956663	0.000220619	0.00346341	0.00822743	0.000285673	-0.00770133		SLC26A9	0	0.0430299	0.149819	0.305361	0.0817226	-0.0123963	-0.0149163		SLC31A1_-_115983817.23-P1P2	2747	2211	11.4236	11.1105
				SLC16A10	His	-0.772094		SLC27A1	0	-0.00311149	-0.042547	-0.0333709	-0.0120185	0.0178671	0.0274057		SLC27A1	0	0.150198	0.0119477	0.0462788	0.00475701	0.0136089	9.00496e-05		SLC14A2_+_42793164.23-P1P2	2750	2054	11.4252	11.0042
				SLC19A1	His	0.0658685		SLC27A2	0	0.00475503	0.0296861	0.00585763	0.0463145	-0.00934093	0.0132669		SLC27A2	0	0.00027766	0.000995801	-0.0156297	0.00169088	-0.000477039	0.0498344		PQLC1_-_77710832.23-P1P2	2752	2860	11.4263	11.4818
				SLC22A11	His	-0.194318		SLC27A3	0	-0.0159	0.00230751	-0.00198	0.00680354	0.00622601	0.0460704		SLC27A3	0	0.0375	0.0425461	0.0249	-0.00449853	0.0287622	0.00134531		ABCB1_-_87342302.23-ENST00000265724.3	2753	1862	11.4268	10.8626
				SLC25A21	His	-0.255879		SLC27A4	0	0.0221987	-0.00206478	0.0293203	0.00346391	0.156163	0.0329537		SLC27A4	0	0.00999285	0.0308442	0.00180613	0.0452025	-0.183996	-0.017743		SLC13A1_-_122839792.23-P1P2	2753	1956	11.4268	10.9337
				SLC25A39	His	0.0529207		SLC27A5	0	0.000871835	-0.00191	0.017	0.00223254	0.000835393	-0.000531651		SLC27A5	0	-0.00339656	0.000951	0.0376	0.00726115	0.0115241	0.0259303		SV2A_-_149889022.23-P1P2	2758	2322	11.4294	11.1812
				SLC26A8	His	0.104869		SLC27A6	0	0.00258622	0.00560779	0.0104159	-0.00247353	0.00410498	-0.00174788		SLC27A6	0	0.76944	0.309376	0.144067	0.0547871	0.0215452	-0.00159039		SLC39A10_-_196522104.23-P1P2	2761	2288	11.431	11.1599
				SLC29A1	His	0.0745156		SLC28A1	0	0.000854224	-0.00543962	0.00946438	0.0216315	0.0319536	0.0365305		SLC28A1	0	-0.144965	-0.0207928	-0.164031	-0.066889	-0.110524	-0.0653473		ABCD4_+_74769429.23-P1P2	2765	2233	11.4331	11.1248
				SLC38A1	His	0.0158874		SLC28A2	0	-0.180025	0.00276	-0.00942937	0.000150803	7.56166e-05	0.0286263		SLC28A2	0	0.00333902	0.154	0.00180204	0.00978513	0.0012	-0.00109264		SLC34A3_-_140125661.23-P1P2	2769	2561	11.4351	11.3225
				SLC38A3	His	2		SLC28A3	0	-0.000777287	-0.0273918	-0.0174569	0.0103097	0.0194893	0.0151806		SLC28A3	0	0.00115997	0.00206539	0.0664486	0.00218961	-0.0147031	-0.0142755		SLC52A1_+_4938275.23-P1P2	2769	2430	11.4351	11.2467
				SLC38A4	His	-0.0181414		SLC29A1	0	-0.00168371	-0.00609	-0.10175	0.00208464	0.0578335	0.135939		SLC29A1	0	0.665775	0.606	0.437158	0.266275	0.0745156	0.0905139		SLC8B1_+_113797173.23-P2	2769	2730	11.4351	11.4147
				SLC38A5	His	0.561964		SLC29A2	0	0.0150571	-0.00298819	-0.00405665	-0.000142511	0.034122	0.00783861		SLC29A2	0	0.433865	0.488473	0.306444	0.605598	0.115752	0.0763997		SLC16A7_+_59989793.23-P1P2	2771	2387	11.4362	11.221
				SLC39A13	His	0.597692		SLC29A3	0	0.0957346	0.011882	0.00860186	0.0146474	0.00123139	0.000393216		SLC29A3	0	0.0366467	0.0762787	0.347076	0.0266884	0.0667855	0.0435718		SLC9B1_-_103940728.23-P1P2	2778	2355	11.4398	11.2015
				SLC41A3	His	0.0317353		SLC29A4	0	0.000571372	0.180039	-0.0106762	0.075967	0.124161	0.609762		SLC29A4	0	0.00716443	0.0273609	0.118636	0.01823	-0.115105	-0.163267		SLC11A1_+_219247044.23-P1P2	2780	2279	11.4409	11.1542
				SLC43A1	His	-1.14457		SLC2A1	0	-0.0165	-0.209005	-0.00185126	0.000508447	-6.95331e-05	0.000218779		SLC2A1	0	0.0603	0.0260918	0.188711	0.00125777	0.154	0.0681345		FLVCR2_-_76044984.23-P1P2	2781	2529	11.4414	11.3044
				SLC43A2	His	-0.424869		SLC2A10	0	0.000555212	0.00392153	-0.00911251	0.000265244	-0.0303698	-0.00281537		SLC2A10	0	1.04774e-05	0.0266544	-0.035177	0.0704423	-0.019662	0.00410746		ABCE1_+_146019463.23-P1P2	2783	2346	11.4424	11.196
				SLC44A3	His	0.0109154		SLC2A11	0	0.00931	3.28481e-05	-0.000178483	-0.00079796	0.00526832	0.00503461		SLC2A11	0	-0.0168	0.00491	-0.0486851	0.111772	-6.36111e-05	0.0133704		SLC38A2_-_46766535.23-P1P2	2785	2254	11.4435	11.1383
				SLC44A4	His	0.43669		SLC2A12	0	0.0343375	-0.0268434	-0.000283881	-0.0349961	0.101629	0.000248872		SLC2A12	0	-0.00814187	0.0632288	0.0267972	0.0036544	-0.0131833	-0.0129076		SLC22A25_-_62997132.23-ENST00000306494.6	2786	2355	11.444	11.2015
				SLC47A2	His	0.0038009		SLC2A13	0	0.00144182	0.0033949	-0.00769309	0.00350616	0.0062112	0.0375854		SLC2A13	0	0.0129135	0.0576909	0.010108	0.385802	0.0367561	0.0850659		SLC35D3_+_137243869.23-P1P2	2788	2199	11.445	11.1026
				SLCO4A1	His	0.0209981		SLC2A14	0	0.000274704	-7.90638e-05	-0.00071974	-0.00178675	-0.00142952	-0.0039996		SLC2A14	0	0.00453932	-0.00158	0.00437212	0.00216561	-0.000132367	-0.00102756		SLC5A9_-_48688461.23-P1P2	2789	2974	11.4455	11.5382
				LETM1	His	0.154761		SLC2A2	0	6.51466e-05	-0.0515996	-0.00364828	-0.0193591	0.00849964	7.35703e-05		SLC2A2	0	0.329	0.130014	0.0644775	0.34703	0.052306	0.085		non-targeting_00633	2789	2488	11.4455	11.2808
				SFXN1	His	-0.00383394		SLC2A3	0	-0.265	-0.0219256	-0.0148518	-0.0652117	-0.0990448	-0.0626921		SLC2A3	0	0.158	0.00441503	0.128525	0.00348729	-0.01595	-0.0360508		SLC28A2_-_45544445.23-P1P2	2790	1805	11.446	10.8178
				UCP2	His	0.00179434		SLC2A4	0	-0.000506272	0.00182	-0.00777789	0.0352998	-0.000348638	-2.57655e-05		SLC2A4	0	0.0629814	0.18	0.0117503	0.0895761	0.00532133	0.0164		SLC25A11_-_4843157.23-P1P2	2795	2406	11.4486	11.2324
				SLC1A2	Leu	-0.0980941		SLC2A4RG	0	0.0131732	0.0115952	0.00683512	0.0524191	0.0619659	0.155915		SLC2A4RG	0	0.0286697	-0.0545485	-0.10341	0.000370904	-0.0085905	-0.00833901		SLC7A2_+_17354713.23-P1P2	2797	2463	11.4497	11.2662
				SLC1A3	Leu	-0.267862		SLC2A5	0	0.030405	-0.0757	0.0349777	0.00046659	0.034815	-0.000524193		SLC2A5	0	-0.001393	0.0548	-0.00606395	0.0832979	0.00095114	0.0354454		SLC6A3_-_1445338.23-P1P2	2798	2719	11.4502	11.4089
				SLC1A4	Leu	-0.00191013		SLC2A6	0	-0.00749989	-9.03698e-06	-6.69269e-06	0.0422596	-0.00489315	0.0089982		SLC2A6	0	0.0612539	0.0607	0.00183	0.0777012	0.000144112	0.0648613		SLC38A7_+_58718615.23-P1P2	2800	2340	11.4512	11.1923
				SLC1A5	Leu	-0.139669		SLC2A7	0	-0.0619316	0.00822	0.00799912	-0.0127117	-0.012465	0.00524146		SLC2A7	0	0.143084	0.0969	0.115669	-0.00824976	0.120017	0.0699516		non-targeting_00180	2800	2067	11.4512	11.0133
				SLC4A7	Leu	0.512776		SLC2A8	0	-0.0114941	0.000950496	0.0625946	0.00681733	0.00611155	0.00940855		SLC2A8	0	0.0317034	0.0250376	0.0738067	0.00706511	0.036474	0.0069699		non-targeting_00692	2800	2370	11.4512	11.2107
				SLC6A4	Leu	0.0452195		SLC2A9	0	0.0541867	0.000643867	-0.0110843	0.000481154	0.00114192	-0.000664604		SLC2A9	0	0.000431952	0.00648792	-0.0196889	0.000137603	-0.00805923	0.00217024		SLC30A6_-_32391073.23-P1P2	2801	2674	11.4517	11.3848
				SLC6A9	Leu	0.00673833		SLC30A1	0	0.00256827	0.00306005	0.0095172	0.0226047	9.40628e-05	-0.00132156		SLC30A1	0	0.0132981	0.0117215	0.00338499	0.00753378	0.00202	-0.000801953		non-targeting_00079	2801	1872	11.4517	10.8704
				SLC6A14	Leu	0.0508822		SLC30A10	0	-0.0162072	0.0108055	-3.42674e-05	0.067269	-0.00117935	0.000274922		SLC30A10	0	0.412098	0.359158	0.351	0.470629	0.131154	0.240841		non-targeting_00123	2803	2260	11.4528	11.1421
				SLC7A1	Leu	-0.00146272		SLC30A2	0	0.0142696	-0.00577	-0.0548436	0.000643	0.0167085	0.0103645		SLC30A2	0	0.000486591	0.0076	-0.000626029	0.00942	-0.0302741	-0.0210018		SLC5A1_-_32439304.23-P1P2	2804	2781	11.4533	11.4414
				SLC7A2	Leu	-0.0135001		SLC30A3	0	0.0511	0.000533158	0.0164152	0.0024135	0.00109646	-0.00187767		SLC30A3	0	0.00301	0.00795365	7.6735e-05	-0.0112618	-0.00174255	-0.014554		SLC35A2_+_48768761.23-P1P2	2805	2052	11.4538	11.0028
				SLC7A3	Leu	-0.391319		SLC30A4	0	0.00531598	-0.0069095	0.00124578	-0.00032351	0.00567368	0.0273875		SLC30A4	0	0.661186	0.160963	0.00518868	0.475728	-0.0441899	-0.0409272		SLC39A4_-_145641968.23-P2	2807	2254	11.4548	11.1383
				SLC7A5	Leu	2		SLC30A5	0	0.000452172	0.0085995	-0.0808461	3.661e-05	0.0210749	0.065101		SLC30A5	0	0.109885	0.00265587	0.0802958	0.0177	0.0505008	0.0332814		SLC2A12_-_134373738.23-P1P2	2808	2153	11.4553	11.0721
				SLC7A6	Leu	0.00783256		SLC30A6	0	0.001873	0.00546727	-0.0894402	0.00141237	-0.000222216	0.000501364		SLC30A6	0	-0.00463176	-0.0118709	0.232267	0.00193414	0.0131642	-0.0151675		SLC29A3_-_73079025.23-P1P2	2811	2896	11.4569	11.4998
				SLC7A7	Leu	0.113834		SLC30A7	0	-0.0178846	-0.00364637	-0.0252246	-0.0350099	-0.000136821	0.0168096		SLC30A7	0	0.00616193	0.00144885	0.00020253	0.185262	-0.100433	-0.0870375		PQLC2_+_19639199.23-P1P2	2812	2117	11.4574	11.0478
				SLC7A11	Leu	0.0285724		SLC30A8	0	-0.0694359	-0.0650873	-0.018143	-0.0856884	-0.0621863	-0.136204		SLC30A8	0	0.0121679	0.0302781	0.0909947	0.00714091	0.0133448	0.00578504		SLC10A4_-_48485368.23-P1P2	2812	2274	11.4574	11.151
				SLC12A2	Leu	0.244615		SLC30A9	0	2.39868	1.02702	2.86337	3.06205	2.5848	1.84093		SLC30A9	0	-0.00150443	0.00977369	0.0109021	2.08442e-05	0.00561592	0.0323759		SLC12A1_-_48498594.23-P1	2816	2082	11.4594	11.0238
				SLC16A2	Leu	-0.154582		SLC31A1	0	1.75335	2.06848	1.69486	1.60671	2.4709	2.58526		SLC31A1	0	0.00179426	0.0528623	0.0632766	0.082657	0.013674	0.0389126		TAP2_-_32805792.23-P1P2	2823	2686	11.463	11.3912
				SLC16A10	Leu	-0.851418		SLC31A2	0	-0.000161	0.0263218	-0.00265	0.0089076	-0.00215477	0.000872401		SLC31A2	0	9.74e-05	0.0327767	0.0641	0.00397877	0.00845454	0.0883615		SLC1A5_-_47291608.23-P1	2824	2305	11.4635	11.1706
				SLC19A1	Leu	0.141728		SLC32A1	0	0.0241367	0.00608613	-0.00841077	0.014132	0.00101723	0.0561083		SLC32A1	0	0.0356215	0.0102083	0.0182905	-3.7238e-05	0.011162	0.000899655		SLCO1B7_-_20968675.23-ENST00000554957.1	2827	1796	11.4651	10.8106
				SLC22A11	Leu	-0.0641428		SLC33A1	0	0.116239	0.0228357	0.0438359	0.292315	0.0503093	0.04301		SLC33A1	0	-0.00219415	-0.00913464	-0.0430404	-0.0933702	0.00612528	-0.00676363		SLC25A17_+_41215373.23-P1P2	2831	2132	11.4671	11.058
				SLC25A21	Leu	-0.136535		SLC34A1	0	0.020592	-0.000783279	-0.00416944	-0.048485	-0.0113628	-0.0285202		SLC34A1	0	0.0750447	-0.0105781	0.0134363	-0.0181181	-0.0183261	-0.130667		SLC25A53_+_103401658.23-P1P2	2831	2551	11.4671	11.3168
				SLC25A39	Leu	0.153682		SLC34A2	0	0.000621002	0.262393	-1.3826e-05	0.0105113	0.0239383	0.0289886		SLC34A2	0	0.0544232	0.0330191	0.0629	0.0584658	0.0366767	0.124869		SLC9C2_-_173571883.23-P1P2	2832	1932	11.4676	10.9159
				SLC26A8	Leu	0.0397022		SLC34A3	0	0.00165	-0.0111283	0.0133501	-0.00768042	0.00701126	-0.000128237		SLC34A3	0	0.038	0.222661	0.212191	0.0692861	0.0109329	0.00284723		SLC25A25_-_130860811.23-ENST00000373064.5	2833	2466	11.4681	11.268
				SLC29A1	Leu	0.138539		SLC35A1	0	0.40164	0.0649173	0.0776087	0.0209413	0.747518	0.674296		SLC35A1	0	0.0551367	0.000953215	0.00366027	0.00222842	-0.00808217	-0.0153575		SLC10A6_+_87770501.23-P1P2	2835	2221	11.4691	11.117
				SLC38A1	Leu	0.0500803		SLC35A2	0	-0.00384502	-0.0673926	-0.0036936	-0.0020477	0.0586652	0.0174811		SLC35A2	0	0.0506321	0.227111	0.00107185	0.0285962	0.0105313	0.0280699		SLCO2B1_+_74862217.23-P1P2	2835	1761	11.4691	10.7822
				SLC38A3	Leu	0.178824		SLC35A3	0	0.0166964	0.0457796	0.198173	0.0672213	0.0485696	0.014123		SLC35A3	0	0.00785275	0.00463626	0.0428002	0.00127159	0.0371522	0.0100382		SLC3A2_-_62648441.23-P1P2	2837	2573	11.4702	11.3292
				SLC38A4	Leu	-0.111393		SLC35A4	0	-0.043617	0.00956756	-0.000809124	-0.0108184	-0.0277943	-0.000968031		SLC35A4	0	0.0309715	-0.00109804	0.0504591	0.00325079	0.0597667	0.0102211		SLC4A2_-_150756928.23-P1	2838	2528	11.4707	11.3038
				SLC38A5	Leu	0.0997773		SLC35A5	0	-0.017727	-0.00411079	0.0009	-0.0359067	0.0193377	0.0638936		SLC35A5	0	0.172191	0.287586	0.00226	0.0253439	0.0102436	0.0267087		non-targeting_00151	2838	2628	11.4707	11.3597
				SLC39A13	Leu	1.39112		SLC35B1	0	0.235558	0.44682	0.177024	0.444846	0.225064	0.411393		SLC35B1	0	-0.0464046	-0.0280447	-0.0503078	-0.0296537	-0.0469365	0.000124044		SLC25A44_-_156164104.23-P1P2	2841	2279	11.4722	11.1542
				SLC41A3	Leu	0.0538425		SLC35B2	0	0.00360333	0.00163746	0.0230402	0.0213902	0.0269309	0.00199389		SLC35B2	0	0.0190286	0.00837057	0.00369358	0.0721779	-0.101463	-0.00695013		SLC22A31_+_89266543.23-P1P2	2844	2579	11.4737	11.3326
				SLC43A1	Leu	-1.08827		SLC35B3	0	-3.43937e-05	-0.00225807	0.000377	0.0110017	0.0097938	0.000293522		SLC35B3	0	0.0119	0.00588555	0.00644	0.00348498	-0.0230482	0.000927961		SLC35C2_+_44993030.23-P1P2	2844	2480	11.4737	11.2761
				SLC43A2	Leu	-0.336193		SLC35B4	0	0.00248849	0.000595787	0.00863566	0.0237265	0.0338846	0.0312221		SLC35B4	0	0.0284995	8.60497e-05	-0.0513012	0.0346732	0.000156613	0.0102294		SLC38A4_+_47197064.23-P1	2844	1877	11.4737	10.8742
				SLC44A3	Leu	0.00132743		SLC35C1	0	0.0067586	-0.00452543	-0.0626012	-0.0239955	0.0230316	0.0760957		SLC35C1	0	0.352404	0.0909735	0.0490164	0.207176	0.17793	0.08253		ABCA12_+_216003340.23-P1P2	2845	2012	11.4742	10.9744
				SLC44A4	Leu	0.0681874		SLC35C2	0	-0.0198951	-0.00750336	-0.00422498	0.00846477	-0.00635092	0.000123824		SLC35C2	0	0.0134803	0.0561834	0.0153538	0.0305546	0.0228194	0.115431		SLC37A4_+_118901540.23-P1P2	2845	2476	11.4742	11.2738
				SLC47A2	Leu	0.0151445		SLC35D1	0	0.0361998	-0.00316811	0.0355855	-0.00393867	0.0493448	0.000159257		SLC35D1	0	0.010073	0.00643251	0.00416844	0.000249743	0.00354362	-0.0105491		SLC12A6_-_34630179.23-P2	2846	2236	11.4747	11.1267
				SLCO4A1	Leu	0.00952601		SLC35D2	0	-3.1941e-05	0.00602783	0.00462413	0.0365565	0.0228855	0.051488		SLC35D2	0	-0.00149	0.121107	-0.000528107	0.00561717	-0.0232001	-0.00145569		SLC41A3_-_125802596.23-P1P2	2846	2716	11.4747	11.4073
				LETM1	Leu	0.155881		SLC35D3	0	0.0171244	0.0621587	0.00619577	0.00342779	0.061517	0.0191982		SLC35D3	0	0.0333395	0.0250232	0.0405243	0.0192307	0.00196926	0.00757907		non-targeting_00604	2846	1886	11.4747	10.8811
				SFXN1	Leu	-0.0408043		SLC35E1	0	-0.00767497	0.00311446	-0.000114211	0.00787167	-0.00102057	-0.00129798		SLC35E1	0	-0.075387	0.00305321	-0.0905751	0.00525313	-0.0499711	-0.000448394		ABCG8_-_44066255.23-P1P2	2850	2571	11.4767	11.3281
				UCP2	Leu	0.0235185		SLC35E2	0	4.08217e-05	0.00267355	-0.00940107	0.00232908	0.0105527	0.00224247		SLC35E2	0	0.298	0.0249363	0.0274738	0.0785524	0.0593551	0.0239069		SLC9A8_+_48429822.23-P1P2	2853	2647	11.4783	11.3701
				SLC1A2	Phe	0.000100744		SLC35E2B	0	-0.00978685	-0.0192192	-0.0174119	-0.00804025	-0.000895709	-0.000172043		SLC35E2B	0	0.18569	0.0668635	-0.000711431	0.0362196	-0.0206942	-0.000887191		SLC22A31_+_89266693.23-P1P2	2854	2427	11.4788	11.245
				SLC1A3	Phe	0.000331218		SLC35E3	0	-0.0113057	-0.00317363	0.000279557	-0.000768156	-0.00233772	0.00146135		SLC35E3	0	0.0298889	0.00542665	-0.00522617	0.0352464	0.111879	0.0342679		SLC44A1_+_108006986.23-P1P2	2855	2798	11.4793	11.4502
				SLC1A4	Phe	0.0116837		SLC35E4	0	0.020678	0.00665443	0.010202	0.00878584	0.0227046	0.0765402		SLC35E4	0	0.00295212	0.00502299	0.001294	0.00564327	0.0222423	0.0169679		non-targeting_00144	2855	2205	11.4793	11.1066
				SLC1A5	Phe	-0.147814		SLC35F1	0	-0.0241005	0.00135865	-0.0331267	-0.0137335	-0.333473	-0.178692		SLC35F1	0	-0.00281483	-0.0110734	0.00312253	-0.0591415	-0.01347	-0.0070087		SLC25A30_+_45992449.23-P1P2	2858	2839	11.4808	11.4712
				SLC4A7	Phe	0.42963		SLC35F2	0	-0.00170673	0.00849017	-0.00458253	0.00482266	-0.000408805	0.00255296		SLC35F2	0	0.0148734	0.00139396	0.00233233	-0.00078934	-0.00286108	0.00030367		SLC39A10_-_196521978.23-P1P2	2859	2582	11.4813	11.3343
				SLC6A4	Phe	0.0808863		SLC35F3	0	0.0694321	0.00277628	0.00103039	0.0576981	-0.00104172	-0.00535743		SLC35F3	0	0.103071	0.115682	0.134242	0.174238	-0.00221391	0.000204117		RHAG_+_49604359.23-P1P2	2860	2261	11.4818	11.1427
				SLC6A9	Phe	-0.00091777		SLC35F4	0	0.0363	0.00373049	-0.00108036	-0.00155132	0.000175282	0.00274789		SLC35F4	0	0.0278	0.000417629	0.0740896	0.00199551	0.00152891	-0.00432457		SLC15A3_+_60719621.23-P1P2	2862	1843	11.4828	10.8478
				SLC6A14	Phe	0.00824813		SLC35F5	0	-0.0054	-0.026237	-0.00170196	-0.038008	-0.0150767	-0.0397132		SLC35F5	0	0.00926	0.00967129	0.00834555	0.00173653	-0.0147531	-0.0160793		ABCC9_+_22093937.23-P1P2	2863	2599	11.4833	11.3437
				SLC7A1	Phe	-0.0725321		SLC35F6	0	-0.0110551	1.61852e-05	0.00191281	0.00476746	-0.00822906	0.00121139		SLC35F6	0	0.0334005	0.00029	0.0383402	0.2327	-0.000932575	0.0115111		SLC9A4_+_103089776.23-P1P2	2864	2019	11.4838	10.9794
				SLC7A2	Phe	0.0137961		SLC35G1	0	0.0169942	0.000320757	-0.0111941	0.00380392	-0.00159172	0.00414257		SLC35G1	0	0.0254022	0.00297967	-0.00409091	0.0970446	4.82986e-05	0.000470715		SLC7A6_-_68298486.23-P1P2	2865	2787	11.4843	11.4445
				SLC7A3	Phe	-0.0103313		SLC35G2	0	0.0266	-0.0145802	-0.00917	0.0134325	0.000229948	0.00439529		SLC35G2	0	0.0344	0.00473251	0.0459	0.000920914	-0.00842631	-0.0129541		SPNS3_+_4337407.23-P1P2	2866	2145	11.4848	11.0668
				SLC7A5	Phe	2		SLC36A1	0	-0.0084154	-0.0281864	0.00697475	0.00845452	0.00165712	-0.00225199		SLC36A1	0	-0.00793881	-0.013916	0.00758331	0.0186706	-0.0279741	-0.0101792		SLC7A13_+_87242453.23-P1P2	2869	2071	11.4863	11.0161
				SLC7A6	Phe	0.0085435		SLC36A2	0	0.00141676	0.00194523	-0.00308	-0.00519264	0.0228867	0.00117953		SLC36A2	0	0.00273525	0.0032724	0.00642	0.00979955	0.00940433	0.000713009		SLC38A7_-_58718425.23-P1P2	2870	2597	11.4868	11.3426
				SLC7A7	Phe	-0.000215588		SLC36A3	0	-0.046602	-0.0769084	-0.035005	-0.135464	-0.00600332	-0.00667762		SLC36A3	0	0.106367	0.0181313	0.0120782	0.0258102	-0.00120408	-0.0111851		SLC9C1_-_112012991.23-P1P2	2870	2270	11.4868	11.1485
				SLC7A11	Phe	0.0650819		SLC36A4	0	0.0102604	0.0176896	0.00160426	0.0567605	0.0872155	0.0512918		SLC36A4	0	0.000425247	0.00320804	0.0106647	0.00153711	0.0515218	0.00403776		SLC4A9_+_139739858.23-P1P2	2871	1987	11.4873	10.9564
				SLC12A2	Phe	0.0742339		SLC37A1	0	0.00148585	0.0224297	-0.000657302	0.000739131	0.010463	0.00830805		SLC37A1	0	0.0596953	0.100368	0.0991286	0.0764582	0.0327909	0.0132831		SLC7A5_+_87902834.23-P1P2	2874	2541	11.4888	11.3112
				SLC16A2	Phe	-0.0032666		SLC37A2	0	0.000285189	-0.000811254	-0.014	-5.81886e-07	1.84022e-05	-0.00123414		SLC37A2	0	0.0344821	0.00658325	0.00323	0.0574	0.0162	0.00919393		non-targeting_00382	2874	1999	11.4888	10.9651
				SLC16A10	Phe	-0.441152		SLC37A3	0	0.00256253	-0.00406493	-0.00025939	0.00836244	-9.27619e-05	-0.000720253		SLC37A3	0	-0.0347916	0.000374651	0.00123623	0.0036103	0.0044	0.0954092		ABCA8_-_66951447.23-P1P2	2875	2065	11.4893	11.0119
				SLC19A1	Phe	0.234		SLC37A4	0	0.00025462	-0.00139038	0.00222183	0.00231656	-0.0208034	0.00723809		SLC37A4	0	0.00643645	0.00409214	0.000703912	0.00131771	0.0638419	0.0193507		SLC17A3_+_25874441.23-P1P2	2875	2250	11.4893	11.1357
				SLC22A11	Phe	-0.33892		SLC38A1	0	0.483175	0.79153	0.270499	0.58545	0.167117	0.687454		SLC38A1	0	-0.0383626	0.0322606	-0.121111	0.0436039	0.0158874	0.052923		SFXN2_+_104474620.23-P1P2	2877	2385	11.4903	11.2198
				SLC25A21	Phe	-0.061154		SLC38A10	0	0.00224757	-0.0105915	-0.000156698	0.00602482	0.0095296	0.0145074		SLC38A10	0	0.00124175	-0.00401033	-0.00372466	-0.0435892	-0.0169246	0.000501673		SLC5A12_-_26743306.23-P1P2	2877	2087	11.4903	11.0272
				SLC25A39	Phe	0.0558392		SLC38A11	0	-0.000368263	-3.1393e-05	-0.000943208	7.4151e-05	-0.0125528	-0.00835747		SLC38A11	0	0.00610719	-0.00115	0.00374332	-0.00383	-0.00725807	-0.0306171		SLC25A34_+_16062831.23-P1P2	2878	2470	11.4909	11.2703
				SLC26A8	Phe	0.187634		SLC38A2	0	0.212918	0.6586	0.643246	0.534102	0.0865008	0.2513		SLC38A2	0	-0.0369847	-0.0222945	-0.473439	-0.0134304	-0.0035334	0.00221521		SLC46A2_-_115652987.23-P1P2	2880	2180	11.4919	11.0901
				SLC29A1	Phe	0.272526		SLC38A3	0	-0.00676	0.012257	6.53628e-05	0.0232306	0.00103801	0.000175432		SLC38A3	0	0.00812	0.0172686	0.000463	-0.0193908	2.01524	2.0839		MFSD11_+_74733739.23-P1P2	2887	2620	11.4954	11.3554
				SLC38A1	Phe	0.0827266		SLC38A4	0	-0.0362649	0.0450007	-0.107442	0.0250512	-0.00141842	0.013407		SLC38A4	0	0.310304	-0.000194699	0.0138499	0.0652253	-0.0181414	-0.0185686		SLC39A4_+_145638974.23-P1	2887	2338	11.4954	11.1911
				SLC38A3	Phe	0.623725		SLC38A5	0	0.970809	0.682091	1.17481	0.851279	0.59159	0.26888		SLC38A5	0	0.0252882	0.00371232	0.00253416	0.00379931	0.561964	0.495929		SLC43A1_-_57282730.23-P1P2	2887	2026	11.4954	10.9844
				SLC38A4	Phe	-0.0393185		SLC38A6	0	0.57	0.549242	0.449002	0.469536	1.32764	1.10317		SLC38A6	0	0.000221611	0.0224556	4.97491e-06	0.00490595	-0.00988648	-0.00689177		SLC4A5_+_74517473.23-P1	2889	1988	11.4964	10.9571
				SLC38A5	Phe	0.254795		SLC38A7	0	0.00252447	0.018682	-0.00749014	0.00409161	0.00115369	0.00512424		SLC38A7	0	0.0170269	0.0600551	0.0128225	-0.0035685	0.0247674	0.0091573		ABCC12_+_48180469.23-ENST00000311303.3	2890	2126	11.4969	11.0539
				SLC39A13	Phe	0.394476		SLC38A8	0	-0.00442963	-0.000429562	-0.00337991	0.0283	0.0149839	0.0722802		SLC38A8	0	0.135695	0.230599	0.0215358	0.0729	-0.000996064	0.0153049		SLC11A2_+_51420102.23-P1	2890	2602	11.4969	11.3454
				SLC41A3	Phe	0.00992319		SLC38A9	0	0.00138245	-0.000703	0.000392	0.0103004	-0.00638065	-0.0020975		SLC38A9	0	0.0151224	0.000619	0.0121	-0.015895	-0.00134122	-0.00122368		SLC10A1_+_70263715.23-P1P2	2893	1981	11.4984	10.952
				SLC43A1	Phe	-0.90966		SLC39A1	0	0.00138932	0.000807636	0.0484401	0.0231927	0.00125448	-0.000179756		SLC39A1	0	0.00243059	0.00285901	0.0244443	0.0148186	0.163839	0.133246		SLC7A3_-_70150883.23-P1P2	2895	2590	11.4993	11.3387
				SLC43A2	Phe	-0.215928		SLC39A10	0	1.90191	1.00351	3.30663	3.06591	2.67733	1.70546		SLC39A10	0	0.148109	0.151615	0.0376102	0.0870928	0.0533546	0.0231673		ABCA8_-_66951372.23-P1P2	2898	1945	11.5008	10.9256
				SLC44A3	Phe	0.0037264		SLC39A11	0	0.0109111	0.00153751	0.00349346	0.00534	0.00252962	9.07708e-05		SLC39A11	0	0.000337437	0.0292799	0.0262568	0.0361	0.0177422	0.174		SLC11A2_+_51402702.23-P2	2898	1891	11.5008	10.8849
				SLC44A4	Phe	0.104492		SLC39A12	0	0.058473	-0.16082	-0.00336312	-0.000277275	-0.00132865	0.0010866		SLC39A12	0	-0.157415	-0.0182179	-0.0449604	-0.0627332	-0.00547996	-0.0128805		SLC5A12_-_26743483.23-P1P2	2904	1996	11.5038	10.9629
				SLC47A2	Phe	0.0941314		SLC39A13	0	0.000376442	0.00718825	0.000120201	0.0198269	-0.163117	-0.11587		SLC39A13	0	1.00144	0.913575	1.43004	1.30856	0.597692	0.88862		SLC4A5_-_74590056.23-P2	2905	2942	11.5043	11.5226
				SLCO4A1	Phe	0.00348808		SLC39A14	0	0.0499653	0.00335321	0.005102	0.00865929	0.00809427	0.00914615		SLC39A14	0	0.11168	0.0335727	0.0478059	0.340149	0.00669069	0.0558371		ABCA9_-_67057012.23-P1P2	2908	1980	11.5058	10.9513
				LETM1	Phe	0.00299311		SLC39A2	0	0.063013	-0.0611813	-0.000933266	0.000802516	-0.00162994	-0.051642		SLC39A2	0	0.0193304	0.00263987	0.00788951	-0.0829734	9.51504e-05	0.000224802		SLCO1B3_-_20964118.23-P1P2	2909	1820	11.5063	10.8297
				SFXN1	Phe	-0.0505211		SLC39A3	0	0.0246117	0.101042	-0.0210417	0.081572	0.0273734	0.158429		SLC39A3	0	0.0388736	0.08058	0.269825	0.159008	-0.00391076	7.60205e-05		MFSD11_+_74734143.23-P1P2	2910	2513	11.5068	11.2952
				UCP2	Phe	0.0561187		SLC39A4	0	-0.014402	0.0848031	0.00166	0.0506499	0.00414954	0.0472071		SLC39A4	0	-0.00160648	0.0029518	0.00511	5.35058e-05	-0.000468714	0.00579014		SLC16A7_+_59989849.23-P1P2	2911	2599	11.5073	11.3437
				SLC1A2	Ile	0.00807013		SLC39A5	0	-0.00596072	-0.000258903	-0.0339058	0.00335987	-0.0128873	-0.00969706		SLC39A5	0	0.00308855	-0.00905067	8.36887e-05	-0.00663859	-0.0804612	-0.099323		SLC25A38_+_39425122.23-P1P2	2915	2287	11.5093	11.1592
				SLC1A3	Ile	-0.00308505		SLC39A6	0	0.00107393	0.000105742	-0.0199359	0.00121438	-0.00405375	0.00477925		SLC39A6	0	0.00504164	0.00118247	0.0191087	-0.0154632	0.00936984	0.0307008		non-targeting_00242	2926	2063	11.5147	11.0105
				SLC1A4	Ile	0.000457396		SLC39A7	0	0.0197857	0.216612	0.0158132	0.226053	0.0863665	0.307721		SLC39A7	0	0.0132818	0.000884226	-0.00663726	-0.00989421	-0.0873975	-0.0108195		ABCC12_-_48180442.23-ENST00000311303.3	2927	2172	11.5152	11.0848
				SLC1A5	Ile	-0.0335949		SLC39A8	0	0.0165651	0.00287402	-0.00759476	-0.0092412	0.0116083	0.00390087		SLC39A8	0	-0.00582178	-0.075717	0.00610169	7.63089e-05	-0.000255127	-0.0556046		SLC28A2_+_45544884.23-P1P2	2927	2007	11.5152	10.9708
				SLC4A7	Ile	0.272929		SLC39A9	0	1.45627	1.02615	1.34105	1.05956	1.42653	0.750865		SLC39A9	0	0.00124655	0.00032723	0.0849507	0.0150663	-0.00578442	-0.0382867		SLC17A1_+_25832220.23-P1P2	2928	2313	11.5157	11.1755
				SLC6A4	Ile	0.286743		SLC3A1	0	-0.0332842	-0.0070901	0.000153678	-0.00950941	-0.0490777	-0.123196		SLC3A1	0	0.0019333	0.0028011	0.00483808	0.150512	0.00681542	0.00111728		non-targeting_00034	2928	2387	11.5157	11.221
				SLC6A9	Ile	0.10901		SLC3A2	0	0.0134032	-0.000593667	0.00718047	2.53913e-05	0.00197239	-0.00328771		SLC3A2	0	0.127432	0.126964	0.000109099	0.00977	0.119731	0.252619		SLC28A2_-_45544476.23-P1P2	2932	1923	11.5177	10.9091
				SLC6A14	Ile	0.00706076		SLC40A1	0	-0.00860131	-0.100771	0.0292121	-0.0675962	0.0976036	-0.0695453		SLC40A1	0	-0.0844616	0.018027	-0.22705	-0.0432212	-0.0805688	-0.0197169		SLC52A1_-_4938754.23-P1P2	2932	2645	11.5177	11.3691
				SLC7A1	Ile	-9.72e-05		SLC41A1	0	0.0056466	0.0039235	-0.00303588	0.0157585	0.0169987	0.0195569		SLC41A1	0	-0.00249129	0.00938255	0.00833183	0.0174284	0.00138915	0.0119219		ABCA9_-_67056810.23-P1P2	2934	1903	11.5187	10.8941
				SLC7A2	Ile	0.000246057		SLC41A2	0	-0.00546632	0.0224269	0.00195534	-0.000240499	-0.0131103	-0.000545387		SLC41A2	0	0.0290906	0.0921562	0.0107233	0.282161	0.123839	0.431024		ABCC11_+_48281160.23-P2	2936	2079	11.5196	11.0217
				SLC7A3	Ile	-0.134255		SLC41A3	0	-0.000229	-0.000242082	-0.0103322	-0.000900779	0.0115671	0.00660038		SLC41A3	0	0.0123	0.0621341	0.465445	0.195336	0.0317353	0.0624858		ABCB10_+_229694285.23-P1P2	2939	2194	11.5211	11.0993
				SLC7A5	Ile	2		SLC43A1	0	-0.134349	-0.374944	-0.230593	-0.335571	0.000555762	0.000903247		SLC43A1	0	0.129301	0.415637	0.274499	0.425456	-1.14457	-1.00355		SLC6A14_-_115567788.23-P1P2	2939	2837	11.5211	11.4702
				SLC7A6	Ile	0.00110517		SLC43A2	0	0.000710523	0.00162786	0.000996651	0.000170899	0.0662343	0.0301792		SLC43A2	0	0.0157774	0.0345461	0.255663	0.558771	-0.424869	-0.425689		LETM2_+_38261947.23-P2	2944	2897	11.5236	11.5003
				SLC7A7	Ile	0.0288088		SLC43A3	0	-0.000880522	0.0102	-0.0151852	0.0216723	0.00414274	0.101502		SLC43A3	0	-0.0170708	0.00241	0.00531486	0.00984354	-0.280599	-0.0889783		SLC3A2_-_62648636.23-P1P2	2944	2391	11.5236	11.2234
				SLC7A11	Ile	0.000489072		SLC44A1	0	0.0127005	0.0397317	0.00328949	0.00126371	0.108332	0.0857488		SLC44A1	0	0.112351	0.223021	0.000901419	0.0349514	0.0185377	0.166913		SLC6A18_-_1225516.23-P1P2	2946	2591	11.5245	11.3393
				SLC12A2	Ile	0.0914968		SLC44A2	0	0.00473513	0.00107283	-0.0197284	0.000645323	0.0149306	0.0572581		SLC44A2	0	0.0730317	0.00950773	0.0359596	0.233475	-0.00175802	-0.0079947		non-targeting_00130	2947	2510	11.525	11.2935
				SLC16A2	Ile	-0.118318		SLC44A3	0	0.0098	-0.00212	-0.0105515	-0.0041557	0.000442533	-0.00168919		SLC44A3	0	0.00138	0.144	-0.0189308	0.112349	0.0109154	0.056454		ABCB5_+_20687218.23-P1P2	2949	2438	11.526	11.2515
				SLC16A10	Ile	-0.185068		SLC44A4	0	4.02166e-05	0.00347831	-0.0158073	-0.0144651	-0.0484555	-0.0032889		SLC44A4	0	0.0466	0.00997071	0.000169984	0.105105	0.43669	0.191153		SLC13A1_+_122839639.23-P1P2	2953	1987	11.528	10.9564
				SLC19A1	Ile	0.141259		SLC44A5	0	0.133981	0.0634757	0.0195523	0.127173	0.000133489	1.02242e-05		SLC44A5	0	0.088972	0.426268	0.0147806	0.0893798	0.0266349	0.0206		SLC37A4_+_118901519.23-P1P2	2954	2664	11.5285	11.3794
				SLC22A11	Ile	-0.0813525		SLC45A1	0	6.83147e-05	-0.0150713	-0.00404761	0.000217129	-3.37028e-05	1.47787e-06		SLC45A1	0	0.0128	0.0284449	-0.00764808	-0.00640824	0.0557	0.0269		SLC2A1_+_43424263.23-P1P2	2957	2739	11.5299	11.4194
				SLC25A21	Ile	-0.0421425		SLC45A2	0	0.00988021	0.0202792	0.00259732	0.0389897	-0.00554752	0.00594536		SLC45A2	0	0.00468271	0.0769739	-0.0103361	0.0999965	0.00224821	0.0129323		ABCA3_+_2390611.23-P1P2	2964	2264	11.5333	11.1447
				SLC25A39	Ile	0.137457		SLC45A3	0	3.4e-05	0.0177916	-6.5e-05	0.0561912	-0.000172418	0.0534049		SLC45A3	0	-0.0116	-0.00212877	-0.0308	0.0641816	-0.0247727	-0.00454072		SLC28A1_+_85428130.23-P1	2964	2622	11.5333	11.3565
				SLC26A8	Ile	0.0777776		SLC45A4	0	0.00615085	0.00527705	-0.00132872	0.0203947	9.11653e-05	0.00445017		SLC45A4	0	-0.0151507	-0.335851	-0.00234014	-0.00825358	-0.000523	-0.0246484		SLC25A42_-_19174863.23-P1P2	2967	1884	11.5348	10.8796
				SLC29A1	Ile	0.138593		SLC46A1	0	0.000429934	0.000969211	0.049633	0.00123165	0.0222069	0.0450584		SLC46A1	0	-0.0250853	0.000326311	0.00196115	0.21931	-0.0037116	0.0123017		ABCC11_+_48278130.23-P1	2968	2451	11.5353	11.2592
				SLC38A1	Ile	-0.00608833		SLC46A2	0	-0.11459	-0.0959	-0.0425906	-0.0483187	-0.0660599	-0.00117572		SLC46A2	0	0.0744547	0.0438	0.0243051	0.0465912	0.00119686	0.000575184		SLCO5A1_+_70747182.23-P2	2972	2329	11.5372	11.1855
				SLC38A3	Ile	0.0686073		SLC46A3	0	-0.0253046	-0.0220555	-0.00335418	-0.0150371	-0.0126852	-0.00477048		SLC46A3	0	-0.00381369	-0.0129728	-0.0012381	0.0259496	-0.000437104	0.00713558		non-targeting_00520	2972	2749	11.5372	11.4247
				SLC38A4	Ile	-0.00911866		SLC47A1	0	0.0452886	-3.04453e-05	-0.0138506	0.000247453	0.00879008	0.0056884		SLC47A1	0	0.0395525	-0.0334	0.010861	0.0314557	-0.0631055	-0.0204927		SLC39A8_+_103266598.23-P1P2	2973	2266	11.5377	11.1459
				SLC38A5	Ile	0.275987		SLC47A2	0	0.0138771	-0.00105715	0.0167035	0.0577465	-3.56179e-05	-8.66304e-05		SLC47A2	0	0.00176601	0.00143842	0.355308	0.492835	0.0038	0.00305		SLC9A4_-_103089768.23-P1P2	2973	2328	11.5377	11.1849
				SLC39A13	Ile	1.24486		SLC48A1	0	-0.0293417	-0.0673003	0.0101848	0.00297837	0.078936	0.0816437		SLC48A1	0	-0.0563722	0.00206493	-0.113078	-0.0621771	-0.0744365	-0.0127885		SLC10A5_-_82607079.23-P1P2	2974	1955	11.5382	10.933
				SLC41A3	Ile	0.134515		SLC4A1	0	0.212748	0.00229725	0.0185851	-2.17368e-05	0.0186339	4.57545e-05		SLC4A1	0	4.81426e-05	-0.0123387	0.00798711	0.00432	0.0187159	0.00441		SLC7A11_+_139163483.23-P1P2	2974	2120	11.5382	11.0498
				SLC43A1	Ile	0.216704		SLC4A10	0	-0.000277095	-0.00590317	-0.00196	-0.072687	0.000226943	-0.0306945		SLC4A10	0	0.336555	0.160787	0.117	0.0155719	0.285526	0.204967		SLC9A9_+_143566988.23-P1P2	2974	2929	11.5382	11.5162
				SLC43A2	Ile	0.0156811		SLC4A11	0	-0.00821862	0.045828	-0.00381578	0.0148035	-6.96211e-05	0.104087		SLC4A11	0	-0.0515287	0.0177356	0.000519541	0.00955466	0.00261	0.00763008		SLC2A2_-_170744489.23-P1P2	2977	2655	11.5396	11.3745
				SLC44A3	Ile	0.0100147		SLC4A1AP	0	-0.146455	0.00466851	-0.0864072	0.0122929	-0.428685	-0.224534		SLC4A1AP	0	-0.0975779	-0.00736919	0.000230988	-0.0391899	4.85848e-05	0.00024727		SLC6A8_-_152953397.23-P1P2	2978	2571	11.5401	11.3281
				SLC44A4	Ile	0.238971		SLC4A2	0	0.796886	0.389981	0.0902049	0.0944275	1.3517	1.21004		SLC4A2	0	-0.0632304	-0.00967809	-0.0389157	-0.122672	-0.29469	-0.226477		SLC10A6_-_87770496.23-P1P2	2979	2155	11.5406	11.0735
				SLC47A2	Ile	0.0175656		SLC4A3	0	0.271235	0.00172838	0.0129929	0.109582	0.181964	0.404699		SLC4A3	0	-0.00222896	0.0716668	0.00536197	0.0183403	0.0110916	0.0121681		SLC25A5_-_118602790.23-P1P2	2979	2311	11.5406	11.1743
				SLCO4A1	Ile	0.0223149		SLC4A4	0	-4.33e-05	4.21896e-05	-0.253876	0.00566	-0.000117057	0.178896		SLC4A4	0	0.0207	0.0189	0.0181788	0.0188	0.00856599	0.00772986		SLC12A5_-_44658102.23-P2	2981	2514	11.5416	11.2958
				LETM1	Ile	0.0948193		SLC4A5	0	-0.00424052	-0.0152417	-0.0167144	-0.00961764	0.0153882	-0.0247067		SLC4A5	0	0.25311	-0.0103696	0.184148	-0.000690647	-0.00321814	-0.000613195		SLC27A3_-_153748163.23-P1P2	2981	2862	11.5416	11.4828
				SFXN1	Ile	-0.00274257		SLC4A7	0	-1.27959	-0.859134	-0.301705	-0.115926	-0.444357	-0.362033		SLC4A7	0	0.272278	0.122748	0.271861	0.195252	0.523482	0.592939		SLC34A1_+_176811586.23-P1	2982	2669	11.5421	11.3821
				UCP2	Ile	0.101464		SLC4A8	0	-0.00461206	-0.00646	-0.0141328	-0.0839605	-0.00923835	-0.00435107		SLC4A8	0	0.0143851	0.0256	-0.00144674	0.195156	0.00118814	0.0048599		SLC7A11_+_139163382.23-P1P2	2984	2130	11.543	11.0566
				SLC1A2	Val	-7.54e-05		SLC4A9	0	0.0163391	-0.0368416	-0.0199058	-0.0267527	0.00208507	-0.0133466		SLC4A9	0	0.00480232	0.0121561	0.00804622	-0.0792165	0.000616238	-0.0118132		NIPA2_+_23034371.23-P1P2	2987	2295	11.5445	11.1643
				SLC1A3	Val	-0.0397178		SLC50A1	0	0.00216484	-0.00396028	-0.0144816	0.000124398	0.0172639	0.0273319		SLC50A1	0	-0.0223922	0.000510503	0.00101627	-0.0407728	-0.00294509	0.000326648		SLC10A7_-_147443054.23-P1P2	2987	2489	11.5445	11.2814
				SLC1A4	Val	0.0669689		SLC51A	0	3.21011e-05	-0.0109298	-0.061102	0.00106492	-0.00749897	0.00217058		SLC51A	0	-0.0286	0.0032954	-0.0548102	0.000157457	-0.0154749	-0.00404538		SLC22A17_+_23821906.23-P1P2	2992	2610	11.5469	11.3498
				SLC1A5	Val	0.0175401		SLC51B	0	-0.0340548	-0.0538563	0.00716579	-0.00120065	-0.0237432	-0.0235987		SLC51B	0	0.167145	0.0655592	0.118486	0.0268327	0.00107423	0.01284		SLC23A3_-_220034693.23-P1P2	2997	2820	11.5493	11.4615
				SLC4A7	Val	0.230809		SLC52A1	0	-0.0121171	0.00617423	0.00246143	0.0798857	-0.0158661	0.00120585		SLC52A1	0	0.0217105	0.0603986	0.0194468	0.000780287	0.00266217	0.00141852		SLC8A3_-_70655447.23-P1P2	2998	2595	11.5498	11.3415
				SLC6A4	Val	0.298195		SLC52A2	0	0.0548749	0.0178159	0.0595131	0.0037662	0.106794	0.0332264		SLC52A2	0	-0.00270667	0.0339355	0.0283236	-0.0915292	0.00664286	0.00374441		SLC12A8_-_124931375.23-ENST00000469902.1	2999	3041	11.5503	11.5703
				SLC6A9	Val	0.0119323		SLC52A3	0	-0.0421656	-0.0278689	-0.127033	0.00146	-0.0437833	-0.0105098		SLC52A3	0	1.93719e-05	0.00245176	-0.0102562	-0.00169	0.00348511	0.00448042		ABCB9_-_123450818.23-P1	3000	2686	11.5507	11.3912
				SLC6A14	Val	0.171821		SLC5A1	0	-0.00115499	-6.11794e-05	0.00332575	0.147959	-0.00320673	0.000183937		SLC5A1	0	0.213568	0.0373	0.0943533	0.0447337	0.0249358	0.00392907		SLC9C1_-_112012987.23-P1P2	3001	2336	11.5512	11.1898
				SLC7A1	Val	0.02621		SLC5A10	0	-0.00976801	-0.00325996	-0.024873	-0.00228	-0.000371961	-0.00299048		SLC5A10	0	0.0185146	0.0109858	-0.0108912	0.00595	-0.0140986	0.000773036		non-targeting_00316	3002	2469	11.5517	11.2697
				SLC7A2	Val	0.0425774		SLC5A11	0	0.00104759	0.00708665	-0.00522384	0.149059	0.00497382	0.00481336		SLC5A11	0	0.261793	0.0296477	0.0478372	0.131766	0.00515189	0.004238		non-targeting_00054	3003	2808	11.5522	11.4553
				SLC7A3	Val	-0.312802		SLC5A12	0	-0.0377965	-0.0412384	-0.176636	0.0197962	-0.0105967	0.0265865		SLC5A12	0	0.00639866	0.0659082	0.185588	-0.00220266	-0.0149382	-0.0924541		LETM2_+_38244239.23-P1	3005	2937	11.5531	11.5201
				SLC7A5	Val	2		SLC5A2	0	-0.00317556	-0.00277243	-0.0667507	0.024935	-0.00615763	0.0180223		SLC5A2	0	-0.060713	-0.0322599	-0.0750821	-0.0527256	-0.0471738	-0.00835298		SLC37A4_+_118901537.23-P1P2	3007	2719	11.5541	11.4089
				SLC7A6	Val	0.000865072		SLC5A3	0	3.63759	2.86198	3.18369	3.17953	4.87049	3.31419		SLC5A3	0	0.014604	0.106128	6.92847e-06	0.0188889	0.00127919	0.012608		SLC25A13_-_95951332.23-P1P2	3008	2982	11.5546	11.5421
				SLC7A7	Val	0.182378		SLC5A4	0	0.0438244	-0.0344955	0.0199	-0.00182	-0.00304043	-0.022264		SLC5A4	0	-0.00137641	0.00721551	0.00115	0.0287	0.00969127	0.0449614		SLC5A9_-_48688614.23-P1P2	3008	2237	11.5546	11.1273
				SLC7A11	Val	0.00902619		SLC5A5	0	-0.00338	0.014	-0.000436147	-0.00881101	0.00173431	-3.93595e-05		SLC5A5	0	0.0548	0.0092	0.00768993	-0.00884009	-0.000586193	-0.00872		SLC6A13_-_371856.23-P1P2	3012	2291	11.5565	11.1618
				SLC12A2	Val	0.0797344		SLC5A6	0	0.0309012	-0.129	0.0072402	0.00894883	0.127709	0.00634974		SLC5A6	0	0.00352734	0.0342	-0.102603	0.00364574	-0.0327943	-0.000138569		SLC9A1_-_27481140.23-P1P2	3012	2429	11.5565	11.2461
				SLC16A2	Val	-0.0855507		SLC5A7	0	0.00121807	0.00904296	0.00827585	0.00264	0.0204738	0.0120064		SLC5A7	0	0.035964	0.0874529	0.0557944	-0.000493	0.0698961	0.0168571		SLC51A_-_195943437.23-P1P2	3013	2967	11.557	11.5348
				SLC16A10	Val	-0.713098		SLC5A8	0	0.0125052	0.00179372	0.0107363	0.0280738	0.0146474	0.0534072		SLC5A8	0	-0.00528122	0.00681179	0.00168153	-0.00854231	0.0311314	0.0183479		non-targeting_00621	3013	2544	11.557	11.3129
				SLC19A1	Val	0.0183035		SLC5A9	0	0.00053219	0.000515501	-0.0147699	0.000512101	-8.51217e-05	-0.000832795		SLC5A9	0	0.00132421	0.000666781	0.000876591	0.00461503	-0.00815	-0.00137732		SLC18B1_+_133119412.23-P1P2	3015	2639	11.5579	11.3658
				SLC22A11	Val	-0.00180551		SLC6A1	0	0.0469	-0.0103	6.34e-06	0.00052758	0.0621408	0.0247257		SLC6A1	0	0.00205	0.00726	-0.0096	0.00325549	-0.00532952	-0.000925762		MPC2_+_167905185.23-P1P2	3016	2798	11.5584	11.4502
				SLC25A21	Val	0.00488897		SLC6A11	0	0.00648587	0.126644	0.033003	0.186798	-0.0259901	0.0169925		SLC6A11	0	-0.0294778	0.00365566	-0.0261447	0.000389383	-0.0492628	-0.0314418		SLC8A2_+_47974981.23-P1P2	3017	2863	11.5589	11.4833
				SLC25A39	Val	0.051794		SLC6A12	0	-0.00338633	0.0222454	0.0256029	0.0168441	0.0168276	0.0558335		SLC6A12	0	0.00517261	0.179605	0.00707546	-0.000290803	-0.00218511	7.02078e-05		SLC5A2_-_31494677.23-P1	3022	2359	11.5613	11.204
				SLC26A8	Val	0.132069		SLC6A13	0	0.00294535	-0.113331	-0.00907019	-0.0156206	0.0156558	-0.0191874		SLC6A13	0	0.0334241	0.0465037	0.0145783	0.0604085	0.000484034	0.00117469		SLC14A1_+_43304140.23-P1P2	3023	2674	11.5618	11.3848
				SLC29A1	Val	0.149408		SLC6A14	0	-0.00282	-0.0079598	-0.0148998	0.00357	-0.0157471	-0.00126676		SLC6A14	0	0.139	0.324717	0.206334	0.97	0.0040365	0.0225886		ABCC1_-_16044002.23-P1P2	3025	2815	11.5627	11.4589
				SLC38A1	Val	0.00947984		SLC6A15	0	-0.00716121	-0.00370191	0.000584231	0.000234499	-0.000314341	-0.00672833		SLC6A15	0	-0.0222448	-0.00224857	-0.000903361	0.170195	-0.0126143	0.0165299		SLCO1B7_+_20968865.23-ENST00000554957.1	3025	1901	11.5627	10.8925
				SLC38A3	Val	0.0265911		SLC6A16	0	-0.00195455	-0.00212869	-0.00169204	-0.00575	-0.0514174	-0.118719		SLC6A16	0	0.00232859	0.0242648	0.000913743	-0.000295	0.0025182	0.0207471		SLC3A1_-_44502887.23-P1P2	3026	2712	11.5632	11.4051
				SLC38A4	Val	0.000128482		SLC6A17	0	-0.00926091	0.0066518	0.000186343	-0.000275311	-0.0537286	8.18558e-05		SLC6A17	0	0.036332	0.000771029	0.00999101	0.000777828	0.126699	0.036		SLC22A14_-_38323808.23-P1P2	3027	2487	11.5637	11.2802
				SLC38A5	Val	0.0231379		SLC6A18	0	0.0197279	0.000211	8.24e-05	-0.00522052	-0.000885525	-0.010119		SLC6A18	0	0.0121501	0.102	0.0117	0.288094	4.36651e-05	0.0412689		SLCO1A2_+_21477188.23-P1P2	3027	2044	11.5637	10.9972
				SLC39A13	Val	1.60986		SLC6A19	0	-0.00316847	0.00782143	-0.01089	0.00159278	0.000191539	0.00039458		SLC6A19	0	0.00774399	0.000122671	0.00120014	0.0645385	-0.0118215	0.0106267		SLC1A4_+_65216715.23-P1P2	3028	2382	11.5641	11.218
				SLC41A3	Val	0.0499382		SLC6A2	0	1.5899e-05	0.111795	0.00433374	0.00713564	0.000690985	0.00907329		SLC6A2	0	0.00328	0.0021692	0.00203561	0.00558369	0.000906357	0.00913059		SLC8A1_+_40679074.23-P1	3029	2089	11.5646	11.0286
				SLC43A1	Val	1.61094		SLC6A20	0	0.00573036	0.00719874	0.00691316	0.012982	0.00210284	0.00506399		SLC6A20	0	0.0206959	0.0144747	0.0258965	-0.00826488	0.0235454	0.00662		SLC9C2_-_173572017.23-P1P2	3032	2830	11.5661	11.4666
				SLC43A2	Val	0.0497607		SLC6A3	0	8.04379e-05	-0.000118846	0.00194335	0.000878997	0.00340697	-0.000367232		SLC6A3	0	0.0895	0.0760794	0.000749715	0.000550181	0.00173755	0.00768698		SLC16A13_+_6939569.23-P1P2	3035	2467	11.5675	11.2685
				SLC44A3	Val	0.000827218		SLC6A4	0	0.00107055	-0.000168501	0.00101681	-0.0132159	0.00594087	0.00528446		SLC6A4	0	0.143366	0.147514	0.0782221	4.58814e-05	0.0855085	0.0194495		SLC5A2_-_31499278.23-P2	3035	2799	11.5675	11.4507
				SLC44A4	Val	0.27571		SLC6A5	0	0.036839	-0.0208591	0.00502693	3.52635e-05	0.00259071	-0.0116133		SLC6A5	0	-0.127682	0.0699351	0.000393844	-0.00372	0.00170647	0.000487834		SLC45A2_+_33984705.23-P1P2	3037	2767	11.5684	11.4341
				SLC47A2	Val	0.00116886		SLC6A6	0	0.108	-0.000500653	0.000478353	-0.0120267	-0.000317824	-0.0486887		SLC6A6	0	0.0477	0.00698797	0.123937	0.102949	-0.00279138	0.0062391		ABCF1_+_30539238.23-P1	3039	2174	11.5694	11.0861
				SLCO4A1	Val	0.06098		SLC6A7	0	0.000682	-0.0846246	0.00465605	-0.0257922	0.010802	-0.00460069		SLC6A7	0	0.033	-0.00598562	-0.0654108	0.000403496	-0.111777	-0.0146184		SLC2A7_-_9086240.23-P1P2	3041	2241	11.5703	11.1299
				LETM1	Val	0.0703007		SLC6A8	0	-0.000497404	-0.125	-0.0739866	-5.36888e-05	-5.33342e-06	0.011073		SLC6A8	0	0.0080047	0.0282	-0.000661123	0.0235	-0.000179	0.000628973		ABCB5_-_20687157.23-P1P2	3045	2067	11.5722	11.0133
				SFXN1	Val	-0.0347724		SLC6A9	0	0.0227987	0.000104369	-0.0182537	-0.00603523	0.0159366	-0.000104331		SLC6A9	0	0.0846625	-0.0159567	-0.00471595	0.000604099	0.10808	0.135052		SLC27A2_+_50474692.23-P1P2	3045	2067	11.5722	11.0133
				UCP2	Val	0.0432676		SLC7A1	0	-3.49636	-3.64624	-2.91903	-2.46288	0.472898	0.543845		SLC7A1	0	2.78525	4.25767	4.92944	4.13125	-1.95071e-05	0.0017985		SLC25A34_+_16062844.23-P1P2	3047	2765	11.5732	11.4331
				SLC1A2	Met	-0.00917139		SLC7A10	0	-0.0227	-0.164168	-0.0694336	-0.0614395	-0.0030283	-0.00562302		SLC7A10	0	0.00441	0.000912293	0.000427881	-0.00814652	-0.0141905	0.000337477		SLC30A6_+_32391146.23-P1P2	3047	2436	11.5732	11.2503
				SLC1A3	Met	0.0223374		SLC7A11	0	0.0227478	-0.0107119	0.0135	0.0213807	-0.00534081	-0.1504		SLC7A11	0	-0.000277798	0.00191845	0.0106	0.00556306	0.0266714	0.00378432		SLC10A1_-_70264008.23-P1P2	3049	2333	11.5741	11.188
				SLC1A4	Met	0.000712192		SLC7A13	0	-0.0131129	-0.000130864	0.0012	0.000848708	0.0242058	0.00339146		SLC7A13	0	0.191366	0.117921	0.19	0.113219	0.0589756	0.0351235		ABCF2_+_150924048.23-P1P2	3050	2840	11.5746	11.4717
				SLC1A5	Met	0.0208691		SLC7A14	0	-0.0187988	-0.0648088	-0.029277	-0.00110896	-0.0827735	-0.0996833		SLC7A14	0	0.106891	0.111484	0.0234806	0.00121148	-0.000108501	-0.00234659		non-targeting_00022	3051	2723	11.5751	11.411
				SLC4A7	Met	0.000105323		SLC7A2	0	0.0591884	-0.00208952	0.000261039	-0.000252244	0.00131516	0.0130606		SLC7A2	0	5.27533	4.34666	7.27756	7.17236	0.000867961	0.00599762		ABCC12_-_48180314.23-ENST00000311303.3	3052	2353	11.5755	11.2003
				SLC6A4	Met	-0.000422206		SLC7A3	0	0.0316053	0.0628957	0.00230086	0.00168772	0.475837	0.273631		SLC7A3	0	8.47497	8.61362	5.23737	5.10271	-0.082004	-0.023121		ABCG2_-_89079785.23-P1P2	3054	2358	11.5765	11.2033
				SLC6A9	Met	0.000412968		SLC7A4	0	0.00777101	0.0498415	0.00606473	0.0117322	-0.000300394	0.00149554		SLC7A4	0	0.101771	0.181571	0.192304	0.492988	-0.108769	-0.0455947		SLC17A8_+_100751043.23-P1P2	3054	2392	11.5765	11.224
				SLC6A14	Met	0.00313678		SLC7A5	0	0.0206338	0.121568	0.00321746	0.0285279	-3.96184	-3.90051		SLC7A5	0	0.000862449	0.00294238	0.0295366	0.154649	5.71101	5.54952		SLC2A9_-_10023127.23-P1P2	3054	2475	11.5765	11.2732
				SLC7A1	Met	-0.00377925		SLC7A6	0	0.58097	0.243653	-0.973929	-0.468973	0.351196	0.194448		SLC7A6	0	1.68028	1.08202	4.6388	4.0629	0.00147376	0.00632781		ABCC1_-_16043999.23-P1P2	3055	2603	11.577	11.346
				SLC7A2	Met	-0.0121713		SLC7A7	0	-0.00421864	0.00502089	-0.00639075	0.0171635	0.000283416	0.0161714		SLC7A7	0	0.000572697	0.0045599	5.2325	6.28607	0.074574	0.455947		SLC25A31_+_128651621.23-P1P2	3061	2260	11.5798	11.1421
				SLC7A3	Met	-0.52322		SLC7A8	0	-0.00158572	-0.000204017	-1e-05	-0.0192784	-0.00612079	-0.0220981		SLC7A8	0	0.00406698	0.0515931	0.285	0.000657186	0.0124461	0.0266617		SLC16A2_-_73641255.23-P1P2	3062	2474	11.5803	11.2726
				SLC7A5	Met	2		SLC7A9	0	0.00623838	-0.000915106	0.00112102	-0.00678564	0.000191597	-0.00742753		SLC7A9	0	0.00030037	0.097401	0.00461084	0.0247874	-0.00368103	0.000331988		ABCA7_+_1041489.23-P2	3063	2819	11.5807	11.461
				SLC7A6	Met	0.0564614		SLC8A1	0	-0.00224453	-0.00784457	-0.0368461	-0.00929014	-0.0526655	-0.0870394		SLC8A1	0	0.116624	0.0307147	0.0556914	-0.0874336	0.0813087	0.0415587		non-targeting_00512	3063	2342	11.5807	11.1935
				SLC7A7	Met	0.352261		SLC8A2	0	-0.00106073	-0.0143018	0.000267686	0.0699076	0.00508151	0.0373411		SLC8A2	0	0.00167612	0.0803381	-0.00116325	0.0369582	0.024972	0.0895888		SLC26A7_+_92261551.23-P1P2	3065	1996	11.5817	10.9629
				SLC7A11	Met	0.0055061		SLC8A3	0	0.0176	0.063681	0.0581008	0.0592541	0.176889	0.122556		SLC8A3	0	0.0476	0.0253706	0.00974654	-0.0187684	-0.00724695	-0.0201452		SLC19A2_+_169455154.23-P1P2	3066	2231	11.5821	11.1235
				SLC12A2	Met	0.000370013		SLC8B1	0	0.00673984	0.0330044	0.00170623	0.0403832	0.0958211	0.0229845		SLC8B1	0	-0.0795171	0.0674638	0.252041	0.0337025	0.07737	0.032316		SLC25A15_+_41363705.23-P1P2	3066	2732	11.5821	11.4157
				SLC16A2	Met	0.0343138		SLC9A1	0	0.0134589	-0.00147356	0.0021865	-0.000731622	0.0234571	0.0172388		SLC9A1	0	0.00545853	0.000874106	0.00175026	0.312298	-0.196251	-0.215396		SLC25A34_+_16062838.23-P1P2	3067	2317	11.5826	11.178
				SLC16A10	Met	-0.0350491		SLC9A2	0	0.00146218	0.0286428	8.98465e-05	0.00164781	-0.000726486	0.00405514		SLC9A2	0	0.00387308	0.0113503	0.121	0.0244031	0.00545853	0.00233491		SLCO1B3_-_20964122.23-P1P2	3068	2144	11.5831	11.0661
				SLC19A1	Met	0.299767		SLC9A3	0	-0.00443461	-0.00154087	-0.00153201	-2.73754e-05	0.0260098	0.00714628		SLC9A3	0	0.0320601	0.000373279	-0.0819951	-0.000853	-0.0172389	-0.00819871		SLC22A18AS_+_2920483.23-P1P2	3069	2519	11.5836	11.2986
				SLC22A11	Met	0.0151059		SLC9A3R1	0	-0.0264051	0.00215768	-0.0322522	0.014407	-0.0406725	-0.003687		SLC9A3R1	0	0.000187635	0.000312649	-0.00671442	0.000735887	-0.0089974	-0.0274961		SLC5A4_+_32651162.23-P1P2	3070	2517	11.584	11.2975
				SLC25A21	Met	-0.200183		SLC9A3R2	0	0.039308	0.0509684	-0.00320097	0.0422124	0.0084676	0.0956099		SLC9A3R2	0	-0.043155	0.135246	-0.00206566	-0.0195801	-0.0861644	-0.0209385		non-targeting_00047	3070	2381	11.584	11.2174
				SLC25A39	Met	-0.0169767		SLC9A4	0	0.00114011	0.0024085	0.0167902	0.0323422	0.0462896	0.0175242		SLC9A4	0	-0.016026	0.00543203	0.0131098	0.235888	9.36345e-05	0.00213582		non-targeting_00296	3070	2080	11.584	11.0224
				SLC26A8	Met	0.0349195		SLC9A5	0	0.127916	0.00406866	0.0496348	0.0232678	-0.00128302	-0.00421242		SLC9A5	0	0.0577626	0.10035	0.2843	0.0716144	0.0783505	0.123357		non-targeting_00181	3072	2560	11.585	11.3219
				SLC29A1	Met	0.00961576		SLC9A6	0	0.124765	0.0713642	0.075197	0.313819	0.0263446	0.00543305		SLC9A6	0	-0.0311795	0.00699042	-0.224053	0.0100423	-0.0963444	0.000374717		ABCA7_+_1041479.23-P2	3073	2355	11.5854	11.2015
				SLC38A1	Met	-0.0572632		SLC9A7	0	0.0232639	0.0011661	0.00324266	0.0109505	0.0160947	0.0353427		SLC9A7	0	-0.00346417	-0.484441	-0.209268	0.00157481	-0.160425	-0.378974		SLC43A2_+_1531999.23-P1P2	3073	2912	11.5854	11.5078
				SLC38A3	Met	-0.378487		SLC9A8	0	0.0257025	-0.0158534	-0.0119	-2.04384e-06	-2.3832e-07	-6.32723e-05		SLC9A8	0	0.00423482	0.00834215	0.00803	0.00278	-0.0511	-0.0114		non-targeting_00525	3074	2705	11.5859	11.4014
				SLC38A4	Met	-0.0736206		SLC9A9	0	-0.000842529	-0.44506	-0.00541905	-0.089496	-0.0128923	-0.117514		SLC9A9	0	-0.0139038	0.000483508	0.0127581	0.000729434	0.000572951	0.00142504		non-targeting_00679	3074	2133	11.5859	11.0587
				SLC38A5	Met	-0.000512554		SLC9B1	0	-0.00186044	0.008878	-0.00172117	-6.75493e-05	4.69667e-05	0.0214403		SLC9B1	0	0.000637498	0.199504	0.13288	0.00515	-0.0591	-0.0253097		SLC15A5_+_16430555.23-P1P2	3075	1979	11.5864	10.9506
				SLC39A13	Met	0.00759024		SLC9B2	0	0.00754161	0.0783858	0.000600598	0.189712	0.0501293	0.329961		SLC9B2	0	0.00260292	-0.0661082	0.0124217	0.00991022	-0.000105819	-0.0120422		SLC38A2_-_46766538.23-P1P2	3075	2444	11.5864	11.255
				SLC41A3	Met	0.00885413		SLC9C1	0	-0.0425925	-0.17957	-0.0492014	-0.00600874	-0.019251	-0.00477017		SLC9C1	0	0.00892926	0.0461951	0.00230442	0.00054148	0.000612498	0.0329913		SLC29A1_-_44191317.23-P1	3077	2687	11.5873	11.3918
				SLC43A1	Met	5.74e-05		SLC9C2	0	-0.0161742	-0.0152077	-0.00296994	-0.015301	0.00249323	-0.000168966		SLC9C2	0	-0.0148646	-0.0187197	0.000195303	0.0443068	-0.04688	0.00353826		SLC5A2_-_31494441.23-P1	3077	2780	11.5873	11.4409
				SLC43A2	Met	0.014093		SLCO1A2	0	-0.000109	-0.0572014	-0.0309816	0.00237586	-0.0129465	0.00459411		SLCO1A2	0	-0.001	0.00477763	0.000720948	0.000714485	-0.00637395	-0.00759069		SLC2A14_+_8043590.23-P1P2	3082	2904	11.5897	11.5038
				SLC44A3	Met	0.00373058		SLCO1B1	0	-0.0405621	-0.207026	-0.164532	-0.000599114	0.00371267	0.00459076		SLCO1B1	0	0.00496399	0.00120839	-0.0253615	0.00143866	-0.0608207	-0.00263925		ABCB7_+_74376070.23-P1P2	3084	2625	11.5906	11.3581
				SLC44A4	Met	0.0295695		SLCO1B3	0	-0.0541974	-0.00441171	-0.0305	0.00294101	-0.00248533	0.0150272		SLCO1B3	0	0.00560906	-0.00417424	-0.00573	0.00110201	-0.000601509	-0.00798065		non-targeting_00158	3084	2507	11.5906	11.2917
				SLC47A2	Met	0.0442813		SLCO1B7	0	0.0165586	-0.000916393	-0.00348663	0.0829663	-0.00370256	-4.80424e-06		SLCO1B7	0	0.000444399	-0.00495495	0.000602416	-0.0231756	-0.00634853	-0.028		SLC6A3_+_1445362.23-P1P2	3086	2438	11.5915	11.2515
				SLCO4A1	Met	0.0785976		SLCO1C1	0	-0.00303341	-0.0121322	-0.00637613	-0.00466739	-0.0517613	-0.060679		SLCO1C1	0	0.000511999	0.0162404	0.00857485	0.0153759	8.10605e-05	-0.0004137		SLC5A4_-_32651264.23-P1P2	3088	2700	11.5925	11.3987
				LETM1	Met	0.000116747		SLCO2A1	0	-0.067178	-0.00487226	-0.0247381	0.01398	0.000195956	0.0903539		SLCO2A1	0	0.00582217	0.00838195	0.0884224	0.00230347	0.0575215	0.00296064		SLCO1C1_+_20848576.23-P1P2	3088	2425	11.5925	11.2438
				SFXN1	Met	0.000789971		SLCO2B1	0	-6.28306e-06	-0.0182065	0.000314067	-0.0900655	0.000395308	-0.00326832		SLCO2B1	0	-0.000508	0.084221	-0.0275311	0.0223019	-0.0183045	0.10091		ABCA8_+_66950951.23-P1P2	3090	2098	11.5934	11.0348
				UCP2	Met	0.00184312		SLCO3A1	0	2.39281e-05	0.000161447	-0.0407833	0.0187375	-0.00507205	0.112825		SLCO3A1	0	0.00112	-0.00399041	-0.000996888	-0.0095853	-0.000195512	0.000646911		SLC9B2_+_103997864.23-P1P2	3090	2411	11.5934	11.2354
				SLC1A2	Trp	-0.0297409		SLCO4A1	0	0.258703	-0.000249257	0.00271706	-0.0030296	0.106478	0.0140151		SLCO4A1	0	0.00627511	0.133336	-0.0222236	0.00253557	0.0209981	0.00413953		SLC19A3_-_228582668.23-P1P2	3092	2133	11.5943	11.0587
				SLC1A3	Trp	-0.0487838		SLCO4C1	0	-0.0245703	-0.0141543	-0.0683344	0.00306	-0.0278006	-2.73282e-05		SLCO4C1	0	0.149431	0.0022933	0.00578476	0.0649	0.00356724	0.0202		SLCO1B1_-_21284156.23-P1P2	3094	2331	11.5953	11.1867
				SLC1A4	Trp	-0.0809893		SLCO5A1	0	0.000532075	0.00505828	-0.000611927	0.0119668	0.000247197	0.0593983		SLCO5A1	0	0.467641	0.206425	0.0500291	0.00130589	0.00476243	-0.000349313		ABCC1_-_16043871.23-P1P2	3096	2533	11.5962	11.3066
				SLC1A5	Trp	-0.786735		SLCO6A1	0	0.0305318	-0.0380875	0.00065474	-0.00142085	0.000232743	-0.0643272		SLCO6A1	0	0.000797878	0.0815621	3.58965e-05	-0.0208854	-0.00230969	-0.0325101		SLC22A14_+_38324006.23-P1P2	3097	2563	11.5967	11.3236
				SLC4A7	Trp	0.14785		SPNS1	0	-0.0682832	-0.019547	-0.00110742	-0.0218354	0.000367782	0.00297686		SPNS1	0	0.00111243	0.00481082	0.00254588	-0.00274555	0.000143071	-1.76198e-05		SLC24A1_+_65903859.23-P1	3097	2474	11.5967	11.2726
				SLC6A4	Trp	0.097846		SPNS2	0	0.0031	-0.000226	0.0293519	0.002396	0.0305314	0.00391236		SPNS2	0	0.0588	0.199	0.056686	0.239839	0.116633	0.210761		SLC2A7_+_9086273.23-P1P2	3097	2849	11.5967	11.4762
				SLC6A9	Trp	0.132513		SPNS3	0	-0.0127	0.0193555	-0.0265494	0.00122822	-0.130552	-0.00147985		SPNS3	0	0.284	0.110987	0.0617091	0.150924	0.0787936	0.0671477		SLC23A3_-_220034700.23-P1P2	3098	2788	11.5971	11.445
				SLC6A14	Trp	-0.00206055		SV2A	0	0.00192435	-0.000526994	0.00312676	-0.0268819	-3.08679e-05	5.02302e-05		SV2A	0	0.0437926	0.00180277	-0.022666	-0.020648	-0.000508	-0.00598		SLC9A8_+_48429794.23-P1P2	3098	2825	11.5971	11.464
				SLC7A1	Trp	-0.034019		SV2B	0	-0.0158186	-0.0164	-0.00250761	-0.000505489	0.00462461	0.00061065		SV2B	0	0.00205369	-0.00436	0.00386731	0.00053132	0.000357164	0.00657638		SLC25A1_+_19165980.23-P1P2	3100	2555	11.5981	11.3191
				SLC7A2	Trp	-0.0538852		SV2C	0	-0.0113817	-0.0114704	0.000211626	0.00147654	-0.0336777	0.000810472		SV2C	0	0.00108692	-0.0128143	0.000606461	0.00212538	-0.000181205	-0.000339352		SLC11A2_+_51402795.23-P2	3101	2574	11.5985	11.3298
				SLC7A3	Trp	-0.148694		SVOP	0	0.000269169	-0.0167166	-0.0843	-0.0291578	-0.0282035	-0.00921254		SVOP	0	0.00783286	-0.000743688	0.00366	3.44776e-05	-0.00964547	0.000192951		SLC16A1_-_113478639.23-P2	3101	2075	11.5985	11.0189
				SLC7A5	Trp	2		SVOPL	0	0.00860664	-0.0484343	0.123615	-0.0267242	0.00206052	0.0116107		SVOPL	0	-0.0756105	-0.00953885	-0.0403869	0.000594171	-0.0300665	-0.00362586		SLC25A6_-_1508504.23-P2	3101	2673	11.5985	11.3842
				SLC7A6	Trp	0.00604948		TAP1	0	0.0230537	0.103228	0.00349379	0.146927	-0.0585498	0.0551043		TAP1	0	0.0241219	0.00864661	0.0115142	0.00239604	-0.0954496	-0.113763		SLC4A5_+_74517447.23-P1	3101	2624	11.5985	11.3576
				SLC7A7	Trp	-0.00253281		TAP2	0	-0.0108291	0.0154629	-0.0191889	0.0586396	0.00706402	0.045605		TAP2	0	0.0412553	0.000658967	0.00758968	0.00901117	0.000756434	0.00272569		ABCA1_+_107690248.23-P1P2	3104	2394	11.5999	11.2252
				SLC7A11	Trp	0.00890513		TMEM180	0	0.0203372	0.00211	-0.00387286	0.0145	0.0591346	0.100228		TMEM180	0	-0.0353641	-0.0765	-0.0147324	-0.0106	-0.0019991	-0.0122644		SLC7A8_+_23652828.23-P1P2	3106	2885	11.6008	11.4944
				SLC12A2	Trp	0.155606		UCP1	0	0.0287175	0.013658	0.0354308	0.00826858	0.097774	0.0301019		UCP1	0	-0.014332	-0.007938	-0.0109683	-0.00147238	-0.00162898	0.00149129		ABCA10_+_67224916.23-P1P2	3107	2376	11.6013	11.2143
				SLC16A2	Trp	-0.576423		UCP2	0	-0.053403	-0.0264128	0.00923632	0.00127209	-0.00259117	0.00074724		UCP2	0	0.0208413	0.106275	0.316114	0.441328	0.00179434	0.0880265		SLC2A3_+_8088737.23-P1P2	3107	2517	11.6013	11.2975
				SLC16A10	Trp	0.852941		UCP3	0	-0.0160114	-0.00206593	-0.00867797	0.00889065	-0.0280542	-0.000189436		UCP3	0	0.0143387	-0.0019212	0.00407417	-0.00228409	-0.00019531	-0.00101699		SLC38A4_-_47197435.23-P1	3107	2291	11.6013	11.1618
				SLC19A1	Trp	0.135281		UNC93A	0	-0.00478695	-0.0558	-0.0112	-0.204137	-0.0105785	-0.0558895		UNC93A	0	0.00129863	0.0123	-0.0149	0.00346686	-4.79471e-05	0.000150716		MFSD9_+_103353085.23-P1P2	3109	2914	11.6022	11.5088
				SLC22A11	Trp	-0.452703		UNC93B1	0	-0.0435514	-0.000414871	-0.00232628	0.00699974	0.000527459	0.0630307		UNC93B1	0	-0.00555941	0.0659524	0.000998929	0.000255876	-0.00341974	-0.00127003		SLC25A13_-_95951130.23-P1P2	3109	3048	11.6022	11.5736
				SLC25A21	Trp	-0.090453		XPR1	0	0.00100398	0.0325547	-0.0361033	0.0758844	0.00494881	0.0511508		XPR1	0	-0.0388153	-0.0325152	-0.117081	-0.00279719	-0.000246229	4.68319e-05		SLC37A2_-_124933314.23-P1P2	3109	2603	11.6022	11.346
				SLC25A39	Trp	0.0203249		pseudo_0	1	0.00331489	-0.00259	0.000330814	-0.0198	-0.0252897	-0.00354641		pseudo_0	1	0.0931774	0.0491	0.030801	0.308	0.00262136	-0.0326088		SLC10A2_-_103718323.23-P1P2	3110	2892	11.6027	11.4979
				SLC26A8	Trp	0.128646		pseudo_1	1	-0.00246	-0.0122	4.2212e-05	-0.0489916	0.00601894	0.00157559		pseudo_1	1	0.0365	0.00581	-0.00478	2.1046e-05	0.0344834	0.00355325		SLC12A1_-_48498605.23-P1	3110	2030	11.6027	10.9873
				SLC29A1	Trp	0.148795		pseudo_10	1	0.117085	0.0457842	0.0913337	0.00092049	0.0432304	0.00940077		pseudo_10	1	-0.00199301	0.11775	0.000488543	0.000139889	0.0663895	0.060866		SLC18A1_-_20040555.23-P1P2	3110	1996	11.6027	10.9629
				SLC38A1	Trp	-0.0320147		pseudo_100	1	0.0388552	-0.00315	-0.0840491	0.0337856	-0.0236315	-0.0115525		pseudo_100	1	-0.00485863	0.042	0.00161614	0.0148466	0.114756	0.0993668		SLC35A5_+_112280922.23-P1P2	3110	2783	11.6027	11.4424
				SLC38A3	Trp	-0.00233597		pseudo_101	1	-0.00412705	-0.0197251	1.43246e-06	-0.00896156	0.0375397	-0.0208509		pseudo_101	1	0.0150754	0.0278473	0.11	-0.00217449	-0.0375378	0.0346555		SLC26A3_+_107443550.23-P1P2	3112	2370	11.6036	11.2107
				SLC38A4	Trp	-0.0109429		pseudo_102	1	0.132584	0.0125332	0.241775	0.18	0.0254622	-0.000370841		pseudo_102	1	0.00197874	0.0307466	0.00145034	0.00287	-0.0126946	-0.033576		SLC9B1_-_103940548.23-P1P2	3112	2322	11.6036	11.1812
				SLC38A5	Trp	0.00677932		pseudo_103	1	0.00377123	0.000230059	-0.0294985	-0.00339558	-0.0288004	-0.000453353		pseudo_103	1	0.00235542	0.00443746	0.0124081	-0.0140799	-3.61113e-05	-0.00484645		SLC2A10_-_45338295.23-P1P2	3113	2941	11.6041	11.5221
				SLC39A13	Trp	0.0410082		pseudo_104	1	0.00110451	-0.0650007	-0.058222	-0.0181499	0.044756	0.0402049		pseudo_104	1	0.0475303	-0.0806409	-0.011368	0.000882115	0.120225	0.163557		SLCO1C1_+_20848734.23-P1P2	3113	2371	11.6041	11.2113
				SLC41A3	Trp	0.00262673		pseudo_105	1	0.00196133	-0.0645759	-0.0319637	-0.0299379	0.114114	0.0275334		pseudo_105	1	-0.00034477	0.0525941	-0.134822	0.129678	-0.00694631	9.13554e-05		SLC25A3_+_98987629.23-P1P2	3114	2533	11.6046	11.3066
				SLC43A1	Trp	-0.0657755		pseudo_106	1	0.0830747	0.00209545	-0.0550007	-0.0349216	-0.00295237	-0.01362		pseudo_106	1	0.00462602	-0.00212082	-0.0220666	0.0306389	-0.00179785	0.0291026		SLC26A3_-_107443632.23-P1P2	3114	2131	11.6046	11.0573
				SLC43A2	Trp	0.000279509		pseudo_107	1	-0.0094522	-0.0338269	-0.000334581	0.000226428	0.00886425	-0.000106274		pseudo_107	1	0.00338068	0.00466616	0.00015719	-0.0475889	-0.0164616	-0.00184378		SLC25A24_-_108742810.23-P1P2	3115	2750	11.605	11.4252
				SLC44A3	Trp	0.0121328		pseudo_108	1	0.000427649	0.00614306	0.00640221	0.022617	0.0345339	0.00507855		pseudo_108	1	0.0746695	0.0187146	-0.0548907	0.0297217	0.0027157	0.0155308		SLC25A47_-_100790145.23-P1P2	3116	2851	11.6055	11.4773
				SLC44A4	Trp	0.367454		pseudo_109	1	0.0363506	0.0655539	-0.0540244	-0.00873455	-0.0168427	-0.167578		pseudo_109	1	0.0133471	0.0583691	-0.00450864	-0.0872828	-0.0153864	-0.004627		CLN3_+_28503288.23-P1P2	3120	2698	11.6073	11.3977
				SLC47A2	Trp	0.00108588		pseudo_11	1	-0.0514554	-0.000506448	-0.00438674	0.017681	0.00773674	-0.00544079		pseudo_11	1	0.0182023	0.00288845	0.000954958	0.0012079	0.000202294	-0.000425845		SLC35F6_+_26987209.23-P1P2	3121	2660	11.6078	11.3772
				SLCO4A1	Trp	0.146046		pseudo_110	1	8.15296e-05	-0.00023461	0.00572471	5.86041e-06	-0.0168499	0.00316264		pseudo_110	1	0.00539	0.00318368	0.0146553	0.0116	-0.00261131	0.00144765		SLC5A2_-_31494648.23-P1	3121	2771	11.6078	11.4362
				LETM1	Trp	0.0116178		pseudo_111	1	0.0383096	0.0217629	-0.00240554	0.010835	-0.00280935	-0.0109443		pseudo_111	1	-0.00307172	0.00127032	0.0272249	0.0310373	-0.00216655	-0.00608634		SLC25A6_+_1508042.23-P2	3122	2728	11.6083	11.4136
				SFXN1	Trp	-0.028511		pseudo_112	1	-0.000289398	-0.00462124	0.000303176	0.00743808	0.0537752	0.035028		pseudo_112	1	0.021835	-0.000319408	0.023107	0.00688297	-0.013336	-0.00822643		SLC38A3_+_50242784.23-P1P2	3123	2545	11.6087	11.3134
				UCP2	Trp	0.00256262		pseudo_113	1	0.0218	0.00231007	3.19637e-05	-0.0671	-0.013513	-0.0195202		pseudo_113	1	0.351	0.061882	0.00142	-0.0012	-0.00180034	0.000434835		non-targeting_00720	3123	2804	11.6087	11.4533
				SLC1A2	Tyr	0.00238571		pseudo_114	1	-0.00290464	0.0146753	-0.00837034	0.0036884	0.0436395	0.00710157		pseudo_114	1	0.037585	0.098051	0.00112613	0.00332154	-0.00373644	-0.00384798		SLC9A4_+_103089781.23-P1P2	3126	2296	11.6101	11.1649
				SLC1A3	Tyr	-0.0697229		pseudo_115	1	0.00562855	0.0155	-0.00786532	0.0648082	-0.007633	-0.000787436		pseudo_115	1	0.0262537	0.00816	-0.00187639	0.00193144	-0.00957482	0.00117883		MFSD11_+_74734133.23-P1P2	3127	3186	11.6106	11.6375
				SLC1A4	Tyr	-0.051278		pseudo_116	1	0.00130829	0.0241	-0.0019529	0.00880223	0.0127833	0.0173574		pseudo_116	1	0.00266207	0.0069	0.0453452	8.68484e-05	0.0200365	-0.00046601		SLC16A1_+_113498757.23-P1	3127	2634	11.6106	11.363
				SLC1A5	Tyr	-0.538138		pseudo_117	1	-0.106749	-0.118779	-0.0138936	0.00473595	0.108698	0.130221		pseudo_117	1	0.0383652	0.0226808	-0.0460072	-0.00932282	-0.052645	-0.00475614		non-targeting_00129	3129	3275	11.6115	11.6773
				SLC4A7	Tyr	0.539228		pseudo_118	1	0.00605537	0.0729699	0.00872	0.0776149	-0.0136955	-0.00427395		pseudo_118	1	0.00101218	-0.0143234	0.072	0.0368307	-0.00479871	-0.00189571		ABCA8_-_66951528.23-P1P2	3130	2393	11.6119	11.2246
				SLC6A4	Tyr	0.221767		pseudo_119	1	0.0186674	0.000931313	-0.00131229	0.0012519	-2.67489e-06	-0.0359775		pseudo_119	1	0.174396	0.00262664	0.00317122	0.0111712	0.00014	-0.00043481		SLC26A3_-_107443417.23-P1P2	3131	2179	11.6124	11.0895
				SLC6A9	Tyr	0.00626996		pseudo_12	1	7.54e-05	-0.00190128	-0.0128339	0.00285218	-0.0314781	-0.0150246		pseudo_12	1	-0.00661	-0.0258329	-0.00170992	-1.25031e-06	-0.00136467	-0.000788492		TAP1_+_32821498.23-P1P2	3134	2473	11.6138	11.272
				SLC6A14	Tyr	-0.00342683		pseudo_120	1	-0.0150394	-0.00396569	-0.000108	-0.00330468	0.0221587	0.0303933		pseudo_120	1	0.0307667	-0.00360142	-0.036	-0.00522826	-0.0561772	-0.00213353		SFXN1_-_174905581.23-P1P2	3137	2707	11.6152	11.4025
				SLC7A1	Tyr	1.23e-05		pseudo_121	1	0.00993	-9.83407e-05	0.0127839	0.012	-3.76087e-05	0.0119865		pseudo_121	1	-0.00546	0.00277	0.00937265	-0.0043	0.00171	0.00232355		ABCC12_+_48180599.23-ENST00000311303.3	3138	2583	11.6156	11.3348
				SLC7A2	Tyr	-0.0268231		pseudo_122	1	0.00401846	-0.0384056	-0.00285164	-0.00113447	-0.00043352	0.0306653		pseudo_122	1	0.0714332	0.00854637	0.184747	0.140316	0.0215526	0.155312		SLC2A2_+_170744356.23-P1P2	3138	2552	11.6156	11.3174
				SLC7A3	Tyr	-0.14157		pseudo_123	1	-0.0101	0.00698723	0.0284812	0.00380602	0.023029	0.0197665		pseudo_123	1	0.00653	0.0256834	-0.060008	-0.129556	-0.0104216	-0.0054867		SLC16A1_-_113478273.23-P2	3139	2370	11.6161	11.2107
				SLC7A5	Tyr	2		pseudo_124	1	-0.0466789	-0.00118247	5.75296e-05	-0.0618253	0.0013283	0.00269486		pseudo_124	1	0.0180892	0.118929	0.0225	0.0263077	0.00521506	-0.00106298		SLC26A7_+_92261975.23-P1P2	3141	2233	11.617	11.1248
				SLC7A6	Tyr	0.00318596		pseudo_125	1	0.0209271	-0.00627316	-0.00291143	-0.00623193	-0.0941707	-0.0411758		pseudo_125	1	0.000295237	1.07379e-06	-0.0420965	-0.036487	-0.000327258	-0.0302641		non-targeting_00010	3141	2540	11.617	11.3106
				SLC7A7	Tyr	0.0456524		pseudo_126	1	0.000235182	-0.00338449	0.0272341	-0.0842191	0.00555251	-0.000106559		pseudo_126	1	-0.192698	0.00432115	-0.10537	0.000490934	-0.00829402	-0.000424877		PQLC2_-_19638846.23-P1P2	3144	2670	11.6184	11.3826
				SLC7A11	Tyr	0.0415528		pseudo_127	1	0.0851281	0.00469783	0.0495407	0.013	-0.0220592	-0.0223387		pseudo_127	1	0.00168131	8.34268e-05	0.0331826	0.00274	0.000705667	0.00180191		non-targeting_00584	3144	2615	11.6184	11.3526
				SLC12A2	Tyr	0.0992188		pseudo_128	1	0.000581	-0.0346717	0.00872	0.000764704	0.0357347	0.0922898		pseudo_128	1	-0.0777	0.000726066	-0.0279	0.108779	0.0532536	6.99147e-05		SLC30A8_+_118147691.23-P1P2	3147	2244	11.6198	11.1319
				SLC16A2	Tyr	-0.0136096		pseudo_129	1	0.00457646	1.13357e-05	-3.1681e-05	0.0319757	0.00157387	0.00367397		pseudo_129	1	0.00125408	0.00327	0.0119	0.0093323	0.00123786	-0.000458806		MFSD6_-_191272925.23-P1P2	3148	2824	11.6202	11.4635
				SLC16A10	Tyr	0.752925		pseudo_13	1	0.000597547	-0.0114	-0.00789356	-0.0248161	-0.00201928	-0.0431279		pseudo_13	1	0.000710869	-0.0118	-0.00647118	-0.0192405	-0.0318683	-0.0491312		ABCA6_+_67138055.23-P1P2	3149	2212	11.6207	11.1111
				SLC19A1	Tyr	0.0350798		pseudo_130	1	5.65432e-05	-0.00915829	-0.00754012	0.0504633	0.000441459	0.000707587		pseudo_130	1	0.0425	-0.049415	-0.0174334	0.00361103	0.000132371	0.000914166		SLC6A13_-_371729.23-P1P2	3149	2170	11.6207	11.0835
				SLC22A11	Tyr	-0.0290019		pseudo_131	1	-0.00203915	-0.00531	0.000260946	-0.00390979	0.608232	0.193397		pseudo_131	1	0.00300739	0.00047	0.0195552	0.0847102	0.000111621	0.00573856		SVOPL_+_138363811.23-ENST00000419765.3	3149	2724	11.6207	11.4115
				SLC25A21	Tyr	-0.114459		pseudo_132	1	-0.0316064	-0.0547242	0.0161955	0.00218472	-0.00163569	0.0029154		pseudo_132	1	-0.0128466	-0.00207275	-0.00222671	9.61495e-05	-0.00649648	-0.01374		SLC12A1_+_48483939.23-P2	3151	2270	11.6216	11.1485
				SLC25A39	Tyr	0.0679663		pseudo_133	1	0.0430402	-0.000473368	-0.0185163	-0.00303633	0.0141178	0.0152312		pseudo_133	1	0.0075204	0.00302618	-0.0251815	0.00263033	0.0233119	-0.000550291		SLC11A2_+_51402654.23-P2	3153	2090	11.6225	11.0293
				SLC26A8	Tyr	0.0843949		pseudo_134	1	-0.0234699	-0.00116985	-0.0498732	0.0129	0.00138213	0.00360877		pseudo_134	1	-0.00368653	0.0672102	0.0928146	0.0589	-0.0054309	-0.0836795		SLC35A4_-_139944431.23-P1P2	3154	2458	11.623	11.2633
				SLC29A1	Tyr	0.154639		pseudo_135	1	0.00498046	0.0382589	-0.01153	-0.00198742	-0.000284935	0.000551546		pseudo_135	1	-0.000929136	-0.00822348	0.000476313	-0.0157873	0.0157052	0.0247119		SLC15A5_+_16430457.23-P1P2	3155	2489	11.6234	11.2814
				SLC38A1	Tyr	0.000530622		pseudo_136	1	0.0370535	-0.0123828	-0.0314059	0.000182	0.0028701	0.00139575		pseudo_136	1	-0.0136099	-0.0178085	-0.0222665	-0.00128	-6.52268e-05	-0.00279879		SLC46A1_+_26732799.23-P1P2	3155	2666	11.6234	11.3805
				SLC38A3	Tyr	0.0708143		pseudo_137	1	-0.000614328	0.0487175	-0.000348	0.0177378	0.0955763	0.0199507		pseudo_137	1	0.0184895	0.174958	-0.00767	-0.0130615	0.0108753	0.0123452		SLC26A1_-_987133.23-P1P2	3156	3077	11.6239	11.5873
				SLC38A4	Tyr	-0.00682936		pseudo_138	1	-0.00809687	0.00713953	0.00172541	0.017137	-0.0789939	-0.108401		pseudo_138	1	0.000995691	-0.0226281	-0.010904	0.237613	7.97316e-05	-0.00031316		SLC9C2_+_173572205.23-P1P2	3156	2225	11.6239	11.1196
				SLC38A5	Tyr	0.186268		pseudo_139	1	0.0374389	0.146748	0.00201834	0.0036	-0.00447397	-0.000686348		pseudo_139	1	0.000998454	0.00802047	0.0098659	0.0118	-0.00520089	-0.00154703		SLC27A5_+_59010402.23-P1P2	3159	2399	11.6253	11.2282
				SLC39A13	Tyr	0.814177		pseudo_14	1	-0.000192062	0.000497	0.000842063	-0.0166229	-0.000952431	0.0109936		pseudo_14	1	0.00198979	-0.011	0.000521786	0.00195234	-0.000399004	0.0250699		ABCB5_-_20687396.23-P1P2	3160	2438	11.6257	11.2515
				SLC41A3	Tyr	0.0328203		pseudo_140	1	-0.0155992	-0.00772676	0.00217954	-0.00200293	0.0259719	0.0428252		pseudo_140	1	0.00231238	0.00439705	0.00249342	0.00385501	0.000192257	-0.0067865		SLC39A9_-_69865505.23-P1P2	3160	2837	11.6257	11.4702
				SLC43A1	Tyr	-0.0826843		pseudo_141	1	0.0101053	-0.0863781	0.19019	0.0135567	-0.00719667	-0.0262793		pseudo_141	1	0.000136363	-0.00551446	0.013649	-0.00226877	0.062471	0.0721611		SLC22A10_-_63057668.23-P1P2	3161	2223	11.6262	11.1183
				SLC43A2	Tyr	-0.0214315		pseudo_142	1	-0.00759	9.56098e-05	-0.000317067	0.00195376	-0.00174604	0.000378151		pseudo_142	1	-0.0316	0.00057	0.0039327	0.00281365	-0.0516916	-0.0735955		SLC23A2_-_4981899.23-P1P2	3162	2752	11.6266	11.4263
				SLC44A3	Tyr	0.00393959		pseudo_143	1	0.00223342	-0.00168972	0.00254853	4.02284e-05	-0.0383201	-0.0330241		pseudo_143	1	0.0145155	0.0128708	0.00593898	-0.0037	0.0387812	0.0436972		SLC39A7_+_33168463.23-P1P2	3162	2572	11.6266	11.3287
				SLC44A4	Tyr	0.134117		pseudo_144	1	0.0172	0.039581	0.0288954	0.0138998	-1.83209e-05	0.0070278		pseudo_144	1	-0.0506	0.00619345	-0.0146375	-0.0257053	-0.00035	0.0156051		non-targeting_00729	3163	2666	11.6271	11.3805
				SLC47A2	Tyr	0.00566066		pseudo_145	1	-0.0146308	-3.79e-05	-0.0270602	-0.00322892	0.473632	0.0814714		pseudo_145	1	0.0503184	0.00212	-0.24562	-0.00100823	0.00067382	-0.0124576		SLC15A2_+_121613368.23-P1P2	3165	2374	11.628	11.2131
				SLCO4A1	Tyr	0.179986		pseudo_146	1	0.00164909	0.00367797	-0.00546438	0.000368305	0.273657	0.0739687		pseudo_146	1	0.00217286	-0.00422878	0.0015533	0.0020064	0.0163372	-9.24408e-05		SLC35F3_-_234040529.23-P2	3167	2920	11.6289	11.5118
				LETM1	Tyr	0.0543159		pseudo_147	1	0.0133771	0.00132854	0.0132212	-3.96382e-05	-0.000109594	0.016797		pseudo_147	1	0.00264897	0.000896241	-0.000261415	0.0124	0.0314438	0.0322712		non-targeting_00432	3167	2786	11.6289	11.444
				SFXN1	Tyr	-0.0203318		pseudo_148	1	0.000368081	-0.0175785	0.00037723	6.90832e-06	0.0174719	0.000437972		pseudo_148	1	-0.0527278	0.00025643	0.0223113	0.00955	0.00286118	0.00476028		ABCA10_-_67224969.23-P1P2	3168	2316	11.6294	11.1774
				UCP2	Tyr	0.0686516		pseudo_149	1	-0.0165228	-0.112268	-0.0365693	-0.000205587	-0.000801769	-0.0154527		pseudo_149	1	0.0904216	0.00706172	0.00401682	0.000138465	0.00068437	-0.00444925		SLC25A38_+_39424878.23-P1P2	3168	2460	11.6294	11.2644
								pseudo_15	1	0.00683792	0.00867723	-0.000376298	5.53188e-06	-0.00298194	0.00174652		pseudo_15	1	0.0325312	0.000695321	0.00142789	-0.000104	0.00833625	0.00845405		SLC6A17_-_110693131.23-P1P2	3170	2901	11.6303	11.5023
								pseudo_150	1	-0.0244146	0.0395256	0.000160359	0.0205063	-0.00669286	-0.0213872		pseudo_150	1	0.00387679	0.0507087	-0.0215858	0.00351252	0.000176612	-0.00133216		TMEM180_-_104221410.23-P1P2	3170	2623	11.6303	11.357
								pseudo_151	1	-0.00932522	-0.000140822	0.000149277	0.0002	-0.000595341	0.0798272		pseudo_151	1	-0.018021	-0.00381659	-0.0874036	0.00236	-0.000419843	-0.0394072		SFXN3_+_102791083.23-P2	3172	2261	11.6312	11.1427
								pseudo_152	1	-0.00578439	-6.70843e-07	0.00296	-0.00536663	-5.85758e-06	-0.0017528		pseudo_152	1	0.00735965	0.0204	0.00594	-0.000331844	-0.0432	-0.0276511		SLC45A4_+_142238665.23-ENST00000024061.3	3172	2616	11.6312	11.3531
								pseudo_153	1	0.0593523	0.0471337	0.000757517	-0.177382	-0.00624103	0.0475684		pseudo_153	1	-0.00197261	0.141963	0.00216061	-0.0779432	-0.0348501	-0.0259886		SLC16A1_+_113498581.23-P1	3173	2814	11.6316	11.4584
								pseudo_154	1	-0.060357	-0.00418247	0.0587823	0.00699111	-0.0227977	-0.0162993		pseudo_154	1	0.0514278	-0.0108696	0.0745885	0.0075857	-0.0292939	-0.0235035		SLC38A6_-_61447969.23-P1P2	3173	2663	11.6316	11.3788
								pseudo_155	1	0.00648467	0.0164061	0.00087924	-0.000546008	-0.0056926	-0.0030139		pseudo_155	1	0.0567818	-0.0178815	-0.00935301	0.00438442	-0.000545871	0.00415211		SLC22A4_+_131630144.23-P1P2	3174	2849	11.6321	11.4762
								pseudo_156	1	-0.242898	-0.058211	-0.0308	0.0447486	-0.00364632	0.00429657		pseudo_156	1	-0.00338718	-0.0276428	-0.0315	-0.0484266	0.00844674	0.0178685		non-targeting_00619	3175	2466	11.6325	11.268
								pseudo_157	1	0.0208293	-0.100337	-0.0039126	-0.0490675	0.0192978	0.00117567		pseudo_157	1	-0.010964	0.000532776	0.00986876	0.0172983	-0.0243932	-0.0494569		non-targeting_00170	3177	2335	11.6334	11.1892
								pseudo_158	1	-0.00125603	-0.00374051	-0.00242956	0.174328	-0.00068862	-0.0248623		pseudo_158	1	0.00108544	0.000698084	0.00369392	0.00807458	0.00627536	0.0178834		non-targeting_00266	3178	2544	11.6339	11.3129
								pseudo_159	1	-0.00554262	0.00227425	0.137844	0.00133972	0.00100873	0.000315832		pseudo_159	1	0.0709177	0.0192618	0.00365766	0.00510369	0.0339784	0.0707155		ABCB5_+_20687409.23-P1P2	3180	2426	11.6348	11.2444
								pseudo_16	1	0.067154	0.00248766	-0.0138568	0.0442	-0.0138753	-0.00782324		pseudo_16	1	0.00307425	0.00638658	0.0860581	0.0546	3.31176e-05	0.0023397		non-targeting_00400	3180	2380	11.6348	11.2167
								pseudo_160	1	-0.000942959	-0.000567326	0.00227851	0.00969434	0.0173935	0.0675295		pseudo_160	1	0.00511048	-0.00154946	0.0700738	0.126764	0.152725	0.0822744		SLC28A2_-_45544496.23-P1P2	3182	2324	11.6357	11.1824
								pseudo_161	1	0.0122966	-0.0122817	0.0171689	0.00113221	0.00216663	0.00751363		pseudo_161	1	0.042987	0.0465629	0.0654686	0.129712	-0.0192688	-0.0756458		ABCB4_+_87104897.23-P1P2	3183	2712	11.6362	11.4051
								pseudo_162	1	-0.00688529	0.00132305	-0.0208	-0.0377061	0.0624842	-0.00370849		pseudo_162	1	0.000141908	0.00422207	0.00211	0.000631183	-0.00158889	-0.00674508		SLC20A1_-_113403524.23-P1P2	3183	2679	11.6362	11.3875
								pseudo_163	1	0.00274	-0.00125633	0.0221053	0.000374063	0.0020412	-0.0624689		pseudo_163	1	0.0534	0.0123688	-0.000802557	-0.0271255	0.000495457	-0.000197311		SLC13A1_-_122839967.23-P1P2	3185	2422	11.6371	11.242
								pseudo_164	1	0.012644	0.000995143	0.0165328	-0.000685804	-1.16256e-05	0.0111672		pseudo_164	1	0.00110059	0.00157667	-0.0858841	0.0234347	-0.0687	1.92652e-05		SLC39A5_+_56624028.23-P1P2	3185	2585	11.6371	11.3359
								pseudo_165	1	0.000552696	-0.052	-0.0642053	-0.0194	0.00138026	0.00395576		pseudo_165	1	0.00569418	-0.00716	-0.0330466	0.0226	0.0321494	0.0528788		SLC4A10_+_162481187.23-P1P2	3185	2844	11.6371	11.4737
								pseudo_166	1	0.00203801	0.000615101	-0.000202117	0.0365837	-0.0496173	-0.241424		pseudo_166	1	0.0430735	0.00317267	0.0031889	0.0433154	0.00769796	0.00444452		SLC16A1_-_113478654.23-P2	3186	2498	11.6375	11.2866
								pseudo_167	1	0.0493643	0.00031066	-7.67707e-06	-0.000448702	0.000104226	0.0635157		pseudo_167	1	0.0016173	-0.0286634	0.00608	-0.00400764	-0.000421693	0.00593519		SLC5A6_-_27434904.23-P1P2	3186	2616	11.6375	11.3531
								pseudo_168	1	0.00419341	0.0535	0.00747752	-0.012321	0.00501423	0.0229618		pseudo_168	1	0.014695	-0.0069	0.0432102	0.00371092	0.000147173	0.000504521		MPDU1_-_7487480.23-P1P2	3187	2997	11.638	11.5493
								pseudo_169	1	0.000528393	0.000858864	-0.00117903	-0.000450912	0.00332451	4.23466e-05		pseudo_169	1	-0.0140013	-0.009852	0.0187943	0.00909024	0.0362525	0.0277		SLC26A2_-_149340553.23-P1P2	3187	2890	11.638	11.4969
								pseudo_17	1	0.00420534	0.0543113	0.000778122	0.0128031	0.00634796	0.0681764		pseudo_17	1	-4.23774e-05	-0.0107248	0.175089	0.000241207	-0.000212067	-0.0110461		SLC25A3_+_98987718.23-P1P2	3188	2845	11.6384	11.4742
								pseudo_170	1	-0.00356743	0.150801	0.0114313	0.0699512	0.0379498	0.0238702		pseudo_170	1	0.231849	0.00302288	0.18711	0.0178902	0.011218	0.000292743		non-targeting_00461	3188	2814	11.6384	11.4584
								pseudo_171	1	-0.00603463	-0.00347286	0.096679	0.130716	0.0212541	0.00112325		pseudo_171	1	0.0206871	0.03904	0.00625777	7.6568e-05	-0.00124224	0.00225214		ABCC8_+_17498249.23-P1P2	3189	2891	11.6389	11.4974
								pseudo_172	1	0.00105673	0.000456697	-0.0233646	0.0021	0.00565942	-0.00427684		pseudo_172	1	0.0310241	0.0206558	-0.00477613	-0.0296	0.019977	-0.00115384		ABCB5_+_20687051.23-P1P2	3190	2359	11.6393	11.204
								pseudo_173	1	-0.0605128	-0.00507612	-0.000940661	-0.000414591	0.115601	0.109106		pseudo_173	1	-0.0129818	0.000219331	0.00224064	0.00332486	0.0138732	0.00180104		SLC15A5_+_16430605.23-P1P2	3190	2384	11.6393	11.2192
								pseudo_174	1	0.000705182	0.0133802	-0.0397869	0.223583	-0.041436	-0.0318739		pseudo_174	1	0.0350838	0.034654	0.00608074	0.00193663	-0.037477	-0.0548014		SLC6A3_+_1445502.23-P1P2	3190	2728	11.6393	11.4136
								pseudo_175	1	0.0369688	-0.0146385	0.00755557	-0.000533512	-0.0121426	-0.0124938		pseudo_175	1	0.794004	0.0146803	-0.0271805	-0.0407483	-0.000494216	4.43211e-05		TAP1_-_32821377.23-P1P2	3190	2777	11.6393	11.4393
								pseudo_176	1	-0.0186922	0.000645271	0.011101	-0.00472611	5.11331e-05	-6.70667e-05		pseudo_176	1	0.0423035	0.0017376	0.00918993	-0.0311374	-0.0015	-0.0287		SLC15A2_+_121613317.23-P1P2	3191	2342	11.6398	11.1935
								pseudo_177	1	-0.000289805	0.0173681	-1.27926e-05	0.0625387	-0.0155391	-0.0217918		pseudo_177	1	-0.333273	0.00870606	-0.000669	-0.000173661	-0.00101333	0.000273581		ABCD1_+_152990414.23-P1P2	3192	2852	11.6402	11.4778
								pseudo_178	1	0.0829298	0.0230701	-0.000972093	5.27663e-05	0.00383454	-0.00473865		pseudo_178	1	0.0116817	-0.039769	0.00561641	-0.0879	0.202915	0.33124		SLC11A2_+_51420080.23-P1	3192	2627	11.6402	11.3592
								pseudo_179	1	-0.00687287	0.00367	0.0002963	0.00296	0.00186273	0.00793247		pseudo_179	1	0.00307256	0.0162	0.00455794	0.00414	-0.0161028	-0.0479046		SLC22A9_-_63137550.23-P1P2	3192	2743	11.6402	11.4215
								pseudo_18	1	0.00207129	0.0573637	-3.1355e-05	0.0124742	-0.0695631	-0.116337		pseudo_18	1	6.55793e-05	0.0164857	0.32	0.207877	1.14415e-05	0.000373185		SLC32A1_+_37353195.23-P1P2	3192	3189	11.6402	11.6389
								pseudo_180	1	0.00238108	0.025982	-0.0140243	-0.00258	-0.0022803	0.00425677		pseudo_180	1	-0.000265262	0.0171503	0.0311182	0.00198	0.00520836	0.0133608		SLC9A4_-_103089772.23-P1P2	3193	2659	11.6407	11.3767
								pseudo_181	1	0.00476	-0.00551441	-0.152489	0.0128323	0.206356	0.096861		pseudo_181	1	0.0595	0.00633548	0.00797382	0.00118745	0.0636889	0.0632216		ABCC3_+_48712261.23-P1P2	3194	2964	11.6411	11.5333
								pseudo_182	1	-0.00168201	0.0133	0.0173784	-0.00744286	-0.00028158	-0.0307296		pseudo_182	1	-0.00923177	0.00327	0.117715	0.00492214	0.0288619	0.00249884		SLC25A52_-_29340650.23-P1P2	3195	1932	11.6416	10.9159
								pseudo_183	1	0.00428687	0.0137771	-0.152497	-0.00782607	-0.0120893	-0.132644		pseudo_183	1	0.000613168	-0.0300797	0.0266527	0.00225027	0.00103611	0.00849771		CLN3_-_28503154.23-P1P2	3196	2681	11.6421	11.3886
								pseudo_184	1	2.8656e-05	0.0329092	-0.00976684	-0.0366442	0.0184115	0.0342769		pseudo_184	1	0.0524	0.0204903	-0.00340466	-0.00310424	0.000282429	0.00285175		SLC12A5_-_44658110.23-P2	3196	2678	11.6421	11.3869
								pseudo_185	1	0.161361	0.00970041	-0.005701	7.53e-06	0.0314288	0.00040543		pseudo_185	1	0.007032	0.00405806	0.00432413	-0.0524	0.0738615	0.0740148		SLC5A5_+_17983189.23-P1P2	3196	2722	11.6421	11.4105
								pseudo_186	1	-0.00149504	0.00227588	-0.0387507	-0.000264553	-0.0358771	2.06568e-06		pseudo_186	1	-0.0702813	-0.0148537	-0.00839659	0.00354985	-0.000117996	0.000654		SLC35A4_-_139944459.23-P1P2	3197	2901	11.6425	11.5023
								pseudo_187	1	0.0515	0.0295268	-0.00701618	0.179881	0.0584817	0.171536		pseudo_187	1	-0.0322	-0.0215913	-0.231622	-0.034453	-0.00418431	-0.00420788		SVOP_+_109372335.23-ENST00000546618.1	3198	2302	11.643	11.1687
								pseudo_188	1	-0.0529115	0.0291813	0.00135323	-0.000406	0.0902016	0.00339655		pseudo_188	1	0.0245701	0.149362	0.0128506	0.0136	1.51477e-05	0.00402363		SLC2A6_-_136343993.23-P1P2	3199	2812	11.6434	11.4574
								pseudo_189	1	0.00722948	-0.0289253	-0.000595	0.104191	-0.0207647	-0.0419753		pseudo_189	1	-0.0177022	0.0069397	-0.0591	-0.00574235	-0.000919821	-0.00548673		ABCB9_+_123450826.23-P1	3200	2690	11.6439	11.3934
								pseudo_19	1	-0.000517274	8.21606e-05	-0.336339	-0.00245479	-0.00447466	-0.00803157		pseudo_19	1	3.34647e-05	-0.00458	-6.08415e-05	0.01626	-0.109472	-0.183166		SLC31A1_+_115984003.23-P1P2	3200	2664	11.6439	11.3794
								pseudo_190	1	0.0464366	-0.00482138	3.16324e-06	0.051049	0.0175012	0.110644		pseudo_190	1	0.00390899	0.0458015	0.0101	0.0500049	0.000343827	0.0335297		SLC22A4_-_131630297.23-P1P2	3201	2344	11.6443	11.1948
								pseudo_191	1	0.00159223	0.0220511	0.0016915	0.0203012	-0.00709165	-0.0173493		pseudo_191	1	-0.0193378	0.0020441	-0.024494	0.0966259	-0.000341842	-0.0229939		SLC22A6_+_62752351.23-P1P2	3201	2879	11.6443	11.4914
								pseudo_192	1	0.0113	0.0209174	0.0230462	0.00193	0.00363436	0.0355011		pseudo_192	1	0.00832	0.00328085	0.0063144	0.0325	0.0755569	0.0116436		SVOPL_-_138363381.23-ENST00000419765.3	3201	2292	11.6443	11.1624
								pseudo_193	1	0.0261804	0.0499	-0.0096351	0.000758318	0.0330535	0.00131391		pseudo_193	1	-0.000466638	0.00289	-0.0391836	0.000829027	0.0684653	0.0785555		SLC7A13_+_87242388.23-P1P2	3203	2858	11.6452	11.4808
								pseudo_194	1	0.00758	0.0216243	0.000553436	0.0162066	0.0148981	0.00214651		pseudo_194	1	0.016	0.00502647	0.00120416	-0.0366745	0.00542763	0.0228698		ABCC10_-_43395567.23-P1P2	3205	2958	11.6461	11.5304
								pseudo_195	1	-0.0629116	-1.49296e-05	0.00371777	0.0023533	0.000162795	0.0403088		pseudo_195	1	0.00169633	-0.0691	-0.0146942	0.000658777	-0.0350286	-0.00130233		SLC1A4_+_65216520.23-P1P2	3206	2865	11.6466	11.4843
								pseudo_196	1	-0.000108	-0.00527214	0.00456807	-0.0261181	-0.0542364	-0.225835		pseudo_196	1	-0.0187	-0.00430495	0.0399652	5.40272e-05	0.000224789	-0.0247107		SLC33A1_-_155571990.23-P1P2	3206	2781	11.6466	11.4414
								pseudo_197	1	0.0186	0.0215016	0.0498052	0.0173422	0.00129987	-0.0290429		pseudo_197	1	0.00162	0.00013734	0.000554498	0.000322947	-3.14453e-05	-0.00205654		non-targeting_00366	3206	2845	11.6466	11.4742
								pseudo_198	1	0.000377677	0.0772107	-0.016872	-0.004197	-0.00705102	-0.012349		pseudo_198	1	-0.00317191	0.00391682	0.368898	0.278095	0.00127977	0.0166336		MFSD5_-_53646340.23-P1P2	3208	2670	11.6475	11.3826
								pseudo_199	1	0.0297279	0.000361182	0.142234	-0.0167	0.0437427	0.00582082		pseudo_199	1	7.96586e-05	0.0762255	0.0242532	0.242	0.00448684	0.00330246		SLC38A5_-_48325928.23-P1P2	3209	2695	11.6479	11.3961
								pseudo_2	1	0.000412973	-0.0183796	0.00729647	-0.00730087	0.0210306	0.0532277		pseudo_2	1	0.000629882	0.0407895	0.0153883	0.0698947	-0.00408649	-0.000315977		SLC5A5_+_17983446.23-P1P2	3209	2910	11.6479	11.5068
								pseudo_20	1	-0.0214829	-0.00545714	-0.000185367	-0.0118015	-0.0242054	-0.0122557		pseudo_20	1	-0.0269149	0.00544221	0.0103988	-0.00109425	-0.00350872	-0.010642		SLC6A14_-_115567957.23-P1P2	3210	2875	11.6484	11.4893
								pseudo_200	1	0.000209596	-0.00284335	0.00233659	-0.00428748	0.0017646	0.00645286		pseudo_200	1	0.0778762	0.0370549	0.0805031	0.000939885	0.0171017	0.0119814		SLC16A1_+_113478523.23-P2	3211	2282	11.6488	11.1561
								pseudo_201	1	-0.249	0.000158	-0.000573389	-0.000846	0.000559236	-0.0273957		pseudo_201	1	-0.0661	0.00283	-0.00576712	0.00256984	0.00474526	1.14889e-05		SLC45A3_-_205649641.23-P1P2	3211	2886	11.6488	11.4949
								pseudo_202	1	-0.0143174	0.0233149	-0.000204284	-0.0259954	0.0458093	0.000161889		pseudo_202	1	0.00090278	0.00717665	-0.0209976	0.0199839	0.0887088	0.0746096		non-targeting_00594	3218	2040	11.6519	10.9944
								pseudo_203	1	-0.0323704	-0.0143536	-0.0921197	6.02977e-05	-3.28928e-06	-0.0073761		pseudo_203	1	0.252748	0.127516	0.0098187	0.00924	-0.00398	-0.00657342		SLC25A41_-_6433691.23-P1P2	3219	2470	11.6524	11.2703
								pseudo_204	1	-0.00610519	0.00234323	0.000267719	-0.00186415	-0.00927859	-0.0877051		pseudo_204	1	0.00194629	0.00636622	0.000599362	-0.0349068	-0.0292908	-0.00928731		SLC4A8_-_51818661.23-P1P2	3219	2911	11.6524	11.5073
								pseudo_205	1	-0.0216811	-0.00467957	1.26965e-05	-0.00665371	0.00777501	0.00205312		pseudo_205	1	0.000192112	0.0229003	-0.0565	0.00191931	0.00284408	-0.00174668		non-targeting_00173	3220	2728	11.6528	11.4136
								pseudo_206	1	-0.0178081	0.0130519	1.3e-05	0.00605279	0.104046	0.0797779		pseudo_206	1	-0.0191901	0.00136742	-0.0092	0.0485129	0.0553458	0.0833227		non-targeting_00393	3220	2260	11.6528	11.1421
								pseudo_207	1	0.000645149	0.038497	-0.0441	-0.0183161	-0.000132799	-0.0353372		pseudo_207	1	-0.0115509	0.00232954	-0.0347	0.0206208	-0.000462423	-0.0102266		RHAG_-_49604287.23-P1P2	3222	2135	11.6537	11.06
								pseudo_208	1	0.000610597	0.0455131	-0.0078245	-0.000398614	0.00556554	-0.00567181		pseudo_208	1	-0.0112595	0.000264354	0.000165929	-0.0147732	0.0254104	0.0263508		non-targeting_00327	3222	2625	11.6537	11.3581
								pseudo_209	1	-0.0253853	-0.0327732	-0.0464553	-0.0055346	-1.86453e-05	0.000264919		pseudo_209	1	-0.0019139	0.0103268	-0.0297206	0.00349512	-0.0358	-0.0316124		non-targeting_00629	3222	2957	11.6537	11.5299
								pseudo_21	1	-0.0218324	-0.00707	-0.00134084	0.00760531	-0.0620582	-0.0119381		pseudo_21	1	-0.000238589	-0.0216	0.00349119	-0.00749509	-0.00037414	1.85058e-05		SLC10A5_+_82607045.23-P1P2	3225	2213	11.6551	11.1118
								pseudo_210	1	0.0508047	0.0100287	0.00047853	0.0261432	0.00453924	-0.00889609		pseudo_210	1	0.140703	0.239353	0.0476423	-0.00926092	-0.00430803	-0.00503508		SLC30A8_+_118147316.23-P1P2	3226	2214	11.6555	11.1124
								pseudo_211	1	7.91493e-05	-0.0300576	-0.0100905	0.000439391	0.00658351	0.0107302		pseudo_211	1	-0.12	0.00468668	0.0387682	-0.00998991	-0.00932592	0.00277469		non-targeting_00688	3226	3017	11.6555	11.5589
								pseudo_212	1	0.0192669	0.00121995	-0.126663	0.00121043	0.00289889	0.00821161		pseudo_212	1	0.0119822	0.0245188	-0.0538574	0.00114798	-0.000278906	-0.00031549		SLC16A11_+_6947084.23-P1P2	3228	2900	11.6564	11.5018
								pseudo_213	1	-0.0112661	0.0431663	0.00398909	-0.00407707	0.0189606	0.0411759		pseudo_213	1	-0.000607972	0.0121694	0.0433273	0.0035369	0.0424067	0.0127686		SLC17A2_+_25930793.23-P1P2	3228	2324	11.6564	11.1824
								pseudo_214	1	0.00403861	-1.40956e-05	-0.0802078	0.00254355	-0.00906232	0.000467953		pseudo_214	1	0.00339945	-0.00682	0.0122414	4.39427e-05	0.0101341	-0.000494544		SLC28A3_-_86955724.23-P1P2	3228	2762	11.6564	11.4315
								pseudo_215	1	0.00268531	-0.00072233	0.000139519	-2.75225e-05	0.019749	-0.0654074		pseudo_215	1	0.0746347	0.00353735	-0.0728461	0.00241	0.000592839	-4.38017e-05		SLC7A10_+_33716486.23-P1P2	3228	2594	11.6564	11.341
								pseudo_216	1	-0.00258871	0.0027968	-1.03e-05	-0.0103894	0.101399	0.00406554		pseudo_216	1	0.0405187	0.0089658	-0.0134	0.000143176	8.87565e-05	0.00154055		LETMD1_+_51442098.23-P1P2	3229	2346	11.6569	11.196
								pseudo_217	1	-0.000760597	-0.0103352	-0.0635251	-0.0219272	-0.020289	-0.0239435		pseudo_217	1	-0.00218366	-0.000268088	0.0427663	0.0193711	2.35765e-05	-3.25868e-05		SLC38A5_-_48325592.23-P1P2	3229	2388	11.6569	11.2216
								pseudo_218	1	-0.00846849	-0.0356	-0.00581714	-0.00055161	-0.0058441	0.00292098		pseudo_218	1	0.000761849	0.00203	0.0704032	0.131632	-0.00359986	2.77329e-05		SLC8A2_+_47975024.23-P1P2	3231	2377	11.6578	11.2149
								pseudo_219	1	0.000351369	0.0827277	-0.0176583	-0.00181	-0.00246628	-0.00152947		pseudo_219	1	0.00483285	0.0015922	0.0101551	-0.000799	-0.000230942	-0.0201722		non-targeting_00032	3231	3063	11.6578	11.5807
								pseudo_22	1	-0.000986605	-0.00680858	0.00217465	-0.022249	0.00244323	0.00107391		pseudo_22	1	-0.03371	0.0332177	-0.00419861	0.0358762	-0.000142544	-0.00137191		SLC2A12_+_134373671.23-P1P2	3238	2849	11.6609	11.4762
								pseudo_220	1	0.0204439	0.0284	-0.00525376	-0.00374009	-0.00656231	-0.00418881		pseudo_220	1	-0.00070325	0.0549	-0.00696205	-0.0416187	0.00479761	0.00594613		SLC30A10_+_220101885.23-P1P2	3239	3060	11.6613	11.5793
								pseudo_221	1	0.00275236	-0.0480202	0.0191598	0.00376699	0.0164412	-2.67216e-05		pseudo_221	1	0.00308486	0.00650017	0.0204131	-0.00117758	-0.014993	0.000191		SLC8A3_-_70655421.23-P1P2	3242	2884	11.6627	11.4939
								pseudo_222	1	0.0139791	0.015746	-0.000165041	0.0321053	-0.13341	-0.123792		pseudo_222	1	-0.1502	0.00152429	-0.0652559	0.000794347	0.0847467	0.000711818		SLC19A3_+_228582681.23-P1P2	3243	3151	11.6631	11.6216
								pseudo_223	1	-0.031685	0.00935337	-0.05925	3.44542e-05	0.0184321	0.000177661		pseudo_223	1	0.0181956	-0.0278678	0.0242124	0.0856	-0.000508497	-5.72556e-05		SLC22A23_+_3457223.23-P1P2	3244	2708	11.6636	11.403
								pseudo_224	1	0.000458347	-0.0806421	-0.0079825	-0.00277542	-0.031149	-0.0650484		pseudo_224	1	0.011153	0.0624535	0.0896653	-0.000178476	0.0282288	-0.024062		SLC35E4_+_31031814.23-P1P2	3245	2537	11.664	11.3089
								pseudo_225	1	-0.01281	0.00176225	-0.00607195	0.000249311	-0.0239272	0.000209557		pseudo_225	1	0.00167632	0.0152923	-0.0254959	-0.0161343	-0.0010192	-0.00181859		SLC39A7_-_33168664.23-P1P2	3246	2955	11.6644	11.5289
								pseudo_226	1	-0.00100371	0.0655106	-0.0451769	-0.000571824	-0.0392283	-0.0605985		pseudo_226	1	-0.00727823	0.00128338	-0.010829	0.01057	-0.00192694	-0.000250202		ABCA12_+_216003031.23-P1P2	3247	2773	11.6649	11.4372
								pseudo_227	1	-0.043991	-0.00964	-0.0144	-0.0325635	0.00609269	-0.000217958		pseudo_227	1	0.000724061	0.0201	-0.00352	0.00912399	-0.00183928	-0.00361412		SLC22A10_+_63057574.23-P1P2	3248	2102	11.6653	11.0375
								pseudo_228	1	-0.0146235	-0.0433051	0.0447625	0.000215352	-0.00621678	-1.11845e-05		pseudo_228	1	0.000618396	0.0154665	-0.0025103	0.00452414	0.000461104	1.57e-05		SLC23A1_+_138718916.23-P1P2	3248	2765	11.6653	11.4331
								pseudo_229	1	0.0255929	0.0107141	-0.0315239	-0.000537473	-0.00422341	-0.0227997		pseudo_229	1	0.000416545	0.0165726	0.0335562	0.0375903	-0.00110789	0.000474691		SLC4A5_-_74590323.23-P2	3248	2603	11.6653	11.346
								pseudo_23	1	-0.0176653	0.0429377	0.0566181	0.00192667	-0.00158825	0.0186249		pseudo_23	1	0.00418501	0.00858155	0.200473	0.15973	0.00534806	-0.0221875		SLC34A1_-_176806349.23-P2	3249	2316	11.6658	11.1774
								pseudo_230	1	0.20877	0.024155	0.00236014	-0.00110998	-0.00389953	-0.00106811		pseudo_230	1	-0.230204	0.00134791	0.00852774	0.00380941	0.00227981	-0.000339775		SLC6A12_+_323708.23-P1P2	3251	2449	11.6667	11.258
								pseudo_231	1	-0.00561589	-0.0324107	0.000143025	-0.00151	-0.00328982	-0.0997351		pseudo_231	1	0.00930911	0.13337	0.0046134	0.0327	0.00255973	0.0166224		SLC34A1_+_176806432.23-P2	3252	3050	11.6671	11.5746
								pseudo_232	1	0.022278	-0.039024	0.059074	-0.000247341	-0.00614639	-0.00277284		pseudo_232	1	-0.000350125	0.0599599	0.00753369	0.0122397	-0.00544934	-0.0582561		ABCB11_+_169887815.23-P1P2	3253	2353	11.6676	11.2003
								pseudo_233	1	0.0089997	-2.90358e-05	-0.00999	-0.0554638	1.43388e-05	-0.00453419		pseudo_233	1	-0.00515171	-0.0319	0.000655	2.33984e-06	-0.000116	-0.000575621		SLC11A1_+_219247053.23-P1P2	3253	2854	11.6676	11.4788
								pseudo_234	1	-0.00476489	0.00342108	0.0163	0.0761861	-0.00738095	0.00383493		pseudo_234	1	0.000405249	-0.0146122	-0.0119	-0.179159	-0.000378005	0.00197767		SLC22A24_-_62911590.23-P1P2	3253	2248	11.6676	11.1344
								pseudo_235	1	-0.0188134	-0.0274331	-0.00387899	-0.058476	0.00785474	0.00634072		pseudo_235	1	-0.0241478	0.0079816	0.0104505	0.00106252	-0.00683776	-0.0669937		SLC24A4_+_92790136.23-P1P2	3254	3013	11.668	11.557
								pseudo_236	1	-0.0800649	-0.0156813	0.00500252	-0.00836594	0.00972308	0.0152673		pseudo_236	1	0.12214	0.0722196	-0.0030582	-0.160813	0.000706708	0.0233057		SLC11A1_+_219247187.23-P1P2	3255	2884	11.6684	11.4939
								pseudo_237	1	0.0427761	0.0527824	0.00356529	-0.00532723	-0.000164654	0.0345439		pseudo_237	1	4.43422e-05	0.000188817	0.0708278	0.0158007	-0.000307501	0.000987105		SLC25A25_+_130860679.23-ENST00000373064.5	3255	2080	11.6684	11.0224
								pseudo_238	1	0.0010698	0.00483654	-0.00818	0.00879	0.0011212	0.00431247		pseudo_238	1	0.0986222	0.0866515	0.00344	0.0283	0.008235	-1.65683e-05		SLC6A5_-_20621527.23-P1P2	3255	2803	11.6684	11.4528
								pseudo_239	1	-0.0113593	-0.0667148	-0.0208461	-0.0381285	-0.0143929	-0.007526		pseudo_239	1	-0.0107335	0.000417098	0.0308118	0.00752062	0.00697984	-0.0263106		ABCA8_-_66951390.23-P1P2	3256	2338	11.6689	11.1911
								pseudo_24	1	-0.0801376	0.00433938	0.0249	0.00167079	0.0235081	0.0420425		pseudo_24	1	0.00909531	0.00237039	0.00114	0.00350946	-0.0179961	0.000112341		non-targeting_00415	3256	2483	11.6689	11.2779
								pseudo_240	1	-0.00205166	-0.0370875	-0.0379	0.00169818	-0.113484	-0.00575165		pseudo_240	1	0.156102	0.00373178	0.0151	0.00244079	-3.07931e-05	-0.00850726		SLC25A42_-_19174835.23-P1P2	3259	2787	11.6702	11.4445
								pseudo_241	1	-0.000383326	0.00057519	-0.00682	0.00297285	-0.012817	-0.0015195		pseudo_241	1	0.133041	0.248528	-0.0046	0.0410418	0.0132259	0.00219672		SLC38A8_+_84075929.23-P1P2	3259	2370	11.6702	11.2107
								pseudo_242	1	-0.0048588	-0.0015	0.00235021	0.0306	0.0109846	-0.00114545		pseudo_242	1	0.28833	0.192	0.0529742	-0.0183	0.296353	0.108402		ABCF2_+_150924232.23-P1P2	3261	2653	11.6711	11.3734
								pseudo_243	1	-0.0112475	-0.00218839	-0.00494437	0.00071524	0.00509852	-0.00647396		pseudo_243	1	0.00217352	-0.00481757	-0.0045429	0.0120194	-0.000436927	0.0200018		SLC22A4_+_131630452.23-P1P2	3261	2668	11.6711	11.3815
								pseudo_244	1	0.00711	0.0106109	0.0231	-0.032874	0.017206	0.0149799		pseudo_244	1	0.00246	0.0022195	-0.0015	-0.0392989	-0.0212546	-0.00132776		SLC24A1_+_65903759.23-P1	3264	2147	11.6724	11.0681
								pseudo_245	1	-0.016577	0.0084014	0.00505329	-0.0364	-0.11147	-0.10221		pseudo_245	1	0.00244051	0.00486726	-0.0359211	0.00163	0.000614367	0.00207127		non-targeting_00013	3267	2771	11.6738	11.4362
								pseudo_246	1	0.00466	5.40182e-05	-0.000447032	0.00260557	-0.00164067	-0.00034117		pseudo_246	1	0.19	0.0198	-0.0496809	-0.0343404	-0.00359695	-0.00670582		ABCA7_-_1040214.23-P1	3269	2455	11.6746	11.2615
								pseudo_247	1	0.00257	0.00110917	0.00336019	-0.109968	0.000611995	0.000355207		pseudo_247	1	0.00144	0.000425509	0.000647214	-0.000762449	-0.00368256	-0.000570477		SLC13A5_-_6616503.23-P1P2	3269	3470	11.6746	11.7607
								pseudo_248	1	0.00602951	-0.000628059	0.000147211	-0.0298	0.00135719	0.0231201		pseudo_248	1	0.0127806	0.236397	0.00914983	0.00319	-4.95542e-05	-0.0107403		SLC6A12_+_323226.23-P1P2	3269	2757	11.6746	11.4289
								pseudo_249	1	0.0594634	0.00159479	0.00708742	-0.0378801	-0.00186275	-0.0713698		pseudo_249	1	0.00125811	-0.0167293	0.000395554	0.00384392	0.0245092	0.000176131		SLC15A3_+_60719210.23-P1P2	3270	2613	11.6751	11.3515
								pseudo_25	1	-1.26528e-05	-0.00580206	0.000582499	-0.00827289	0.0358644	0.00233849		pseudo_25	1	0.0308	-0.00743063	0.00173641	0.00544898	0.000126206	0.000662513		HIAT1_+_100503911.23-P1P2	3273	2574	11.6764	11.3298
								pseudo_250	1	-0.00739384	0.0783599	-0.0295	0.0191812	0.00864438	0.00247894		pseudo_250	1	-0.0106197	0.0277593	-0.00312	-0.0458222	-0.00665465	-0.0202341		ABCB11_+_169887811.23-P1P2	3274	2267	11.6768	11.1466
								pseudo_251	1	0.00235475	-0.000369385	0.000358619	0.0037726	-0.0169628	-0.0024756		pseudo_251	1	0.0288582	0.00365402	0.00322316	0.00620607	0.00902526	0.00266346		SLC17A2_-_25930826.23-P1P2	3274	2273	11.6768	11.1504
								pseudo_252	1	0.000763	0.0173	-0.0538919	0.00175645	-0.027026	0.000224638		pseudo_252	1	0.027	0.0782	-0.00134272	-0.0383041	0.010052	0.00912647		MPDU1_+_7487234.23-P1P2	3275	2533	11.6773	11.3066
								pseudo_253	1	-0.0364389	0.00784651	0.0111131	6.28982e-05	0.000926011	0.000380373		pseudo_253	1	-0.0539655	-0.0105813	0.0146017	-0.0189	0.00702874	0.138127		SLC34A1_+_176811519.23-P1	3278	2358	11.6786	11.2033
								pseudo_254	1	0.000461	-0.0144651	0.0013545	-0.00696829	0.0266786	0.013097		pseudo_254	1	0.0249	0.00189546	0.00131255	0.089275	-0.00742422	-7.00401e-05		SLC39A6_+_33709276.23-P1P2	3280	2475	11.6795	11.2732
								pseudo_255	1	-0.034383	-0.0154985	-0.0154265	0.00560295	-0.0090484	-0.0432693		pseudo_255	1	0.00319682	0.00296038	0.0547782	0.0325279	-0.0249175	0.000345393		SLC5A5_+_17982942.23-P1P2	3280	2447	11.6795	11.2568
								pseudo_256	1	0.023562	4.6922e-05	-0.000793663	-0.000103034	-0.00885727	0.00770112		pseudo_256	1	-0.00427026	0.001	-0.0130109	-0.00860133	0.00094185	0.00366758		non-targeting_00035	3280	2765	11.6795	11.4331
								pseudo_257	1	5.26634e-05	-0.0100725	0.0115567	-0.0128579	0.0806806	0.0122429		pseudo_257	1	-0.0495	0.024252	0.0489571	0.29062	0.00514091	-0.0122578		SLC22A5_+_131705460.23-P1P2	3281	3190	11.6799	11.6393
								pseudo_258	1	-0.0058985	-0.085564	-0.00412457	-0.0410425	0.0089845	0.000407652		pseudo_258	1	-0.00111199	0.0272592	0.0286835	0.00169715	0.000119959	0.00191909		SLCO1B1_-_21284331.23-P1P2	3282	2594	11.6804	11.341
								pseudo_259	1	0.00527244	0.0894508	0.000564164	-0.0189267	-0.0167935	-0.000614881		pseudo_259	1	-0.118915	0.00106705	1.5659e-05	0.000344663	0.00913854	0.0016473		SLC30A2_+_26372482.23-P1P2	3283	2422	11.6808	11.242
								pseudo_26	1	-0.00138	0.0552202	0.000989226	0.0199549	0.00113278	-0.063983		pseudo_26	1	0.0742	0.135702	0.001526	-0.179513	-0.0116441	-0.00328169		SLC7A11_+_139163486.23-P1P2	3283	2302	11.6808	11.1687
								pseudo_260	1	0.115851	0.00602819	-0.00375971	0.000302231	0.0928151	0.127428		pseudo_260	1	-0.0360995	0.0307598	0.0136067	0.033447	0.0657814	0.00181624		SLC38A4_+_47197271.23-P1	3284	2324	11.6812	11.1824
								pseudo_261	1	0.000460363	-0.0596799	-0.0328255	0.113623	0.000933088	-0.00721498		pseudo_261	1	0.00700478	0.0322335	-0.0117701	0.0056895	-0.00163285	-7.29279e-05		SLC18B1_+_133119741.23-P1P2	3285	2814	11.6817	11.4584
								pseudo_262	1	-0.000691895	-0.00327609	-0.00996857	-0.0163461	0.0408365	0.0254847		pseudo_262	1	0.0829259	0.0555158	-0.0295165	-0.000117449	-0.0633198	-0.0106032		SLC24A1_+_65903924.23-P1	3285	2846	11.6817	11.4747
								pseudo_263	1	0.000114908	0.0424514	0.0753895	0.0138501	6.84719e-05	0.0148916		pseudo_263	1	-0.072083	0.00138738	0.00202077	0.00564573	-0.0147	-0.000625592		SLC39A11_+_71088616.23-P1P2	3285	2852	11.6817	11.4778
								pseudo_264	1	-0.0108	0.0389734	0.0543059	0.00268937	-0.0116388	-0.00118875		pseudo_264	1	0.00494	0.00355517	-0.0171592	0.00103792	0.00141375	0.000284256		SLC16A4_-_110933691.23-P1P2	3286	2306	11.6821	11.1712
								pseudo_265	1	-0.00891259	-0.161814	0.066	0.0280827	0.00785977	0.0341736		pseudo_265	1	-0.00593867	0.0030769	-0.0663	2.09295e-05	-0.00769824	4.70568e-06		SLC28A1_-_85430088.23-P2	3287	3085	11.6826	11.5911
								pseudo_266	1	6.22599e-05	0.0169561	-0.000466712	-0.000345613	0.2809	0.0811416		pseudo_266	1	-0.0135	0.0101796	0.0362043	0.0196095	1.51545e-05	-0.00965437		SLC16A4_-_110933688.23-P1P2	3288	2399	11.683	11.2282
								pseudo_267	1	0.0138204	0.0123922	0.00245497	-0.00512	0.00495307	0.0867379		pseudo_267	1	-0.000255025	0.00218836	-0.00176714	0.0138	-0.00779206	-0.000276638		SLC25A6_-_1508119.23-P2	3288	2952	11.683	11.5275
								pseudo_268	1	-0.0236	-0.00128161	-7.18717e-05	-0.00139762	0.00759216	0.00572428		pseudo_268	1	-0.00829	0.323025	0.141	0.00332597	-0.0157688	-0.019024		non-targeting_00538	3289	2355	11.6834	11.2015
								pseudo_269	1	-0.000630116	-0.00157134	0.103483	-0.0083099	-0.00951212	0.000193163		pseudo_269	1	0.000329558	-0.0815796	-0.136047	-0.0110475	0.0151408	0.0591601		SLC30A7_-_101361698.23-P1P2	3290	2786	11.6839	11.444
								pseudo_27	1	0.0017412	-0.00223367	0.00453485	-0.143	0.158492	0.300704		pseudo_27	1	0.0277819	0.0684785	-0.0107516	0.0338	0.00305088	-0.00075799		SLC17A9_-_61584341.23-P1P2	3293	2951	11.6852	11.527
								pseudo_270	1	-0.00186904	0.00143584	0.00209367	-0.0164	0.00171055	0.00320744		pseudo_270	1	-0.00919236	-0.00555869	0.013014	0.0012	0.00041359	0.00180372		SLC25A6_+_1510986.23-P1	3293	2752	11.6852	11.4263
								pseudo_271	1	0.00601483	0.0357385	-0.000253567	8.41409e-05	0.0116066	-0.000270865		pseudo_271	1	0.00434458	-0.00660929	0.000979268	0.00127	-0.0153293	-0.00144269		non-targeting_00026	3294	2433	11.6856	11.2485
								pseudo_272	1	-6.06513e-05	-0.0693975	0.00366921	0.0163853	-0.0232768	-0.00359036		pseudo_272	1	-0.011	-0.0135908	-0.0523621	0.000979991	-0.0100022	-0.00680153		LETM2_-_38244028.23-P1	3295	2973	11.6861	11.5377
								pseudo_273	1	0.00016	0.0190522	0.0056451	0.00271057	-0.0303386	-0.016143		pseudo_273	1	0.00216	0.00746494	0.031324	-0.00439213	-0.00117916	-0.0156057		SLC25A11_+_4843201.23-P1P2	3295	3203	11.6861	11.6452
								pseudo_274	1	0.000379718	-0.0226329	0.000380691	6.25991e-05	-0.0134916	-0.0242699		pseudo_274	1	0.0124253	-0.071222	0.0690095	-0.0416	-0.000309716	0.0223688		SLC9A8_-_48429465.23-P1P2	3296	2707	11.6865	11.4025
								pseudo_275	1	0.0139367	-0.000127257	-0.045863	0.00157885	-0.00670449	-0.0867774		pseudo_275	1	0.0283681	0.0338616	0.000756312	0.0232013	-0.100839	-0.0807714		SFXN3_-_102792233.23-P1	3298	2628	11.6874	11.3597
								pseudo_276	1	0.00892922	-0.000103272	0.000104887	0.00883524	0.00121303	0.000191259		pseudo_276	1	-0.0281541	0.0164907	-0.0424163	-0.323841	0.00566588	0.00282374		SLC2A7_-_9086426.23-P1P2	3299	2675	11.6878	11.3853
								pseudo_277	1	-0.0914676	-0.00359969	0.00157	0.00112087	0.0155888	0.00166235		pseudo_277	1	1.97654e-05	0.00718728	0.0764	0.0137487	0.0325722	0.0227731		SLC20A2_+_42396786.23-P1P2	3300	3066	11.6883	11.5821
								pseudo_278	1	0.000423055	-0.00329428	0.0964573	0.0307869	0.0144611	-0.00112596		pseudo_278	1	-0.000704662	-0.00347031	0.0038076	0.00354008	-0.0273904	-0.0208282		SLC28A1_-_85428036.23-P1	3300	2651	11.6883	11.3723
								pseudo_279	1	-0.00820945	0.0146	-0.000427062	-0.00259876	-0.0238617	-0.00524901		pseudo_279	1	-0.0166763	0.0105	0.0207413	0.00248061	0.0272734	0.0227521		SLC33A1_-_155571926.23-P1P2	3300	2488	11.6883	11.2808
								pseudo_28	1	-0.00530695	-0.00161672	1.97156e-05	0.0122253	-0.0512521	0.000590606		pseudo_28	1	0.0225646	0.00826724	0.00663	0.00257722	-0.000586452	-0.00604714		SLC33A1_-_155572018.23-P1P2	3300	2895	11.6883	11.4993
								pseudo_280	1	0.0683	0.0705702	-0.000495159	0.0181011	0.00648176	-0.00406665		pseudo_280	1	0.00162	0.0459805	-0.00706152	-0.00418403	-0.00106868	-0.00187392		SLC13A1_+_122840028.23-P1P2	3301	2442	11.6887	11.2538
								pseudo_281	1	-0.0081543	0.000647386	0.00132857	-0.00963626	0.00440098	-0.0242247		pseudo_281	1	0.000812458	0.00187585	0.0773757	0.0284799	0.00662112	0.00554945		SLC34A2_+_25657441.23-P1P2	3301	2880	11.6887	11.4919
								pseudo_282	1	0.073083	0.00188139	0.00384324	0.0102144	0.0358458	0.025094		pseudo_282	1	-0.00811107	-0.137982	0.001405	0.00056169	0.00141091	-2.41415e-05		non-targeting_00627	3305	2680	11.6904	11.388
								pseudo_283	1	0.000866409	-0.0419347	-0.0127	0.0128079	0.0242321	0.0221498		pseudo_283	1	0.0336676	0.0015462	0.241	0.211714	-8.3996e-05	-0.0604586		MPC1_+_166796420.23-P1P2	3306	2820	11.6909	11.4615
								pseudo_284	1	-0.00125292	0.00187042	-0.0179838	-0.00726455	-0.0436921	-0.0318533		pseudo_284	1	0.0417391	0.00125916	-0.0151736	0.00330299	-0.0114258	-0.00231297		ABCB11_-_169887692.23-P1P2	3308	2662	11.6917	11.3783
								pseudo_285	1	-0.0831	-0.0338903	-0.000803361	-0.0249157	-2.86095e-05	0.0486421		pseudo_285	1	0.00418	0.0346741	-0.0190498	-1.76839e-05	0.00212	0.00964004		SFXN2_-_104474444.23-P1P2	3309	2654	11.6922	11.374
								pseudo_286	1	0.00652263	0.0185854	0.00550651	-0.000872456	-0.000589627	-0.000299475		pseudo_286	1	0.254812	0.159875	0.0042207	0.00979972	0.00147314	0.0525392		TMEM180_-_104221207.23-P1P2	3309	2984	11.6922	11.543
								pseudo_287	1	0.0780338	0.00847137	-0.00200717	0.0258966	0.012301	0.0477677		pseudo_287	1	0.00329585	0.00220912	0.54696	0.000582886	0.000133155	-2.91632e-05		non-targeting_00358	3310	2760	11.6926	11.4305
								pseudo_288	1	-0.000485389	0.0251	0.00905	-0.0269089	0.20443	0.000228873		pseudo_288	1	0.0767805	-0.00291	0.000461	-0.0280035	0.0687138	0.0413417		SLC25A53_+_103401428.23-P1P2	3311	2329	11.6931	11.1855
								pseudo_289	1	0.034156	0.0942655	0.0230302	0.00211998	0.0341366	0.0511679		pseudo_289	1	0.0110976	0.0770341	-0.139083	-0.00536607	-0.000973011	-0.0179324		SLC35A4_-_139944450.23-P1P2	3311	2959	11.6931	11.5309
								pseudo_29	1	0.0157865	0.00833	5.16997e-05	0.00589	-0.0334377	-0.0410499		pseudo_29	1	0.00514824	0.0716	0.00944	0.00783	-0.0469631	-0.0335297		non-targeting_00322	3311	2747	11.6931	11.4236
								pseudo_290	1	0.0213317	-0.00488662	-0.0045837	0.0263965	0.00769445	-0.000499868		pseudo_290	1	-0.00123019	0.00675537	-0.0670184	-2.74476e-05	0.00363596	0.00458996		TMEM180_-_104221389.23-P1P2	3312	2875	11.6935	11.4893
								pseudo_291	1	-0.0293373	-0.000361548	0.018457	-0.0157871	-0.0443002	-0.000742698		pseudo_291	1	0.0822309	0.000335989	0.00220402	0.00898732	0.00674131	0.0137318		SLC22A18AS_+_2920356.23-P1P2	3314	3131	11.6944	11.6124
								pseudo_292	1	0.000692398	0.0181061	-0.002163	2.11168e-05	0.030437	0.029492		pseudo_292	1	0.000857963	0.19059	0.00992886	0.0435	2.11686e-05	0.000958227		SLC2A5_+_9129388.23-P1P2	3314	2891	11.6944	11.4974
								pseudo_293	1	0.00442459	0.0053154	-0.00857551	-0.00122587	0.0286525	0.00345027		pseudo_293	1	0.0330693	0.0343631	0.244885	0.103564	0.0116017	0.00264651		SLC39A12_-_18242202.23-P2	3314	2976	11.6944	11.5392
								pseudo_294	1	0.0238807	0.00217378	2.56322e-06	-0.00336	-0.140801	-0.000361624		pseudo_294	1	0.00534713	0.0214819	-0.00487	0.00319	-0.00428957	-0.0111401		SLC35A3_-_100435602.23-P1P2	3316	2752	11.6952	11.4263
								pseudo_295	1	0.00551666	0.0209047	-0.000107	0.000182498	-0.000597709	-0.00286566		pseudo_295	1	0.00270919	0.00542687	0.000509	0.0897642	0.00603172	0.0106234		SLCO1A2_+_21477674.23-P1P2	3320	2493	11.697	11.2837
								pseudo_296	1	0.0372145	0.00944237	0.00143272	-0.0941117	0.0718373	0.00837083		pseudo_296	1	0.0063466	-0.0260614	-0.0681227	-0.000727314	-0.0169408	-0.00444222		non-targeting_00435	3321	2803	11.6974	11.4528
								pseudo_297	1	0.0321319	-0.00804887	0.000301972	0.00257637	0.000737592	0.0159989		pseudo_297	1	0.0013872	0.0180384	-0.161203	0.00408908	-0.0940625	-0.0279232		SLCO5A1_-_70747152.23-P2	3322	3102	11.6978	11.599
								pseudo_298	1	0.0305727	0.0326677	0.000114417	0.00808059	0.0289466	0.0323013		pseudo_298	1	0.000414602	0.018171	0.0202317	-0.00717708	0.0698972	0.00858608		non-targeting_00311	3322	2963	11.6978	11.5328
								pseudo_299	1	0.000358048	0.00104386	-0.032257	-0.0123952	-0.00584694	-0.00583814		pseudo_299	1	-0.000295089	0.0292268	0.00258157	0.0278985	0.0166064	0.0271517		SLC25A43_-_118533380.23-P1P2	3324	3328	11.6987	11.7004
								pseudo_3	1	0.0206374	-4.70588e-05	0.00273448	0.00647555	-0.0483119	-0.00109135		pseudo_3	1	-0.0571223	0.0214	-0.0158089	-0.0181167	-0.00372309	0.00240095		SLC9A5_+_67283162.23-P1P2	3325	2777	11.6991	11.4393
								pseudo_30	1	0.00394697	2.07853e-05	0.00063347	0.0172456	0.119792	0.0774211		pseudo_30	1	0.0680894	-0.000595	-0.00653621	0.000852338	0.00112791	-0.000404388		SVOP_-_109372151.23-ENST00000546618.1	3325	2356	11.6991	11.2021
								pseudo_300	1	0.0472283	-0.0137477	0.00911	0.000830795	0.079454	0.000376751		pseudo_300	1	-0.00119278	0.00229917	0.077	0.000488488	-0.00961593	-0.0146834		ABCA5_+_67323118.23-P1P2	3326	3115	11.6996	11.605
								pseudo_301	1	-0.00538516	-0.0220157	0.00195	0.000138456	-0.000372505	0.00171524		pseudo_301	1	0.00823799	0.0046007	0.00483	0.0457476	-0.0245287	-0.0303141		LETMD1_+_51442433.23-P1P2	3327	2846	11.7	11.4747
								pseudo_302	1	0.0134	-0.00292377	0.00373666	0.00507184	-0.000443858	0.0233726		pseudo_302	1	0.00039	-0.0350881	0.0107231	0.00746152	0.00100748	-0.000140355		SLC2A12_+_134373551.23-P1P2	3327	3130	11.7	11.6119
								pseudo_303	1	0.00377937	0.0215818	0.00116598	0.0458917	-0.0321222	-0.0214854		pseudo_303	1	0.000893491	-0.0259176	0.0160543	0.00149508	0.000587258	-0.0299077		SLC27A6_+_128301362.23-P1P2	3328	2749	11.7004	11.4247
								pseudo_304	1	0.0184101	-0.00138109	0.0191296	0.0162428	-0.0124349	-0.0301162		pseudo_304	1	-0.000251018	0.00103566	0.0866552	0.0023825	-0.131079	-0.02163		SLC25A18_-_18043604.23-P1P2	3329	2507	11.7009	11.2917
								pseudo_305	1	0.0182054	-0.00258526	0.00222414	0.00847166	0.00453136	0.0510117		pseudo_305	1	0.0168336	0.00535819	0.00283649	0.0390133	-0.00638614	3.54829e-05		SLC7A7_-_23284480.23-P1P2	3329	2674	11.7009	11.3848
								pseudo_306	1	-0.0328501	0.0299103	-0.0108166	0.000516946	0.008146	0.000586924		pseudo_306	1	9.87866e-07	0.00479526	0.00591131	0.00012088	0.00246538	2.42273e-05		SLC4A10_-_162481016.23-P1P2	3331	2585	11.7017	11.3359
								pseudo_307	1	0.00664963	0.0892609	9.31721e-05	-0.0330921	-1.08793e-05	0.000771691		pseudo_307	1	-0.0821711	0.011271	0.00495	-0.0158864	6.35e-05	-0.000147451		SLC25A2_+_140683592.23-P1P2	3336	3280	11.7039	11.6795
								pseudo_308	1	-0.0124564	3.23403e-06	-0.00587734	0.0469905	-0.0470914	-0.0891795		pseudo_308	1	0.000561154	0.038	0.00580405	0.0996254	-0.00329172	0.00575744		SLC39A6_+_33709225.23-P1P2	3336	2397	11.7039	11.227
								pseudo_309	1	0.0423551	0.00151039	0.00915884	0.0042641	-0.00408682	-0.000796103		pseudo_309	1	0.0121706	0.00101505	0.0188308	0.0890822	-0.0152659	-0.0250915		ABCC10_+_43395315.23-P1P2	3337	2968	11.7043	11.5353
								pseudo_31	1	-0.00589598	0.000650119	-0.00689108	-0.000579128	-0.0432252	-0.0135687		pseudo_31	1	0.00443983	0.0102565	0.0604256	0.148382	-0.00588535	-0.0962126		SLC13A4_-_135412512.23-P1P2	3339	2453	11.7052	11.2603
								pseudo_310	1	-0.0428292	-0.00276278	-0.000326671	-0.00779952	0.0215605	0.049952		pseudo_310	1	0.14666	0.0424685	0.0101797	0.00131806	0.00675155	0.00380102		SLC16A2_+_73640804.23-P1P2	3340	3049	11.7056	11.5741
								pseudo_311	1	-0.0017351	-0.0194859	-0.0377413	0.0104952	0.0610915	0.0143624		pseudo_311	1	0.000807386	0.00282881	0.00646612	-0.00475525	0.0823697	0.0784454		SLC13A4_-_135412921.23-P1P2	3341	2206	11.7061	11.1072
								pseudo_312	1	-0.00128487	0.000675095	-0.00628617	-0.00164	-0.00842067	0.0395163		pseudo_312	1	0.0110792	-0.0108844	0.000401679	-0.0954	0.00489199	0.00179132		SLC35F1_-_118228407.23-P1P2	3344	3089	11.7074	11.5929
								pseudo_313	1	0.000544707	0.00203506	0.00207831	0.00229295	0.00612106	0.0134396		pseudo_313	1	0.000991293	0.000784263	-0.0382536	0.00639708	0.0392857	0.101605		SLC38A1_-_46662453.23-P1P2	3344	3124	11.7074	11.6092
								pseudo_314	1	0.00261665	0.000350624	5.24748e-06	-6.25788e-05	0.00358572	0.0574199		pseudo_314	1	-0.000963251	0.00550487	-0.00513	0.000837	-0.000830084	0.0333964		SLC7A9_+_33360646.23-P1P2	3344	2926	11.7074	11.5147
								pseudo_315	1	0.00328	-0.00238116	0.0623454	0.0111631	-0.0127777	-0.00172667		pseudo_315	1	-0.000951	0.000239761	-0.00890134	0.00804235	0.0193375	0.000128571		ABCA5_+_67323084.23-P1P2	3346	2323	11.7082	11.1818
								pseudo_316	1	0.00118	0.000419203	0.00140647	-0.0733828	0.0396456	0.0174612		pseudo_316	1	0.0785	0.0677231	-0.019571	0.0632155	-0.00739824	-9.77251e-05		FLVCR2_-_76045133.23-P1P2	3346	2869	11.7082	11.4863
								pseudo_317	1	0.00151291	-0.000234596	-0.0193977	-0.0126834	0.0419597	0.020087		pseudo_317	1	0.0309714	0.150105	0.00249699	-0.0362634	-0.00437923	0.010206		SLC15A3_+_60719559.23-P1P2	3346	2723	11.7082	11.411
								pseudo_318	1	-0.00443	0.000195	0.0100629	-0.00874063	-0.000379484	0.0309191		pseudo_318	1	0.0733	0.055	-0.0570275	0.000664641	0.0037665	0.00336888		SLC16A1_-_113478612.23-P2	3346	2633	11.7082	11.3625
								pseudo_319	1	-0.0180391	0.0106187	0.00433323	-0.000253197	-0.00644129	-0.0310767		pseudo_319	1	0.000445336	-0.00527734	0.000144712	-0.00373427	0.0134113	0.00928312		SLC17A5_+_74363480.23-P1P2	3348	3271	11.7091	11.6755
								pseudo_32	1	0.00193665	0.0240565	-0.0016528	-1.01808e-05	-0.000367879	0.000654796		pseudo_32	1	0.000580868	0.00506273	0.00852529	0.0323	-0.00540404	-0.0114906		SLCO5A1_-_70747178.23-P2	3348	3385	11.7091	11.7249
								pseudo_320	1	0.0428575	-0.00658	-0.00877362	0.00014181	-6.04147e-05	0.000585473		pseudo_320	1	-0.0857655	-0.00315	0.00690596	0.0977024	-0.0046	-0.000275658		ABCC2_-_101542808.23-P1P2	3349	2518	11.7095	11.2981
								pseudo_321	1	-0.00168239	-0.00652888	-0.00218838	0.000281146	-0.0130957	0.00218689		pseudo_321	1	0.000569265	0.00202851	-0.00167369	6.98386e-06	-0.055538	-0.00433763		SLC16A1_-_113478608.23-P2	3349	2184	11.7095	11.0928
								pseudo_322	1	-0.00295713	-0.000652	-0.00602511	-0.00385937	-0.0230319	-0.0145024		pseudo_322	1	0.00325946	0.0126	-0.0250491	-9.19226e-05	-0.0156076	-0.00452263		SLC3A2_-_62648421.23-P1P2	3349	2861	11.7095	11.4823
								pseudo_323	1	-0.0388405	-0.00121644	-0.0358541	0.0604596	-0.0650144	-0.22525		pseudo_323	1	0.010281	0.404165	0.0591859	-0.0039532	0.051838	0.0604484		SLC7A3_-_70150870.23-P1P2	3349	2493	11.7095	11.2837
								pseudo_324	1	9.73587e-07	0.000161066	-0.0033453	0.00444275	-0.000546807	0.0794814		pseudo_324	1	0.00346	0.0280512	0.00094061	0.00100042	0.0142044	4.93507e-05		ABCC11_-_48278103.23-P1	3350	2805	11.7099	11.4538
								pseudo_325	1	-0.00177168	0.00997	0.0274004	0.0134885	-0.00198782	-0.0411281		pseudo_325	1	0.0202107	0.00499	0.0033003	0.00294502	0.00301709	0.0130546		SLC22A4_-_131630098.23-P1P2	3350	2671	11.7099	11.3832
								pseudo_326	1	0.154697	0.00133242	-0.0272087	3.00473e-05	-5.23417e-05	0.0297477		pseudo_326	1	-0.00113074	-0.0186738	0.00655516	0.000127	0.0039	0.0985706		SLC4A2_-_150756804.23-P1	3350	2748	11.7099	11.4242
								pseudo_327	1	0.000107	0.0179	0.0333626	0.0298487	-0.0075955	-0.0189311		pseudo_327	1	0.0095	0.0843	0.00760034	0.0343637	0.0331309	0.0156803		SLC6A8_-_152953404.23-P1P2	3350	2969	11.7099	11.5358
								pseudo_328	1	0.012924	0.022416	-2.60233e-05	-0.0996751	0.00326704	-0.0149237		pseudo_328	1	0.130668	0.00122833	-0.0148	0.00051255	0.0272189	0.0136187		SLC12A6_+_34630130.23-P2	3351	2644	11.7104	11.3685
								pseudo_329	1	-0.00923009	0.000135704	0.0237229	-0.0038917	-0.0178283	0.00688473		pseudo_329	1	0.00225063	0.0109723	0.0151702	0.000616472	1.45817e-05	0.00308498		SLC25A2_-_140683568.23-P1P2	3351	2654	11.7104	11.374
								pseudo_33	1	0.000926152	0.0014019	0.000182689	-0.0929276	-0.0317992	0.00308224		pseudo_33	1	-0.00233596	0.221228	0.00328272	-0.0067337	-0.051794	-0.053614		non-targeting_00280	3351	2539	11.7104	11.31
								pseudo_330	1	0.0075126	0.0222	-7.56237e-05	-0.00162855	0.039589	-0.00253035		pseudo_330	1	0.0709161	0.000144	0.000762	0.00154354	-0.080015	-0.0148297		SLC24A1_+_65914358.23-P2	3352	2213	11.7108	11.1118
								pseudo_331	1	1.86961e-05	-0.00500842	0.00407779	-2.5e-05	-0.0182466	-0.00135929		pseudo_331	1	0.0386	0.0606452	0.0716017	0.125	0.00235656	0.0107278		SLC25A3_-_98987516.23-P1P2	3352	2699	11.7108	11.3982
								pseudo_332	1	-0.00127285	-0.0442596	0.132633	0.0146156	0.0116749	0.000167655		pseudo_332	1	0.008385	0.00819958	0.00143776	0.00225683	-6.94113e-06	-0.0137299		LETM2_+_38261921.23-P2	3353	2911	11.7112	11.5073
								pseudo_333	1	0.0184146	-0.00145	-0.10583	0.000275605	0.00484016	-0.0112993		pseudo_333	1	0.00604792	-0.00435	-0.000800653	0.000454602	0.0199359	0.0325426		SLC5A11_-_24857420.23-P1P2	3353	3149	11.7112	11.6207
								pseudo_334	1	0.0105217	0.000643592	0.0502748	0.0125	-0.00170857	-0.00700341		pseudo_334	1	0.018639	0.0086355	-0.00831167	0.0202	0.000378049	0.00886969		non-targeting_00618	3353	2734	11.7112	11.4168
								pseudo_335	1	0.0254671	-0.000481873	-0.00369	-0.00143539	-0.000354258	0.00650491		pseudo_335	1	0.176066	0.00184563	0.0128	0.0189811	0.015963	0.00432602		non-targeting_00676	3353	2837	11.7112	11.4702
								pseudo_336	1	-0.0131193	-0.00785984	-0.00867339	-0.000239706	0.00506609	-0.0179058		pseudo_336	1	0.0502794	0.0944789	0.489456	-0.0531217	0.0219856	0.02273		SLC11A2_+_51420091.23-P1	3354	3062	11.7117	11.5803
								pseudo_337	1	-0.000106021	-0.00197	0.00081	-2.84589e-05	-0.00385728	0.00717849		pseudo_337	1	0.000776695	0.023	0.115	0.0652	-0.00250419	0.000586952		SLC17A2_-_25930877.23-P1P2	3354	2361	11.7117	11.2052
								pseudo_338	1	-0.00417042	0.00479504	-0.00319968	-0.0650228	-0.0100795	0.050299		pseudo_338	1	0.116125	0.131025	-0.0142663	0.00273271	0.000272754	0.00131135		SLCO6A1_+_101834682.23-P1P2	3354	2751	11.7117	11.4257
								pseudo_339	1	0.00106335	0.00022853	-0.016271	0.0187143	0.0113133	0.0137578		pseudo_339	1	0.0157802	-0.00464402	0.0146205	-0.0121447	0.0146684	0.0113649		SLC34A1_+_176806197.23-P2	3355	2061	11.7121	11.0091
								pseudo_34	1	0.0689413	0.00439787	-0.0437	4.43e-05	0.0150215	0.0555232		pseudo_34	1	-0.00728151	0.0167065	-0.0234	0.001	-0.0098409	-0.000499907		SLC6A2_+_55690003.23-P1P2	3355	2988	11.7121	11.545
								pseudo_340	1	-0.0031584	0.00365	-0.00125316	0.0545354	0.0148303	0.0784151		pseudo_340	1	-0.0347999	0.0609	-0.00141714	0.0154012	-0.110609	-0.0113306		SLC6A14_-_115567792.23-P1P2	3356	2759	11.7125	11.4299
								pseudo_341	1	0.00395956	-0.124146	-0.000304391	-0.00595542	-0.0247756	-0.0114596		pseudo_341	1	-0.0130206	-0.0528841	0.151394	0.00540496	0.00674825	0.000183179		non-targeting_00367	3356	2566	11.7125	11.3253
								pseudo_342	1	0.00251161	-0.036189	0.00555714	-0.000175	0.00218283	-0.000693424		pseudo_342	1	-0.0390165	0.00898794	0.0435592	-0.0637	0.0126339	0.0214698		non-targeting_00124	3357	3047	11.713	11.5732
								pseudo_343	1	0.00972141	0.00183333	-0.00128517	0.00276611	-0.000649697	0.017397		pseudo_343	1	0.00473757	0.0251653	0.00721412	0.191625	0.0271148	0.0450589		non-targeting_00554	3358	2373	11.7134	11.2125
								pseudo_344	1	0.00101499	-0.00611409	0.000444269	-0.0756754	0.0153019	0.000384033		pseudo_344	1	0.0100302	0.015	0.00263954	0.0579383	-0.0599267	-0.0167828		SLC16A12_-_91295239.23-P1P2	3360	3331	11.7142	11.7017
								pseudo_345	1	0.000139344	0.0222633	0.0170114	0.00625872	-0.227969	-0.146437		pseudo_345	1	0.0132196	0.0956767	0.000487137	0.0396649	0.150057	-0.00936836		non-targeting_00380	3360	3050	11.7142	11.5746
								pseudo_346	1	0.0330835	0.0157492	0.0156956	0.00683457	-0.0899055	-0.00042964		pseudo_346	1	0.00725446	-0.0351103	-0.0817411	-0.103899	0.0302651	0.0402063		SLC24A1_-_65914320.23-P2	3361	2375	11.7147	11.2137
								pseudo_347	1	0.160991	0.0668857	-0.0832774	0.00375	0.110724	0.232892		pseudo_347	1	0.000989239	0.00337165	0.0674045	0.00149	0.082591	0.109954		SLC45A2_+_33984724.23-P1P2	3362	3012	11.7151	11.5565
								pseudo_348	1	0.000108	0.000709	-0.00302	0.000981343	0.00291019	0.00126475		pseudo_348	1	0.000367	-0.012	0.0785	0.033738	-0.0129055	-0.00206361		non-targeting_00650	3363	3014	11.7155	11.5575
								pseudo_349	1	0.000493659	-0.0407528	-0.000782273	0.000790645	0.00126894	0.00156335		pseudo_349	1	0.00297391	0.00231358	0.00160781	-0.0375385	-0.0449063	-0.0839607		SLC19A2_+_169455216.23-P1P2	3365	2738	11.7164	11.4189
								pseudo_35	1	0.000811062	0.0211424	-0.00485057	0.00950284	0.00542263	0.00606484		pseudo_35	1	0.0127898	0.0630621	0.0013447	0.0660625	0.0058947	-0.00267583		SLC25A41_-_6433786.23-P1P2	3366	2967	11.7168	11.5348
								pseudo_350	1	-0.0339164	0.00245937	0.0199152	0.0197452	0.00308055	0.0139287		pseudo_350	1	-0.00823656	0.0799528	-0.00164513	0.00820069	-0.0142111	0.00288493		SLC27A2_+_50474634.23-P1P2	3366	3092	11.7168	11.5943
								pseudo_351	1	0.00288	0.00120722	0.0310844	-0.00376732	0.0103873	0.0931106		pseudo_351	1	-0.00506	0.00670307	0.0795114	0.060601	-0.00858881	-0.000278788		SLC22A12_-_64358751.23-P1P2	3367	2188	11.7172	11.0954
								pseudo_352	1	0.0125	-0.00133282	-0.0198795	0.0017299	-0.00114258	0.000112354		pseudo_352	1	0.00328	0.0277701	0.025484	0.0432456	0.00121131	-0.00394279		SLC7A14_-_170303791.23-P1P2	3368	2528	11.7177	11.3038
								pseudo_353	1	0.0245318	-0.0136997	-0.0132829	-0.0362	-0.00536977	-0.000808124		pseudo_353	1	0.000569558	0.0232362	0.0302238	0.00656	0.000955217	0.00665287		SLC19A2_-_169454853.23-P1P2	3369	3313	11.7181	11.6939
								pseudo_354	1	-0.000139555	-0.0417753	-0.00559361	0.00372893	0.000129987	0.00135617		pseudo_354	1	0.00172347	-0.0228196	0.0324239	-0.000134497	-0.000240388	0.00285297		SLC25A27_+_46620627.23-P1P2	3369	3035	11.7181	11.5675
								pseudo_355	1	-0.00259101	-0.0654988	-0.000566593	-0.0641861	0.086816	0.00959536		pseudo_355	1	0.00223658	0.00497045	0.12043	0.130971	0.00157256	0.00149943		SLC25A10_-_79670688.23-P1P2	3370	2620	11.7185	11.3554
								pseudo_356	1	0.00634892	0.0113	0.192569	0.0141791	0.0428025	0.000756377		pseudo_356	1	-0.0563869	-0.0516	0.0412711	-0.0562389	0.00154749	0.000184569		SLC5A2_+_31499619.23-P2	3370	2702	11.7185	11.3998
								pseudo_357	1	0.0152393	0.0976	0.00158	-0.0285332	-0.071769	-0.0650817		pseudo_357	1	0.000612479	0.171	-0.125	-0.0203245	0.0170925	0.0217915		SLC25A24_-_108742699.23-P1P2	3371	3074	11.719	11.5859
								pseudo_358	1	0.0568261	-0.0236247	0.0376609	0.105702	0.0397629	0.0503721		pseudo_358	1	-0.0304165	0.120328	-0.00394404	-0.068342	0.0179973	0.0440445		SLC6A9_+_44496968.23-P1P2	3371	3152	11.719	11.6221
								pseudo_359	1	0.000980098	0.00451352	8.54e-06	0.00349804	-0.0634814	-0.000361236		pseudo_359	1	-0.0956198	-0.0171773	-0.0923	0.000780074	0.000430723	0.000481218		SLC2A7_+_9086465.23-P1P2	3372	2741	11.7194	11.4205
								pseudo_36	1	0.00875623	0.00207	-0.0250918	0.00160448	0.0174218	1.5216e-06		pseudo_36	1	0.00709041	0.00196	0.0442988	0.0452381	-0.0379095	-0.0931		non-targeting_00335	3372	2318	11.7194	11.1787
								pseudo_360	1	-0.000171166	-0.0197277	0.0029326	0.00676837	-0.000735521	0.00385626		pseudo_360	1	-0.0239692	0.00641069	0.000478259	0.111911	0.00381517	0.000829633		CLN3_+_28503307.23-P1P2	3373	2754	11.7198	11.4273
								pseudo_361	1	-0.0801804	0.000714	-0.00206864	0.00388538	0.020522	0.0462082		pseudo_361	1	0.00123771	0.0192	0.00182455	-0.136336	6.06624e-05	0.0024475		SLC6A15_-_85306452.23-P1P2	3373	3132	11.7198	11.6129
								pseudo_362	1	-0.000510083	0.00687143	-0.00909734	-0.00422	0.000844809	0.0014434		pseudo_362	1	0.0411194	0.0824212	0.0157514	0.00497	0.0124607	0.000275822		SLC3A1_+_44502842.23-P1P2	3374	2965	11.7202	11.5338
								pseudo_363	1	0.00314735	-0.0101578	-0.000349978	0.0136355	0.0299055	-0.00102004		pseudo_363	1	-0.00110157	-0.0230612	0.00069814	0.0225625	0.0774487	3.35754e-05		SLC4A5_-_74590469.23-P2	3376	2937	11.7211	11.5201
								pseudo_364	1	0.00604567	-0.000119411	0.217278	0.00877245	0.0083298	0.0033682		pseudo_364	1	7.40994e-05	0.0177456	0.0955179	-0.00816674	-0.00324399	0.000409331		ABCB9_+_123450729.23-P1	3377	2982	11.7215	11.5421
								pseudo_365	1	0.00127738	0.000616179	0.0665979	0.0968042	-0.00526546	-0.00709209		pseudo_365	1	0.000527969	0.0362984	0.00238222	-0.0720932	-0.0240282	-0.0355001		UCP1_-_141489866.23-P1P2	3377	3005	11.7215	11.5531
								pseudo_366	1	-0.000157969	-0.308164	0.00273807	-0.0667171	0.00522412	-0.00254055		pseudo_366	1	0.00280852	0.00859838	-0.00403933	-0.00618495	-0.015335	-0.0488745		SLC22A7_-_43266061.23-P1P2	3378	2953	11.722	11.528
								pseudo_367	1	-0.00414232	2.33843e-05	-5.75101e-05	-1.13964e-05	-0.00601605	-0.032991		pseudo_367	1	0.00860391	0.000786	-0.162	-0.00378	-0.00651877	-0.0366036		SLC28A1_+_85429980.23-P2	3378	3020	11.722	11.5603
								pseudo_368	1	0.0097007	-0.007059	0.0344529	0.00351858	-0.00450776	-0.00184773		pseudo_368	1	0.00658017	0.00973786	-0.036153	-0.0250156	0.000957367	0.000925784		KIAA1919_-_111580710.23-P1P2	3379	3117	11.7224	11.6059
								pseudo_369	1	0.063	-0.0251784	0.118528	0.0458	0.0203262	7.60709e-05		pseudo_369	1	0.00018	-0.000183644	0.0639623	0.0108	-0.0110314	-0.00512		SLC17A3_+_25874438.23-P1P2	3379	3127	11.7224	11.6106
								pseudo_37	1	-0.0476215	-0.00698435	-0.0238	0.0371	-0.0204602	-0.0300214		pseudo_37	1	0.0209996	-0.0245161	-0.00813	0.136	0.00986258	0.0664928		non-targeting_00255	3379	2772	11.7224	11.4367
								pseudo_370	1	0.0162728	0.00188219	0.012662	-0.00117376	-0.0300625	-0.000986318		pseudo_370	1	0.00571188	0.00363357	-0.00246921	-0.0065605	-0.0121826	-0.0273804		non-targeting_00559	3381	3056	11.7232	11.5774
								pseudo_371	1	0.000104406	0.0138026	-0.0042	0.00699329	0.0194227	-0.00389944		pseudo_371	1	0.0338783	0.00352802	0.00019	-0.00241401	-0.00848431	-0.0276864		SLC36A3_-_150683289.23-P1P2	3382	2815	11.7237	11.4589
								pseudo_372	1	-0.000365564	-0.000548308	0.000833368	-0.000281672	-0.000982802	-0.0085932		pseudo_372	1	0.112612	0.00165735	3.77627e-05	0.000533864	-0.00134319	-0.0295856		SLC13A5_+_6616368.23-P1P2	3383	2675	11.7241	11.3853
								pseudo_373	1	-0.0473276	-0.0792	-0.0087	0.000545671	0.00869951	0.00848807		pseudo_373	1	-0.0341145	0.0188	0.00168	0.00145492	-0.00690365	1.64899e-05		SLC45A2_+_33984671.23-P1P2	3383	2571	11.7241	11.3281
								pseudo_374	1	0.140031	0.0510803	0.127563	0.00591187	0.0023477	0.000234506		pseudo_374	1	-0.00788753	0.0412649	0.0422879	0.07914	0.000213976	-0.0238316		HIATL1_-_97136890.23-P1P2	3384	3123	11.7245	11.6087
								pseudo_375	1	-0.000682087	-0.0527262	0.0330286	-0.000613	-0.000651688	0.000552389		pseudo_375	1	0.000472553	0.00040695	0.0495772	0.115	0.0132031	0.00101012		MFSD9_-_103352952.23-P1P2	3385	2899	11.7249	11.5013
								pseudo_376	1	-0.00235021	0.0240018	-0.000629472	0.0340288	0.001644	0.00828207		pseudo_376	1	0.0420166	0.0080773	0.268052	0.000453653	-0.0226949	-0.00111202		SLC4A9_+_139740107.23-P1P2	3385	2812	11.7249	11.4574
								pseudo_377	1	0.00348238	0.0257956	0.03	0.0957794	0.00225062	0.0565655		pseudo_377	1	0.0022079	0.0258165	9.75e-05	-0.00586079	0.000167177	0.00290157		non-targeting_00052	3385	2777	11.7249	11.4393
								pseudo_378	1	-0.00162344	-0.000535	0.0187306	-0.00437471	-0.000556815	0.00257702		pseudo_378	1	-0.0227074	0.0283	-0.00830455	-0.0145887	0.000941957	0.00589397		ABCE1_-_146019755.23-P1P2	3386	2878	11.7254	11.4909
								pseudo_379	1	0.00210573	0.00552354	0.00704342	-0.180311	0.00828193	-0.0210653		pseudo_379	1	-0.0761745	0.100148	-0.00583123	0.00991389	0.0234052	0.0316528		SLC25A11_+_4843198.23-P1P2	3386	3289	11.7254	11.6834
								pseudo_38	1	-0.00266746	-0.00432544	-0.0199886	-0.00940204	-0.00463418	-0.00236589		pseudo_38	1	0.0674221	0.00484526	0.0102072	0.0124752	-0.017364	-0.00260346		SLCO1B1_-_21284630.23-P1P2	3386	2234	11.7254	11.1254
								pseudo_380	1	0.00985209	-0.0365929	0.0208	0.000249299	0.0953291	0.055269		pseudo_380	1	0.000614681	0.00262297	0.0997	0.154345	-0.000588478	0.00788973		SLC12A4_-_68000568.23-P2	3387	2960	11.7258	11.5314
								pseudo_381	1	-0.00244553	-0.000703023	8.56e-05	0.081511	0.00177145	0.0348215		pseudo_381	1	0.0191524	-0.0050907	-0.00884	-0.00105337	0.000596434	0.00314445		UNC93A_+_167684889.23-P1P2	3387	2809	11.7258	11.4558
								pseudo_382	1	0.00162797	-0.00668376	0.0199491	0.0036	0.125141	0.0594006		pseudo_382	1	0.159661	0.356096	-0.0102044	0.00205	0.0012561	0.00491536		SLC6A4_-_28562623.23-P1P2	3388	3266	11.7262	11.6733
								pseudo_383	1	-0.00459	-0.00391338	0.0199	-2.27673e-05	-0.0288609	-0.00081294		pseudo_383	1	0.000895	-0.0314477	-0.00705	1.56e-05	0.00041638	-0.000283911		non-targeting_00541	3388	2966	11.7262	11.5343
								pseudo_384	1	0.0698885	0.0178305	0.000700686	0.0958007	-0.0120521	-0.019057		pseudo_384	1	-0.0069538	0.00198408	0.0915492	-0.0105518	-0.0694504	0.0663187		ABCB11_+_169887589.23-P1P2	3390	2559	11.7271	11.3214
								pseudo_385	1	0.0341795	-0.0336899	-0.00205647	-0.00981377	0.00126691	-0.000722434		pseudo_385	1	0.0267854	0.0748383	0.000732202	2.2618e-05	2.79413e-05	0.000126868		MFSD5_-_53646187.23-P1P2	3390	3156	11.7271	11.6239
								pseudo_386	1	0.00915	0.0152412	-0.0100837	0.005672	-0.0330505	-0.0120596		pseudo_386	1	0.00186	0.00348652	-0.00380994	-0.00302892	-0.00329472	-0.00362545		TAP1_+_32821747.23-P1P2	3390	3098	11.7271	11.5971
								pseudo_387	1	0.023031	0.00235041	0.00483414	0.000929998	0.000656717	-0.00446551		pseudo_387	1	0.0107758	0.0881603	-0.0186734	-0.0028642	-0.00282876	-0.0142399		SLC25A30_-_45992508.23-P1P2	3391	3089	11.7275	11.5929
								pseudo_388	1	-0.0306227	-0.00846748	0.0259931	0.000393042	-0.010572	-0.0208208		pseudo_388	1	0.0022503	0.017508	-0.0884129	-0.00993448	-0.000809407	-0.0136095		SLC4A2_-_150756940.23-P1	3391	2837	11.7275	11.4702
								pseudo_389	1	-0.00159355	-0.0110387	-0.000396	0.0404547	-0.0580869	-0.00242236		pseudo_389	1	0.00264256	0.0506942	-0.000382	0.0600924	0.0306467	0.0748359		SLC23A3_-_220034624.23-P1P2	3392	2810	11.7279	11.4564
								pseudo_39	1	-0.0792931	0.0126	0.0127095	-0.00768818	0.0439668	0.0154149		pseudo_39	1	-0.0111101	-0.129	-0.0668017	-0.0348857	0.0383134	0.0274647		SLC12A9_+_100424702.23-P2	3395	2934	11.7292	11.5187
								pseudo_390	1	-0.00342384	1.71734e-05	0.00155491	0.00734478	0.0514129	0.0452113		pseudo_390	1	-0.0352006	-0.00434	0.00207747	-0.04159	0.00181723	-0.00195477		SLC24A1_+_65903921.23-P1	3395	2636	11.7292	11.3641
								pseudo_391	1	0.000148326	2.31673e-05	-0.00134069	0.0022729	-0.00294467	-0.0140728		pseudo_391	1	0.00780075	0.00511	0.000487127	-0.00317143	-0.0716325	-0.0190204		SLC2A9_-_10023076.23-P1P2	3397	2654	11.73	11.374
								pseudo_392	1	0.000873272	0.000270958	-0.00756972	6.32e-05	-0.000134635	-0.012795		pseudo_392	1	0.149938	0.0639814	-0.0056934	0.0331	2.78571e-05	-0.00117051		non-targeting_00312	3397	2509	11.73	11.2929
								pseudo_393	1	0.017071	-0.00302669	-1.63759e-05	0.0293221	-0.00489043	-0.0153067		pseudo_393	1	0.00209615	0.000315093	0.000448	0.00370869	0.0059081	-0.000513488		ABCA8_+_66951401.23-P1P2	3400	2216	11.7313	11.1137
								pseudo_394	1	0.0048923	-0.0298	-0.000329781	9.94208e-05	0.0647482	0.000740028		pseudo_394	1	0.00501642	3.83e-05	0.0125083	0.00214	-0.0741642	-0.175574		SLC12A1_-_48483901.23-P2	3400	2457	11.7313	11.2627
								pseudo_395	1	7.84e-05	0.0013692	0.0029952	-0.0220418	-2.47821e-05	0.000201152		pseudo_395	1	0.0087	0.0098944	0.0176272	-0.0131	-0.0161	-0.0123783		SLC6A19_-_1201967.23-P1P2	3400	2958	11.7313	11.5304
								pseudo_396	1	0.0420706	-0.00651162	0.0177634	-0.00212781	-0.0277741	0.000388205		pseudo_396	1	0.00317465	0.0023469	-0.00252927	0.00809423	-0.0361985	-0.0522516		SLC2A6_-_136344003.23-P1P2	3401	3023	11.7317	11.5618
								pseudo_397	1	0.021345	0.0765311	-0.00464708	-0.0107	0.00076274	-0.00106964		pseudo_397	1	0.296805	0.109681	0.0873039	0.00181	0.000691202	0.00228476		SLC25A3_+_98987462.23-P1P2	3402	2780	11.7322	11.4409
								pseudo_398	1	0.000414	0.00733963	-0.00727957	0.0482	-5.39066e-05	-0.0209927		pseudo_398	1	-0.00787	0.00626754	0.0493345	0.000697	-0.0221	-0.00503876		SLCO1A2_+_21477661.23-P1P2	3402	2509	11.7322	11.2929
								pseudo_399	1	-0.00086	0.00187632	0.00194616	-0.0297585	0.00132105	0.0274949		pseudo_399	1	-0.00075	0.011363	0.0017005	0.00131806	-0.00414921	-0.00310677		SLCO1B1_-_21284577.23-P1P2	3402	2429	11.7322	11.2461
								pseudo_4	1	-0.000399	4.87e-06	0.0298	0.0401402	0.00218271	0.0149853		pseudo_4	1	0.0563	0.0378	0.00116	0.00130439	-0.11512	-0.0428101		SLC2A3_-_8088753.23-P1P2	3403	2499	11.7326	11.2871
								pseudo_40	1	-0.000867999	9.37859e-05	-0.104603	-0.0685194	0.000833964	-0.0019676		pseudo_40	1	0.0107121	0.00547	0.00331456	0.0397896	-0.00295203	0.000426169		non-targeting_00379	3403	2989	11.7326	11.5454
								pseudo_400	1	-0.0121814	0.00319611	-0.00938	3.77888e-05	-0.0893775	-0.109464		pseudo_400	1	0.00638204	0.00437982	0.00641	0.0334	-0.00633439	0.00113772		SLC46A2_+_115652806.23-P1P2	3404	3083	11.733	11.5901
								pseudo_401	1	-0.0187162	0.157262	-0.0975271	0.0116799	-0.00122598	-0.0245245		pseudo_401	1	0.0981029	-0.00402299	0.0173966	0.00297114	-0.0203484	-0.0321259		non-targeting_00668	3404	2869	11.733	11.4863
								pseudo_402	1	0.000174609	-0.113208	-0.0264983	0.00166558	-0.00118736	0.00493431		pseudo_402	1	0.00498109	-0.0014783	0.0207316	-0.000581598	0.00607652	0.000276479		SLC10A7_-_147443034.23-P1P2	3405	2612	11.7334	11.3509
								pseudo_403	1	-0.0409524	0.00677984	0.00963287	-0.00180421	-0.0166603	-0.00371839		pseudo_403	1	0.016896	0.00151556	0.000851661	0.0879508	0.0121742	0.0134544		ABCB4_+_87104939.23-P1P2	3406	3004	11.7339	11.5527
								pseudo_404	1	0.180079	0.0489946	-0.000224713	0.000546644	-5.12713e-05	0.000549762		pseudo_404	1	0.00320601	0.00297574	0.000631234	0.00409476	-0.0238	-0.0284448		ABCD2_-_40013373.23-P1P2	3406	2551	11.7339	11.3168
								pseudo_405	1	0.0178891	0.0904071	0.0329587	0.0150678	0.00860114	-7.39597e-05		pseudo_405	1	0.000568248	0.00244328	-0.00527639	0.0211933	-0.0017673	-0.000907		SLC10A5_+_82607147.23-P1P2	3406	2255	11.7339	11.1389
								pseudo_406	1	0.00426876	-0.000514853	0.00292319	0.00116137	0.070995	0.0416237		pseudo_406	1	0.0771592	0.0101159	0.000640984	0.00896016	0.00465523	0.0202272		SLC24A1_+_65903746.23-P1	3406	2480	11.7339	11.2761
								pseudo_407	1	0.00372347	-0.0212956	-0.0277789	0.0287371	-0.0432236	-0.024917		pseudo_407	1	0.0164271	0.0788468	-0.0318278	-0.00362384	-0.0076021	-0.00216345		SLC39A5_-_56624250.23-P1P2	3406	2667	11.7339	11.381
								pseudo_408	1	-0.0899938	-0.00447169	0.00344641	0.0450578	-0.0082859	-0.00882821		pseudo_408	1	-0.026453	0.00894014	0.0288832	0.0392898	-0.00418836	-0.00138761		non-targeting_00250	3406	3005	11.7339	11.5531
								pseudo_409	1	0.00158678	-0.000343146	-8.94e-07	-0.0179231	-0.0167178	-0.165524		pseudo_409	1	0.037305	-0.0133264	0.011	0.0037713	0.000667795	0.000593507		SLC52A3_-_749023.23-P1P2	3407	2971	11.7343	11.5367
								pseudo_41	1	-0.000876734	0.000475302	0.0154416	-0.0329791	0.000397178	0.00335953		pseudo_41	1	0.000695928	0.0123381	0.000676794	0.000444735	0.0210156	0.012897		SLC5A2_-_31494663.23-P1	3408	2591	11.7347	11.3393
								pseudo_410	1	0.0303549	0.000862706	0.124327	0.0207332	-9.05902e-07	-0.0131433		pseudo_410	1	0.000828823	-0.00383454	0.105468	0.000971381	0.109	0.0214927		SLC39A2_+_21467487.23-P1P2	3409	2538	11.7351	11.3095
								pseudo_411	1	-0.000601111	-0.00969904	0.00407431	0.051503	-0.0652939	-0.0223229		pseudo_411	1	0.0246343	-0.0045192	-0.0263446	0.00373473	-0.00373551	-0.012114		SLC18A3_+_50818604.23-P1P2	3412	2760	11.7364	11.4305
								pseudo_412	1	-0.00036996	0.0274942	0.0162	-0.00517	0.00126949	0.0028905		pseudo_412	1	-0.0451547	0.0143742	-0.0181	-0.0369	-0.0093107	-0.00754787		SLC41A1_-_205782293.23-P1P2	3412	3226	11.7364	11.6555
								pseudo_413	1	0.00172	0.00113441	-0.0156527	0.000373364	0.00133138	0.00579606		pseudo_413	1	8.79e-05	0.00683352	0.137287	0.0147088	-0.00167852	0.000138787		non-targeting_00111	3412	2837	11.7364	11.4702
								pseudo_414	1	-0.00486662	0.00147068	-0.0063338	-0.0042463	-0.00235729	0.000760185		pseudo_414	1	-0.00174788	0.00623006	0.000989222	0.00749576	-0.0620139	-0.0110723		SLC35A1_-_88182748.23-P1P2	3413	2898	11.7368	11.5008
								pseudo_415	1	0.0117121	0.00103416	0.0421792	0.00109881	-0.0369848	-0.181908		pseudo_415	1	-0.00744674	-0.00844722	0.11397	0.0763151	1.77198e-05	0.000496434		SLC1A3_-_36607053.23-P1	3414	3189	11.7372	11.6389
								pseudo_416	1	0.000106	0.00926247	-0.00776374	0.00266609	-0.00135424	0.00244212		pseudo_416	1	-0.00187	-0.000402171	-0.266318	0.000137887	0.000546203	-0.001006		SLC28A1_+_85429935.23-P2	3414	2642	11.7372	11.3674
								pseudo_417	1	-0.0116	0.00058807	-0.000407543	7.53804e-05	-0.000135214	-0.01204		pseudo_417	1	-0.0753	0.00963492	0.00504445	0.0342	0.000931975	0.000185095		SLC2A3_-_8088668.23-P1P2	3414	2406	11.7372	11.2324
								pseudo_418	1	0.000868769	-0.000417593	-0.00263133	0.136377	-0.0560974	-0.184059		pseudo_418	1	0.0193121	0.0229898	0.171972	0.0254662	-0.000694124	0.00256071		non-targeting_00479	3414	3160	11.7372	11.6257
								pseudo_419	1	0.00267551	-0.0025957	0.0113614	0.000185861	0.000177245	-0.0109669		pseudo_419	1	0.00368126	0.0181919	0.0968843	0.00658382	0.000380234	-0.00289413		non-targeting_00613	3414	3436	11.7372	11.7465
								pseudo_42	1	0.00416	-0.0459372	0.000212688	0.000606	0.000215762	0.0379005		pseudo_42	1	0.13	0.0386085	-0.00699583	-0.0113	-0.00036491	-0.00331236		SLC25A38_+_39424884.23-P1P2	3415	2477	11.7377	11.2744
								pseudo_420	1	-8.28794e-06	0.0169034	-7.95293e-05	0.00390241	-0.0315377	-0.0355107		pseudo_420	1	0.00312	-0.00311498	0.00964	0.0617641	-0.00431695	-0.00912285		SLC5A1_+_32439313.23-P1P2	3416	3021	11.7381	11.5608
								pseudo_421	1	-0.00623834	0.0265807	-0.00920851	0.000234018	-0.0887814	-0.084157		pseudo_421	1	0.0418769	0.012973	0.0218555	-0.000398152	0.00267975	0.00201917		SLC16A6_+_66287289.23-P1P2	3417	2915	11.7385	11.5093
								pseudo_422	1	0.00180688	-0.00552568	-0.0021175	-0.0921063	0.0786436	0.00100688		pseudo_422	1	0.000343805	0.169663	-0.0091604	-0.0687368	0.068793	0.00166688		SLC25A37_+_23386632.23-P1P2	3417	3146	11.7385	11.6193
								pseudo_423	1	0.0277	0.0115063	-0.00117826	-0.000819765	0.0016757	0.00171788		pseudo_423	1	0.00166	0.0362195	0.0102193	0.00189133	-0.00363408	-0.0415134		SLC12A4_-_68002266.23-P1	3418	3209	11.7389	11.6479
								pseudo_424	1	0.0231869	2.00268e-05	0.00656042	0.154091	-0.0185503	0.0021623		pseudo_424	1	-0.000445492	-0.000631	0.0322564	0.0716425	-1.50813e-05	0.0185611		SLC25A28_+_101380077.23-P1P2	3420	3234	11.7398	11.6591
								pseudo_425	1	0.0839134	-0.00881	-0.0989918	0.00378811	0.00646733	0.0252255		pseudo_425	1	-0.00264747	-0.00668	0.00171917	0.00275055	-0.0419375	-0.0135568		SLC2A6_-_136344210.23-P1P2	3420	3071	11.7398	11.5845
								pseudo_426	1	-0.000101947	-0.0668906	-0.04382	0.00121126	-0.0647719	-0.0253747		pseudo_426	1	-0.000205652	0.025875	0.000667232	-0.000397096	0.000114788	0.00425772		ABCF3_-_183904344.23-P1P2	3421	2791	11.7402	11.4466
								pseudo_427	1	-0.000331123	-0.0300923	-0.00015057	0.000226437	0.0184483	0.0083698		pseudo_427	1	0.0604499	0.0591514	0.0799501	0.00011005	0.0295906	0.0141558		SLC25A6_+_1508139.23-P2	3421	2880	11.7402	11.4919
								pseudo_428	1	0.00501	-0.000112595	7.28e-05	0.00269851	0.00411277	-0.0013661		pseudo_428	1	0.0502	-0.0416942	0.00713	0.00752344	-0.0301384	-0.00524629		SLC39A2_+_21467525.23-P1P2	3421	2919	11.7402	11.5113
								pseudo_429	1	-0.0148989	-0.0116835	-0.00338304	-0.0101587	0.0332778	-9.19471e-05		pseudo_429	1	-0.0178543	-0.062682	0.126273	-0.000868767	-0.0463975	0.000193		SLC6A13_+_371715.23-P1P2	3422	2825	11.7406	11.464
								pseudo_43	1	0.00432746	-0.0357338	0.000268402	-0.0126265	-0.000346248	0.00334932		pseudo_43	1	0.00725017	-0.00015805	-0.0103276	0.0270551	0.181566	0.113118		SLC25A44_-_156163933.23-P1P2	3423	2328	11.741	11.1849
								pseudo_430	1	0.0293415	-0.00320793	0.0132211	0.0264189	0.00245792	-0.00311183		pseudo_430	1	-0.153983	-0.0127331	0.00428941	4.31339e-05	0.0100585	0.0104896		SLC26A1_-_986790.23-P1P2	3424	3106	11.7415	11.6008
								pseudo_431	1	0.0259679	-0.000152462	0.0256962	0.00082891	0.00729774	0.00218763		pseudo_431	1	0.0257497	0.0242302	0.000499142	-4.51646e-05	-0.0023891	0.000111229		non-targeting_00216	3425	3160	11.7419	11.6257
								pseudo_432	1	-0.0207988	0.00121823	0.00362099	-0.00446842	0.0125679	0.0367706		pseudo_432	1	0.000114045	0.0180907	-0.0134307	0.000573302	-0.000639066	-0.00949833		SLC22A14_-_38323833.23-P1P2	3426	3173	11.7423	11.6316
								pseudo_433	1	-0.0263364	-0.00121	-0.00823986	0.00532807	-9.97689e-07	0.000618857		pseudo_433	1	-0.00676411	-0.00563	0.0896904	0.00962002	-0.0458	-0.0305853		SLC5A4_-_32651270.23-P1P2	3426	2799	11.7423	11.4507
								pseudo_434	1	-0.00105143	-0.0255246	0.000178086	0.00242189	0.0731789	0.076226		pseudo_434	1	0.00222259	-7.74216e-05	0.0439969	-0.0129422	-0.0202463	-0.00142202		SLC39A4_-_145642209.23-P2	3427	3457	11.7427	11.7553
								pseudo_435	1	0.000608972	-0.00648957	0.00281723	0.00153401	-0.0323549	-0.00890672		pseudo_435	1	0.00138024	0.00875392	-0.0296814	-0.0172618	0.00633804	0.00181347		non-targeting_00476	3427	2860	11.7427	11.4818
								pseudo_436	1	0.00868	-0.00700795	0.00377304	0.00911474	5.63453e-05	0.00104306		pseudo_436	1	0.00036	0.0196131	0.0471327	0.0377685	-0.0019	-0.00535385		MFSD3_+_145734498.23-P1P2	3428	3031	11.7432	11.5656
								pseudo_437	1	0.000916201	0.000610928	0.0119922	0.00272674	0.00312542	0.00175705		pseudo_437	1	0.0111745	0.00019171	0.399973	0.0638496	0.000764626	-0.00355953		ABCC10_+_43395536.23-P1P2	3429	2716	11.7436	11.4073
								pseudo_438	1	-0.0010777	-0.00260228	-0.0032	0.000381585	0.00104038	0.00574649		pseudo_438	1	0.0501843	0.00328348	-0.0017135	-0.00299074	0.00163558	-0.00250945		ABCC10_-_43395331.23-P1P2	3429	2474	11.7436	11.2726
								pseudo_439	1	0.00146335	0.0312222	0.00333692	0.00412	-0.000160194	0.000663123		pseudo_439	1	0.000803489	0.00551228	0.000607993	-2.01e-05	0.00734274	0.00299603		SLC48A1_-_48152783.23-P2	3429	2747	11.7436	11.4236
								pseudo_44	1	0.006987	-0.0101288	-0.0597371	-4.72994e-06	-0.01668	-0.04285		pseudo_44	1	0.00193295	0.0706589	-0.00145559	-0.00923	-0.00399042	-0.0429222		SLC39A10_-_196521947.23-P1P2	3430	2819	11.744	11.461
								pseudo_440	1	0.0222465	0.051379	0.000384498	0.000195692	-8.51124e-06	7.8104e-05		pseudo_440	1	0.325747	0.0620586	-0.00152419	-0.0280545	0.000396	0.00405		SLC38A2_-_46766525.23-P1P2	3431	2763	11.7444	11.432
								pseudo_441	1	-0.00525902	-0.00498938	0.00336756	-0.000847286	-0.0211627	0.102944		pseudo_441	1	-0.0734427	0.00362236	-0.0634515	-0.00204951	0.00515094	-0.00315697		SLC11A2_+_51420085.23-P1	3432	3044	11.7448	11.5718
								pseudo_442	1	0.0551	0.0400211	-0.0170521	5.92781e-06	-0.0474831	0.0387852		pseudo_442	1	0.00627	0.0252254	0.0851547	0.16	0.0319906	0.0475138		SLC4A1_+_42345491.23-P1P2	3433	2888	11.7453	11.4959
								pseudo_443	1	-0.00350585	-0.000627811	-0.000383	-0.0529134	0.0553047	0.0797081		pseudo_443	1	-0.00458071	0.0566649	0.00337	0.0179802	-1.14448e-05	0.000352419		non-targeting_00490	3433	3042	11.7453	11.5708
								pseudo_444	1	-0.0207511	-0.0611314	0.00473184	-0.0626715	0.00499844	0.000166076		pseudo_444	1	0.136933	0.0185922	-0.00647297	-0.111257	0.00667963	0.0174316		SLC4A11_-_3219803.23-P1P2	3435	3484	11.7461	11.7665
								pseudo_445	1	-0.0114747	-0.022654	0.00036564	5.07633e-05	0.01653	0.0151259		pseudo_445	1	0.0358662	-0.0210964	-0.057153	0.0713	-0.00123659	-0.0110449		SLC22A1_+_160543102.23-P1P2	3436	3076	11.7465	11.5868
								pseudo_446	1	-0.0733063	0.00594059	-0.00905088	-0.00475528	0.175989	5.80802e-05		pseudo_446	1	-0.00560952	0.265318	0.000461639	0.0980553	-0.015247	-0.0138		SLC2A5_+_9129625.23-P1P2	3436	2737	11.7465	11.4184
								pseudo_447	1	0.114288	-0.0101724	0.0559543	-0.0337185	-0.0164359	-0.00335426		pseudo_447	1	0.00212572	0.04164	0.00220605	0.0223417	0.0156705	0.0010988		SLC16A1_-_113498736.23-P1	3437	2922	11.7469	11.5127
								pseudo_448	1	0.215995	0.00844948	0.0258274	-0.00349494	-0.0270181	-0.0921422		pseudo_448	1	-0.076142	-0.0135241	0.28606	0.037855	-0.0362476	-0.00432549		ABCB11_-_169887753.23-P1P2	3438	2404	11.7474	11.2312
								pseudo_449	1	0.0339	0.00337419	0.00506499	-0.130841	0.0403068	0.102563		pseudo_449	1	-0.0125	-0.0680218	-0.00269116	-0.0891164	0.0151021	0.00776973		SLC29A1_-_44187454.23-P2	3439	2534	11.7478	11.3072
								pseudo_45	1	0.0398186	0.00979098	0.0263239	-6.9094e-05	0.038565	0.114484		pseudo_45	1	-0.0885146	-0.0108575	0.0660513	0.00131	0.000799631	0.000422819		SLCO1A2_-_21477551.23-P1P2	3440	2161	11.7482	11.0775
								pseudo_450	1	0.00498333	0.0217925	0.00557	0.0315442	-0.0435418	-0.0401377		pseudo_450	1	0.102047	0.0118592	0.106	-0.00248814	0.000523588	0.00155993		SLC25A5_-_118602627.23-P1P2	3442	2911	11.749	11.5073
								pseudo_451	1	0.0420029	0.00759328	-0.0277	-0.00654	-0.0159903	-0.00107945		pseudo_451	1	0.0333213	0.0455608	-0.000727	-0.0234	0.00552549	0.00868122		SLC13A4_+_135412692.23-P1P2	3444	2304	11.7499	11.1699
								pseudo_452	1	-0.0189998	-0.000212977	-0.051347	0.000619418	0.0265242	0.0876026		pseudo_452	1	0.00871872	0.0170903	0.00329125	0.0147652	-0.0156108	-0.0337113		SLC35A1_-_88182724.23-P1P2	3444	3028	11.7499	11.5641
								pseudo_453	1	0.0195435	0.00899026	-0.0131046	-0.00988229	0.0409635	0.0265297		pseudo_453	1	-0.0782429	0.0366446	-0.0574964	0.00104613	0.0154008	0.0370706		XPR1_-_180601212.23-P1P2	3444	2943	11.7499	11.5231
								pseudo_454	1	0.000121651	0.136101	0.251992	0.0003245	-0.00165909	-0.000122564		pseudo_454	1	0.000683948	0.00307681	-0.0169159	0.00672806	0.0172213	0.00637994		non-targeting_00347	3445	2644	11.7503	11.3685
								pseudo_455	1	-0.0225467	-0.00151117	0.00328274	-0.0182863	-0.00597171	-0.00215733		pseudo_455	1	0.00123745	0.000151743	0.00884525	0.00219146	0.000538421	0.00435883		SLC34A1_-_176811440.23-P1	3446	2652	11.7507	11.3729
								pseudo_456	1	-0.0120842	-0.0664	-0.106787	-0.0166047	0.00884383	0.0230481		pseudo_456	1	-0.000362103	0.0141	-0.0043905	0.0052365	0.000638166	-0.00398947		SLC35E2_+_1677493.23-P1P2	3446	2610	11.7507	11.3498
								pseudo_457	1	0.00498176	-0.0024301	-0.00271084	-0.00335343	0.297939	0.0336044		pseudo_457	1	0.00183279	0.00427819	0.112692	0.0376036	-0.0552365	-0.0777441		non-targeting_00330	3446	3431	11.7507	11.7444
								pseudo_458	1	0.000636455	0.0140723	-0.00241578	-0.0165	-0.032566	-0.189576		pseudo_458	1	0.0172533	0.0209179	-0.00827075	7.1e-05	0.00692474	0.00768731		MFSD6L_-_8702575.23-P1P2	3447	2538	11.7511	11.3095
								pseudo_459	1	0.000517788	-0.0509494	-0.00299173	-0.000101142	-0.466085	-0.0781014		pseudo_459	1	0.00567095	0.00248319	-0.00697093	-0.0184344	-0.0233221	-0.033786		SLC22A7_-_43266064.23-P1P2	3447	3104	11.7511	11.5999
								pseudo_46	1	-0.0303	-6.13378e-05	-5.48461e-06	0.0120115	-0.00132294	-0.0919373		pseudo_46	1	0.0674	0.103	0.00327	0.00147087	-0.00285434	-0.0104273		SLC37A2_+_124933229.23-P1P2	3447	2862	11.7511	11.4828
								pseudo_460	1	-0.011184	0.00528145	0.00603475	0.000311	0.0206507	0.117647		pseudo_460	1	0.00884863	0.0104621	0.224346	0.0217	-0.00504817	-0.0100572		non-targeting_00118	3447	2920	11.7511	11.5118
								pseudo_461	1	0.0297	0.0391159	-0.00652405	0.000109347	0.0129258	0.000101089		pseudo_461	1	0.0863	0.0449695	0.0345662	-0.0823801	0.0834336	0.0288661		SLC16A14_+_230933158.23-P1P2	3448	3292	11.7515	11.6847
								pseudo_462	1	-0.0135103	0.0091117	0.00153887	0.0161869	-0.00155014	-0.00184125		pseudo_462	1	0.0208068	0.00193214	0.000285736	-0.0133238	-0.000125063	0.0553038		non-targeting_00168	3448	2658	11.7515	11.3761
								pseudo_463	1	-0.0220475	-0.0194997	0.000283744	-0.0153	-0.00304048	0.0408658		pseudo_463	1	-0.229147	-0.00273665	0.011411	-0.032	0.00571934	0.00289465		SLC4A2_-_150756722.23-P1	3450	3267	11.7524	11.6738
								pseudo_464	1	-0.0740101	0.0338	-0.000111202	-4.22248e-05	0.00807189	0.0481568		pseudo_464	1	0.0877123	0.0745	0.0382454	0.00995	0.00516327	0.00360943		RHAG_-_49604404.23-P1P2	3451	2228	11.7528	11.1215
								pseudo_465	1	-0.0018891	0.0100143	-0.00194139	0.000935021	-0.0251026	-0.0408827		pseudo_465	1	0.00165128	0.00196337	0.000845347	-0.00984522	-0.00247693	-0.0194058		SLC39A12_-_18242498.23-P2	3452	2802	11.7532	11.4522
								pseudo_466	1	0.0023998	0.1068	0.000667884	-0.0167944	-0.116525	-0.248875		pseudo_466	1	0.0284168	0.00246539	0.00484304	0.00979039	0.0627743	0.0681786		SLC41A3_+_125802925.23-P1P2	3452	3105	11.7532	11.6004
								pseudo_467	1	-0.00623616	0.000206379	-0.0031882	0.000745085	0.0122058	-7.9487e-05		pseudo_467	1	0.0268919	-0.00350092	-0.0824437	-0.0112496	-0.00856742	-0.0154		SLC2A2_+_170744443.23-P1P2	3453	2535	11.7536	11.3078
								pseudo_468	1	-0.00258879	-0.0205842	-0.000756119	0.0872972	0.0199571	-0.00340361		pseudo_468	1	0.0659685	0.0560263	0.0476555	-0.00132271	-0.0363912	-0.0271064		ABCA7_-_1040324.23-P1	3455	2779	11.7545	11.4404
								pseudo_469	1	0.126965	0.02674	0.0651113	-0.0220528	-0.0143107	-0.0444453		pseudo_469	1	0.00354361	0.00345385	0.0601578	0.044447	-0.00248762	-0.0110581		SLC6A16_+_49828384.23-P1P2	3455	2741	11.7545	11.4205
								pseudo_47	1	0.00185125	1.2529e-05	-0.000800936	-0.0917964	-0.000893828	-0.0254749		pseudo_47	1	0.019269	0.0239	0.0567075	0.0225259	-0.000281623	-0.0179037		SLC38A6_-_61447975.23-P1P2	3456	2753	11.7549	11.4268
								pseudo_470	1	0.0036407	0.0642254	0.0451749	4.34225e-05	0.100453	-0.00245725		pseudo_470	1	-0.0917011	0.0177042	0.0142448	0.0437	-0.0105607	0.068371		TAP1_-_32821371.23-P1P2	3456	2973	11.7549	11.5377
								pseudo_471	1	-0.00932762	-0.0274857	-0.0189954	-0.00305011	0.00337871	-0.00302447		pseudo_471	1	-0.0734659	-0.0899817	0.00384909	0.0106049	-0.00983856	-0.00481774		ABCB4_+_87105085.23-P1P2	3457	3511	11.7553	11.7777
								pseudo_472	1	0.00955795	0.00123466	0.0035506	0.00162	0.043469	0.0243645		pseudo_472	1	0.000134195	0.0066962	-0.0012936	0.0612	0.000542384	0.000175072		SLC24A1_+_65914269.23-P2	3457	3031	11.7553	11.5656
								pseudo_473	1	0.00361423	-0.0466167	-0.0241798	-0.00343	-0.00535041	-0.0013863		pseudo_473	1	0.000301767	0.00453563	0.0106929	0.0372	-0.0901702	-0.0348664		SLC1A3_-_36608560.23-P2	3459	2814	11.7561	11.4584
								pseudo_474	1	0.000237019	0.000130313	0.00218	0.0372107	-0.00856456	-0.0673003		pseudo_474	1	-0.0651232	0.000982183	0.000247	0.0277631	0.0324169	0.116248		non-targeting_00350	3459	2628	11.7561	11.3597
								pseudo_475	1	0.0117663	0.0554362	0.000434101	0.00320862	0.00278188	-2.79125e-05		pseudo_475	1	-0.00211814	0.012985	0.00249117	0.000811657	0.00134748	-0.0014		SLC16A10_-_111408713.23-P1P2	3461	3037	11.757	11.5684
								pseudo_476	1	0.000252	0.0338	-0.0130042	0.0315007	-0.000301469	0.000211176		pseudo_476	1	0.000215	0.000729	-0.0363496	-0.000144409	-0.00401265	-0.00871955		SLC35B3_+_8435694.23-P1P2	3461	3301	11.757	11.6887
								pseudo_477	1	8.51998e-05	0.0116038	-0.00239919	0.000331453	-0.00442015	0.000304171		pseudo_477	1	-0.0427	0.0148828	0.00910141	0.00341035	0.00394381	0.0278726		SLC5A6_+_27434762.23-P1P2	3462	2863	11.7574	11.4833
								pseudo_478	1	-0.00237815	-0.0313442	-0.00456	-0.000403862	0.00368226	0.0328281		pseudo_478	1	0.01192	0.115074	0.0414	0.00215729	0.00100358	0.00485906		SLC38A4_-_47197412.23-P1	3464	2262	11.7582	11.1434
								pseudo_479	1	-0.00189	-2.27299e-06	0.00120787	0.0521619	0.00292661	-0.00555709		pseudo_479	1	0.0164	0.0307	0.2835	0.00636775	0.00202957	-0.00851426		SLC43A3_+_57194563.23-P1P2	3464	3159	11.7582	11.6253
								pseudo_48	1	-0.0646884	0.0483246	-0.000591352	0.000403923	-0.0409049	-0.00506488		pseudo_48	1	0.457836	0.0333455	0.00066737	-0.0118191	-0.0114896	-0.0153497		SLCO4C1_+_101631561.23-P1P2	3464	3315	11.7582	11.6948
								pseudo_480	1	0.159606	0.0554442	-0.0224679	0.102461	0.0516667	0.0696813		pseudo_480	1	0.000488943	0.00237751	0.00107219	-0.106025	0.0709922	0.0552494		ABCA7_+_1040185.23-P1	3465	2496	11.7586	11.2854
								pseudo_481	1	-0.0282588	-0.00874372	-0.000126	-0.00160022	0.00693819	0.0374181		pseudo_481	1	-0.0346232	0.00226226	0.000679	0.00111559	-0.0103968	-0.000764275		SLC12A6_+_34630144.23-P2	3465	2970	11.7586	11.5362
								pseudo_482	1	-0.00325784	0.020009	-0.0230209	-0.000498729	-0.0202311	0.000575392		pseudo_482	1	0.00217944	-0.0150364	-0.00153336	-0.00561567	0.00187999	0.0017545		SLC35B2_-_44225167.23-P1P2	3465	2720	11.7586	11.4094
								pseudo_483	1	-7.37202e-05	-0.000209192	0.000821708	-1.44376e-05	0.00515631	-0.0276787		pseudo_483	1	0.00679	0.0354688	-0.00761041	-0.00081	-0.0142051	0.000994348		non-targeting_00090	3465	3082	11.7586	11.5897
								pseudo_484	1	-0.0798265	-0.00905586	0.0168149	0.046737	0.0978491	0.063546		pseudo_484	1	9.23245e-05	0.00125895	0.0198715	0.0398225	-0.000220265	0.000206178		ABCF3_-_183904044.23-P1P2	3466	3281	11.7591	11.6799
								pseudo_485	1	-0.00646638	0.000552388	0.000102236	0.00613723	-0.000417347	0.000235668		pseudo_485	1	0.0060697	0.00712279	0.0492775	0.000117142	-0.000897797	-0.00128397		SLCO2B1_+_74862271.23-P1P2	3467	3140	11.7595	11.6165
								pseudo_486	1	-0.00538177	-0.0103	-0.0253769	-0.000585923	-0.0177821	-0.0393396		pseudo_486	1	0.0048281	0.0656	-0.047842	0.000973978	-0.00568133	0.000821966		CFTR_+_117120108.23-P1P2	3468	2862	11.7599	11.4828
								pseudo_487	1	0.00928222	0.0239014	-0.00487902	6.55568e-05	-0.0201455	-0.00217171		pseudo_487	1	-0.000674622	0.00830828	-0.0149336	0.0111	-0.00140311	-0.0105271		SLC1A7_+_53608281.23-P1P2	3468	2765	11.7599	11.4331
								pseudo_488	1	-0.00208091	-0.0255274	0.0523	-0.0212592	0.00496198	0.0292772		pseudo_488	1	0.0667924	0.00420835	0.0194	0.00862195	-0.0106119	-0.000851334		SLC36A1_-_150827379.23-P1	3469	2997	11.7603	11.5493
								pseudo_49	1	0.0144574	0.00997431	0.000603	-0.000974107	0.0482156	0.00903672		pseudo_49	1	0.137521	0.18482	0.0295	0.216289	-2.97425e-05	7.65592e-05		non-targeting_00239	3469	2454	11.7603	11.2609
								pseudo_5	1	0.116889	0.000111878	0.0041786	-3.75e-05	-0.00573789	-0.0182889		pseudo_5	1	0.000362506	0.0107899	-0.0549983	-0.0127	0.00443728	0.00990628		SLC39A12_-_18240916.23-P1	3470	2611	11.7607	11.3504
								pseudo_50	1	0.00512725	0.00782496	-0.0141	0.00166074	0.000158543	0.00224718		pseudo_50	1	0.00144759	0.00948619	0.0581	0.0412068	0.0525195	0.097646		non-targeting_00531	3470	2853	11.7607	11.4783
								pseudo_51	1	0.0260857	0.00482248	0.000322353	-0.0183	-0.011904	-0.000516757		pseudo_51	1	0.00448812	0.00129065	0.0239846	-0.0745	0.206154	0.310162		SLC8B1_+_113797038.23-P2	3471	2680	11.7611	11.388
								pseudo_52	1	-0.0114935	-0.000192502	-0.00128467	-0.003909	0.00212831	0.000715801		pseudo_52	1	-0.00437456	0.0363613	0.0871609	-0.00130642	-8.85304e-05	-0.000109905		SLC37A1_+_43934958.23-P1P2	3473	2569	11.762	11.327
								pseudo_53	1	-0.0407937	-0.00441107	-1.68988e-05	0.0120101	0.0134579	0.0163181		pseudo_53	1	0.000432324	0.00107075	-0.051	-0.0247193	0.0558503	0.0777517		SLC9A1_-_27481348.23-P1P2	3473	2900	11.762	11.5018
								pseudo_54	1	-0.00243478	-3.27577e-05	0.000267733	-0.00024088	0.00251364	0.00408311		pseudo_54	1	-0.0198716	-0.00334	0.00482999	0.0078217	0.000273034	-0.00204625		non-targeting_00300	3473	3160	11.762	11.6257
								pseudo_55	1	-0.000250619	0.00447554	-0.000679832	0.0090382	-0.0441211	0.000372033		pseudo_55	1	0.0144876	0.0802313	0.0393483	-0.0264843	0.0100723	0.00374682		non-targeting_00555	3474	3029	11.7624	11.5646
								pseudo_56	1	-0.0285198	0.106147	0.0118636	0.0291241	0.0807136	0.110274		pseudo_56	1	0.108494	0.0595371	0.045854	-0.0898949	0.0118301	0.0109998		UNC93A_-_167684851.23-P1P2	3475	3014	11.7628	11.5575
								pseudo_57	1	5.8998e-07	0.0106373	0.0302573	0.0145476	0.00787328	0.0415886		pseudo_57	1	-0.168	0.00158885	-0.0271083	0.00563179	0.0029734	0.0409739		SLC19A3_+_228582639.23-P1P2	3476	2462	11.7632	11.2656
								pseudo_58	1	-0.132743	0.00211602	0.0177343	0.0296708	0.0549789	0.140138		pseudo_58	1	-0.0359191	1.7036e-05	0.019378	0.332662	0.00417601	-0.00203122		SLC27A4_-_131102867.23-P1P2	3476	3022	11.7632	11.5613
								pseudo_59	1	0.0105512	0.00573892	0.000612965	0.0141	-0.0185198	-5.86398e-05		pseudo_59	1	4.77112e-05	0.00374582	0.00776184	0.00565	0.00149425	0.0118		MFSD11_+_74733781.23-P1P2	3477	3251	11.7636	11.6667
								pseudo_6	1	0.1425	-0.00376278	2.1955e-06	2.69594e-05	-0.010023	-0.0277556		pseudo_6	1	0.0025568	0.124549	-0.02	-0.0142	-0.0267321	-0.00633814		SLC10A7_-_147443023.23-P1P2	3477	2383	11.7636	11.2186
								pseudo_60	1	-0.00152751	0.0342464	-0.00921245	-0.00413281	0.0411502	0.00387745		pseudo_60	1	-0.015506	0.000359683	0.00110051	0.0224113	0.00108022	0.0134837		SLC25A6_-_1508354.23-P2	3477	2897	11.7636	11.5003
								pseudo_61	1	0.00445278	-0.00619329	0.0022775	-0.00495837	0.00120825	-0.00420167		pseudo_61	1	-0.180679	-0.0164725	-0.0695794	-0.0274207	-0.015702	-0.0108233		non-targeting_00595	3478	2843	11.764	11.4732
								pseudo_62	1	0.000457037	-0.0903106	-0.00014613	0.0427229	0.00256743	0.00763786		pseudo_62	1	-0.0165193	-0.0541851	-0.0200221	-0.000316924	0.00160762	0.0330494		SLC51A_-_195943663.23-P1P2	3479	2681	11.7645	11.3886
								pseudo_63	1	-0.00329	0.00550068	-0.00770987	-0.0121	-0.0131691	-0.000182379		pseudo_63	1	-0.00746	0.000596404	0.0291167	0.00205	0.0353631	0.00166072		SLC18A1_-_20040614.23-P1P2	3480	2749	11.7649	11.4247
								pseudo_64	1	0.00894728	-0.042491	-0.00135215	-0.106932	0.000391447	0.0145994		pseudo_64	1	-0.00583224	0.00012254	0.0236035	0.000682052	0.00897742	0.00519749		SLC44A2_+_10736500.23-P2	3482	3254	11.7657	11.668
								pseudo_65	1	5.57e-05	-0.0158263	-0.0740777	-0.00346848	-0.00286694	-0.0238341		pseudo_65	1	0.00139	0.101733	0.0936946	0.172285	-0.0112603	-0.0180958		non-targeting_00449	3483	3195	11.7661	11.6416
								pseudo_66	1	-0.00234283	-0.166022	-0.000151091	-0.0561084	0.106616	0.043639		pseudo_66	1	0.0152346	-0.0028705	-0.000345275	0.0262793	-0.0155629	-0.0115529		SLC7A13_+_87242346.23-P1P2	3484	2929	11.7665	11.5162
								pseudo_67	1	0.0684413	-0.00515488	0.0538572	0.0103031	-0.00370254	-0.0807452		pseudo_67	1	-0.000662306	0.00800411	-0.0121841	0.000476432	0.0378296	-0.0024924		SLC45A3_-_205649638.23-P1P2	3486	2476	11.7674	11.2738
								pseudo_68	1	0.00536	0.274508	-0.0179369	-0.0286763	0.0726091	0.000405373		pseudo_68	1	0.024	-0.000395255	-0.00484763	-0.0231273	-0.0198827	-0.0835978		SLC22A18AS_+_2920725.23-P1P2	3487	2779	11.7678	11.4404
								pseudo_69	1	-0.0535389	0.00272509	-7.88619e-05	-0.0428939	-0.0940239	-0.0582006		pseudo_69	1	-0.0244324	-0.0103981	0.000359	-0.00343116	-0.00358969	-0.00195456		non-targeting_00684	3487	2490	11.7678	11.2819
								pseudo_7	1	0.0137913	0.0173477	0.00214563	0.393	0.0154906	0.000127667		pseudo_7	1	0.00739285	0.101401	0.000280639	-0.0303	-0.00479905	8.54768e-05		SLC12A8_-_124931421.23-ENST00000469902.1	3489	3096	11.7686	11.5962
								pseudo_70	1	0.0928061	-0.00203254	0.000684854	0.00197	4.06561e-05	-3.44763e-05		pseudo_70	1	0.0208089	0.00121931	0.00304181	0.00293	-0.0211	-0.000438		SLC25A18_-_18043301.23-P1P2	3490	2279	11.769	11.1542
								pseudo_71	1	0.00319	0.0199089	-0.00310447	-0.0039993	0.0390416	0.00693693		pseudo_71	1	-0.0098	0.0233662	0.0107878	0.000359261	0.0356965	0.0181421		SLC22A24_-_62911744.23-P1P2	3491	2512	11.7694	11.2946
								pseudo_72	1	0.0100463	0.0153982	-9.54556e-05	-0.00214674	-0.000405902	-8.29277e-07		pseudo_72	1	0.00255184	-0.023813	-0.0374	7.65152e-05	0.000912984	0.000378		SLCO5A1_-_70745439.23-P1	3491	3321	11.7694	11.6974
								pseudo_73	1	0.0183078	0.000301883	0.186961	0.0118168	0.0228156	0.0618299		pseudo_73	1	0.0256123	0.0507786	0.063381	0.0263613	-0.000179213	-3.06472e-05		SLC43A3_+_57194371.23-P1P2	3492	2398	11.7698	11.2276
								pseudo_74	1	-0.00643189	-0.00124535	0.00874	0.00168841	0.0165386	0.0124303		pseudo_74	1	0.00536064	0.0636037	0.00969	-0.0492879	0.00991886	0.0224877		SLC30A3_+_27485678.23-P1P2	3493	2842	11.7703	11.4727
								pseudo_75	1	-0.0236994	0.000174	-0.0014	0.00255145	0.0104437	0.00190731		pseudo_75	1	0.0486896	0.00411	-0.144	-0.0487615	0.00518786	0.0340578		SLC14A1_-_43304181.23-P1P2	3494	2905	11.7707	11.5043
								pseudo_76	1	-0.0551	-3.17666e-05	0.00186467	-0.0123421	0.00852993	0.0191338		pseudo_76	1	0.0933	0.0192	-0.0133783	0.003289	0.00192228	0.00148157		SLC22A9_+_63137463.23-P1P2	3495	2522	11.7711	11.3004
								pseudo_77	1	-0.000511851	-0.0222209	0.0527086	-4.75155e-06	-0.0706917	-0.0803573		pseudo_77	1	-0.00303953	0.00958767	0.146621	-0.00564	-0.0135707	0.00151119		SLC24A1_-_65914588.23-P2	3495	3119	11.7711	11.6069
								pseudo_78	1	-0.00050046	0.0473864	0.000263832	0.00475111	-0.000339105	-0.000817333		pseudo_78	1	0.00266693	0.00178768	0.361587	0.000300374	0.000115188	0.0011932		DIRC2_+_122513682.23-P1P2	3497	2718	11.7719	11.4083
								pseudo_79	1	-0.00238252	-0.00148806	0.000127554	-0.0185	0.00143137	-0.00138266		pseudo_79	1	0.000356957	0.0807468	-0.0240503	0.000472	-0.00525503	0.000611442		SLC17A6_+_22359950.23-P1P2	3497	2590	11.7719	11.3387
								pseudo_8	1	-0.000466023	0.00715369	2.5043e-05	-0.059599	-0.00255714	0.0534387		pseudo_8	1	0.0324864	0.174353	0.013	0.646417	-0.00528236	0.0150863		SLC22A15_+_116518974.23-P1P2	3499	3022	11.7727	11.5613
								pseudo_80	1	-0.0127656	-0.0329534	-0.0551701	0.000209955	-0.00129297	-0.0215198		pseudo_80	1	0.0319369	0.0180144	-0.0354432	0.000888575	-0.0441022	-0.00916177		non-targeting_00485	3499	3132	11.7727	11.6129
								pseudo_81	1	0.00028	-7.50393e-05	0.000919102	0.004301	-0.00171269	0.0086282		pseudo_81	1	-0.00413	-0.0134	0.0171829	0.0034106	0.0271855	0.0537944		SLC10A7_-_147443076.23-P1P2	3500	2551	11.7731	11.3168
								pseudo_82	1	-0.0267701	-0.00913	-0.000580395	0.00597813	0.0208232	0.107265		pseudo_82	1	0.00367169	0.00175	0.000177463	0.00360294	9.69943e-05	-1.40987e-05		non-targeting_00074	3500	2998	11.7731	11.5498
								pseudo_83	1	-0.000770867	-0.0218945	0.0266149	0.0202	0.0799934	0.00897111		pseudo_83	1	0.00183889	0.00645	-0.0158903	0.0349	-0.000676025	-0.00197876		SLC45A4_-_142238577.23-ENST00000024061.3	3502	3187	11.774	11.638
								pseudo_84	1	0.022471	-3.85698e-05	0.0216077	2.18e-05	-3.18964e-06	0.0562048		pseudo_84	1	0.00423967	0.000138	0.000268454	0.0694	-0.00476	-0.0179872		SLC5A2_-_31494659.23-P1	3503	2933	11.7744	11.5182
								pseudo_85	1	0.000208257	0.0478	0.00369	0.0671356	0.0174089	0.0202038		pseudo_85	1	-0.0427091	0.00178	0.0813	-0.00310946	0.000444389	-0.000535909		SLC25A44_-_156163968.23-P1P2	3504	3202	11.7748	11.6448
								pseudo_86	1	0.00332	0.00187376	-0.00184079	0.000988668	0.00886919	0.0156429		pseudo_86	1	0.0059	0.00226536	0.00173028	-0.000150064	0.000140053	0.00709126		ABCA7_+_1041292.23-P2	3505	3469	11.7752	11.7603
								pseudo_87	1	-0.0641036	-0.164017	0.00510606	-3.70004e-06	0.000759243	-0.00849212		pseudo_87	1	0.104972	0.00408143	0.0195869	0.000867	-0.00324634	-0.00223029		SLC35A3_-_100435563.23-P1P2	3505	3242	11.7752	11.6627
								pseudo_88	1	-0.0393879	-0.00218311	3.87345e-05	0.174381	0.0132371	-0.0001375		pseudo_88	1	0.00490409	0.01357	0.000832	0.00131372	-8.24461e-06	-0.00189819		SLC36A4_+_92930988.23-P1P2	3506	3483	11.7756	11.7661
								pseudo_89	1	-0.0137971	0.0193323	0.00186393	-0.044996	-0.00509475	-0.0331022		pseudo_89	1	0.0808921	0.0475291	0.0544172	0.00825584	-0.0208269	0.0342997		SLC12A9_+_100424676.23-P2	3507	3173	11.776	11.6316
								pseudo_9	1	-0.0122119	-0.00574914	0.00711308	0.011736	-0.0118109	-0.00193183		pseudo_9	1	0.101947	0.0336206	-0.0081251	-0.019298	-0.0125022	-0.0294471		SLC22A11_+_64323147.23-P1P2	3508	3326	11.7764	11.6996
								pseudo_90	1	0.00206482	-0.000330128	-0.011103	0.0182319	0.00873365	0.0713679		pseudo_90	1	0.000509556	0.00241103	0.329313	0.263251	-0.00104709	-0.0105446		SLC28A1_-_85430169.23-P2	3508	2805	11.7764	11.4538
								pseudo_91	1	0.000149083	-0.00306	0.00209179	-8.08897e-05	-3.95406e-05	-0.0159611		pseudo_91	1	0.00114687	-0.0191	0.00687571	0.00374	0.00644	-0.00646696		non-targeting_00193	3508	2452	11.7764	11.2597
								pseudo_92	1	-0.00464	5.68162e-05	-0.00951013	-2.6e-05	-0.00840034	0.0428626		pseudo_92	1	0.000172	0.0102	-0.0357589	-0.00241	-0.0167738	-0.0424573		ABCB4_+_87104933.23-P1P2	3509	3273	11.7768	11.6764
								pseudo_93	1	0.0044513	0.0858214	-7.01097e-05	-0.04389	0.0457038	0.126015		pseudo_93	1	0.00012967	0.00372712	0.00129	0.00215556	-4.05604e-05	0.00381523		SLCO4C1_+_101631982.23-P1P2	3509	2767	11.7768	11.4341
								pseudo_94	1	0.0468441	-0.00399922	0.00140405	0.026	-0.0123391	-0.0832435		pseudo_94	1	0.00502909	0.0735772	0.000203756	0.0217	-0.0370653	-0.0207269		SLC16A7_-_59990078.23-P1P2	3510	3350	11.7773	11.7099
								pseudo_95	1	0.0301244	-0.000127996	0.00102572	0.0229488	0.0948338	0.0826523		pseudo_95	1	0.0035876	0.00787273	-0.012458	0.00132978	-0.00387265	-0.000715751		SLC17A4_+_25754932.23-P1P2	3510	2497	11.7773	11.286
								pseudo_96	1	0.0204142	-0.00332	0.0095903	-0.0322707	1.29173e-05	0.000955252		pseudo_96	1	0.408673	0.12	0.0696991	0.247005	0.00299	0.0424069		SLC25A19_-_73285437.23-P1P2	3510	2430	11.7773	11.2467
								pseudo_97	1	-0.0649629	-0.00187179	0.0034889	0.00181507	-0.000625168	0.00377716		pseudo_97	1	0.000493481	0.00911401	0.0508481	0.0767798	-0.00799986	0.00113481		SLC31A2_-_115913265.23-P1P2	3510	3174	11.7773	11.6321
								pseudo_98	1	-0.0223	-0.101893	-0.0122	0.015839	0.000628257	0.00512868		pseudo_98	1	0.0334	0.00122084	0.184	0.0223054	0.00854234	0.000183412		SPNS3_+_4337549.23-P1P2	3510	3378	11.7773	11.722
								pseudo_99	1	0.019218	0.0412	-0.00568812	0.00302249	0.00493905	0.014729		pseudo_99	1	0.0635011	0.219	0.173826	0.0451843	0.00332585	0.00264404		SLC23A1_+_138718752.23-P1P2	3512	3054	11.7781	11.5765
																										SLC37A2_+_124933223.23-P1P2	3512	3070	11.7781	11.584
																										non-targeting_00504	3513	3043	11.7785	11.5713
																										SLC25A18_+_18043228.23-P1P2	3514	2447	11.7789	11.2568
																										SLC2A9_-_10023173.23-P1P2	3514	2702	11.7789	11.3998
																										SVOPL_-_138363768.23-ENST00000419765.3	3516	3037	11.7797	11.5684
																										non-targeting_00072	3516	2946	11.7797	11.5245
																										SFXN5_+_73298599.23-P1P2	3517	3564	11.7801	11.7993
																										SLC33A1_+_155572144.23-P1P2	3517	3172	11.7801	11.6312
																										SLC16A4_-_110933396.23-P1P2	3518	2892	11.7805	11.4979
																										SLC22A8_-_62783111.23-P1P2	3518	2948	11.7805	11.5255
																										SLC22A2_-_160679785.23-P1P2	3519	3453	11.7809	11.7536
																										SLC22A6_+_62752231.23-P1P2	3519	2840	11.7809	11.4717
																										non-targeting_00265	3519	3131	11.7809	11.6124
																										SLC16A5_-_73084264.23-P1P2	3520	2985	11.7814	11.5435
																										SLC28A1_-_85427982.23-P1	3522	2776	11.7822	11.4388
																										SLC6A15_-_85306459.23-P1P2	3522	3092	11.7822	11.5943
																										SPNS3_+_4337404.23-P1P2	3522	2476	11.7822	11.2738
																										SLC22A9_+_63137497.23-P1P2	3523	2480	11.7826	11.2761
																										SLC25A5_-_118602803.23-P1P2	3523	3285	11.7826	11.6817
																										SLC38A8_+_84075899.23-P1P2	3523	2833	11.7826	11.4681
																										SLC7A1_-_30169354.23-P1P2	3523	3673	11.7826	11.8427
																										SLC8A1_+_40739477.23-P2	3523	3084	11.7826	11.5906
																										non-targeting_00292	3523	3150	11.7826	11.6211
																										non-targeting_00305	3523	3182	11.7826	11.6357
																										SLC13A5_-_6616689.23-P1P2	3524	2979	11.783	11.5406
																										ABCC5_+_183735606.23-P1P2	3525	3029	11.7834	11.5646
																										SLC12A4_+_68000214.23-P2	3525	3354	11.7834	11.7117
																										SLC25A10_-_79670669.23-P1P2	3525	2862	11.7834	11.4828
																										SLCO6A1_+_101834537.23-P1P2	3525	3764	11.7834	11.8781
																										non-targeting_00593	3525	3250	11.7834	11.6662
																										SLC17A3_+_25874453.23-P1P2	3527	2817	11.7842	11.4599
																										SLC39A5_+_56624014.23-P1P2	3527	3114	11.7842	11.6046
																										SLC17A4_+_25755002.23-P1P2	3528	2502	11.7846	11.2889
																										SLC1A5_-_47291753.23-P1	3531	2749	11.7859	11.4247
																										ABCA13_-_48211206.23-P1P2	3533	2808	11.7867	11.4553
																										SLC6A20_-_45837761.23-P1P2	3533	2752	11.7867	11.4263
																										non-targeting_00671	3533	3275	11.7867	11.6773
																										SLC25A39_-_42401905.23-P1	3534	3035	11.7871	11.5675
																										SLC7A13_+_87242502.23-P1P2	3535	2571	11.7875	11.3281
																										SLC7A7_-_23284259.23-P1P2	3535	2348	11.7875	11.1972
																										SLC1A5_-_47291884.23-P1	3536	3505	11.7879	11.7752
																										SLC38A4_+_47219719.23-P2	3536	3001	11.7879	11.5512
																										SLCO1B3_+_20963848.23-P1P2	3537	2811	11.7883	11.4569
																										non-targeting_00519	3537	3130	11.7883	11.6119
																										SLCO4C1_-_101631976.23-P1P2	3538	2842	11.7887	11.4727
																										SLC32A1_+_37352848.23-P1P2	3539	2942	11.7891	11.5226
																										SLC4A5_-_74517102.23-P1	3539	2915	11.7891	11.5093
																										SLC6A9_+_44497105.23-P1P2	3539	3184	11.7891	11.6366
																										SLC30A7_+_101361608.23-P1P2	3540	3244	11.7895	11.6636
																										SLC32A1_+_37353184.23-P1P2	3540	3506	11.7895	11.7756
																										SLC6A4_-_28562610.23-P1P2	3541	2835	11.7899	11.4691
																										non-targeting_00561	3541	3038	11.7899	11.5689
																										SLC1A5_-_47287880.23-P2	3542	2932	11.7903	11.5177
																										SLC25A19_-_73285442.23-P1P2	3543	2532	11.7908	11.3061
																										SLC26A4_+_107301507.23-P1P2	3543	3248	11.7908	11.6653
																										SLC4A9_+_139739817.23-P1P2	3543	3175	11.7908	11.6325
																										SLC9B2_-_103997638.23-P1P2	3543	2855	11.7908	11.4793
																										MPC2_-_167905044.23-P1P2	3545	2999	11.7916	11.5503
																										SLC1A3_+_36606767.23-P1	3545	2657	11.7916	11.3756
																										SLC25A44_-_156163971.23-P1P2	3546	3094	11.792	11.5953
																										SLC5A8_+_101603974.23-P1P2	3546	3667	11.792	11.8404
																										SLC23A1_-_138718998.23-P1P2	3547	2571	11.7924	11.3281
																										SLC2A12_+_134373694.23-P1P2	3547	2537	11.7924	11.3089
																										SLC34A1_-_176811628.23-P1	3547	3020	11.7924	11.5603
																										SLC9B1_+_103940754.23-P1P2	3548	3281	11.7928	11.6799
																										SLC16A6_-_66287238.23-P1P2	3550	2803	11.7936	11.4528
																										SLC9A5_+_67283282.23-P1P2	3550	3218	11.7936	11.6519
																										SLC22A31_+_89266546.23-P1P2	3551	2984	11.794	11.543
																										SLC6A8_-_152953407.23-P1P2	3551	2986	11.794	11.544
																										non-targeting_00334	3551	2473	11.794	11.272
																										non-targeting_00724	3551	2855	11.794	11.4793
																										SLCO1B3_-_20964112.23-P1P2	3552	2712	11.7944	11.4051
																										SLC16A11_-_6947221.23-P1P2	3554	2723	11.7952	11.411
																										SLC20A2_+_42396778.23-P1P2	3554	3327	11.7952	11.7
																										SLC28A3_+_86955693.23-P1P2	3554	2695	11.7952	11.3961
																										SLC7A13_-_87242587.23-P1P2	3555	2368	11.7956	11.2095
																										ABCF3_-_183904356.23-P1P2	3556	3004	11.796	11.5527
																										SLC25A6_-_1508485.23-P2	3556	2795	11.796	11.4486
																										SLC5A11_+_24857382.23-P1P2	3556	2929	11.796	11.5162
																										SVOP_-_109372447.23-ENST00000546618.1	3556	2629	11.796	11.3603
																										SLC20A1_+_113403991.23-P1P2	3557	3213	11.7964	11.6497
																										SLC19A2_+_169455139.23-P1P2	3558	3109	11.7969	11.6022
																										SLC17A2_+_25930702.23-P1P2	3562	2631	11.7985	11.3614
																										non-targeting_00187	3562	3200	11.7985	11.6439
																										non-targeting_00122	3563	2745	11.7989	11.4226
																										SLC35A2_+_48768484.23-P1P2	3565	2544	11.7997	11.3129
																										SLC36A3_-_150683345.23-P1P2	3565	3025	11.7997	11.5627
																										SLC9B1_-_103940962.23-P1P2	3565	3300	11.7997	11.6883
																										non-targeting_00489	3565	3305	11.7997	11.6904
																										ABCG2_-_89079956.23-P1P2	3566	3658	11.8001	11.8368
																										non-targeting_00155	3566	3190	11.8001	11.6393
																										SLC15A2_+_121613375.23-P1P2	3567	2888	11.8005	11.4959
																										SLC22A3_+_160769449.23-P1P2	3567	3489	11.8005	11.7686
																										SLCO1B3_-_20963713.23-P1P2	3567	3052	11.8005	11.5755
																										non-targeting_00488	3567	3987	11.8005	11.9611
																										SLC25A3_-_98987461.23-P1P2	3569	3130	11.8013	11.6119
																										ABCA12_+_216003308.23-P1P2	3570	2758	11.8017	11.4294
																										SLC31A1_-_115983938.23-P1P2	3570	2658	11.8017	11.3761
																										MFSD6L_+_8702616.23-P1P2	3572	3459	11.8025	11.7561
																										SLC27A3_-_153747961.23-P1P2	3572	3286	11.8025	11.6821
																										SLC36A4_+_92931022.23-P1P2	3573	3099	11.8029	11.5976
																										SLC8B1_+_113797239.23-P2	3573	2593	11.8029	11.3404
																										ABCC8_-_17498220.23-P1P2	3574	2476	11.8033	11.2738
																										SLC35E3_+_69139993.23-P1P2	3574	2803	11.8033	11.4528
																										SLC40A1_-_190445448.23-P1	3579	2675	11.8053	11.3853
																										SLC25A12_+_172750528.23-P1P2	3580	3052	11.8057	11.5755
																										SLC38A2_-_46766587.23-P1P2	3581	2995	11.8061	11.5483
																										SLC43A1_-_57283121.23-P1P2	3582	3183	11.8065	11.6362
																										SLC6A18_-_1225510.23-P1P2	3582	2716	11.8065	11.4073
																										SLC1A7_+_53607936.23-P1P2	3583	3235	11.807	11.6595
																										SLC22A7_-_43266100.23-P1P2	3583	2902	11.807	11.5028
																										SLC2A14_-_8043711.23-P1P2	3584	2706	11.8074	11.4019
																										SLC4A9_+_139739971.23-P1P2	3584	2561	11.8074	11.3225
																										SLC25A47_-_100789790.23-P1P2	3587	3510	11.8086	11.7773
																										SLC24A1_-_65914548.23-P2	3588	2717	11.809	11.4078
																										SLC25A4_-_186064619.23-P1P2	3590	3134	11.8098	11.6138
																										SLC43A3_-_57194519.23-P1P2	3590	3022	11.8098	11.5613
																										SLC8A1_+_40679127.23-P1	3590	3130	11.8098	11.6119
																										SLC25A26_+_66119349.23-ENST00000354883.6	3592	2380	11.8106	11.2167
																										SLC1A5_-_47291800.23-P1	3594	2938	11.8114	11.5206
																										SLC35E4_-_31032147.23-P1P2	3594	3286	11.8114	11.6821
																										SLC7A6_-_68298672.23-P1P2	3594	2990	11.8114	11.5459
																										non-targeting_00452	3594	2777	11.8114	11.4393
																										ABCG5_+_44065862.23-P1P2	3595	2861	11.8118	11.4823
																										SFXN3_+_102791216.23-P2	3595	2735	11.8118	11.4173
																										non-targeting_00359	3595	3304	11.8118	11.69
																										SLC9A9_+_143567100.23-P1P2	3596	2774	11.8122	11.4378
																										SLC25A14_+_129474154.23-P1P2	3598	3252	11.813	11.6671
																										SLC25A53_+_103401655.23-P1P2	3598	3090	11.813	11.5934
																										SLC7A3_+_70150557.23-P1P2	3598	3282	11.813	11.6804
																										LETM2_+_38244012.23-P1	3599	3253	11.8134	11.6676
																										SLC14A2_+_42793031.23-P1P2	3599	2561	11.8134	11.3225
																										SLC8A1_+_40679148.23-P1	3599	3069	11.8134	11.5836
																										SLC2A11_+_24200090.23-P1P2	3601	3105	11.8142	11.6004
																										SLC4A2_-_150756856.23-P1	3603	3276	11.815	11.6777
																										non-targeting_00117	3604	2770	11.8154	11.4357
																										SLC34A3_+_140125378.23-P1P2	3605	3218	11.8158	11.6519
																										SLC22A24_-_62911587.23-P1P2	3606	2540	11.8162	11.3106
																										SLC35A3_-_100435766.23-P1P2	3606	3219	11.8162	11.6524
																										SLC38A4_-_47219711.23-P2	3606	3585	11.8162	11.8078
																										ABCA1_-_107690389.23-P1P2	3608	3759	11.817	11.8761
																										SLCO4C1_-_101631769.23-P1P2	3609	2757	11.8174	11.4289
																										SLC28A1_+_85427956.23-P1	3610	2865	11.8178	11.4843
																										non-targeting_00456	3613	3690	11.819	11.8494
																										SLC35D3_+_137243400.23-P1P2	3615	3373	11.8198	11.7198
																										SLC26A7_-_92261815.23-P1P2	3616	2904	11.8202	11.5038
																										UNC93A_-_167685036.23-P1P2	3617	3192	11.8206	11.6402
																										SLC6A18_+_1225740.23-P1P2	3618	3025	11.821	11.5627
																										SLC28A2_-_45544874.23-P1P2	3619	2936	11.8214	11.5196
																										SLC25A27_-_46620779.23-P1P2	3621	3062	11.8222	11.5803
																										SLC23A1_-_138718981.23-P1P2	3622	2562	11.8226	11.3231
																										SLC25A14_-_129473896.23-P1P2	3622	3333	11.8226	11.7026
																										ABCC11_+_48281210.23-P2	3624	2660	11.8234	11.3772
																										SLC47A1_+_19437192.23-P1P2	3625	3254	11.8238	11.668
																										SLCO5A1_-_70745514.23-P1	3625	3105	11.8238	11.6004
																										SLC36A1_+_150838385.23-P2	3626	3056	11.8242	11.5774
																										non-targeting_00510	3626	2834	11.8242	11.4686
																										SLC12A2_-_127419514.23-P1P2	3627	3221	11.8246	11.6533
																										SLCO3A1_-_92397160.23-P1P2	3627	3414	11.8246	11.7372
																										non-targeting_00162	3627	3350	11.8246	11.7099
																										SLC30A9_+_41992567.23-P1P2	3628	3242	11.825	11.6627
																										SLC22A13_-_38307375.23-P1P2	3629	3073	11.8254	11.5854
																										non-targeting_00016	3629	3185	11.8254	11.6371
																										ABCB5_+_20687204.23-P1P2	3630	2715	11.8258	11.4067
																										ABCC9_-_22094122.23-P1P2	3630	2598	11.8258	11.3432
																										SLC22A24_-_62911738.23-P1P2	3630	2590	11.8258	11.3387
																										SLC2A3_+_8088767.23-P1P2	3630	3028	11.8258	11.5641
																										SLC10A1_+_70263946.23-P1P2	3631	2691	11.8262	11.3939
																										SLC35G1_+_95653933.23-P1P2	3632	3312	11.8265	11.6935
																										SLC36A1_-_150827233.23-P1	3633	3073	11.8269	11.5854
																										SLC26A8_+_35992375.23-P1P2	3634	3400	11.8273	11.7313
																										non-targeting_00422	3634	2300	11.8273	11.1674
																										SLC38A6_-_61447884.23-P1P2	3635	3245	11.8277	11.664
																										SLC25A45_-_65150062.23-P1P2	3636	3104	11.8281	11.5999
																										SLC4A4_+_72053205.23-P1P2	3636	2697	11.8281	11.3971
																										ABCA1_-_107690385.23-P1P2	3637	3066	11.8285	11.5821
																										SLC1A3_-_36608368.23-P2	3637	3567	11.8285	11.8005
																										SLC36A3_-_150683248.23-P1P2	3637	2740	11.8285	11.42
																										non-targeting_00642	3637	2845	11.8285	11.4742
																										SLC10A5_-_82607037.23-P1P2	3638	2765	11.8289	11.4331
																										SLC25A32_+_104427404.23-P1P2	3638	3371	11.8289	11.719
																										non-targeting_00570	3639	3185	11.8293	11.6371
																										SLC26A3_-_107443591.23-P1P2	3640	2843	11.8297	11.4732
																										SLC2A3_+_8088559.23-P1P2	3640	2601	11.8297	11.3449
																										non-targeting_00652	3641	2926	11.8301	11.5147
																										MFSD8_+_128886257.23-P1P2	3642	3443	11.8305	11.7495
																										SLC19A3_-_228582591.23-P1P2	3642	3437	11.8305	11.7469
																										SLC25A20_+_48935995.23-P1P2	3642	3015	11.8305	11.5579
																										SLC8B1_+_113772878.23-P1	3642	3090	11.8305	11.5934
																										non-targeting_00254	3644	3070	11.8313	11.584
																										SLC28A3_-_86955439.23-P1P2	3645	3100	11.8317	11.5981
																										non-targeting_00142	3645	2669	11.8317	11.3821
																										RHBG_+_156339016.23-P1P2	3646	3343	11.8321	11.7069
																										SLC12A6_+_34630133.23-P2	3647	2883	11.8325	11.4934
																										SLC22A31_+_89266485.23-P1P2	3647	3043	11.8325	11.5713
																										RHBG_+_156338986.23-P1P2	3649	3144	11.8333	11.6184
																										SLC9A3R1_-_72745052.23-P1P2	3649	3215	11.8333	11.6506
																										MFSD2B_-_24232942.23-P1P2	3650	3224	11.8337	11.6546
																										FLVCR1_-_213031590.23-P1P2	3652	3575	11.8345	11.8037
																										SLC52A3_-_749047.23-P1P2	3652	3182	11.8345	11.6357
																										SLC25A27_-_46620947.23-P1P2	3653	3378	11.8349	11.722
																										ABCB11_-_169887796.23-P1P2	3655	2708	11.8357	11.403
																										SLC25A39_-_42397212.23-P2	3656	2626	11.8361	11.3587
																										ABCB7_-_74376044.23-P1P2	3657	3006	11.8364	11.5536
																										non-targeting_00260	3659	2900	11.8372	11.5018
																										MFSD8_+_128886280.23-P1P2	3660	2597	11.8376	11.3426
																										SLC18B1_+_133119637.23-P1P2	3660	3055	11.8376	11.577
																										SLC5A4_-_32651267.23-P1P2	3660	3201	11.8376	11.6443
																										SLC33A1_-_155572013.23-P1P2	3661	3679	11.838	11.8451
																										ABCA3_-_2390333.23-P1P2	3662	3630	11.8384	11.8258
																										ABCC11_+_48281194.23-P2	3662	3047	11.8384	11.5732
																										SLC5A3_+_35445895.23-P1P2	3662	3214	11.8384	11.6502
																										SLC5A4_-_32651297.23-P1P2	3663	3201	11.8388	11.6443
																										NIPA1_+_23086406.23-P1P2	3664	2709	11.8392	11.4035
																										SLC22A17_-_23821761.23-P1P2	3664	3494	11.8392	11.7707
																										SLC38A7_-_58718270.23-P1P2	3664	2991	11.8392	11.5464
																										SLC8A1_+_40739332.23-P2	3664	2871	11.8392	11.4873
																										SLC12A1_+_48498673.23-P1	3666	2628	11.84	11.3597
																										SLC35C1_-_45826292.23-P1P2	3666	2699	11.84	11.3982
																										SLC50A1_-_155108396.23-P1P2	3666	2565	11.84	11.3247
																										ABCC10_-_43395984.23-P1P2	3667	2953	11.8404	11.528
																										SLC15A5_+_16430491.23-P1P2	3667	2694	11.8404	11.3955
																										SLC25A40_-_87505620.23-P1P2	3668	3108	11.8408	11.6018
																										SLC2A8_-_130159443.23-P1P2	3668	3235	11.8408	11.6595
																										SLC34A2_-_25657456.23-P1P2	3668	3089	11.8408	11.5929
																										SLC9C1_-_112012844.23-P1P2	3668	2664	11.8408	11.3794
																										SLC41A2_-_105351970.23-P1P2	3670	2669	11.8416	11.3821
																										SLC4A1_+_42345480.23-P1P2	3670	3200	11.8416	11.6439
																										non-targeting_00414	3670	2588	11.8416	11.3376
																										SLC35A2_-_48768999.23-P1P2	3671	3306	11.842	11.6909
																										MFSD12_+_3557563.23-P1P2	3673	3386	11.8427	11.7254
																										SLC1A2_+_35440634.23-P1P2	3673	2973	11.8427	11.5377
																										SLC39A12_-_18240910.23-P1	3673	2556	11.8427	11.3197
																										SLC52A3_+_749071.23-P1P2	3673	3719	11.8427	11.8607
																										SLC26A6_+_48672820.23-P1P2	3674	3411	11.8431	11.736
																										non-targeting_00004	3674	2891	11.8431	11.4974
																										SLC40A1_-_190445444.23-P1	3675	2806	11.8435	11.4543
																										SLC22A25_+_62997092.23-ENST00000306494.6	3676	2547	11.8439	11.3146
																										SLC41A2_+_105351855.23-P1P2	3677	3698	11.8443	11.8525
																										SLC16A14_+_230933571.23-P1P2	3681	3033	11.8459	11.5665
																										SLC7A8_-_23652854.23-P1P2	3681	3411	11.8459	11.736
																										SLC7A7_-_23284607.23-P1P2	3682	2727	11.8463	11.4131
																										non-targeting_00605	3684	3617	11.8471	11.8206
																										SLC25A47_-_100790149.23-P1P2	3686	2690	11.8478	11.3934
																										non-targeting_00286	3687	3107	11.8482	11.6013
																										non-targeting_00421	3687	2794	11.8482	11.4481
																										non-targeting_00069	3689	3099	11.849	11.5976
																										non-targeting_00727	3689	2857	11.849	11.4803
																										TAP2_-_32806371.23-P1P2	3690	2943	11.8494	11.5231
																										KIAA1919_-_111580768.23-P1P2	3691	3065	11.8498	11.5817
																										SLC32A1_+_37352942.23-P1P2	3691	3006	11.8498	11.5536
																										ABCA7_-_1040133.23-P1	3692	3523	11.8502	11.7826
																										ABCD2_-_40013313.23-P1P2	3692	2796	11.8502	11.4491
																										SLC29A1_-_44191527.23-P1	3692	2942	11.8502	11.5226
																										SLC46A3_+_29292632.23-P1P2	3692	2620	11.8502	11.3554
																										SLC8A2_+_47974800.23-P1P2	3692	3029	11.8502	11.5646
																										SLC17A6_-_22360122.23-P1P2	3693	2991	11.8506	11.5464
																										ABCB11_+_169887776.23-P1P2	3694	2852	11.851	11.4778
																										SLC38A8_+_84075877.23-P1P2	3694	3032	11.851	11.5661
																										ABCB1_-_87342682.23-ENST00000265724.3	3695	2650	11.8514	11.3718
																										SLC35G1_+_95653943.23-P1P2	3695	3311	11.8514	11.6931
																										SLC6A17_-_110693613.23-P1P2	3695	2838	11.8514	11.4707
																										SLC22A4_+_131630176.23-P1P2	3696	2998	11.8517	11.5498
																										SLC2A5_-_9129510.23-P1P2	3696	3470	11.8517	11.7607
																										SLC39A9_+_69865454.23-P1P2	3696	3282	11.8517	11.6804
																										non-targeting_00231	3696	3623	11.8517	11.823
																										SLC6A5_-_20621435.23-P1P2	3697	3291	11.8521	11.6843
																										UCP1_+_141489949.23-P1P2	3697	3266	11.8521	11.6733
																										SLC2A14_+_8043606.23-P1P2	3699	2543	11.8529	11.3123
																										SLC14A2_+_42792916.23-P1P2	3700	3308	11.8533	11.6917
																										SLC1A4_+_65216593.23-P1P2	3702	3536	11.8541	11.7879
																										SLC22A25_-_62996892.23-ENST00000306494.6	3702	2955	11.8541	11.5289
																										SLC25A13_-_95951381.23-P1P2	3702	2690	11.8541	11.3934
																										SLC4A1AP_-_27887142.23-P1P2	3702	3033	11.8541	11.5665
																										SVOPL_-_138363757.23-ENST00000419765.3	3702	2852	11.8541	11.4778
																										SLC25A40_-_87505634.23-P1P2	3703	3182	11.8545	11.6357
																										SLC16A12_-_91295116.23-P1P2	3705	3389	11.8553	11.7266
																										SLC25A42_+_19175047.23-P1P2	3705	3785	11.8553	11.8861
																										SLC15A3_-_60720042.23-P1P2	3706	3462	11.8556	11.7574
																										SLC2A1_+_43424505.23-P1P2	3706	3213	11.8556	11.6497
																										SLC25A10_+_79670502.23-P1P2	3707	3210	11.856	11.6484
																										SLC37A1_-_43934372.23-P1P2	3707	3441	11.856	11.7486
																										SLC38A9_+_55008102.23-P1P2	3709	2792	11.8568	11.4471
																										MFSD7_+_682774.23-P1P2	3710	3486	11.8572	11.7674
																										SLC25A38_+_39424851.23-P1P2	3710	3373	11.8572	11.7198
																										SLC2A4_-_7185121.23-P1P2	3710	3230	11.8572	11.6573
																										SV2C_+_75379184.23-P1P2	3710	3060	11.8572	11.5793
																										RHCG_+_90039442.23-P1P2	3711	3594	11.8576	11.8114
																										FLVCR1_-_213031695.23-P1P2	3713	3294	11.8584	11.6856
																										SLC39A12_-_18240900.23-P1	3713	2463	11.8584	11.2662
																										SLC39A6_+_33709269.23-P1P2	3713	3906	11.8584	11.9315
																										SLC4A7_-_27525852.23-P1P2	3713	3320	11.8584	11.697
																										SLC17A4_+_25754999.23-P1P2	3714	2466	11.8588	11.268
																										non-targeting_00410	3714	3337	11.8588	11.7043
																										SLC25A35_-_8198466.23-P1P2	3715	3159	11.8591	11.6253
																										SLC35G2_+_136537981.23-P1P2	3716	3132	11.8595	11.6129
																										SLC50A1_-_155108319.23-P1P2	3716	3671	11.8595	11.842
																										non-targeting_00717	3716	3333	11.8595	11.7026
																										SLC11A2_+_51420108.23-P1	3717	3139	11.8599	11.6161
																										SLC25A14_+_129474186.23-P1P2	3717	2863	11.8599	11.4833
																										SLC39A5_+_56623922.23-P1P2	3717	3558	11.8599	11.7969
																										XPR1_+_180601354.23-P1P2	3717	3359	11.8599	11.7138
																										non-targeting_00391	3717	3213	11.8599	11.6497
																										non-targeting_00440	3717	2806	11.8599	11.4543
																										non-targeting_00183	3718	3148	11.8603	11.6202
																										non-targeting_00439	3718	3031	11.8603	11.5656
																										ABCF1_-_30539374.23-P1	3719	2770	11.8607	11.4357
																										SLC25A34_+_16063124.23-P1P2	3719	2762	11.8607	11.4315
																										SLC6A9_+_44496971.23-P1P2	3719	3554	11.8607	11.7952
																										SLC16A8_-_38480088.23-P1P2	3722	3496	11.8619	11.7715
																										SLC2A5_-_9129678.23-P1P2	3722	2637	11.8619	11.3647
																										SLC17A1_-_25832085.23-P1P2	3723	2637	11.8622	11.3647
																										ABCC2_-_101542596.23-P1P2	3724	3341	11.8626	11.7061
																										SLC5A11_+_24857387.23-P1P2	3725	3444	11.863	11.7499
																										SLC34A1_+_176811543.23-P1	3726	3377	11.8634	11.7215
																										SLCO4A1_-_61274096.23-P1P2	3726	3315	11.8634	11.6948
																										SLC22A6_-_62752460.23-P1P2	3727	3199	11.8638	11.6434
																										SLC25A40_-_87505573.23-P1P2	3728	3278	11.8642	11.6786
																										SLC2A6_-_136343985.23-P1P2	3728	3331	11.8642	11.7017
																										SLC16A8_+_38480062.23-P1P2	3729	3002	11.8646	11.5517
																										SLC25A25_+_130860608.23-ENST00000373064.5	3730	2837	11.865	11.4702
																										SLC26A3_+_107443207.23-P1P2	3730	2671	11.865	11.3832
																										non-targeting_00697	3731	2875	11.8653	11.4893
																										SLC25A46_-_110074764.23-P1P2	3732	3421	11.8657	11.7402
																										non-targeting_00669	3732	3347	11.8657	11.7087
																										SLC12A1_+_48483949.23-P2	3733	2649	11.8661	11.3712
																										SLC25A10_+_79670494.23-P1P2	3734	3526	11.8665	11.7838
																										SLC52A1_+_4938645.23-P1P2	3736	3034	11.8673	11.567
																										SLC6A4_-_28562723.23-P1P2	3736	2990	11.8673	11.5459
																										SFXN4_+_120925120.23-P1P2	3738	3198	11.8681	11.643
																										SLC12A6_+_34610922.23-P1	3739	2882	11.8684	11.4929
																										SLC27A2_+_50474845.23-P1P2	3740	3075	11.8688	11.5864
																										non-targeting_00405	3740	2663	11.8688	11.3788
																										SLC38A5_-_48325595.23-P1P2	3742	3113	11.8696	11.6041
																										SLC26A10_-_58013707.23-P1P2	3743	3284	11.87	11.6812
																										SLC31A1_-_115984081.23-P1P2	3743	2972	11.87	11.5372
																										SPNS3_-_4337485.23-P1P2	3743	3112	11.87	11.6036
																										non-targeting_00198	3743	3146	11.87	11.6193
																										ABCB11_+_169887409.23-P1P2	3746	2610	11.8711	11.3498
																										SLC39A8_-_103266016.23-P1P2	3746	3855	11.8711	11.9125
																										SLC4A10_-_162481224.23-P1P2	3746	3059	11.8711	11.5788
																										ABCA10_-_67224857.23-P1P2	3747	2508	11.8715	11.2923
																										SLC31A1_-_115984085.23-P1P2	3747	2986	11.8715	11.544
																										ABCA8_-_66951525.23-P1P2	3748	2932	11.8719	11.5177
																										SLC25A31_+_128651650.23-P1P2	3748	2679	11.8719	11.3875
																										SLC6A1_-_11034841.23-P1P2	3748	3480	11.8719	11.7649
																										SLC9A3R1_-_72744919.23-P1P2	3748	2972	11.8719	11.5372
																										SLC8A1_+_40679071.23-P1	3750	3013	11.8727	11.557
																										UCP2_-_73693681.23-P1P2	3750	2329	11.8727	11.1855
																										SLC35F1_+_118228401.23-P1P2	3753	3290	11.8738	11.6839
																										SLC30A6_+_32391128.23-P1P2	3755	3121	11.8746	11.6078
																										SLC37A4_-_118901590.23-P1P2	3755	3518	11.8746	11.7805
																										SLC51B_-_65337920.23-P1P2	3755	3177	11.8746	11.6334
																										LETM2_-_38261912.23-P2	3756	3214	11.875	11.6502
																										SLC35B4_+_134001581.23-P1P2	3756	3428	11.875	11.7432
																										CTNS_-_3540011.23-P1P2	3758	3758	11.8757	11.8757
																										SLCO1B3_+_20963821.23-P1P2	3759	2551	11.8761	11.3168
																										SLC8A2_+_47974926.23-P1P2	3760	3233	11.8765	11.6587
																										non-targeting_00038	3760	3143	11.8765	11.6179
																										ABCB10_-_229694283.23-P1P2	3761	3152	11.8769	11.6221
																										MFSD7_+_682954.23-P1P2	3761	3180	11.8769	11.6348
																										SLC7A6_-_68298699.23-P1P2	3761	3265	11.8769	11.6729
																										SLC35E3_-_69139980.23-P1P2	3763	3205	11.8777	11.6461
																										non-targeting_00143	3763	2820	11.8777	11.4615
																										ABCD4_-_74769682.23-P1P2	3764	3255	11.8781	11.6684
																										SLC26A9_-_205912516.23-P1P2	3764	3378	11.8781	11.722
																										SLC27A3_-_153747892.23-P1P2	3764	2751	11.8781	11.4257
																										SLCO2B1_-_74862198.23-P1P2	3764	2338	11.8781	11.1911
																										SLC25A19_+_73285356.23-P1P2	3765	3688	11.8784	11.8486
																										SLC38A11_+_165811970.23-P1P2	3765	3376	11.8784	11.7211
																										SLC7A9_+_33360590.23-P1P2	3765	3221	11.8784	11.6533
																										SLC18A1_-_20040188.23-P1P2	3766	3180	11.8788	11.6348
																										SLC35D1_+_67519617.23-P1P2	3766	3529	11.8788	11.785
																										SLC16A7_-_59990081.23-P1P2	3767	3830	11.8792	11.9031
																										non-targeting_00177	3767	3489	11.8792	11.7686
																										SLC12A3_-_56899336.23-P1P2	3768	3132	11.8796	11.6129
																										SLC22A23_+_3457262.23-P1P2	3768	3038	11.8796	11.5689
																										SLC22A3_-_160769386.23-P1P2	3768	3498	11.8796	11.7723
																										SLC39A12_+_18241211.23-P1	3768	2899	11.8796	11.5013
																										ABCA8_+_66950959.23-P1P2	3769	2672	11.88	11.3837
																										SLC25A10_+_79670490.23-P1P2	3769	3214	11.88	11.6502
																										SLC34A3_-_140125416.23-P1P2	3770	3303	11.8803	11.6896
																										SLC5A9_-_48688628.23-P1P2	3770	2628	11.8803	11.3597
																										SLC12A1_+_48483918.23-P2	3771	2942	11.8807	11.5226
																										SLC46A2_+_115653184.23-P1P2	3771	3151	11.8807	11.6216
																										SLC34A2_-_25657557.23-P1P2	3772	3714	11.8811	11.8588
																										non-targeting_00138	3773	3198	11.8815	11.643
																										SLC25A31_+_128651586.23-P1P2	3775	3214	11.8823	11.6502
																										SLC30A10_+_220101869.23-P1P2	3775	3188	11.8823	11.6384
																										SLC35F2_+_107729486.23-P1P2	3775	2695	11.8823	11.3961
																										SLC16A6_+_66287263.23-P1P2	3776	3309	11.8826	11.6922
																										SLC35D1_-_67519649.23-P1P2	3776	3393	11.8826	11.7283
																										SLC4A2_-_150756944.23-P1	3776	3403	11.8826	11.7326
																										SLC20A1_-_113403494.23-P1P2	3777	3276	11.883	11.6777
																										SV2A_-_149889313.23-P1P2	3777	3142	11.883	11.6175
																										MFSD12_-_3557479.23-P1P2	3778	3504	11.8834	11.7748
																										SLC22A14_-_38323830.23-P1P2	3778	3631	11.8834	11.8262
																										SLC27A5_-_59010598.23-P1P2	3778	3432	11.8834	11.7448
																										ABCC5_+_183735648.23-P1P2	3779	3480	11.8838	11.7649
																										ABCF1_-_30546344.23-P2	3779	3183	11.8838	11.6362
																										SLC25A17_+_41215380.23-P1P2	3779	3575	11.8838	11.8037
																										SLC26A7_+_92261931.23-P1P2	3779	2784	11.8838	11.4429
																										SLC35A1_-_88182882.23-P1P2	3780	3381	11.8842	11.7232
																										SLC7A13_-_87242402.23-P1P2	3780	2953	11.8842	11.528
																										SLC9C2_+_173572002.23-P1P2	3780	3265	11.8842	11.6729
																										non-targeting_00048	3780	3481	11.8842	11.7653
																										SLC12A3_+_56899160.23-P1P2	3781	3358	11.8846	11.7134
																										SLC36A4_+_92930925.23-P1P2	3781	3231	11.8846	11.6578
																										non-targeting_00006	3781	3156	11.8846	11.6239
																										SLC12A4_+_68000428.23-P2	3782	3112	11.8849	11.6036
																										ABCB8_-_150725580.23-P1P2	3783	3188	11.8853	11.6384
																										SLC2A13_+_40499821.23-P1P2	3783	3492	11.8853	11.7698
																										SLC51B_-_65337966.23-P1P2	3784	3657	11.8857	11.8364
																										SLC14A2_-_42793232.23-P1P2	3785	2520	11.8861	11.2992
																										SLC6A6_+_14444184.23-P1P2	3785	3165	11.8861	11.628
																										SLCO1A2_-_21477365.23-P1P2	3786	3080	11.8865	11.5887
																										non-targeting_00460	3786	2819	11.8865	11.461
																										SLC25A13_-_95951335.23-P1P2	3787	3096	11.8868	11.5962
																										non-targeting_00481	3787	3036	11.8868	11.568
																										ABCB7_+_74375885.23-P1P2	3788	3281	11.8872	11.6799
																										SLC22A18AS_+_2920562.23-P1P2	3788	2626	11.8872	11.3587
																										SLC6A5_-_20621395.23-P1P2	3788	3226	11.8872	11.6555
																										SLC32A1_+_37352873.23-P1P2	3789	2799	11.8876	11.4507
																										SLC7A8_+_23652860.23-P1P2	3789	3032	11.8876	11.5661
																										SLCO1B1_+_21284282.23-P1P2	3789	3166	11.8876	11.6284
																										SFXN4_-_120925177.23-P1P2	3790	3183	11.888	11.6362
																										non-targeting_00264	3790	3123	11.888	11.6087
																										SLC25A53_+_103401474.23-P1P2	3791	3030	11.8884	11.5651
																										non-targeting_00131	3791	3583	11.8884	11.807
																										SLC38A7_-_58718455.23-P1P2	3792	3220	11.8887	11.6528
																										ABCA13_-_48211352.23-P1P2	3794	3134	11.8895	11.6138
																										SLC25A41_+_6433551.23-P1P2	3794	3203	11.8895	11.6452
																										SLC28A1_-_85427905.23-P1	3794	3276	11.8895	11.6777
																										non-targeting_00153	3794	2715	11.8895	11.4067
																										SLCO1C1_-_20848508.23-P1P2	3796	3239	11.8903	11.6613
																										SLC12A4_+_68000671.23-P2	3797	2931	11.8906	11.5172
																										MTCH2_+_47664065.23-P1P2	3798	3452	11.891	11.7532
																										non-targeting_00081	3798	3324	11.891	11.6987
																										ABCC9_+_22094148.23-P1P2	3799	3594	11.8914	11.8114
																										SLC17A8_-_100751115.23-P1P2	3799	2842	11.8914	11.4727
																										SLC16A9_+_61469228.23-P1P2	3800	3335	11.8918	11.7035
																										SLC30A7_-_101361984.23-P1P2	3800	3380	11.8918	11.7228
																										non-targeting_00057	3800	3374	11.8918	11.7202
																										SLC15A3_+_60719450.23-P1P2	3801	3317	11.8922	11.6957
																										SLCO2B1_-_74862537.23-P1P2	3801	3671	11.8922	11.842
																										ABCA7_+_1041342.23-P2	3802	3746	11.8925	11.8711
																										SLC22A17_-_23821861.23-P1P2	3802	3505	11.8925	11.7752
																										non-targeting_00148	3802	2985	11.8925	11.5435
																										SLC10A7_-_147443049.23-P1P2	3803	2609	11.8929	11.3493
																										SLC18A2_-_119000739.23-P1P2	3803	3175	11.8929	11.6325
																										SLC22A4_+_131630163.23-P1P2	3803	3543	11.8929	11.7908
																										SLC23A1_+_138718623.23-P1P2	3803	3267	11.8929	11.6738
																										SLC2A12_-_134373238.23-P1P2	3804	3404	11.8933	11.733
																										SLC35D1_+_67519380.23-P1P2	3805	2825	11.8937	11.464
																										non-targeting_00383	3805	3279	11.8937	11.679
																										SV2B_+_91643585.23-P1P2	3806	3341	11.8941	11.7061
																										SLC7A9_+_33360637.23-P1P2	3807	2944	11.8944	11.5236
																										SLC34A1_-_176806391.23-P2	3808	3048	11.8948	11.5736
																										non-targeting_00283	3808	3472	11.8948	11.7616
																										ABCD1_-_152990333.23-P1P2	3809	3373	11.8952	11.7198
																										ABCD4_+_74769611.23-P1P2	3809	3626	11.8952	11.8242
																										SLC1A3_+_36608766.23-P2	3811	2626	11.896	11.3587
																										non-targeting_00467	3811	2754	11.896	11.4273
																										SLC39A9_-_69865448.23-P1P2	3812	3317	11.8963	11.6957
																										SLC31A2_-_115913271.23-P1P2	3813	3346	11.8967	11.7082
																										SLC44A3_+_95286151.23-P1P2	3813	3429	11.8967	11.7436
																										SLC48A1_+_48152814.23-P2	3813	3398	11.8967	11.7305
																										ABCA1_-_107690329.23-P1P2	3814	3262	11.8971	11.6715
																										SLC2A7_-_9086379.23-P1P2	3814	3526	11.8971	11.7838
																										SLC39A6_-_33709157.23-P1P2	3814	3468	11.8971	11.7599
																										non-targeting_00100	3814	3076	11.8971	11.5868
																										ABCG1_+_43639265.23-P1P2	3815	2993	11.8975	11.5474
																										SLC25A44_-_156163920.23-P1P2	3815	3053	11.8975	11.576
																										SLC26A7_-_92262050.23-P1P2	3815	2967	11.8975	11.5348
																										SLC26A9_-_205912334.23-P1P2	3815	3029	11.8975	11.5646
																										SLC2A6_-_136344000.23-P1P2	3816	3733	11.8978	11.8661
																										SLC6A18_+_1225556.23-P1P2	3816	3426	11.8978	11.7423
																										ABCF1_+_30546387.23-P2	3817	2768	11.8982	11.4346
																										SLC22A31_+_89266753.23-P1P2	3818	3448	11.8986	11.7515
																										SLC5A1_-_32439247.23-P1P2	3820	3550	11.8994	11.7936
																										SLC6A14_-_115567798.23-P1P2	3820	3246	11.8994	11.6644
																										SLC7A13_+_87242366.23-P1P2	3820	3057	11.8994	11.5779
																										non-targeting_00480	3820	2929	11.8994	11.5162
																										SLC45A1_-_8378332.23-P1P2	3821	3204	11.8997	11.6457
																										ABCC9_-_22094032.23-P1P2	3823	2979	11.9005	11.5406
																										SLC36A1_+_150838285.23-P2	3824	2981	11.9009	11.5416
																										SLC2A3_+_8088875.23-P1P2	3825	2941	11.9012	11.5221
																										MTCH2_+_47664053.23-P1P2	3826	2765	11.9016	11.4331
																										SVOPL_+_138363731.23-ENST00000419765.3	3826	3230	11.9016	11.6573
																										NIPA1_+_23086283.23-P1P2	3827	3344	11.902	11.7074
																										SLC5A3_+_35446057.23-P1P2	3827	3506	11.902	11.7756
																										ANKH_-_14871522.23-P1P2	3828	3295	11.9024	11.6861
																										SLC22A7_+_43266335.23-P1P2	3828	3741	11.9024	11.8692
																										SLC7A11_-_139163237.23-P1P2	3828	2782	11.9024	11.4419
																										SLC35B3_+_8435762.23-P1P2	3829	3298	11.9028	11.6874
																										ABCB5_+_20687231.23-P1P2	3830	2537	11.9031	11.3089
																										SLC4A7_-_27525583.23-P1P2	3830	3360	11.9031	11.7142
																										SLC8A1_-_40739316.23-P2	3830	2960	11.9031	11.5314
																										SLC39A14_+_22225032.23-P1P2	3832	3232	11.9039	11.6582
																										SLC5A12_+_26743486.23-P1P2	3832	2404	11.9039	11.2312
																										SLC39A12_-_18242188.23-P2	3833	2988	11.9043	11.545
																										non-targeting_00674	3833	3431	11.9043	11.7444
																										SLC30A7_+_101361728.23-P1P2	3834	3705	11.9046	11.8553
																										MFSD3_+_145734668.23-P1P2	3835	3719	11.905	11.8607
																										SLC25A26_+_66119575.23-ENST00000354883.6	3836	2529	11.9054	11.3044
																										SLC8B1_+_113772870.23-P1	3837	3099	11.9058	11.5976
																										SLC24A3_-_19193628.23-P1P2	3838	3377	11.9061	11.7215
																										SLC22A16_-_110797565.23-P1P2	3839	2669	11.9065	11.3821
																										SLC39A10_-_196521973.23-P1P2	3839	3491	11.9065	11.7694
																										SLC34A3_-_140125410.23-P1P2	3842	3483	11.9076	11.7661
																										SLC35B3_+_8435724.23-P1P2	3843	2576	11.908	11.3309
																										SLC5A5_-_17982860.23-P1P2	3843	3333	11.908	11.7026
																										non-targeting_00140	3843	3680	11.908	11.8455
																										CLN3_-_28503002.23-P1P2	3844	3399	11.9084	11.7309
																										SLC2A9_+_10022786.23-P1P2	3844	3548	11.9084	11.7928
																										SLC35F5_+_114513816.23-P1P2	3844	2903	11.9084	11.5033
																										SLC17A9_-_61584099.23-P1P2	3846	3143	11.9091	11.6179
																										SV2A_-_149889322.23-P1P2	3846	3403	11.9091	11.7326
																										SLC26A7_-_92261959.23-P1P2	3847	2733	11.9095	11.4163
																										CFTR_-_117120085.23-P1P2	3848	3190	11.9099	11.6393
																										UCP3_+_73720103.23-P1P2	3848	2752	11.9099	11.4263
																										SLC17A8_+_100750938.23-P1P2	3849	2987	11.9103	11.5445
																										ABCB9_-_123465506.23-P2	3851	3298	11.911	11.6874
																										MFSD10_-_2935573.23-P1P2	3851	3117	11.911	11.6059
																										SLC9A3R2_-_2083443.23-P2	3851	3268	11.911	11.6742
																										SLC23A2_-_4981710.23-P1P2	3853	3517	11.9118	11.7801
																										SLC3A2_-_62648429.23-P1P2	3853	3564	11.9118	11.7993
																										DIRC2_+_122513767.23-P1P2	3854	3639	11.9121	11.8293
																										SLC35B1_-_47785208.23-P1P2	3854	3690	11.9121	11.8494
																										SLC22A16_-_110797765.23-P1P2	3855	3167	11.9125	11.6289
																										SLC15A3_+_60719422.23-P1P2	3856	3783	11.9129	11.8853
																										SLC16A3_+_80187207.23-P1P2	3858	3663	11.9136	11.8388
																										ABCA10_+_67224827.23-P1P2	3859	2266	11.914	11.1459
																										MPC2_+_167905188.23-P1P2	3859	3405	11.914	11.7334
																										SLC6A13_+_371897.23-P1P2	3859	3158	11.914	11.6248
																										non-targeting_00146	3859	3190	11.914	11.6393
																										SLC35A5_-_112280952.23-P1P2	3860	3428	11.9144	11.7432
																										SLC16A1_+_113478527.23-P2	3861	3134	11.9148	11.6138
																										SLC23A3_-_220034338.23-P1P2	3861	3027	11.9148	11.5637
																										SLC12A4_+_68002334.23-P1	3862	3066	11.9151	11.5821
																										SLC35F3_-_234349992.23-P1	3862	3176	11.9151	11.633
																										ABCF3_+_183904008.23-P1P2	3864	3329	11.9159	11.7009
																										SLC22A18AS_+_2920682.23-P1P2	3864	3278	11.9159	11.6786
																										SLC25A19_-_73285425.23-P1P2	3864	3500	11.9159	11.7731
																										non-targeting_00598	3864	3435	11.9159	11.7461
																										SLC18A3_-_50818415.23-P1P2	3866	3485	11.9166	11.7669
																										ABCF3_+_183904158.23-P1P2	3867	2807	11.917	11.4548
																										SLC1A1_-_4490521.23-P1P2	3867	2921	11.917	11.5122
																										SLC22A9_-_63137282.23-P1P2	3868	2470	11.9174	11.2703
																										SLC2A1_+_43424446.23-P1P2	3868	3479	11.9174	11.7645
																										SLC44A5_+_76081779.23-P1P2	3868	3743	11.9174	11.87
																										SLC5A9_-_48688449.23-P1P2	3868	3174	11.9174	11.6321
																										SLC15A5_+_16430302.23-P1P2	3870	3258	11.9181	11.6698
																										ABCA12_+_216003325.23-P1P2	3871	2870	11.9185	11.4868
																										SLC45A2_-_33984378.23-P1P2	3872	3388	11.9189	11.7262
																										SLC45A1_+_8378239.23-P1P2	3873	3439	11.9192	11.7478
																										SLC7A3_-_70150919.23-P1P2	3873	3449	11.9192	11.752
																										SLC30A6_+_32390942.23-P1P2	3875	3742	11.92	11.8696
																										SLC52A1_+_4938696.23-P1P2	3875	2605	11.92	11.3471
																										SLC35D1_-_67519796.23-P1P2	3876	3471	11.9204	11.7611
																										CTNS_+_3540141.23-P1P2	3877	3545	11.9207	11.7916
																										SLC16A6_+_66287514.23-P1P2	3878	3107	11.9211	11.6013
																										SLC43A1_+_57283092.23-P1P2	3879	3562	11.9215	11.7985
																										SLC11A2_+_51402969.23-P2	3880	2764	11.9218	11.4325
																										ABCB7_-_74376019.23-P1P2	3881	3273	11.9222	11.6764
																										SLC38A5_-_48325868.23-P1P2	3881	3353	11.9222	11.7112
																										SLC38A8_+_84075844.23-P1P2	3881	3448	11.9222	11.7515
																										SLC5A1_+_32439308.23-P1P2	3881	3296	11.9222	11.6865
																										SLC39A11_+_71088668.23-P1P2	3882	3128	11.9226	11.611
																										SLC2A11_+_24200165.23-P1P2	3883	3165	11.923	11.628
																										SLC12A9_+_100450366.23-P1	3884	3794	11.9233	11.8895
																										SLC1A6_-_15090161.23-P1P2	3885	3578	11.9237	11.8049
																										SLC38A7_-_58718368.23-P1P2	3885	3382	11.9237	11.7237
																										non-targeting_00641	3885	3225	11.9237	11.6551
																										SLC39A13_+_47430379.23-P1P2	3886	3219	11.9241	11.6524
																										UNC93A_+_167684705.23-P1P2	3887	3347	11.9244	11.7087
																										SLC5A9_+_48688798.23-P1P2	3890	3859	11.9256	11.914
																										ABCF3_-_183903975.23-P1P2	3891	3435	11.9259	11.7461
																										SLC47A1_-_19437408.23-P1P2	3892	3067	11.9263	11.5826
																										SLC4A8_-_51819016.23-P1P2	3892	3204	11.9263	11.6457
																										SLC25A39_+_42402145.23-P1	3893	3108	11.9267	11.6018
																										ABCA4_+_94586641.23-P1P2	3894	2856	11.927	11.4798
																										SLC16A8_-_38480095.23-P1P2	3896	2863	11.9278	11.4833
																										SLC31A1_-_115984098.23-P1P2	3897	3148	11.9281	11.6202
																										SLC5A8_+_101603964.23-P1P2	3897	3145	11.9281	11.6188
																										non-targeting_00186	3897	3263	11.9281	11.672
																										SLC12A1_-_48498516.23-P1	3899	2846	11.9289	11.4747
																										SLC22A8_-_62783249.23-P1P2	3899	3057	11.9289	11.5779
																										KIAA1919_-_111580756.23-P1P2	3900	3702	11.9293	11.8541
																										SLC1A5_+_47291796.23-P1	3900	4056	11.9293	11.9858
																										SLC36A1_-_150838305.23-P2	3900	2884	11.9293	11.4939
																										SLC9A3R1_-_72744818.23-P1P2	3900	3460	11.9293	11.7566
																										SLC15A4_+_129308330.23-P1P2	3901	3464	11.9296	11.7582
																										SLC12A6_-_34610620.23-P1	3902	2666	11.93	11.3805
																										SLC19A3_-_228582749.23-P1P2	3902	3536	11.93	11.7879
																										non-targeting_00099	3902	3840	11.93	11.9069
																										ABCB1_+_87342475.23-ENST00000265724.3	3903	2816	11.9304	11.4594
																										ABCB1_+_87342493.23-ENST00000265724.3	3904	3064	11.9307	11.5812
																										NPC1L1_-_44580820.23-P1P2	3904	3301	11.9307	11.6887
																										SLC16A4_-_110933670.23-P1P2	3904	2926	11.9307	11.5147
																										SLC45A4_-_142238450.23-ENST00000024061.3	3904	2837	11.9307	11.4702
																										SLC12A4_-_68002462.23-P1	3905	3589	11.9311	11.8094
																										SLC25A38_+_39425127.23-P1P2	3905	3065	11.9311	11.5817
																										SLC4A10_-_162481293.23-P1P2	3905	3039	11.9311	11.5694
																										non-targeting_00159	3905	2859	11.9311	11.4813
																										SLC25A47_-_100789798.23-P1P2	3906	2791	11.9315	11.4466
																										SLC43A1_-_57283176.23-P1P2	3906	2928	11.9315	11.5157
																										ABCA10_+_67224811.23-P1P2	3907	2782	11.9318	11.4419
																										ABCD3_+_94884265.23-P1P2	3907	3777	11.9318	11.883
																										SLC26A4_-_107301365.23-P1P2	3907	3493	11.9318	11.7703
																										SLC2A5_+_9129695.23-P1P2	3907	2558	11.9318	11.3208
																										non-targeting_00107	3908	3802	11.9322	11.8925
																										SLC36A2_-_150726977.23-P1P2	3909	2837	11.9326	11.4702
																										SLC38A2_-_46766473.23-P1P2	3909	3439	11.9326	11.7478
																										SLCO5A1_-_70745509.23-P1	3910	3812	11.933	11.8963
																										non-targeting_00215	3910	3494	11.933	11.7707
																										non-targeting_00097	3911	3807	11.9333	11.8944
																										non-targeting_00527	3911	3280	11.9333	11.6795
																										SLC25A19_-_73285445.23-P1P2	3912	3992	11.9337	11.9629
																										SLC44A3_-_95285966.23-P1P2	3913	3762	11.9341	11.8773
																										ABCC10_-_43395645.23-P1P2	3914	3489	11.9344	11.7686
																										SLC25A10_-_79670563.23-P1P2	3914	3309	11.9344	11.6922
																										SLC31A2_-_115913392.23-P1P2	3917	3610	11.9355	11.8178
																										SLC38A1_-_46662526.23-P1P2	3917	3683	11.9355	11.8467
																										non-targeting_00474	3917	3362	11.9355	11.7151
																										SLC4A10_+_162481050.23-P1P2	3918	3821	11.9359	11.8997
																										SLC9A8_+_48429672.23-P1P2	3919	3488	11.9363	11.7682
																										SLC4A3_-_220492424.23-P1P2	3921	3591	11.937	11.8102
																										SLCO6A1_-_101834623.23-P1P2	3921	3755	11.937	11.8746
																										SLC12A4_+_68002547.23-P1	3922	3341	11.9374	11.7061
																										SLC2A12_+_134373668.23-P1P2	3922	3638	11.9374	11.8289
																										SLC16A11_-_6947216.23-P1P2	3923	3519	11.9377	11.7809
																										SLC12A5_+_44650330.23-P1	3924	3350	11.9381	11.7099
																										SLC44A1_+_108007256.23-P1P2	3924	3350	11.9381	11.7099
																										SLC45A2_+_33984534.23-P1P2	3924	3068	11.9381	11.5831
																										SLC10A4_-_48485425.23-P1P2	3925	3711	11.9385	11.8576
																										SLC10A5_-_82606980.23-P1P2	3925	2950	11.9385	11.5265
																										SLC29A1_-_44187618.23-P2	3925	3285	11.9385	11.6817
																										non-targeting_00707	3925	3537	11.9385	11.7883
																										SLC25A42_-_19174832.23-P1P2	3926	3285	11.9388	11.6817
																										ABCC11_+_48281001.23-P2	3927	2474	11.9392	11.2726
																										RHCG_-_90039662.23-P1P2	3927	3435	11.9392	11.7461
																										SLC1A5_-_47291781.23-P1	3927	3580	11.9392	11.8057
																										non-targeting_00225	3928	2962	11.9396	11.5324
																										SLC12A6_-_34630182.23-P2	3930	3244	11.9403	11.6636
																										SLC26A5_-_103086634.23-P1P2	3930	3906	11.9403	11.9315
																										SLC26A3_-_107443478.23-P1P2	3931	2636	11.9407	11.3641
																										ABCC6_-_16317247.23-ENST00000205557.7	3932	3515	11.941	11.7793
																										SLC38A1_+_46662565.23-P1P2	3932	3731	11.941	11.8653
																										SLC4A9_+_139739928.23-P1P2	3933	3267	11.9414	11.6738
																										non-targeting_00408	3933	3504	11.9414	11.7748
																										SLC12A1_-_48498480.23-P1	3934	2894	11.9418	11.4988
																										SLC8B1_+_113772898.23-P1	3934	3097	11.9418	11.5967
																										SLC24A5_-_48413378.23-P1P2	3935	3453	11.9421	11.7536
																										SLC9A2_+_103236273.23-P1P2	3935	3183	11.9421	11.6362
																										non-targeting_00568	3935	3636	11.9421	11.8281
																										SLC25A30_+_45992354.23-P1P2	3936	3397	11.9425	11.73
																										SLC40A1_-_190445276.23-P1	3936	2991	11.9425	11.5464
																										SLC8B1_+_113772836.23-P1	3936	3733	11.9425	11.8661
																										SFXN2_-_104474402.23-P1P2	3937	3464	11.9429	11.7582
																										SLC38A9_-_55008174.23-P1P2	3937	3670	11.9429	11.8416
																										SLC11A2_+_51402870.23-P2	3938	2726	11.9432	11.4126
																										non-targeting_00703	3938	2914	11.9432	11.5088
																										SLC5A7_+_108603010.23-P1P2	3939	3618	11.9436	11.821
																										SLCO1B7_-_20969102.23-ENST00000554957.1	3939	2879	11.9436	11.4914
																										non-targeting_00387	3939	3461	11.9436	11.757
																										SLC11A2_+_51402965.23-P2	3940	2932	11.944	11.5177
																										SLC6A19_-_1202080.23-P1P2	3940	3396	11.944	11.7296
																										ABCC2_+_101542515.23-P1P2	3941	2972	11.9443	11.5372
																										SLC12A8_-_124930187.23-ENST00000393469.4	3941	4007	11.9443	11.9683
																										SLC12A9_-_100450555.23-P1	3941	3206	11.9443	11.6466
																										PQLC2_-_19639000.23-P1P2	3942	3139	11.9447	11.6161
																										UNC93A_-_167684970.23-P1P2	3942	3610	11.9447	11.8178
																										SLC22A24_+_62911631.23-P1P2	3943	2823	11.9451	11.463
																										SLC35F3_-_234350215.23-P1	3943	3321	11.9451	11.6974
																										SLC52A1_+_4938706.23-P1P2	3943	3147	11.9451	11.6198
																										ABCC9_+_22094152.23-P1P2	3944	3692	11.9454	11.8502
																										SLC30A3_+_27485674.23-P1P2	3945	3451	11.9458	11.7528
																										SLC27A3_-_153747911.23-P1P2	3946	3546	11.9462	11.792
																										NPC1_+_21166588.23-P1P2	3947	3141	11.9465	11.617
																										SLC30A9_+_41992529.23-P1P2	3947	3279	11.9465	11.679
																										SLC39A12_+_18240921.23-P1	3947	2695	11.9465	11.3961
																										non-targeting_00036	3947	3329	11.9465	11.7009
																										SLC4A5_+_74590414.23-P2	3948	3245	11.9469	11.664
																										HIAT1_-_100503716.23-P1P2	3949	3622	11.9473	11.8226
																										SLC22A18_+_2924886.23-P2	3949	3459	11.9473	11.7561
																										SLC22A7_-_43266029.23-P1P2	3949	3104	11.9473	11.5999
																										non-targeting_00093	3949	3096	11.9473	11.5962
																										non-targeting_00536	3949	3612	11.9473	11.8186
																										SLC34A3_-_140125579.23-P1P2	3950	3411	11.9476	11.736
																										SFXN4_-_120924821.23-P1P2	3951	3348	11.948	11.7091
																										SLC30A10_+_220101877.23-P1P2	3951	3264	11.948	11.6724
																										SLCO4A1_-_61273905.23-P1P2	3951	3031	11.948	11.5656
																										non-targeting_00051	3951	2977	11.948	11.5396
																										SLC48A1_-_48167232.23-P1	3952	3225	11.9484	11.6551
																										SLC9A9_+_143567160.23-P1P2	3952	3095	11.9484	11.5957
																										non-targeting_00061	3953	3035	11.9487	11.5675
																										SLCO1B1_+_21284343.23-P1P2	3954	2736	11.9491	11.4179
																										MPDU1_-_7487368.23-P1P2	3955	3165	11.9495	11.628
																										SLC25A5_-_118602712.23-P1P2	3955	3619	11.9495	11.8214
																										non-targeting_00459	3955	3218	11.9495	11.6519
																										SLC13A1_+_122839875.23-P1P2	3957	3367	11.9502	11.7172
																										SLC36A4_+_92931025.23-P1P2	3957	3653	11.9502	11.8349
																										non-targeting_00244	3957	2809	11.9502	11.4558
																										SLC26A9_-_205912556.23-P1P2	3958	3497	11.9506	11.7719
																										SLC9B1_-_103940597.23-P1P2	3960	3043	11.9513	11.5713
																										non-targeting_00397	3960	3633	11.9513	11.8269
																										ABCA4_-_94586232.23-P1P2	3961	3450	11.9516	11.7524
																										non-targeting_00243	3962	3639	11.952	11.8293
																										NIPA1_+_23086016.23-P1P2	3965	3654	11.9531	11.8353
																										SVOP_+_109372363.23-ENST00000546618.1	3965	3345	11.9531	11.7078
																										ABCF1_-_30546354.23-P2	3966	2925	11.9535	11.5142
																										SLC26A10_-_58013303.23-P1P2	3966	3372	11.9535	11.7194
																										SLC27A6_-_128301415.23-P1P2	3968	3393	11.9542	11.7283
																										SLC35B3_-_8435502.23-P1P2	3968	3132	11.9542	11.6129
																										SLC35B4_-_134001707.23-P1P2	3968	3011	11.9542	11.556
																										SLC39A11_+_71088769.23-P1P2	3969	3460	11.9546	11.7566
																										SLC39A12_+_18241058.23-P1	3969	2955	11.9546	11.5289
																										SLC9A4_+_103090153.23-P1P2	3969	3773	11.9546	11.8815
																										ABCG2_-_89079989.23-P1P2	3970	3677	11.9549	11.8443
																										MPDU1_-_7487432.23-P1P2	3970	3499	11.9549	11.7727
																										SLC12A6_-_34611003.23-P1	3971	3560	11.9553	11.7977
																										SLC2A2_+_170744529.23-P1P2	3971	3888	11.9553	11.9248
																										SLC25A40_-_87505617.23-P1P2	3972	2722	11.9556	11.4105
																										ABCB8_+_150725583.23-P1P2	3974	3565	11.9564	11.7997
																										SLC30A9_-_41992607.23-P1P2	3974	3010	11.9564	11.5555
																										DIRC2_-_122513989.23-P1P2	3975	3188	11.9567	11.6384
																										SLC12A4_-_68000534.23-P2	3975	3282	11.9567	11.6804
																										SLC2A5_+_9129306.23-P1P2	3976	2598	11.9571	11.3432
																										SLC17A7_-_49944516.23-P1P2	3977	3492	11.9575	11.7698
																										SLC31A1_+_115983987.23-P1P2	3977	3986	11.9575	11.9607
																										PQLC3_-_11295587.23-P1P2	3978	3364	11.9578	11.716
																										ABCC5_+_183735692.23-P1P2	3979	3056	11.9582	11.5774
																										SLC19A2_+_169455167.23-P1P2	3979	3453	11.9582	11.7536
																										SLC35E3_+_69140036.23-P1P2	3980	3715	11.9586	11.8591
																										ABCG2_+_89079974.23-P1P2	3981	3910	11.9589	11.933
																										SLC1A2_+_35441071.23-P1P2	3981	3029	11.9589	11.5646
																										SLC39A7_-_33168891.23-P1P2	3982	2838	11.9593	11.4707
																										SLC5A12_-_26743299.23-P1P2	3982	2828	11.9593	11.4656
																										ABCA2_-_139922596.23-P1P2	3983	3395	11.9596	11.7292
																										SLC12A9_+_100424659.23-P2	3983	3773	11.9596	11.8815
																										SLC41A1_-_205782331.23-P1P2	3983	3704	11.9596	11.8549
																										ABCC11_+_48281175.23-P2	3984	2716	11.96	11.4073
																										SLC6A18_+_1225735.23-P1P2	3984	3233	11.96	11.6587
																										SLC7A4_+_21386753.23-P1P2	3984	3657	11.96	11.8364
																										SLC4A3_+_220492674.23-P1P2	3986	3480	11.9607	11.7649
																										NIPA2_-_23033978.23-P1P2	3987	2998	11.9611	11.5498
																										SLC29A1_-_44191323.23-P1	3987	3769	11.9611	11.88
																										SLC2A10_-_45338292.23-P1P2	3987	3778	11.9611	11.8834
																										SLC5A12_+_26743130.23-P1P2	3987	3462	11.9611	11.7574
																										SLC8B1_+_113797256.23-P2	3987	3261	11.9611	11.6711
																										non-targeting_00028	3987	4046	11.9611	11.9823
																										SLC17A8_-_100750863.23-P1P2	3988	3500	11.9614	11.7731
																										SLC34A1_+_176811597.23-P1	3989	3049	11.9618	11.5741
																										SLC7A1_+_30169728.23-P1P2	3990	3682	11.9622	11.8463
																										SLC25A6_+_1510739.23-P1	3991	3617	11.9625	11.8206
																										non-targeting_00109	3991	3271	11.9625	11.6755
																										SLC16A6_+_66286887.23-P1P2	3993	3613	11.9633	11.819
																										SLC11A2_+_51403005.23-P2	3994	3244	11.9636	11.6636
																										SLC5A8_+_101603879.23-P1P2	3994	3728	11.9636	11.8642
																										SLC24A1_-_65903720.23-P1	3996	3215	11.9643	11.6506
																										SLC16A6_+_66287286.23-P1P2	3997	3169	11.9647	11.6298
																										SLC45A2_-_33984697.23-P1P2	3997	3257	11.9647	11.6693
																										SLC44A2_+_10736476.23-P2	3998	3759	11.9651	11.8761
																										non-targeting_00535	3998	3340	11.9651	11.7056
																										SLC11A1_-_219247083.23-P1P2	4001	3323	11.9661	11.6983
																										SLC22A14_-_38323870.23-P1P2	4001	3349	11.9661	11.7095
																										MFSD1_-_158519968.23-P1P2	4002	3605	11.9665	11.8158
																										MTCH1_+_36953930.23-P1P2	4002	3658	11.9665	11.8368
																										SLC26A7_-_92261812.23-P1P2	4002	2795	11.9665	11.4486
																										SLC35A1_+_88182730.23-P1P2	4002	3440	11.9665	11.7482
																										SLC39A7_-_33168928.23-P1P2	4002	3626	11.9665	11.8242
																										ABCB7_-_74375964.23-P1P2	4006	3429	11.9679	11.7436
																										SLC25A21_-_37641709.23-P1P2	4006	3874	11.9679	11.9196
																										SLC29A2_-_66139177.23-P1P2	4006	3614	11.9679	11.8194
																										SLC16A5_-_73084495.23-P1P2	4007	3470	11.9683	11.7607
																										SLC37A4_-_118901593.23-P1P2	4007	3501	11.9683	11.7736
																										SLC6A4_-_28562704.23-P1P2	4009	3191	11.969	11.6398
																										ABCG2_-_89080000.23-P1P2	4010	3768	11.9694	11.8796
																										SLC15A5_+_16430533.23-P1P2	4010	2736	11.9694	11.4179
																										SLCO3A1_-_92396946.23-P1P2	4010	3657	11.9694	11.8364
																										SLC39A12_+_18241208.23-P1	4011	2945	11.9697	11.5241
																										SLC24A5_-_48413301.23-P1P2	4012	3745	11.9701	11.8708
																										SLC13A1_-_122839658.23-P1P2	4013	2551	11.9705	11.3168
																										SLC2A2_+_170744514.23-P1P2	4013	3031	11.9705	11.5656
																										SLC8A1_-_40679162.23-P1	4013	3384	11.9705	11.7245
																										ABCA6_+_67137842.23-P1P2	4014	3288	11.9708	11.683
																										SLC15A2_+_121613274.23-P1P2	4014	2696	11.9708	11.3966
																										SLC16A6_-_66287259.23-P1P2	4014	2831	11.9708	11.4671
																										SLC5A8_-_101603958.23-P1P2	4014	3401	11.9708	11.7317
																										SLC30A7_+_101362081.23-P1P2	4015	3617	11.9712	11.8206
																										SLC30A3_-_27485512.23-P1P2	4017	3447	11.9719	11.7511
																										SLC22A10_-_63057640.23-P1P2	4018	3435	11.9723	11.7461
																										SLC39A1_-_153935747.23-P1P2	4018	3835	11.9723	11.905
																										SLC1A7_-_53608290.23-P1P2	4019	3509	11.9726	11.7768
																										SLC5A7_+_108603013.23-P1P2	4019	3371	11.9726	11.719
																										SLC38A5_-_48325884.23-P1P2	4020	3598	11.973	11.813
																										SLC39A2_+_21467744.23-P1P2	4020	2932	11.973	11.5177
																										SLC8A1_+_40739540.23-P2	4021	2803	11.9733	11.4528
																										SPNS1_-_28986122.23-P1P2	4021	3356	11.9733	11.7125
																										SLC6A11_-_10857989.23-P1P2	4022	4221	11.9737	12.0434
																										ABCE1_+_146019482.23-P1P2	4023	3629	11.9741	11.8254
																										FLVCR1_-_213031659.23-P1P2	4024	3870	11.9744	11.9181
																										SLC44A1_+_108006991.23-P1P2	4024	3606	11.9744	11.8162
																										SLC9A9_+_143567097.23-P1P2	4024	2886	11.9744	11.4949
																										SLC2A2_-_170744470.23-P1P2	4025	3118	11.9748	11.6064
																										ABCA6_-_67137948.23-P1P2	4026	2828	11.9751	11.4656
																										non-targeting_00580	4028	3500	11.9758	11.7731
																										MFSD9_+_103353255.23-P1P2	4029	3573	11.9762	11.8029
																										NPC1L1_-_44580541.23-P1P2	4031	3369	11.9769	11.7181
																										SLC5A12_-_26743477.23-P1P2	4031	2990	11.9769	11.5459
																										SFXN3_+_102791204.23-P2	4032	3733	11.9773	11.8661
																										SLC25A6_-_1508363.23-P2	4032	3501	11.9773	11.7736
																										non-targeting_00591	4033	3456	11.9776	11.7549
																										non-targeting_00658	4033	3808	11.9776	11.8948
																										non-targeting_00664	4033	3542	11.9776	11.7903
																										SLC25A12_+_172750533.23-P1P2	4034	3602	11.978	11.8146
																										LETM2_-_38261931.23-P2	4035	3548	11.9784	11.7928
																										SLC22A18_+_2924642.23-P2	4035	3138	11.9784	11.6156
																										SLC25A39_-_42397058.23-P2	4035	3659	11.9784	11.8372
																										ABCA9_+_67056982.23-P1P2	4036	2742	11.9787	11.421
																										non-targeting_00628	4036	3586	11.9787	11.8082
																										SLC13A4_-_135412890.23-P1P2	4037	2876	11.9791	11.4898
																										SLC25A2_+_140683235.23-P1P2	4037	3696	11.9791	11.8517
																										SLC5A11_-_24857333.23-P1P2	4037	3225	11.9791	11.6551
																										SLC24A1_+_65903693.23-P1	4038	3112	11.9794	11.6036
																										ABCA5_+_67323076.23-P1P2	4039	3784	11.9798	11.8857
																										ANKH_-_14871820.23-P1P2	4039	3499	11.9798	11.7727
																										SLC36A3_+_150683222.23-P1P2	4039	3441	11.9798	11.7486
																										SLC12A6_-_34629946.23-P2	4040	3895	11.9801	11.9274
																										SLC25A36_-_140660917.23-P1P2	4040	3844	11.9801	11.9084
																										ABCD2_+_40013653.23-P1P2	4041	3520	11.9805	11.7814
																										non-targeting_00126	4041	2798	11.9805	11.4502
																										SLC44A2_-_10736401.23-P2	4042	3353	11.9809	11.7112
																										SLC25A42_-_19174929.23-P1P2	4043	3409	11.9812	11.7351
																										non-targeting_00088	4043	3434	11.9812	11.7457
																										SLC35A5_-_112280982.23-P1P2	4044	3328	11.9816	11.7004
																										SLC26A4_-_107301279.23-P1P2	4045	3717	11.9819	11.8599
																										SLC12A5_+_44650334.23-P1	4046	3395	11.9823	11.7292
																										SLC39A13_+_47430182.23-P1P2	4046	3459	11.9823	11.7561
																										SLC26A4_+_107301309.23-P1P2	4047	3838	11.9826	11.9061
																										SLC27A6_-_128301473.23-P1P2	4047	3203	11.9826	11.6452
																										SLC34A1_-_176806240.23-P2	4048	3244	11.983	11.6636
																										SLC38A10_-_79268826.23-P1P2	4048	3741	11.983	11.8692
																										SLC5A11_+_24857533.23-P1P2	4048	3342	11.983	11.7065
																										SLC16A8_+_38479879.23-P1P2	4049	4052	11.9833	11.9844
																										SFXN4_-_120924929.23-P1P2	4050	3889	11.9837	11.9252
																										SLC39A12_+_18241065.23-P1	4050	3125	11.9837	11.6096
																										SLCO1B3_+_20963705.23-P1P2	4050	2615	11.9837	11.3526
																										non-targeting_00324	4051	3434	11.9841	11.7457
																										LETMD1_+_51442118.23-P1P2	4052	3336	11.9844	11.7039
																										SLC11A1_-_219247117.23-P1P2	4052	3527	11.9844	11.7842
																										SLC18A2_-_119000674.23-P1P2	4052	3558	11.9844	11.7969
																										SLC35F1_-_118228433.23-P1P2	4053	3554	11.9848	11.7952
																										SLC44A2_+_10713391.23-P1	4053	3248	11.9848	11.6653
																										non-targeting_00634	4053	2913	11.9848	11.5083
																										SLC16A11_-_6947173.23-P1P2	4054	3513	11.9851	11.7785
																										SLC2A3_-_8088840.23-P1P2	4054	3224	11.9851	11.6546
																										SLC2A9_+_10022928.23-P1P2	4055	3654	11.9855	11.8353
																										SLC36A2_+_150726930.23-P1P2	4055	3241	11.9855	11.6622
																										SLC44A2_+_10713244.23-P1	4055	3034	11.9855	11.567
																										NPC1L1_+_44580660.23-P1P2	4056	3103	11.9858	11.5994
																										SLC18A1_+_20040178.23-P1P2	4056	3118	11.9858	11.6064
																										SLC22A25_-_62997109.23-ENST00000306494.6	4057	3502	11.9862	11.774
																										non-targeting_00080	4057	3324	11.9862	11.6987
																										ABCB8_+_150725531.23-P1P2	4058	3581	11.9866	11.8061
																										non-targeting_00360	4059	3850	11.9869	11.9106
																										ABCB5_+_20687242.23-P1P2	4060	2698	11.9873	11.3977
																										SLC39A6_-_33708910.23-P1P2	4060	3105	11.9873	11.6004
																										SLC30A1_-_211752455.23-P1P2	4061	3116	11.9876	11.6055
																										non-targeting_00070	4061	4015	11.9876	11.9712
																										ABCC2_+_101542376.23-P1P2	4063	3039	11.9883	11.5694
																										SLC17A3_+_25874491.23-P1P2	4063	2959	11.9883	11.5309
																										SFXN2_+_104474374.23-P1P2	4064	3279	11.9887	11.679
																										SLC25A13_-_95951355.23-P1P2	4064	3172	11.9887	11.6312
																										SLC25A16_-_70287256.23-P1P2	4064	3184	11.9887	11.6366
																										SLC7A4_-_21386770.23-P1P2	4064	3606	11.9887	11.8162
																										SLC27A5_+_59010549.23-P1P2	4065	3982	11.989	11.9593
																										SLC12A5_-_44657932.23-P2	4066	3801	11.9894	11.8922
																										SLC16A3_-_80187159.23-P1P2	4067	3060	11.9897	11.5793
																										non-targeting_00470	4067	3431	11.9897	11.7444
																										SLC13A5_-_6616614.23-P1P2	4069	3363	11.9905	11.7155
																										SLC26A9_-_205912322.23-P1P2	4069	3228	11.9905	11.6564
																										SLC38A4_+_47197440.23-P1	4071	2876	11.9912	11.4898
																										SLC44A4_+_31846414.23-P1P2	4071	3568	11.9912	11.8009
																										SLC16A10_+_111408896.23-P1P2	4073	3893	11.9919	11.9267
																										non-targeting_00033	4073	3503	11.9919	11.7744
																										ABCB1_+_87342641.23-ENST00000265724.3	4076	2956	11.9929	11.5294
																										SLC24A1_+_65903724.23-P1	4076	3655	11.9929	11.8357
																										SLC25A14_+_129473915.23-P1P2	4077	3638	11.9933	11.8289
																										SLC25A45_-_65150099.23-P1P2	4077	3374	11.9933	11.7202
																										non-targeting_00326	4077	3589	11.9933	11.8094
																										non-targeting_00451	4077	3710	11.9933	11.8572
																										DIRC2_-_122513992.23-P1P2	4078	3578	11.9936	11.8049
																										PQLC1_-_77711390.23-P1P2	4078	3554	11.9936	11.7952
																										non-targeting_00726	4078	3949	11.9936	11.9473
																										MPC1_+_166796371.23-P1P2	4079	3804	11.994	11.8933
																										ABCD2_+_40013504.23-P1P2	4080	3542	11.9944	11.7903
																										SFXN3_-_102791236.23-P2	4080	3511	11.9944	11.7777
																										SLC25A40_-_87505625.23-P1P2	4081	3554	11.9947	11.7952
																										SLC5A3_+_35445873.23-P1P2	4081	3354	11.9947	11.7117
																										ABCF1_+_30546312.23-P2	4082	3784	11.9951	11.8857
																										SLC5A11_-_24857417.23-P1P2	4082	3899	11.9951	11.9289
																										SLC9B2_+_103997900.23-P1P2	4082	3371	11.9951	11.719
																										SLC13A4_+_135412522.23-P1P2	4083	2683	11.9954	11.3896
																										SLC25A26_-_66119593.23-ENST00000354883.6	4083	3069	11.9954	11.5836
																										SLC33A1_-_155572177.23-P1P2	4083	3321	11.9954	11.6974
																										SLC5A8_-_101603767.23-P1P2	4083	3823	11.9954	11.9005
																										SLCO1B7_-_20969065.23-ENST00000554957.1	4083	2888	11.9954	11.4959
																										non-targeting_00083	4083	3432	11.9954	11.7448
																										SLC2A2_-_170744311.23-P1P2	4085	2684	11.9961	11.3902
																										non-targeting_00113	4085	3760	11.9961	11.8765
																										SLC16A14_+_230933622.23-P1P2	4086	2987	11.9965	11.5445
																										SLC25A5_+_118602389.23-P1P2	4086	3086	11.9965	11.5915
																										ABCB6_-_220083468.23-P1P2	4087	3333	11.9968	11.7026
																										non-targeting_00098	4087	3365	11.9968	11.7164
																										SLC50A1_+_155108711.23-P1P2	4088	2925	11.9972	11.5142
																										ABCB9_-_123465787.23-P2	4089	3373	11.9975	11.7198
																										SLC30A8_+_118147609.23-P1P2	4089	2559	11.9975	11.3214
																										SLC14A1_-_43304130.23-P1P2	4090	3111	11.9979	11.6032
																										SLC26A1_-_987137.23-P1P2	4090	3355	11.9979	11.7121
																										SLC25A18_+_18043356.23-P1P2	4091	3344	11.9982	11.7074
																										non-targeting_00134	4092	3890	11.9986	11.9256
																										non-targeting_00587	4092	2891	11.9986	11.4974
																										SLC13A3_+_45279863.23-P1P2	4093	3417	11.9989	11.7385
																										SLC16A7_+_59990375.23-P1P2	4093	3571	11.9989	11.8021
																										SLC20A1_+_113403559.23-P1P2	4093	3232	11.9989	11.6582
																										MFSD1_-_158520005.23-P1P2	4094	3457	11.9993	11.7553
																										SLC16A7_+_59989990.23-P1P2	4094	3909	11.9993	11.9326
																										SLC25A2_-_140683538.23-P1P2	4094	3830	11.9993	11.9031
																										SLC12A8_-_124930208.23-ENST00000393469.4	4095	3200	11.9996	11.6439
																										SLC16A3_+_80187376.23-P1P2	4095	3595	11.9996	11.8118
																										SLC17A1_+_25832016.23-P1P2	4096	3282	12	11.6804
																										non-targeting_00089	4096	3374	12	11.7202
																										UCP1_+_141490084.23-P1P2	4097	3627	12.0004	11.8246
																										SLC1A4_+_65216740.23-P1P2	4098	3718	12.0007	11.8603
																										SLC6A16_-_49828430.23-P1P2	4098	3579	12.0007	11.8053
																										SLC7A8_+_23651971.23-P1P2	4098	3382	12.0007	11.7237
																										SLC9B2_-_103997834.23-P1P2	4098	3171	12.0007	11.6307
																										non-targeting_00228	4098	3774	12.0007	11.8819
																										non-targeting_00371	4098	3504	12.0007	11.7748
																										MPDU1_+_7487620.23-P1P2	4100	3574	12.0014	11.8033
																										SLC6A7_+_149569825.23-P1P2	4100	3450	12.0014	11.7524
																										FLVCR2_+_76045250.23-P1P2	4101	3347	12.0018	11.7087
																										non-targeting_00694	4101	3867	12.0018	11.917
																										SLC22A8_-_62783290.23-P1P2	4102	4009	12.0021	11.969
																										ABCA9_+_67057085.23-P1P2	4104	3047	12.0028	11.5732
																										SLC12A9_+_100424624.23-P2	4104	3960	12.0028	11.9513
																										SLC25A32_+_104427278.23-P1P2	4105	3379	12.0032	11.7224
																										SLC7A10_+_33716662.23-P1P2	4105	3023	12.0032	11.5618
																										SLC12A8_-_124930223.23-ENST00000393469.4	4106	3592	12.0035	11.8106
																										ABCF1_-_30546366.23-P2	4107	2944	12.0039	11.5236
																										SV2B_-_91643529.23-P1P2	4107	3925	12.0039	11.9385
																										SLC24A5_-_48413433.23-P1P2	4108	3051	12.0042	11.5751
																										SLC27A5_+_59010578.23-P1P2	4108	3348	12.0042	11.7091
																										non-targeting_00197	4108	3404	12.0042	11.733
																										SLC15A2_-_121613466.23-P1P2	4109	3119	12.0046	11.6069
																										SLC38A3_-_50242827.23-P1P2	4109	3849	12.0046	11.9103
																										ABCA13_+_48211160.23-P1P2	4110	3315	12.0049	11.6948
																										ANKH_-_14871823.23-P1P2	4110	3441	12.0049	11.7486
																										RHBG_+_156338983.23-P1P2	4110	3789	12.0049	11.8876
																										SLC12A5_+_44650352.23-P1	4110	3528	12.0049	11.7846
																										SLC39A6_-_33709239.23-P1P2	4111	3255	12.0053	11.6684
																										SLC25A20_-_48936264.23-P1P2	4112	3506	12.0056	11.7756
																										SLC28A3_+_86955495.23-P1P2	4112	3766	12.0056	11.8788
																										SLC2A14_-_8043550.23-P1P2	4112	2918	12.0056	11.5108
																										non-targeting_00616	4113	3826	12.006	11.9016
																										non-targeting_00466	4114	3599	12.0063	11.8134
																										MFSD5_-_53646300.23-P1P2	4115	3727	12.0067	11.8638
																										SLC23A2_+_4981713.23-P1P2	4115	3569	12.0067	11.8013
																										SLC29A1_-_44187378.23-P2	4115	3134	12.0067	11.6138
																										MFSD4_+_205538245.23-P1P2	4116	3740	12.007	11.8688
																										SLC24A1_+_65903790.23-P1	4116	3514	12.007	11.7789
																										SLC6A16_+_49828461.23-P1P2	4116	3990	12.007	11.9622
																										SLC7A7_-_23284412.23-P1P2	4116	3076	12.007	11.5868
																										SLC12A5_-_44650606.23-P1	4117	3539	12.0074	11.7891
																										SLC26A5_+_103086618.23-P1P2	4118	4105	12.0077	12.0032
																										SLC17A3_+_25874494.23-P1P2	4119	2788	12.0081	11.445
																										SLC4A1AP_-_27886784.23-P1P2	4119	3504	12.0081	11.7748
																										NPC1_-_21166894.23-P1P2	4120	3177	12.0084	11.6334
																										SLC13A5_+_6616394.23-P1P2	4120	3640	12.0084	11.8297
																										SLC36A1_-_150827206.23-P1	4120	3613	12.0084	11.819
																										non-targeting_00313	4120	2779	12.0084	11.4404
																										SFXN4_+_120925140.23-P1P2	4121	2765	12.0088	11.4331
																										non-targeting_00295	4122	3481	12.0091	11.7653
																										SLC24A3_-_19193319.23-P1P2	4123	3773	12.0095	11.8815
																										non-targeting_00343	4123	3309	12.0095	11.6922
																										SLC25A24_+_108742501.23-P1P2	4124	3422	12.0098	11.7406
																										SLC44A4_-_31846779.23-P1P2	4124	3769	12.0098	11.88
																										ABCC10_-_43395326.23-P1P2	4125	3131	12.0102	11.6124
																										SFXN5_-_73298661.23-P1P2	4126	3208	12.0105	11.6475
																										MFSD8_-_128886840.23-P1P2	4127	3440	12.0109	11.7482
																										SLC25A5_+_118602406.23-P1P2	4127	3654	12.0109	11.8353
																										SLC8A1_-_40739158.23-P2	4127	3600	12.0109	11.8138
																										SLC38A4_-_47197198.23-P1	4128	2928	12.0112	11.5157
																										SLC9A3R1_+_72745032.23-P1P2	4129	3754	12.0116	11.8742
																										SLC17A8_-_100751153.23-P1P2	4130	3695	12.0119	11.8514
																										SLC26A3_-_107443700.23-P1P2	4130	3186	12.0119	11.6375
																										SLC37A1_+_43934053.23-P1P2	4130	3253	12.0119	11.6676
																										SLC4A4_+_72053066.23-P1P2	4130	3768	12.0119	11.8796
																										SLC30A10_+_220101809.23-P1P2	4131	3268	12.0123	11.6742
																										SLC17A8_+_100751047.23-P1P2	4132	3446	12.0126	11.7507
																										SLC4A2_+_150759715.23-P2	4132	3511	12.0126	11.7777
																										non-targeting_00272	4132	3442	12.0126	11.749
																										SLC25A16_-_70287214.23-P1P2	4133	3537	12.013	11.7883
																										SLC2A13_-_40499479.23-P1P2	4133	3757	12.013	11.8754
																										SLCO1B7_-_20968748.23-ENST00000554957.1	4133	3051	12.013	11.5751
																										SLCO2B1_-_74862532.23-P1P2	4133	3222	12.013	11.6537
																										SLC2A14_-_8043739.23-P1P2	4134	3044	12.0133	11.5718
																										SLC35D2_+_99145909.23-P1P2	4134	3669	12.0133	11.8412
																										SLCO1A2_+_21477532.23-P1P2	4134	3299	12.0133	11.6878
																										non-targeting_00649	4134	3704	12.0133	11.8549
																										ABCG8_+_44066348.23-P1P2	4135	3608	12.0137	11.817
																										SLC10A7_+_147442768.23-P1P2	4135	3522	12.0137	11.7822
																										SLC23A3_+_220034715.23-P1P2	4135	3134	12.0137	11.6138
																										ABCA7_+_1040577.23-P1	4137	3588	12.0144	11.809
																										ABCC10_-_43395305.23-P1P2	4138	3493	12.0147	11.7703
[truncated: 4,005 more rows]
