# Supplementary material for: A CRISPRi/a screening platform to study cellular nutrient transport in diverse microenvironments
Source: Nat Cell Biol. 2024 Apr 11;26(5):825–38. doi: 10.1038/s41556-024-01402-1 (PMC11098743; doi:10.1038/s41556-024-01402-1)
Supplement: Supplementary file 17 — Numerical source data. [file 41556_2024_1402_MOESM17_ESM.xlsx]

## Sheet: EXTDATA_Fig3
Panel B										Panel C						Panel E									Panel F								Panel G
																																	Average values with standard error of the mean										Individual experiments
sgRNA	Primer_target	Ct_value	Tm		sgRNA	Primer_target	Ct_value	Tm		Cell_line	CRISPR	qPCR target gene	Delta_CT	Replicate		Sample	TIC	Amino_acid	Ion	fragment	x_axis (pmol)	type	TIC_norvaline_normalized_blank_subtracted		Sample	Amino_acid	fragment	x_axis (hr)	medium	cell_line	Amino acid concentration (uM)		Amino_acid	medium	cell_line	CoRe_rate(fmol/h per cell)	CoRe_std.error(fmol/h per cell)	import_rate(fmol/h per cell)	import_std.error(fmol/h per cell)	intracellular_aa (fmol/cell)	std.error		Amino_acid	medium	cell_line	CoRe_rate(fmol/h per cell)	CoRe_std.error(fmol/h per cell)	Replicate
NTC	NTC1	22.7235	78.723		NTC	NTC1	24.103	78.855		SLC7A8 Cri #1	i	SLC7A8	-6.185	1		29.296875 pmol standard	156889	Ala	Ala.260 4	Ala.260	29.2969	standard	146781		0 h K562 RPMI	Ala	Ala.260	0	RPMI	K562	3.371		Arg	RPMI	K562	0.9885	2.50036	51.9811	9.18624	1.31898	0.127369		Arg	RPMI	K562	10.8457	3.70072	1
SLC7A1	NTC1	Undetermined	n.a.		SLC7A1	NTC1	Undetermined	n.a.		SLC7A8 Cri #2	i	SLC7A8	-6.6	1		29.296875 pmol standard	163823	Gly	Gly.246 3	Gly.246	29.2969	standard	153268		0 h K562 RPMI	Gly	Gly.246	0	RPMI	K562	155.505		Asn	RPMI	K562	-2.17857	0.34522	52.4483	9.94249	7.24138	0.927254		Asn	RPMI	K562	-1.39194	0.764657	1
SLC7A5	NTC1	Undetermined	n.a.		SLC7A2	NTC1	Undetermined	n.a.		SLC7A8 Cri #3	i	SLC7A8	-6.82	1		29.296875 pmol standard	125080	Val	Val.288 6	Val.288	29.2969	standard	117021		0 h K562 RPMI	Val	Val.288	0	RPMI	K562	196.192		Asp	RPMI	K562	-1.95432	0.25359	0.2583	0.17404	9.61217	0.695991		Asp	RPMI	K562	-2.10636	0.20063	1
SLC7A6	NTC1	Undetermined	n.a.		SLC7A3	NTC1	36.89	78.855		SLC7A8 Cra #1	a	SLC7A8	-3.892	1		29.296875 pmol standard	553115	Leu	Leu.200 6	Leu.200	29.2969	standard	510337		0 h K562 RPMI	Leu	Leu.200	0	RPMI	K562	424.309		Gln	RPMI	K562	24.7075	1.5332	462.317	108.556	30.0378	5.69198		Gln	RPMI	K562	22.8684	4.75506	1
NTC	SLC7A1	Undetermined	n.a.		SLC7A5	NTC1	Undetermined	n.a.		SLC7A8 Cra #2	a	SLC7A8	-5.159	1		29.296875 pmol standard	502622	Ile	Ile.200 6	Ile.200	29.2969	standard	467031		0 h K562 RPMI	Ile	Ile.200	0	RPMI	K562	423.138		Glu	RPMI	K562	-13.6585	1.4893	32.7559	3.14702	35.9627	0.934872		Glu	RPMI	K562	-13.7745	0.414753	1
SLC7A1	SLC7A1	24.8265	78.855		SLC7A6	NTC1	Undetermined	n.a.		SLC7A8 Cra #3	a	SLC7A8	-1.796	1		29.296875 pmol standard	258413	Ser	Ser.390 4	Ser.390	29.2969	standard	241764		0 h K562 RPMI	Ser	Ser.390	0	RPMI	K562	290.446		Gly	RPMI	K562	-3.53562	0.68316	4.00348	0.90983	8.40922	1.36686		Gly	RPMI	K562	-1.97806	0.463751	1
SLC7A5	SLC7A1	Undetermined	n.a.		SLC7A7	NTC1	Undetermined	n.a.		NTC Cri	i	SLC7A8	-6.198	1		29.296875 pmol standard	135725	Thr	Thr.404 5	Thr.404	29.2969	standard	126981		0 h K562 RPMI	Thr	Thr.404	0	RPMI	K562	190.179		His	RPMI	K562	0.61648	0.12961	15.7825	2.3045	0.499359	0.0782922		His	RPMI	K562	0.766323	0.141706	1
SLC7A6	SLC7A1	37.563	78.59		NTC	SLC7A1	30.369	87.996		NTC Cra	a	SLC7A8	-5.73	1		29.296875 pmol standard	172873	Met	Met.292 5	Met.292	29.2969	standard	105187		0 h K562 RPMI	Met	Met.292	0	RPMI	K562	104.175		Ile	RPMI	K562	8.6754	0.95253	65.3502	8.3978	1.69629	0.148479		Ile	RPMI	K562	6.64825	0.939736	1
NTC	SLC7A5	Undetermined	n.a.		SLC7A1	SLC7A1	24.367	78.855		SLC7A8 Cri #1	i	SLC7A8	-6.105	2		29.296875 pmol standard	149596	Phe	Phe.336 10	Phe.336	29.2969	standard	139958		0 h K562 RPMI	Phe	Phe.336	0	RPMI	K562	103.492		Leu	RPMI	K562	9.71233	0.93533	171.76	22.3901	1.85678	0.172339		Leu	RPMI	K562	7.64042	0.761218	1
SLC7A1	SLC7A5	Undetermined	n.a.		SLC7A2	SLC7A1	30.811	87.996		SLC7A8 Cri #2	i	SLC7A8	-6.849	2		29.296875 pmol standard	214704	Asp	Asp.418 5	Asp.418	29.2969	standard	193034		0 h K562 RPMI	Asp	Asp.418	0	RPMI	K562	164.334		Lys	RPMI	K562	4.08354	0.44439	4.01686	0.7816	0.195483	0.0370385		Lys	RPMI	K562	5.27114	0.69992	1
SLC7A5	SLC7A5	24.9473	78.988		SLC7A3	SLC7A1	31.118	87.996		SLC7A8 Cri #3	i	SLC7A8	-6.843	2		29.296875 pmol standard	179968	Pro	Pro.330 6	Pro.330	29.2969	standard	145508		0 h K562 RPMI	Pro	Pro.330	0	RPMI	K562	169.321		Phe	RPMI	K562	1.86021	0.20478	74.4002	5.70616	0.458046	0.0390796		Phe	RPMI	K562	1.49541	0.132969	1
SLC7A6	SLC7A5	Undetermined	n.a.		SLC7A5	SLC7A1	30.708	88.129		SLC7A8 Cra #1	a	SLC7A8	-4.014	2		29.296875 pmol standard	223246	Glu	Glu.432 6	Glu.432	29.2969	standard	205328		0 h K562 RPMI	Glu	Glu.432	0	RPMI	K562	155.359		Pro	RPMI	K562	-4.86718	1.53421	2.78268	0.45529	6.08453	0.776952		Pro	RPMI	K562	-4.9827	0.804904	1
NTC	SLC7A6	Undetermined	n.a.		SLC7A6	SLC7A1	30.739	87.996		SLC7A8 Cra #2	a	SLC7A8	-4.696	2		29.296875 pmol standard	127066	Asn	Asn.417 4	Asn.417	29.2969	standard	116801		0 h K562 RPMI	Asn	Asn.417	0	RPMI	K562	384.28		Ser	RPMI	K562	12.635	1.53769	90.2108	7.47693	3.83965	0.322119		Ser	RPMI	K562	11.0091	0.30822	1
SLC7A1	SLC7A6	Undetermined	n.a.		SLC7A7	SLC7A1	31.196	87.996		SLC7A8 Cra #3	a	SLC7A8	-1.832	2		29.296875 pmol standard	311678	Lys	Lys.300 7	Lys.300	29.2969	standard	219203		0 h K562 RPMI	Lys	Lys.300	0	RPMI	K562	216.868		Thr	RPMI	K562	4.95101	0.40896	54.2183	4.45684	2.65976	0.172725		Thr	RPMI	K562	3.59871	0.495825	1
SLC7A5	SLC7A6	Undetermined	n.a.		NTC	SLC7A2	Undetermined	n.a.		NTC Cri	i	SLC7A8	-5.687	2		29.296875 pmol standard	151788	Gln	Gln.431 5	Gln.431	29.2969	standard	131839		0 h K562 RPMI	Gln	Gln.431	0	RPMI	K562	2037.58		Tyr	RPMI	K562	1.29467	0.11225	38.651	2.37687	0.658662	0.0665954		Tyr	RPMI	K562	1.20995	0.116202	1
SLC7A6	SLC7A6	25.1295	78.855		SLC7A1	SLC7A2	Undetermined	n.a.		NTC Cra	a	SLC7A8	-5.137	2		29.296875 pmol standard	22502.3	Arg	Arg.340 8	Arg.340	29.2969	standard	15542		0 h K562 RPMI	Arg	Arg.340	0	RPMI	K562	1429.15		Val	RPMI	K562	5.06213	0.69034	10.8995	1.31951	0.635728	0.0457931		Val	RPMI	K562	4.02715	0.169338	1
					SLC7A2	SLC7A2	24.702	78.723		SLC7A8 Cri #1	i	SLC7A8	-6.18	3		29.296875 pmol standard	177246	Tyr	Tyr.466 10	Tyr.466	29.2969	standard	132961		0 h K562 RPMI	Tyr	Tyr.466	0	RPMI	K562	115.579		Ala	RPMI	K562	n.d.	n.d.	n.d.	n.d.	0.140072	0.0196115		Arg	RPMI	CRISPRa NTC	-2.38144	4.39175	2
					SLC7A3	SLC7A2	Undetermined	n.a.		SLC7A8 Cri #2	i	SLC7A8	-6.585	3		29.296875 pmol standard	28684.9	His	His.440 9	His.440	29.2969	standard	11264.7		0 h K562 RPMI	His	His.440	0	RPMI	K562	92.0781												Asn	RPMI	CRISPRa NTC	-2.17882	0.665328	2
					SLC7A5	SLC7A2	Undetermined	n.a.		SLC7A8 Cri #3	i	SLC7A8	-6.244	3		58.59375 pmol standard	314786	Ala	Ala.260 4	Ala.260	58.5938	standard	300576		1 h K562 RPMI	Ala	Ala.260	1	RPMI	K562	8.65951												Asp	RPMI	CRISPRa NTC	-1.07565	0.110873	2
					SLC7A6	SLC7A2	Undetermined	n.a.		SLC7A8 Cra #1	a	SLC7A8	-3.678	3		58.59375 pmol standard	336355	Gly	Gly.246 3	Gly.246	58.5938	standard	321171		1 h K562 RPMI	Gly	Gly.246	1	RPMI	K562	151.355												Gln	RPMI	CRISPRa NTC	27.5728	3.20697	2
					SLC7A7	SLC7A2	Undetermined	n.a.		SLC7A8 Cra #2	a	SLC7A8	-4.655	3		58.59375 pmol standard	254228	Val	Val.288 6	Val.288	58.5938	standard	242752		1 h K562 RPMI	Val	Val.288	1	RPMI	K562	181.927												Glu	RPMI	CRISPRa NTC	-8.76613	0.407939	2
					NTC	SLC7A3	36.68	78.988		SLC7A8 Cra #3	a	SLC7A8	-1.697	3		58.59375 pmol standard	1.10349e+06	Leu	Leu.200 6	Leu.200	58.5938	standard	1.04653e+06		1 h K562 RPMI	Leu	Leu.200	1	RPMI	K562	387.195												Gly	RPMI	CRISPRa NTC	-1.76581	1.2634	2
					SLC7A1	SLC7A3	Undetermined	n.a.		NTC Cri	i	SLC7A8	-5.665	3		58.59375 pmol standard	989235	Ile	Ile.200 6	Ile.200	58.5938	standard	941371		1 h K562 RPMI	Ile	Ile.200	1	RPMI	K562	385.091												His	RPMI	CRISPRa NTC	0.509832	0.390973	2
					SLC7A2	SLC7A3	Undetermined	n.a.		NTC Cra	a	SLC7A8	-5.479	3		58.59375 pmol standard	520027	Ser	Ser.390 4	Ser.390	58.5938	standard	496551		1 h K562 RPMI	Ser	Ser.390	1	RPMI	K562	259.972												Ile	RPMI	CRISPRa NTC	7.29301	1.0219	2
					SLC7A3	SLC7A3	24.802	79.12								58.59375 pmol standard	265754	Thr	Thr.404 5	Thr.404	58.5938	standard	253758		1 h K562 RPMI	Thr	Thr.404	1	RPMI	K562	175.329												Leu	RPMI	CRISPRa NTC	8.26999	0.958611	2
					SLC7A5	SLC7A3	Undetermined	n.a.								58.59375 pmol standard	332547	Met	Met.292 5	Met.292	58.5938	standard	260987		1 h K562 RPMI	Met	Met.292	1	RPMI	K562	99.9629												Lys	RPMI	CRISPRa NTC	4.29252	1.86258	2
					SLC7A6	SLC7A3	Undetermined	n.a.								58.59375 pmol standard	298261	Phe	Phe.336 10	Phe.336	58.5938	standard	284797		1 h K562 RPMI	Phe	Phe.336	1	RPMI	K562	97.8688												Phe	RPMI	CRISPRa NTC	1.29588	0.0640681	2
					SLC7A7	SLC7A3	Undetermined	n.a.								58.59375 pmol standard	425018	Asp	Asp.418 5	Asp.418	58.5938	standard	397995		1 h K562 RPMI	Asp	Asp.418	1	RPMI	K562	165.874												Pro	RPMI	CRISPRa NTC	-4.47522	1.82529	2
					NTC	SLC7A5	Undetermined	n.a.								58.59375 pmol standard	373734	Pro	Pro.330 6	Pro.330	58.5938	standard	333998		1 h K562 RPMI	Pro	Pro.330	1	RPMI	K562	192.321												Ser	RPMI	CRISPRa NTC	8.15294	0.401143	2
					SLC7A1	SLC7A5	Undetermined	n.a.								58.59375 pmol standard	443280	Glu	Glu.432 6	Glu.432	58.5938	standard	419734		1 h K562 RPMI	Glu	Glu.432	1	RPMI	K562	183.746												Thr	RPMI	CRISPRa NTC	5.88672	0.693766	2
					SLC7A2	SLC7A5	Undetermined	n.a.								58.59375 pmol standard	232032	Asn	Asn.417 4	Asn.417	58.5938	standard	219479		1 h K562 RPMI	Asn	Asn.417	1	RPMI	K562	365.871												Tyr	RPMI	CRISPRa NTC	0.925743	0.106657	2
					SLC7A3	SLC7A5	35.505	79.12								58.59375 pmol standard	588630	Lys	Lys.300 7	Lys.300	58.5938	standard	489664		1 h K562 RPMI	Lys	Lys.300	1	RPMI	K562	180.228												Val	RPMI	CRISPRa NTC	3.16693	0.251508	2
					SLC7A5	SLC7A5	25.088	79.253								58.59375 pmol standard	282392	Gln	Gln.431 5	Gln.431	58.5938	standard	259475		1 h K562 RPMI	Gln	Gln.431	1	RPMI	K562	2083.08												Arg	RPMI	CRISPRi NTC	-2.4455	2.77349	3
					SLC7A6	SLC7A5	Undetermined	n.a.								58.59375 pmol standard	42718.3	Arg	Arg.340 8	Arg.340	58.5938	standard	35279.4		1 h K562 RPMI	Arg	Arg.340	1	RPMI	K562	1332.36												Asn	RPMI	CRISPRi NTC	-2.11258	0.468188	3
					SLC7A7	SLC7A5	Undetermined	n.a.								58.59375 pmol standard	320296	Tyr	Tyr.466 10	Tyr.466	58.5938	standard	272971		1 h K562 RPMI	Tyr	Tyr.466	1	RPMI	K562	111.547												Asp	RPMI	CRISPRi NTC	-2.59252	0.593082	3
					NTC	SLC7A6	Undetermined	n.a.								58.59375 pmol standard	52159.6	His	His.440 9	His.440	58.5938	standard	34233		1 h K562 RPMI	His	His.440	1	RPMI	K562	86.8117												Gln	RPMI	CRISPRi NTC	23.0565	6.89284	3
					SLC7A1	SLC7A6	Undetermined	n.a.								117.1875 pmol standard	572945	Ala	Ala.260 4	Ala.260	117.188	standard	589749		2 h K562 RPMI	Ala	Ala.260	2	RPMI	K562	12.6127												Glu	RPMI	CRISPRi NTC	-14.9547	1.32576	3
					SLC7A2	SLC7A6	Undetermined	n.a.								117.1875 pmol standard	608807	Gly	Gly.246 3	Gly.246	117.188	standard	626663		2 h K562 RPMI	Gly	Gly.246	2	RPMI	K562	169.154												Gly	RPMI	CRISPRi NTC	-4.50227	0.826729	3
					SLC7A3	SLC7A6	36.607	78.723								117.1875 pmol standard	465773	Val	Val.288 6	Val.288	117.188	standard	479434		2 h K562 RPMI	Val	Val.288	2	RPMI	K562	176.087												His	RPMI	CRISPRi NTC	1.00424	0.499238	3
					SLC7A5	SLC7A6	Undetermined	n.a.								117.1875 pmol standard	1.95598e+06	Leu	Leu.200 6	Leu.200	117.188	standard	2.00621e+06		2 h K562 RPMI	Leu	Leu.200	2	RPMI	K562	368.114												Ile	RPMI	CRISPRi NTC	8.84039	0.40763	3
					SLC7A6	SLC7A6	24.653	78.855								117.1875 pmol standard	1.75658e+06	Ile	Ile.200 6	Ile.200	117.188	standard	1.80489e+06		2 h K562 RPMI	Ile	Ile.200	2	RPMI	K562	372.438												Leu	RPMI	CRISPRi NTC	10.091	0.234897	3
					SLC7A7	SLC7A6	Undetermined	n.a.								117.1875 pmol standard	935060	Ser	Ser.390 4	Ser.390	117.188	standard	962485		2 h K562 RPMI	Ser	Ser.390	2	RPMI	K562	237.833												Lys	RPMI	CRISPRi NTC	4.26241	0.946456	3
					NTC	SLC7A7	Undetermined	n.a.								117.1875 pmol standard	445991	Thr	Thr.404 5	Thr.404	117.188	standard	459072		2 h K562 RPMI	Thr	Thr.404	2	RPMI	K562	179.513												Phe	RPMI	CRISPRi NTC	2.1603	0.298021	3
					SLC7A1	SLC7A7	Undetermined	n.a.								117.1875 pmol standard	552227	Met	Met.292 5	Met.292	117.188	standard	511876		2 h K562 RPMI	Met	Met.292	2	RPMI	K562	102.077												Pro	RPMI	CRISPRi NTC	-10.3762	1.84621	3
					SLC7A2	SLC7A7	40.07	85.744								117.1875 pmol standard	548530	Phe	Phe.336 10	Phe.336	117.188	standard	564619		2 h K562 RPMI	Phe	Phe.336	2	RPMI	K562	97.8177												Ser	RPMI	CRISPRi NTC	16.0318	0.337105	3
					SLC7A3	SLC7A7	Undetermined	n.a.								117.1875 pmol standard	755110	Asp	Asp.418 5	Asp.418	117.188	standard	769421		2 h K562 RPMI	Asp	Asp.418	2	RPMI	K562	177.678												Thr	RPMI	CRISPRi NTC	5.09436	1.96191	3
					SLC7A5	SLC7A7	Undetermined	n.a.								117.1875 pmol standard	590685	Pro	Pro.330 6	Pro.330	117.188	standard	585145		2 h K562 RPMI	Pro	Pro.330	2	RPMI	K562	210.715												Tyr	RPMI	CRISPRi NTC	1.60172	0.349106	3
					SLC7A6	SLC7A7	Undetermined	n.a.								117.1875 pmol standard	816505	Glu	Glu.432 6	Glu.432	117.188	standard	836918		2 h K562 RPMI	Glu	Glu.432	2	RPMI	K562	226.853												Val	RPMI	CRISPRi NTC	5.67129	0.305895	3
					SLC7A7	SLC7A7	24.697	78.59								117.1875 pmol standard	433913	Asn	Asn.417 4	Asn.417	117.188	standard	444562		2 h K562 RPMI	Asn	Asn.417	2	RPMI	K562	387.74												Arg	RPMI	CRISPRa NTC	-0.362	2.53451	4
																117.1875 pmol standard	987304	Lys	Lys.300 7	Lys.300	117.188	standard	943867		2 h K562 RPMI	Lys	Lys.300	2	RPMI	K562	182.006												Asn	RPMI	CRISPRa NTC	-1.76892	0.628835	4
																117.1875 pmol standard	520511	Gln	Gln.431 5	Gln.431	117.188	standard	525608		2 h K562 RPMI	Gln	Gln.431	2	RPMI	K562	1906.29												Asp	RPMI	CRISPRa NTC	-1.79881	0.373766	4
																117.1875 pmol standard	69559	Arg	Arg.340 8	Arg.340	117.188	standard	66088.6		2 h K562 RPMI	Arg	Arg.340	2	RPMI	K562	1359.89												Gln	RPMI	CRISPRa NTC	20.9886	5.17212	4
																117.1875 pmol standard	560105	Tyr	Tyr.466 10	Tyr.466	117.188	standard	543667		2 h K562 RPMI	Tyr	Tyr.466	2	RPMI	K562	111.974												Glu	RPMI	CRISPRa NTC	-12.8811	1.12346	4
																117.1875 pmol standard	81021.5	His	His.440 9	His.440	117.188	standard	67825.8		2 h K562 RPMI	His	His.440	2	RPMI	K562	87.0524												Gly	RPMI	CRISPRa NTC	-4.55	0.402984	4
																234.375 pmol standard	1.23504e+06	Ala	Ala.260 4	Ala.260	234.375	standard	1.21215e+06		2.5 h K562 RPMI	Ala	Ala.260	2.5	RPMI	K562	14.3262												His	RPMI	CRISPRa NTC	0.229375	0.317933	4
																234.375 pmol standard	1.30758e+06	Gly	Gly.246 3	Gly.246	234.375	standard	1.28334e+06		2.5 h K562 RPMI	Gly	Gly.246	2.5	RPMI	K562	163.65												Ile	RPMI	CRISPRa NTC	8.44903	0.964206	4
																234.375 pmol standard	1.00349e+06	Val	Val.288 6	Val.288	234.375	standard	984888		2.5 h K562 RPMI	Val	Val.288	2.5	RPMI	K562	167.616												Leu	RPMI	CRISPRa NTC	9.53887	0.924953	4
																234.375 pmol standard	4.2539e+06	Leu	Leu.200 6	Leu.200	234.375	standard	4.16792e+06		2.5 h K562 RPMI	Leu	Leu.200	2.5	RPMI	K562	353.142												Lys	RPMI	CRISPRa NTC	2.51397	0.411263	4
																234.375 pmol standard	3.80221e+06	Ile	Ile.200 6	Ile.200	234.375	standard	3.72853e+06		2.5 h K562 RPMI	Ile	Ile.200	2.5	RPMI	K562	352.929												Phe	RPMI	CRISPRa NTC	1.95197	0.078866	4
																234.375 pmol standard	1.99351e+06	Ser	Ser.390 4	Ser.390	234.375	standard	1.95656e+06		2.5 h K562 RPMI	Ser	Ser.390	2.5	RPMI	K562	217.592												Pro	RPMI	CRISPRa NTC	-1.05301	1.03638	4
																234.375 pmol standard	1.00983e+06	Thr	Thr.404 5	Thr.404	234.375	standard	991114		2.5 h K562 RPMI	Thr	Thr.404	2.5	RPMI	K562	164.095												Ser	RPMI	CRISPRa NTC	11.8292	0.521346	4
																234.375 pmol standard	1.15335e+06	Met	Met.292 5	Met.292	234.375	standard	1.07543e+06		2.5 h K562 RPMI	Met	Met.292	2.5	RPMI	K562	96.5915												Thr	RPMI	CRISPRa NTC	4.54783	0.668043	4
																234.375 pmol standard	1.19551e+06	Phe	Phe.336 10	Phe.336	234.375	standard	1.17336e+06		2.5 h K562 RPMI	Phe	Phe.336	2.5	RPMI	K562	93.7272												Tyr	RPMI	CRISPRa NTC	1.32506	0.199042	4
																234.375 pmol standard	1.60682e+06	Asp	Asp.418 5	Asp.418	234.375	standard	1.5692e+06		2.5 h K562 RPMI	Asp	Asp.418	2.5	RPMI	K562	177.645												Val	RPMI	CRISPRa NTC	5.27298	0.236786	4
						levels	RPMI	Cri SLC7A5	Gln							234.375 pmol standard	1.59189e+06	Pro	Pro.330 6	Pro.330	234.375	standard	1.53952e+06		2.5 h K562 RPMI	Pro	Pro.330	2.5	RPMI	K562	198.426												Arg	RPMI	CRISPRi NTC	-0.714209	5.93829	5
						levels	RPMI	Cri SLC7A5	Arg							234.375 pmol standard	1.71763e+06	Glu	Glu.432 6	Glu.432	234.375	standard	1.68226e+06		2.5 h K562 RPMI	Glu	Glu.432	2.5	RPMI	K562	242.013												Asn	RPMI	CRISPRi NTC	-3.44056	0.540718	5
						levels	RPMI	Cri SLC7A5	Tyr							234.375 pmol standard	951666	Asn	Asn.417 4	Asn.417	234.375	standard	931949		2.5 h K562 RPMI	Asn	Asn.417	2.5	RPMI	K562	374.65												Asp	RPMI	CRISPRi NTC	-2.19828	0.5123	5
						levels	RPMI	Cri SLC7A5	His							234.375 pmol standard	2.01268e+06	Lys	Lys.300 7	Lys.300	234.375	standard	1.90298e+06		2.5 h K562 RPMI	Lys	Lys.300	2.5	RPMI	K562	164.125												Gln	RPMI	CRISPRi NTC	29.0511	1.52834	5
																234.375 pmol standard	1.21798e+06	Gln	Gln.431 5	Gln.431	234.375	standard	1.18524e+06		2.5 h K562 RPMI	Gln	Gln.431	2.5	RPMI	K562	1980.12												Glu	RPMI	CRISPRi NTC	-17.9161	1.29711	5
																234.375 pmol standard	141553	Arg	Arg.340 8	Arg.340	234.375	standard	133419		2.5 h K562 RPMI	Arg	Arg.340	2.5	RPMI	K562	1246.15												Gly	RPMI	CRISPRi NTC	-4.88194	1.16313	5
																234.375 pmol standard	1.1774e+06	Tyr	Tyr.466 10	Tyr.466	234.375	standard	1.12271e+06		2.5 h K562 RPMI	Tyr	Tyr.466	2.5	RPMI	K562	107.867												His	RPMI	CRISPRi NTC	0.57262	0.25347	5
																234.375 pmol standard	167511	His	His.440 9	His.440	234.375	standard	148835		2.5 h K562 RPMI	His	His.440	2.5	RPMI	K562	84.3905												Ile	RPMI	CRISPRi NTC	12.1463	0.726043	5
																468.75 pmol standard	2.44999e+06	Ala	Ala.260 4	Ala.260	468.75	standard	2.39231e+06		3 h K562 RPMI	Ala	Ala.260	3	RPMI	K562	15.518												Leu	RPMI	CRISPRi NTC	13.0214	0.585157	5
																468.75 pmol standard	2.55164e+06	Gly	Gly.246 3	Gly.246	468.75	standard	2.49157e+06		3 h K562 RPMI	Gly	Gly.246	3	RPMI	K562	176.11												Lys	RPMI	CRISPRi NTC	4.07764	1.01628	5
																468.75 pmol standard	2.03419e+06	Val	Val.288 6	Val.288	468.75	standard	1.9863e+06		3 h K562 RPMI	Val	Val.288	3	RPMI	K562	159.943												Phe	RPMI	CRISPRi NTC	2.39748	0.174216	5
																468.75 pmol standard	8.44173e+06	Leu	Leu.200 6	Leu.200	468.75	standard	8.23586e+06		3 h K562 RPMI	Leu	Leu.200	3	RPMI	K562	337.781												Pro	RPMI	CRISPRi NTC	-3.4488	0.613103	5
																468.75 pmol standard	7.58399e+06	Ile	Ile.200 6	Ile.200	468.75	standard	7.40225e+06		3 h K562 RPMI	Ile	Ile.200	3	RPMI	K562	341.59												Ser	RPMI	CRISPRi NTC	16.1521	0.689135	5
																468.75 pmol standard	4.00048e+06	Ser	Ser.390 4	Ser.390	468.75	standard	3.90631e+06		3 h K562 RPMI	Ser	Ser.390	3	RPMI	K562	201.116												Thr	RPMI	CRISPRi NTC	5.62746	1.33989	5
																468.75 pmol standard	2.0208e+06	Thr	Thr.404 5	Thr.404	468.75	standard	1.97323e+06		3 h K562 RPMI	Thr	Thr.404	3	RPMI	K562	166.174												Tyr	RPMI	CRISPRi NTC	1.41088	0.108628	5
																468.75 pmol standard	2.72122e+06	Met	Met.292 5	Met.292	468.75	standard	2.60061e+06		3 h K562 RPMI	Met	Met.292	3	RPMI	K562	94.8449												Val	RPMI	CRISPRi NTC	7.17232	0.12236	5
																468.75 pmol standard	2.38698e+06	Phe	Phe.336 10	Phe.336	468.75	standard	2.33078e+06		3 h K562 RPMI	Phe	Phe.336	3	RPMI	K562	90.361
																468.75 pmol standard	3.1617e+06	Asp	Asp.418 5	Asp.418	468.75	standard	3.07944e+06		3 h K562 RPMI	Asp	Asp.418	3	RPMI	K562	178.247
																468.75 pmol standard	2.77846e+06	Pro	Pro.330 6	Pro.330	468.75	standard	2.69019e+06		3 h K562 RPMI	Pro	Pro.330	3	RPMI	K562	211.714
																468.75 pmol standard	3.4183e+06	Glu	Glu.432 6	Glu.432	468.75	standard	3.33429e+06		3 h K562 RPMI	Glu	Glu.432	3	RPMI	K562	260.121
																468.75 pmol standard	1.95186e+06	Asn	Asn.417 4	Asn.417	468.75	standard	1.90384e+06		3 h K562 RPMI	Asn	Asn.417	3	RPMI	K562	381.631
																468.75 pmol standard	3.90515e+06	Lys	Lys.300 7	Lys.300	468.75	standard	3.74083e+06		3 h K562 RPMI	Lys	Lys.300	3	RPMI	K562	163.068
																468.75 pmol standard	2.37075e+06	Gln	Gln.431 5	Gln.431	468.75	standard	2.30477e+06		3 h K562 RPMI	Gln	Gln.431	3	RPMI	K562	1948.12
																468.75 pmol standard	278741	Arg	Arg.340 8	Arg.340	468.75	standard	266669		3 h K562 RPMI	Arg	Arg.340	3	RPMI	K562	1280.62
																468.75 pmol standard	2.33177e+06	Tyr	Tyr.466 10	Tyr.466	468.75	standard	2.24401e+06		3 h K562 RPMI	Tyr	Tyr.466	3	RPMI	K562	105.471
																468.75 pmol standard	313774	His	His.440 9	His.440	468.75	standard	290815		3 h K562 RPMI	His	His.440	3	RPMI	K562	84.5484
																937.5 pmol standard	4.74531e+06	Ala	Ala.260 4	Ala.260	937.5	standard	4.78971e+06		4 h K562 RPMI	Ala	Ala.260	4	RPMI	K562	18.0924
																937.5 pmol standard	4.904e+06	Gly	Gly.246 3	Gly.246	937.5	standard	4.94988e+06		4 h K562 RPMI	Gly	Gly.246	4	RPMI	K562	171.656
																937.5 pmol standard	3.9335e+06	Val	Val.288 6	Val.288	937.5	standard	3.9703e+06		4 h K562 RPMI	Val	Val.288	4	RPMI	K562	149.54
																937.5 pmol standard	1.60787e+07	Leu	Leu.200 6	Leu.200	937.5	standard	1.6222e+07		4 h K562 RPMI	Leu	Leu.200	4	RPMI	K562	329.006
																937.5 pmol standard	1.43752e+07	Ile	Ile.200 6	Ile.200	937.5	standard	1.45064e+07		4 h K562 RPMI	Ile	Ile.200	4	RPMI	K562	335.567
																937.5 pmol standard	7.55984e+06	Ser	Ser.390 4	Ser.390	937.5	standard	7.63057e+06		4 h K562 RPMI	Ser	Ser.390	4	RPMI	K562	169.297
																937.5 pmol standard	3.82605e+06	Thr	Thr.404 5	Thr.404	937.5	standard	3.86185e+06		4 h K562 RPMI	Thr	Thr.404	4	RPMI	K562	153.054
																937.5 pmol standard	5.27489e+06	Met	Met.292 5	Met.292	937.5	standard	5.26769e+06		4 h K562 RPMI	Met	Met.292	4	RPMI	K562	92.9045
																937.5 pmol standard	4.65554e+06	Phe	Phe.336 10	Phe.336	937.5	standard	4.6991e+06		4 h K562 RPMI	Phe	Phe.336	4	RPMI	K562	87.9268
																937.5 pmol standard	6.05257e+06	Asp	Asp.418 5	Asp.418	937.5	standard	6.10136e+06		4 h K562 RPMI	Asp	Asp.418	4	RPMI	K562	188.161
																937.5 pmol standard	5.58807e+06	Pro	Pro.330 6	Pro.330	937.5	standard	5.61749e+06		4 h K562 RPMI	Pro	Pro.330	4	RPMI	K562	217.544
																937.5 pmol standard	6.68524e+06	Glu	Glu.432 6	Glu.432	937.5	standard	6.74426e+06		4 h K562 RPMI	Glu	Glu.432	4	RPMI	K562	308.119
																937.5 pmol standard	3.77509e+06	Asn	Asn.417 4	Asn.417	937.5	standard	3.80833e+06		4 h K562 RPMI	Asn	Asn.417	4	RPMI	K562	391.419
																937.5 pmol standard	7.24873e+06	Lys	Lys.300 7	Lys.300	937.5	standard	7.24416e+06		4 h K562 RPMI	Lys	Lys.300	4	RPMI	K562	144.515
																937.5 pmol standard	4.6257e+06	Gln	Gln.431 5	Gln.431	937.5	standard	4.65881e+06		4 h K562 RPMI	Gln	Gln.431	4	RPMI	K562	1829.43
																937.5 pmol standard	594349	Arg	Arg.340 8	Arg.340	937.5	standard	594399		4 h K562 RPMI	Arg	Arg.340	4	RPMI	K562	1262.52
																937.5 pmol standard	4.52024e+06	Tyr	Tyr.466 10	Tyr.466	937.5	standard	4.52967e+06		4 h K562 RPMI	Tyr	Tyr.466	4	RPMI	K562	102.486
																937.5 pmol standard	854689	His	His.440 9	His.440	937.5	standard	847113		4 h K562 RPMI	His	His.440	4	RPMI	K562	79.9253
																1875 pmol standard	9.25896e+06	Ala	Ala.260 4	Ala.260	1875	standard	9.41164e+06		5 h K562 RPMI	Ala	Ala.260	5	RPMI	K562	18.6298
																1875 pmol standard	9.73365e+06	Gly	Gly.246 3	Gly.246	1875	standard	9.89416e+06		5 h K562 RPMI	Gly	Gly.246	5	RPMI	K562	180.801
																1875 pmol standard	7.65953e+06	Val	Val.288 6	Val.288	1875	standard	7.78583e+06		5 h K562 RPMI	Val	Val.288	5	RPMI	K562	139.723
																1875 pmol standard	3.0585e+07	Leu	Leu.200 6	Leu.200	1875	standard	3.10822e+07		5 h K562 RPMI	Leu	Leu.200	5	RPMI	K562	315.161
																1875 pmol standard	2.73712e+07	Ile	Ile.200 6	Ile.200	1875	standard	2.78194e+07		5 h K562 RPMI	Ile	Ile.200	5	RPMI	K562	328.39
																1875 pmol standard	1.47369e+07	Ser	Ser.390 4	Ser.390	1875	standard	1.49799e+07		5 h K562 RPMI	Ser	Ser.390	5	RPMI	K562	135.876
																1875 pmol standard	7.26153e+06	Thr	Thr.404 5	Thr.404	1875	standard	7.38127e+06		5 h K562 RPMI	Thr	Thr.404	5	RPMI	K562	135.501
																1875 pmol standard	1.10284e+07	Met	Met.292 5	Met.292	1875	standard	1.11537e+07		5 h K562 RPMI	Met	Met.292	5	RPMI	K562	89.6584
																1875 pmol standard	9.02818e+06	Phe	Phe.336 10	Phe.336	1875	standard	9.17705e+06		5 h K562 RPMI	Phe	Phe.336	5	RPMI	K562	81.5654
																1875 pmol standard	1.15631e+07	Asp	Asp.418 5	Asp.418	1875	standard	1.17459e+07		5 h K562 RPMI	Asp	Asp.418	5	RPMI	K562	192.235
																1875 pmol standard	9.41652e+06	Pro	Pro.330 6	Pro.330	1875	standard	9.54893e+06		5 h K562 RPMI	Pro	Pro.330	5	RPMI	K562	251.894
																1875 pmol standard	1.32148e+07	Glu	Glu.432 6	Glu.432	1875	standard	1.34292e+07		5 h K562 RPMI	Glu	Glu.432	5	RPMI	K562	344.738
																1875 pmol standard	7.56737e+06	Asn	Asn.417 4	Asn.417	1875	standard	7.69008e+06		5 h K562 RPMI	Asn	Asn.417	5	RPMI	K562	397.524
																1875 pmol standard	1.47847e+07	Lys	Lys.300 7	Lys.300	1875	standard	1.49561e+07		5 h K562 RPMI	Lys	Lys.300	5	RPMI	K562	138.51
																1875 pmol standard	9.74384e+06	Gln	Gln.431 5	Gln.431	1875	standard	9.89435e+06		5 h K562 RPMI	Gln	Gln.431	5	RPMI	K562	1732.05
																1875 pmol standard	1.27112e+06	Arg	Arg.340 8	Arg.340	1875	standard	1.28657e+06		5 h K562 RPMI	Arg	Arg.340	5	RPMI	K562	1273.81
																1875 pmol standard	8.77642e+06	Tyr	Tyr.466 10	Tyr.466	1875	standard	8.88827e+06		5 h K562 RPMI	Tyr	Tyr.466	5	RPMI	K562	98.5408
																1875 pmol standard	2.11154e+06	His	His.440 9	His.440	1875	standard	2.13079e+06		5 h K562 RPMI	His	His.440	5	RPMI	K562	81.6532
																3750 pmol standard	1.73779e+07	Ala	Ala.260 4	Ala.260	3750	standard	1.81524e+07
																3750 pmol standard	1.79667e+07	Gly	Gly.246 3	Gly.246	3750	standard	1.87674e+07
																3750 pmol standard	1.4611e+07	Val	Val.288 6	Val.288	3750	standard	1.52621e+07
																3750 pmol standard	5.50184e+07	Leu	Leu.200 6	Leu.200	3750	standard	5.74633e+07
																3750 pmol standard	4.92419e+07	Ile	Ile.200 6	Ile.200	3750	standard	5.14332e+07
																3750 pmol standard	2.68053e+07	Ser	Ser.390 4	Ser.390	3750	standard	2.79999e+07
																3750 pmol standard	1.35888e+07	Thr	Thr.404 5	Thr.404	3750	standard	1.41945e+07
																3750 pmol standard	2.06082e+07	Met	Met.292 5	Met.292	3750	standard	2.14701e+07
																3750 pmol standard	1.66902e+07	Phe	Phe.336 10	Phe.336	3750	standard	1.7434e+07
																3750 pmol standard	2.12327e+07	Asp	Asp.418 5	Asp.418	3750	standard	2.21711e+07
																3750 pmol standard	1.52455e+07	Pro	Pro.330 6	Pro.330	3750	standard	1.59021e+07
																3750 pmol standard	2.52024e+07	Glu	Glu.432 6	Glu.432	3750	standard	2.6322e+07
																3750 pmol standard	1.52897e+07	Asn	Asn.417 4	Asn.417	3750	standard	1.5969e+07
																3750 pmol standard	2.61757e+07	Lys	Lys.300 7	Lys.300	3750	standard	2.72698e+07
																3750 pmol standard	2.0162e+07	Gln	Gln.431 5	Gln.431	3750	standard	2.10504e+07
																3750 pmol standard	2.56539e+06	Arg	Arg.340 8	Arg.340	3750	standard	2.67421e+06
																3750 pmol standard	1.58153e+07	Tyr	Tyr.466 10	Tyr.466	3750	standard	1.64872e+07
																3750 pmol standard	5.72016e+06	His	His.440 9	His.440	3750	standard	5.95952e+06
																7500 pmol standard	3.17534e+07	Ala	Ala.260 4	Ala.260	7500	standard	3.41596e+07
																7500 pmol standard	3.27882e+07	Gly	Gly.246 3	Gly.246	7500	standard	3.52727e+07
																7500 pmol standard	2.59084e+07	Val	Val.288 6	Val.288	7500	standard	2.78716e+07
																7500 pmol standard	9.00821e+07	Leu	Leu.200 6	Leu.200	7500	standard	9.69009e+07
																7500 pmol standard	8.09734e+07	Ile	Ile.200 6	Ile.200	7500	standard	8.71059e+07
																7500 pmol standard	4.6201e+07	Ser	Ser.390 4	Ser.390	7500	standard	4.97019e+07
																7500 pmol standard	2.29905e+07	Thr	Thr.404 5	Thr.404	7500	standard	2.47326e+07
																7500 pmol standard	3.16955e+07	Met	Met.292 5	Met.292	7500	standard	3.40407e+07
																7500 pmol standard	2.87969e+07	Phe	Phe.336 10	Phe.336	7500	standard	3.09789e+07
																7500 pmol standard	3.71123e+07	Asp	Asp.418 5	Asp.418	7500	standard	3.99166e+07
																7500 pmol standard	3.21993e+07	Pro	Pro.330 6	Pro.330	7500	standard	3.46164e+07
																7500 pmol standard	4.65656e+07	Glu	Glu.432 6	Glu.432	7500	standard	5.00906e+07
																7500 pmol standard	3.1969e+07	Asn	Asn.417 4	Asn.417	7500	standard	3.43894e+07
																7500 pmol standard	4.37747e+07	Lys	Lys.300 7	Lys.300	7500	standard	4.70193e+07
																7500 pmol standard	3.97479e+07	Gln	Gln.431 5	Gln.431	7500	standard	4.27496e+07
																7500 pmol standard	5.45955e+06	Arg	Arg.340 8	Arg.340	7500	standard	5.86774e+06
																7500 pmol standard	2.6174e+07	Tyr	Tyr.466 10	Tyr.466	7500	standard	2.81244e+07
																7500 pmol standard	1.41242e+07	His	His.440 9	His.440	7500	standard	1.51789e+07
																15000 pmol standard	5.29461e+07	Ala	Ala.260 4	Ala.260	15000	standard	5.86415e+07
																15000 pmol standard	5.4003e+07	Gly	Gly.246 3	Gly.246	15000	standard	5.98121e+07
																15000 pmol standard	4.14766e+07	Val	Val.288 6	Val.288	15000	standard	4.59383e+07
																15000 pmol standard	1.33875e+08	Leu	Leu.200 6	Leu.200	15000	standard	1.48269e+08
																15000 pmol standard	1.20952e+08	Ile	Ile.200 6	Ile.200	15000	standard	1.3396e+08
																15000 pmol standard	7.24156e+07	Ser	Ser.390 4	Ser.390	15000	standard	8.02054e+07
																15000 pmol standard	3.53423e+07	Thr	Thr.404 5	Thr.404	15000	standard	3.91441e+07
																15000 pmol standard	5.50482e+07	Met	Met.292 5	Met.292	15000	standard	6.09132e+07
																15000 pmol standard	4.5846e+07	Phe	Phe.336 10	Phe.336	15000	standard	5.07776e+07
																15000 pmol standard	5.82121e+07	Asp	Asp.418 5	Asp.418	15000	standard	6.44662e+07
																15000 pmol standard	4.07062e+07	Pro	Pro.330 6	Pro.330	15000	standard	4.50622e+07
																15000 pmol standard	7.81445e+07	Glu	Glu.432 6	Glu.432	15000	standard	8.6547e+07
																15000 pmol standard	5.56254e+07	Asn	Asn.417 4	Asn.417	15000	standard	6.16069e+07
																15000 pmol standard	6.66416e+07	Lys	Lys.300 7	Lys.300	15000	standard	7.37379e+07
																15000 pmol standard	6.8163e+07	Gln	Gln.431 5	Gln.431	15000	standard	7.54852e+07
																15000 pmol standard	1.02199e+07	Arg	Arg.340 8	Arg.340	15000	standard	1.13137e+07
																15000 pmol standard	4.04749e+07	Tyr	Tyr.466 10	Tyr.466	15000	standard	4.47959e+07
																15000 pmol standard	3.01007e+07	His	His.440 9	His.440	15000	standard	3.33231e+07
[truncated: 12 more columns]
