# Supplementary material for: A CRISPRi/a screening platform to study cellular nutrient transport in diverse microenvironments
Source: Nat Cell Biol. 2024 Apr 11;26(5):825–38. doi: 10.1038/s41556-024-01402-1 (PMC11098743; doi:10.1038/s41556-024-01402-1)
Supplement: Supplementary file 18 — Numerical source data. [file 41556_2024_1402_MOESM18_ESM.xlsx]

## Sheet: EXTDATA_Fig4
Panel A						Panel B							Panel C							Panel D					Panel E
Identity	Cell_line	Amino_acid	rate (fmol/h per cell)	std.error		Identity	medium	cell_line	Amino_acid	rate (fmol/h per cell)	std.error		Identity	medium	cell_line	Amino_acid	levels_fmol_percell	Replicate		Amino_acid	cell_line	import_lowLeu_vsRPMI	error.import_lowLeu_vsRPMI		Amino_acid	cell_line	levels_lowLeu_vsRPMI	Replicate
import	K562 CRISPRa NTC	Arg	51.9811	9.18624		import	lowLeu	NTC	Arg	100.079	26.3115		levels	lowLeu	NTC	Ala	0.679509	1		Arg	NTC	1.964	0.680294		Gly	NTC	3.15087	1
import	K562 CRISPRa NTC	Asn	52.4483	9.94249		import	lowLeu	NTC	Asn	53.4573	1.04827		levels	lowLeu	NTC	Gly	15.201	1		Asn	NTC	1.39123	0.191325		Val	NTC	2.66282	1
import	K562 CRISPRa NTC	Asp	0.258298	0.174037		import	lowLeu	NTC	Asp	0.537422	0.305273		levels	lowLeu	NTC	Val	1.73416	1		Asp	NTC	1.55205	1.36634		Leu	NTC	0.0279454	1
import	K562 CRISPRa NTC	Gln	462.317	108.556		import	lowLeu	NTC	Gln	175.201	9.07646		levels	lowLeu	NTC	Leu	0.0495916	1		Gln	NTC	0.593463	0.0777199		Ile	NTC	2.52699	1
import	K562 CRISPRa NTC	Glu	32.7559	3.14702		import	lowLeu	NTC	Glu	20.2539	0.65676		levels	lowLeu	NTC	Ile	3.9198	1		Glu	NTC	0.594914	0.0848116		Ser	NTC	1.50858	1
import	K562 CRISPRa NTC	Gly	4.00348	0.909834		import	lowLeu	NTC	Gly	5.47619	0.549264		levels	lowLeu	NTC	Ser	5.57916	1		Gly	NTC	1.11889	0.281564		Thr	NTC	1.78068	1
import	K562 CRISPRa NTC	His	15.7825	2.3045		import	lowLeu	NTC	His	25.0434	2.13873		levels	lowLeu	NTC	Thr	4.07385	1		His	NTC	2.14277	0.567494		Phe	NTC	2.5423	1
import	K562 CRISPRa NTC	Ile	65.3502	8.3978		import	lowLeu	NTC	Ile	113.899	12.0915		levels	lowLeu	NTC	Phe	1.15502	1		Ile	NTC	1.54109	0.259498		Asp	NTC	1.25742	1
import	K562 CRISPRa NTC	Leu	171.76	22.3901		import	lowLeu	NTC	Leu	2.21215	0.515187		levels	lowLeu	NTC	Asp	11.1896	1		Leu	NTC	0.0112363	0.00296292		Pro	NTC	1.21346	1
import	K562 CRISPRa NTC	Lys	4.01686	0.781604		import	lowLeu	NTC	Lys	9.59723	3.60672		levels	lowLeu	NTC	Pro	7.02848	1		Lys	NTC	2.01435	0.85952		Glu	NTC	0.896574	1
import	K562 CRISPRa NTC	Phe	74.4002	5.70616		import	lowLeu	NTC	Phe	120.644	39.9614		levels	lowLeu	NTC	Glu	32.4955	1		Phe	NTC	1.50417	0.506581		Asn	NTC	1.81971	1
import	K562 CRISPRa NTC	Pro	2.78268	0.455294		import	lowLeu	NTC	Pro	3.49423	0.331846		levels	lowLeu	NTC	Asn	9.77205	1		Pro	NTC	1.10705	0.224731		Lys	NTC	3.28309	1
import	K562 CRISPRa NTC	Ser	90.2108	7.47693		import	lowLeu	NTC	Ser	102.126	7.07853		levels	lowLeu	NTC	Lys	0.753874	1		Ser	NTC	1.09719	0.149966		Gln	NTC	1.109	1
import	K562 CRISPRa NTC	Thr	54.2183	4.45684		import	lowLeu	NTC	Thr	60.0329	4.29779		levels	lowLeu	NTC	Gln	21.4445	1		Thr	NTC	1.13304	0.150546		Arg	NTC	2.84755	1
import	K562 CRISPRa NTC	Tyr	38.651	2.37687		import	lowLeu	NTC	Tyr	66.4318	11.1698		levels	lowLeu	NTC	Arg	4.20649	1		Tyr	NTC	1.74465	0.308629		Tyr	NTC	2.45921	1
import	K562 CRISPRa NTC	Val	10.8995	1.31951		import	lowLeu	NTC	Val	19.9969	4.04108		levels	lowLeu	NTC	Tyr	1.4453	1		Val	NTC	1.69234	0.425423		His	NTC	2.54797	1
export	K562 CRISPRa NTC	Arg	50.9926	9.52044		import	lowLeu	Cri SLC7A5	Arg	133.927	17.1301		levels	lowLeu	NTC	His	1.0962	1		Arg	Cri SLC7A5	1.44242	0.215994		Gly	NTC	1.95372	2
export	K562 CRISPRa NTC	Asn	54.6269	9.94848		import	lowLeu	Cri SLC7A5	Asn	55.6948	1.01472		levels	lowLeu	NTC	Ala	0.80238	2		Asn	Cri SLC7A5	1.98744	0.163556		Val	NTC	2.64357	2
export	K562 CRISPRa NTC	Asp	2.21262	0.307568		import	lowLeu	Cri SLC7A5	Asp	0.472138	0.31334		levels	lowLeu	NTC	Gly	14.2785	2		Asp	Cri SLC7A5	3.18546	2.70603		Leu	NTC	0.0661351	2
export	K562 CRISPRa NTC	Gln	437.61	108.567		import	lowLeu	Cri SLC7A5	Gln	178.207	6.84395		levels	lowLeu	NTC	Val	1.67672	2		Gln	Cri SLC7A5	0.970162	0.106993		Ile	NTC	2.252	2
export	K562 CRISPRa NTC	Glu	46.4144	3.48163		import	lowLeu	Cri SLC7A5	Glu	9.06659	0.853028		levels	lowLeu	NTC	Leu	0.121812	2		Glu	Cri SLC7A5	0.844562	0.0936338		Ser	NTC	1.50149	2
export	K562 CRISPRa NTC	Gly	7.5391	1.13776		import	lowLeu	Cri SLC7A5	Gly	4.37635	0.635119		levels	lowLeu	NTC	Ile	3.63948	2		Gly	Cri SLC7A5	2.35349	0.638261		Thr	NTC	1.93383	2
export	K562 CRISPRa NTC	His	15.166	2.30814		import	lowLeu	Cri SLC7A5	His	4.61951	0.118276		levels	lowLeu	NTC	Ser	5.2817	2		His	Cri SLC7A5	3.5171	0.322275		Phe	NTC	2.79973	2
export	K562 CRISPRa NTC	Ile	56.6748	8.45165		import	lowLeu	Cri SLC7A5	Ile	33.0895	4.60864		levels	lowLeu	NTC	Thr	4.02999	2		Ile	Cri SLC7A5	1.54587	0.272087		Asp	NTC	0.968326	2
export	K562 CRISPRa NTC	Leu	162.048	22.4096		import	lowLeu	Cri SLC7A5	Leu	0.276421	0.0642566		levels	lowLeu	NTC	Phe	1.09635	2		Leu	Cri SLC7A5	0.0064478	0.0015768		Pro	NTC	1.64981	2
export	K562 CRISPRa NTC	Lys	-0.066675	0.899103		import	lowLeu	Cri SLC7A5	Lys	13.9901	2.10654		levels	lowLeu	NTC	Asp	10.7743	2		Lys	Cri SLC7A5	2.24389	0.385248		Glu	NTC	0.836838	2
export	K562 CRISPRa NTC	Phe	72.54	5.70984		import	lowLeu	Cri SLC7A5	Phe	11.4593	1.3927		levels	lowLeu	NTC	Pro	6.49659	2		Phe	Cri SLC7A5	1.32738	0.197113		Asn	NTC	2.50063	2
export	K562 CRISPRa NTC	Pro	7.64986	1.60034		import	lowLeu	Cri SLC7A5	Pro	3.31286	0.316075		levels	lowLeu	NTC	Glu	32.4545	2		Pro	Cri SLC7A5	3.20727	0.586549		Lys	NTC	4.49848	2
export	K562 CRISPRa NTC	Ser	77.5758	7.63341		import	lowLeu	Cri SLC7A5	Ser	107.163	9.20732		levels	lowLeu	NTC	Asn	9.44065	2		Ser	Cri SLC7A5	0.871037	0.0931188		Gln	NTC	1.45264	2
export	K562 CRISPRa NTC	Thr	49.2673	4.47556		import	lowLeu	Cri SLC7A5	Thr	62.7699	4.75757		levels	lowLeu	NTC	Lys	0.711332	2		Thr	Cri SLC7A5	0.702218	0.0675815		Arg	NTC	5.05542	2
export	K562 CRISPRa NTC	Tyr	37.3563	2.37952		import	lowLeu	Cri SLC7A5	Tyr	5.3245	1.24758		levels	lowLeu	NTC	Gln	24.0563	2		Tyr	Cri SLC7A5	5.04858	1.36381		Tyr	NTC	3.19737	2
export	K562 CRISPRa NTC	Val	5.83737	1.48918		import	lowLeu	Cri SLC7A5	Val	5.50533	1.24389		levels	lowLeu	NTC	Arg	3.93906	2		Val	Cri SLC7A5	6.16371	1.80316		Gly	NTC	1.12942	3
						import	RPMI	NTC	Arg	52.4783	18.3255		levels	lowLeu	NTC	Tyr	1.5061	2							Val	NTC	2.30348	3
						import	RPMI	NTC	Asn	35.9316	6.50243		levels	lowLeu	NTC	His	1.02039	2							Leu	NTC	0.0100187	3
						import	RPMI	NTC	Asp	0.322404	0.327616		levels	lowLeu	NTC	Ala	0.817773	3							Ile	NTC	1.78143	3
						import	RPMI	NTC	Gln	285.969	48.4827		levels	lowLeu	NTC	Gly	14.4569	3							Ser	NTC	1.34127	3
						import	RPMI	NTC	Glu	38.0623	3.52104		levels	lowLeu	NTC	Val	1.63067	3							Thr	NTC	1.61561	3
						import	RPMI	NTC	Gly	5.97695	0.455618		levels	lowLeu	NTC	Leu	0.0233098	3							Phe	NTC	2.27404	3
						import	RPMI	NTC	His	13.6364	3.42269		levels	lowLeu	NTC	Ile	3.62801	3							Asp	NTC	1.27044	3
						import	RPMI	NTC	Ile	80.3887	10.1322		levels	lowLeu	NTC	Ser	5.41997	3							Pro	NTC	1.17303	3
						import	RPMI	NTC	Leu	206.568	31.5892		levels	lowLeu	NTC	Thr	4.18455	3							Glu	NTC	0.856794	3
						import	RPMI	NTC	Lys	5.93682	2.32885		levels	lowLeu	NTC	Phe	1.09264	3							Asn	NTC	1.79672	3
						import	RPMI	NTC	Phe	84.1561	4.061		levels	lowLeu	NTC	Asp	10.9261	3							Lys	NTC	3.2459	3
						import	RPMI	NTC	Pro	3.29306	0.777185		levels	lowLeu	NTC	Pro	7.38338	3							Gln	NTC	0.915176	3
						import	RPMI	NTC	Ser	100.774	11.049		levels	lowLeu	NTC	Glu	32.3877	3							Arg	NTC	2.70426	3
						import	RPMI	NTC	Thr	55.4198	7.647		levels	lowLeu	NTC	Asn	9.9259	3							Tyr	NTC	2.11823	3
						import	RPMI	NTC	Tyr	38.975	2.67476		levels	lowLeu	NTC	Lys	0.68425	3							His	NTC	2.94069	3
						import	RPMI	NTC	Val	14.4719	4.61511		levels	lowLeu	NTC	Gln	22.637	3							Gly	NTC	1.02939	4
						import	RPMI	Cri SLC7A5	Arg	92.8489	7.22981		levels	lowLeu	NTC	Arg	3.89551	3							Val	NTC	1.93941	4
						import	RPMI	Cri SLC7A5	Asn	28.0234	2.24896		levels	lowLeu	NTC	Tyr	1.46975	3							Leu	NTC	0.0169814	4
						import	RPMI	Cri SLC7A5	Asp	0.148216	0.0785954		levels	lowLeu	NTC	His	1.0729	3							Ile	NTC	1.53129	4
						import	RPMI	Cri SLC7A5	Gln	183.687	18.9897		levels	lowLeu	NTC	Ala	0.763218	4							Ser	NTC	0.97907	4
						import	RPMI	Cri SLC7A5	Glu	10.7353	0.629592		levels	lowLeu	NTC	Gly	14.7147	4							Thr	NTC	1.21491	4
						import	RPMI	Cri SLC7A5	Gly	1.85952	0.426016		levels	lowLeu	NTC	Val	1.57572	4							Phe	NTC	1.54497	4
						import	RPMI	Cri SLC7A5	His	1.31344	0.115558		levels	lowLeu	NTC	Leu	0.0423141	4							Asp	NTC	0.830898	4
						import	RPMI	Cri SLC7A5	Ile	21.4051	2.3035		levels	lowLeu	NTC	Ile	3.53957	4							Pro	NTC	1.1666	4
						import	RPMI	Cri SLC7A5	Leu	42.8706	3.25553		levels	lowLeu	NTC	Ser	5.53718	4							Glu	NTC	0.996317	4
						import	RPMI	Cri SLC7A5	Lys	6.23474	0.514286		levels	lowLeu	NTC	Thr	4.10853	4							Asn	NTC	1.30083	4
						import	RPMI	Cri SLC7A5	Phe	8.63303	0.736653		levels	lowLeu	NTC	Phe	1.01558	4							Lys	NTC	1.51738	4
						import	RPMI	Cri SLC7A5	Pro	1.03292	0.161159		levels	lowLeu	NTC	Asp	10.8334	4							Gln	NTC	1.24442	4
						import	RPMI	Cri SLC7A5	Ser	123.029	7.82645		levels	lowLeu	NTC	Pro	8.04156	4							Arg	NTC	2.34311	4
						import	RPMI	Cri SLC7A5	Thr	89.3881	5.30143		levels	lowLeu	NTC	Glu	32.2511	4							Tyr	NTC	1.86466	4
						import	RPMI	Cri SLC7A5	Tyr	1.05465	0.141784		levels	lowLeu	NTC	Asn	9.85461	4							His	NTC	1.93782	4
						import	RPMI	Cri SLC7A5	Val	0.893184	0.165978		levels	lowLeu	NTC	Lys	0.579319	4							Gly	NTC	2.35338	5
													levels	lowLeu	NTC	Gln	22.6275	4							Val	NTC	3.73584	5
													levels	lowLeu	NTC	Arg	3.54005	4							Leu	NTC	0.0366358	5
													levels	lowLeu	NTC	Tyr	1.40943	4							Ile	NTC	3.18113	5
													levels	lowLeu	NTC	His	0.927855	4							Ser	NTC	1.80949	5
													levels	lowLeu	NTC	Ala	0.705702	5							Thr	NTC	1.74	5
													levels	lowLeu	NTC	Gly	15.0751	5							Phe	NTC	3.09611	5
													levels	lowLeu	NTC	Val	1.64479	5							Asp	NTC	1.15307	5
													levels	lowLeu	NTC	Leu	0.0450519	5							Pro	NTC	2.43686	5
													levels	lowLeu	NTC	Ile	3.62392	5							Glu	NTC	0.833029	5
													levels	lowLeu	NTC	Ser	5.6027	5							Asn	NTC	1.06144	5
													levels	lowLeu	NTC	Thr	4.14196	5							Lys	NTC	8.73269	5
													levels	lowLeu	NTC	Phe	1.00952	5							Gln	NTC	0.411224	5
													levels	lowLeu	NTC	Asp	10.9081	5							Arg	NTC	4.65615	5
													levels	lowLeu	NTC	Pro	8.38313	5							Tyr	NTC	3.15715	5
													levels	lowLeu	NTC	Glu	31.4611	5							Gly	NTC	2.19084	6
													levels	lowLeu	NTC	Asn	9.84258	5							Val	NTC	2.87707	6
													levels	lowLeu	NTC	Lys	0.695444	5							Leu	NTC	0.0634986	6
													levels	lowLeu	NTC	Gln	22.3901	5							Ile	NTC	2.37422	6
													levels	lowLeu	NTC	Arg	4.13123	5							Ser	NTC	1.65546	6
													levels	lowLeu	NTC	Tyr	1.50444	5							Thr	NTC	1.3201	6
													levels	lowLeu	NTC	His	1.11186	5							Phe	NTC	2.12704	6
													levels	lowLeu	NTC	Ala	0.563874	6							Asp	NTC	1.37909	6
													levels	lowLeu	NTC	Gly	14.7993	6							Pro	NTC	0.827099	6
													levels	lowLeu	NTC	Val	1.51951	6							Glu	NTC	0.88471	6
													levels	lowLeu	NTC	Leu	0.08838	6							Asn	NTC	0.921655	6
													levels	lowLeu	NTC	Ile	3.35053	6							Lys	NTC	2.88768	6
													levels	lowLeu	NTC	Ser	5.83035	6							Gln	NTC	0.494997	6
													levels	lowLeu	NTC	Thr	4.00006	6							Arg	NTC	2.27913	6
													levels	lowLeu	NTC	Phe	0.888304	6							Tyr	NTC	2.04936	6
													levels	lowLeu	NTC	Asp	11.394	6							His	NTC	1.2049	6
													levels	lowLeu	NTC	Pro	7.98238	6							Gly	NTC	2.16401	7
													levels	lowLeu	NTC	Glu	31.7	6							Val	NTC	2.10128	7
													levels	lowLeu	NTC	Asn	9.84821	6							Leu	NTC	0.0281394	7
													levels	lowLeu	NTC	Lys	0.562276	6							Ile	NTC	1.75737	7
													levels	lowLeu	NTC	Gln	23.4415	6							Ser	NTC	1.80127	7
													levels	lowLeu	NTC	Arg	3.50345	6							Thr	NTC	1.38332	7
													levels	lowLeu	NTC	Tyr	1.32702	6							Phe	NTC	1.7507	7
													levels	lowLeu	NTC	His	0.871804	6							Asp	NTC	1.48947	7
													levels	lowLeu	NTC	Ala	0.397411	7							Pro	NTC	1.13263	7
													levels	lowLeu	NTC	Gly	14.0145	7							Glu	NTC	0.977822	7
													levels	lowLeu	NTC	Val	1.42001	7							Asn	NTC	1.21258	7
													levels	lowLeu	NTC	Leu	0.0546186	7							Lys	NTC	5.17456	7
													levels	lowLeu	NTC	Ile	3.17783	7							Gln	NTC	0.794751	7
													levels	lowLeu	NTC	Ser	6.02886	7							Arg	NTC	2.34179	7
													levels	lowLeu	NTC	Thr	3.96214	7							Tyr	NTC	1.32057	7
													levels	lowLeu	NTC	Phe	0.838394	7							Ala	Cri SLC7A5	5.10145	1
													levels	lowLeu	NTC	Asp	11.7656	7							Gly	Cri SLC7A5	1.62163	1
													levels	lowLeu	NTC	Pro	7.45637	7							Val	Cri SLC7A5	2.96164	1
													levels	lowLeu	NTC	Glu	32.2122	7							Leu	Cri SLC7A5	0.0167859	1
													levels	lowLeu	NTC	Asn	10.2899	7							Ile	Cri SLC7A5	1.70781	1
													levels	lowLeu	NTC	Lys	0.588271	7							Ser	Cri SLC7A5	1.51961	1
													levels	lowLeu	NTC	Gln	23.5601	7							Thr	Cri SLC7A5	1.31519	1
													levels	lowLeu	NTC	Arg	3.74845	7							Phe	Cri SLC7A5	1.46666	1
													levels	lowLeu	NTC	Tyr	1.29166	7							Asp	Cri SLC7A5	1.59923	1
													levels	lowLeu	NTC	His	0.805373	7							Pro	Cri SLC7A5	1.41791	1
													levels	lowLeu	NTC	Ala	0.192401	8							Glu	Cri SLC7A5	0.962346	1
													levels	lowLeu	NTC	Gly	12.7344	8							Asn	Cri SLC7A5	0.898457	1
													levels	lowLeu	NTC	Val	1.34288	8							Lys	Cri SLC7A5	4.49443	1
													levels	lowLeu	NTC	Leu	0.0618025	8							Gln	Cri SLC7A5	0.626301	1
													levels	lowLeu	NTC	Ile	3.16445	8							Arg	Cri SLC7A5	2.42895	1
													levels	lowLeu	NTC	Ser	6.10498	8							Tyr	Cri SLC7A5	3.01556	1
													levels	lowLeu	NTC	Thr	3.85234	8							His	Cri SLC7A5	1.58602	1
													levels	lowLeu	NTC	Phe	0.82759	8							Ala	Cri SLC7A5	5.20125	2
													levels	lowLeu	NTC	Asp	13.3585	8							Gly	Cri SLC7A5	1.654	2
													levels	lowLeu	NTC	Pro	6.86556	8							Val	Cri SLC7A5	3.80829	2
													levels	lowLeu	NTC	Glu	33.8411	8							Leu	Cri SLC7A5	0.0336217	2
													levels	lowLeu	NTC	Asn	10.7608	8							Ile	Cri SLC7A5	1.74757	2
													levels	lowLeu	NTC	Lys	0.558954	8							Ser	Cri SLC7A5	1.55288	2
													levels	lowLeu	NTC	Gln	20.7537	8							Thr	Cri SLC7A5	4.20374	2
													levels	lowLeu	NTC	Arg	3.42688	8							Phe	Cri SLC7A5	2.22263	2
													levels	lowLeu	NTC	Tyr	1.22872	8							Asp	Cri SLC7A5	1.5362	2
													levels	lowLeu	NTC	His	0.781244	8							Pro	Cri SLC7A5	1.33692	2
													levels	lowLeu	SLC7A5_Cri	Ala	0.967924	1							Glu	Cri SLC7A5	0.831474	2
													levels	lowLeu	SLC7A5_Cri	Gly	17.4729	1							Asn	Cri SLC7A5	0.860248	2
													levels	lowLeu	SLC7A5_Cri	Val	0.638054	1							Lys	Cri SLC7A5	5.67957	2
													levels	lowLeu	SLC7A5_Cri	Leu	0.0167759	1							Gln	Cri SLC7A5	0.591476	2
													levels	lowLeu	SLC7A5_Cri	Ile	1.32423	1							Arg	Cri SLC7A5	2.32235	2
													levels	lowLeu	SLC7A5_Cri	Ser	7.06311	1							Tyr	Cri SLC7A5	3.17691	2
													levels	lowLeu	SLC7A5_Cri	Thr	5.14246	1							His	Cri SLC7A5	6.00675	2
													levels	lowLeu	SLC7A5_Cri	Phe	0.445263	1							Ala	Cri SLC7A5	5.05261	3
													levels	lowLeu	SLC7A5_Cri	Asp	11.4954	1							Gly	Cri SLC7A5	1.64666	3
													levels	lowLeu	SLC7A5_Cri	Pro	8.17225	1							Val	Cri SLC7A5	3.47341	3
													levels	lowLeu	SLC7A5_Cri	Glu	31.1447	1							Leu	Cri SLC7A5	0.0924464	3
													levels	lowLeu	SLC7A5_Cri	Asn	11.817	1							Ile	Cri SLC7A5	1.66894	3
													levels	lowLeu	SLC7A5_Cri	Lys	0.811796	1							Ser	Cri SLC7A5	1.66664	3
													levels	lowLeu	SLC7A5_Cri	Gln	24.624	1							Thr	Cri SLC7A5	1.42732	3
													levels	lowLeu	SLC7A5_Cri	Arg	4.79074	1							Phe	Cri SLC7A5	2.15626	3
													levels	lowLeu	SLC7A5_Cri	Tyr	0.772359	1							Asp	Cri SLC7A5	1.70602	3
													levels	lowLeu	SLC7A5_Cri	His	1.06866	1							Pro	Cri SLC7A5	1.41078	3
													levels	lowLeu	SLC7A5_Cri	Ala	1.0861	2							Glu	Cri SLC7A5	0.934227	3
													levels	lowLeu	SLC7A5_Cri	Gly	15.7471	2							Asn	Cri SLC7A5	0.886795	3
													levels	lowLeu	SLC7A5_Cri	Val	0.532092	2							Lys	Cri SLC7A5	4.76324	3
													levels	lowLeu	SLC7A5_Cri	Leu	0.0265951	2							Gln	Cri SLC7A5	0.610513	3
													levels	lowLeu	SLC7A5_Cri	Ile	1.11658	2							Arg	Cri SLC7A5	2.15757	3
													levels	lowLeu	SLC7A5_Cri	Ser	6.31935	2							Tyr	Cri SLC7A5	2.97352	3
													levels	lowLeu	SLC7A5_Cri	Thr	14.5205	2							His	Cri SLC7A5	2.52648	3
													levels	lowLeu	SLC7A5_Cri	Phe	0.387688	2							Ala	Cri SLC7A5	5.56835	4
													levels	lowLeu	SLC7A5_Cri	Asp	11.0948	2							Gly	Cri SLC7A5	1.71716	4
													levels	lowLeu	SLC7A5_Cri	Pro	7.4759	2							Val	Cri SLC7A5	3.25274	4
													levels	lowLeu	SLC7A5_Cri	Glu	29.74	2							Leu	Cri SLC7A5	0.0166829	4
													levels	lowLeu	SLC7A5_Cri	Asn	11.0829	2							Ile	Cri SLC7A5	1.69098	4
													levels	lowLeu	SLC7A5_Cri	Lys	0.727058	2							Ser	Cri SLC7A5	1.66283	4
													levels	lowLeu	SLC7A5_Cri	Gln	23.5686	2							Thr	Cri SLC7A5	1.46638	4
													levels	lowLeu	SLC7A5_Cri	Arg	4.09499	2							Phe	Cri SLC7A5	2.30761	4
													levels	lowLeu	SLC7A5_Cri	Tyr	0.696563	2							Asp	Cri SLC7A5	1.75389	4
													levels	lowLeu	SLC7A5_Cri	His	1.17573	2							Pro	Cri SLC7A5	1.10599	4
													levels	lowLeu	SLC7A5_Cri	Ala	1.13536	3							Glu	Cri SLC7A5	0.948134	4
													levels	lowLeu	SLC7A5_Cri	Gly	16.9255	3							Asn	Cri SLC7A5	0.907121	4
													levels	lowLeu	SLC7A5_Cri	Val	0.544666	3							Lys	Cri SLC7A5	4.70833	4
													levels	lowLeu	SLC7A5_Cri	Leu	0.0784677	3							Gln	Cri SLC7A5	0.59595	4
													levels	lowLeu	SLC7A5_Cri	Ile	1.12611	3							Arg	Cri SLC7A5	2.18689	4
													levels	lowLeu	SLC7A5_Cri	Ser	6.79491	3							Tyr	Cri SLC7A5	3.00238	4
													levels	lowLeu	SLC7A5_Cri	Thr	5.19666	3							His	Cri SLC7A5	2.25064	4
													levels	lowLeu	SLC7A5_Cri	Phe	0.397839	3							Ala	Cri SLC7A5	5.21815	5
													levels	lowLeu	SLC7A5_Cri	Asp	11.8336	3							Gly	Cri SLC7A5	1.58897	5
													levels	lowLeu	SLC7A5_Cri	Pro	7.28193	3							Val	Cri SLC7A5	3.53748	5
													levels	lowLeu	SLC7A5_Cri	Glu	32.4242	3							Leu	Cri SLC7A5	0.0202545	5
													levels	lowLeu	SLC7A5_Cri	Asn	11.7793	3							Ile	Cri SLC7A5	1.89326	5
													levels	lowLeu	SLC7A5_Cri	Lys	0.741203	3							Ser	Cri SLC7A5	1.63689	5
													levels	lowLeu	SLC7A5_Cri	Gln	24.8447	3							Thr	Cri SLC7A5	1.41147	5
													levels	lowLeu	SLC7A5_Cri	Arg	4.26671	3							Phe	Cri SLC7A5	2.30685	5
													levels	lowLeu	SLC7A5_Cri	Tyr	0.692018	3							Asp	Cri SLC7A5	1.84826	5
													levels	lowLeu	SLC7A5_Cri	His	1.20852	3							Pro	Cri SLC7A5	1.13953	5
													levels	lowLeu	SLC7A5_Cri	Ala	1.1474	4							Glu	Cri SLC7A5	0.925888	5
													levels	lowLeu	SLC7A5_Cri	Gly	17.3293	4							Asn	Cri SLC7A5	0.906725	5
													levels	lowLeu	SLC7A5_Cri	Val	0.55157	4							Lys	Cri SLC7A5	5.10409	5
													levels	lowLeu	SLC7A5_Cri	Leu	0.0136211	4							Gln	Cri SLC7A5	0.619295	5
													levels	lowLeu	SLC7A5_Cri	Ile	1.11272	4							Arg	Cri SLC7A5	2.55263	5
													levels	lowLeu	SLC7A5_Cri	Ser	6.85442	4							Tyr	Cri SLC7A5	3.39932	5
													levels	lowLeu	SLC7A5_Cri	Thr	5.25272	4							His	Cri SLC7A5	2.35045	5
													levels	lowLeu	SLC7A5_Cri	Phe	0.409413	4							Ala	Cri SLC7A5	5.34707	6
													levels	lowLeu	SLC7A5_Cri	Asp	11.7744	4							Gly	Cri SLC7A5	1.55227	6
													levels	lowLeu	SLC7A5_Cri	Pro	7.67024	4							Val	Cri SLC7A5	3.07166	6
													levels	lowLeu	SLC7A5_Cri	Glu	31.9938	4							Leu	Cri SLC7A5	0.0227632	6
													levels	lowLeu	SLC7A5_Cri	Asn	11.8559	4							Ile	Cri SLC7A5	1.58306	6
													levels	lowLeu	SLC7A5_Cri	Lys	0.735338	4							Ser	Cri SLC7A5	1.59564	6
													levels	lowLeu	SLC7A5_Cri	Gln	24.7521	4							Thr	Cri SLC7A5	1.35253	6
													levels	lowLeu	SLC7A5_Cri	Arg	4.28347	4							Phe	Cri SLC7A5	2.19222	6
													levels	lowLeu	SLC7A5_Cri	Tyr	0.700586	4							Asp	Cri SLC7A5	1.7331	6
													levels	lowLeu	SLC7A5_Cri	His	1.24394	4							Pro	Cri SLC7A5	1.15174	6
													levels	lowLeu	SLC7A5_Cri	Ala	1.05737	5							Glu	Cri SLC7A5	0.953101	6
													levels	lowLeu	SLC7A5_Cri	Gly	16.8202	5							Asn	Cri SLC7A5	0.922371	6
													levels	lowLeu	SLC7A5_Cri	Val	0.599882	5							Lys	Cri SLC7A5	4.51924	6
													levels	lowLeu	SLC7A5_Cri	Leu	0.0161533	5							Gln	Cri SLC7A5	0.614581	6
													levels	lowLeu	SLC7A5_Cri	Ile	1.20022	5							Arg	Cri SLC7A5	2.37386	6
													levels	lowLeu	SLC7A5_Cri	Ser	7.04205	5							Tyr	Cri SLC7A5	3.15429	6
													levels	lowLeu	SLC7A5_Cri	Thr	5.21486	5							His	Cri SLC7A5	2.10465	6
													levels	lowLeu	SLC7A5_Cri	Phe	0.414281	5							Ala	Cri SLC7A5	5.22983	7
													levels	lowLeu	SLC7A5_Cri	Asp	12.2943	5							Gly	Cri SLC7A5	1.56162	7
													levels	lowLeu	SLC7A5_Cri	Pro	7.24405	5							Val	Cri SLC7A5	2.60838	7
													levels	lowLeu	SLC7A5_Cri	Glu	31.21	5							Leu	Cri SLC7A5	0.0233101	7
													levels	lowLeu	SLC7A5_Cri	Asn	12.0021	5							Ile	Cri SLC7A5	1.57226	7
													levels	lowLeu	SLC7A5_Cri	Lys	0.770022	5							Ser	Cri SLC7A5	1.63579	7
													levels	lowLeu	SLC7A5_Cri	Gln	25.4621	5							Thr	Cri SLC7A5	1.41074	7
													levels	lowLeu	SLC7A5_Cri	Arg	4.78824	5							Phe	Cri SLC7A5	2.24717	7
													levels	lowLeu	SLC7A5_Cri	Tyr	0.780461	5							Asp	Cri SLC7A5	1.73099	7
													levels	lowLeu	SLC7A5_Cri	His	1.21039	5							Pro	Cri SLC7A5	1.24222	7
													levels	lowLeu	SLC7A5_Cri	Ala	0.993432	6							Glu	Cri SLC7A5	0.892265	7
													levels	lowLeu	SLC7A5_Cri	Gly	16.3826	6							Asn	Cri SLC7A5	0.976602	7
													levels	lowLeu	SLC7A5_Cri	Val	0.53947	6							Lys	Cri SLC7A5	4.25012	7
													levels	lowLeu	SLC7A5_Cri	Leu	0.0181549	6							Gln	Cri SLC7A5	0.664725	7
													levels	lowLeu	SLC7A5_Cri	Ile	0.973303	6							Arg	Cri SLC7A5	2.4807	7
													levels	lowLeu	SLC7A5_Cri	Ser	7.09777	6							Tyr	Cri SLC7A5	3.1215	7
													levels	lowLeu	SLC7A5_Cri	Thr	5.16433	6							His	Cri SLC7A5	2.49361	7
													levels	lowLeu	SLC7A5_Cri	Phe	0.394584	6							Ala	Cri SLC7A5	4.58944	8
													levels	lowLeu	SLC7A5_Cri	Asp	12.2827	6							Gly	Cri SLC7A5	1.45229	8
													levels	lowLeu	SLC7A5_Cri	Pro	7.2581	6							Val	Cri SLC7A5	2.50422	8
													levels	lowLeu	SLC7A5_Cri	Glu	31.1803	6							Leu	Cri SLC7A5	0.023137	8
													levels	lowLeu	SLC7A5_Cri	Asn	12.0721	6							Ile	Cri SLC7A5	2.00973	8
													levels	lowLeu	SLC7A5_Cri	Lys	0.738962	6							Ser	Cri SLC7A5	1.49719	8
													levels	lowLeu	SLC7A5_Cri	Gln	26.4204	6							Thr	Cri SLC7A5	1.32292	8
													levels	lowLeu	SLC7A5_Cri	Arg	4.60925	6							Phe	Cri SLC7A5	2.33234	8
													levels	lowLeu	SLC7A5_Cri	Tyr	0.749628	6							Asp	Cri SLC7A5	1.5895	8
													levels	lowLeu	SLC7A5_Cri	His	1.2595	6							Pro	Cri SLC7A5	1.53586	8
													levels	lowLeu	SLC7A5_Cri	Ala	0.691082	7							Glu	Cri SLC7A5	0.925231	8
													levels	lowLeu	SLC7A5_Cri	Gly	16.2561	7							Asn	Cri SLC7A5	1.01704	8
													levels	lowLeu	SLC7A5_Cri	Val	0.454816	7							Lys	Cri SLC7A5	4.36511	8
													levels	lowLeu	SLC7A5_Cri	Leu	0.0180751	7							Gln	Cri SLC7A5	0.618474	8
													levels	lowLeu	SLC7A5_Cri	Ile	0.815675	7							Arg	Cri SLC7A5	2.93428	8
													levels	lowLeu	SLC7A5_Cri	Ser	7.35802	7							Tyr	Cri SLC7A5	3.11448	8
													levels	lowLeu	SLC7A5_Cri	Thr	5.08086	7							His	Cri SLC7A5	2.43524	8
													levels	lowLeu	SLC7A5_Cri	Phe	0.348653	7
													levels	lowLeu	SLC7A5_Cri	Asp	12.5023	7
													levels	lowLeu	SLC7A5_Cri	Pro	7.35009	7
													levels	lowLeu	SLC7A5_Cri	Glu	31.0111	7
													levels	lowLeu	SLC7A5_Cri	Asn	12.6342	7
													levels	lowLeu	SLC7A5_Cri	Lys	0.720263	7
													levels	lowLeu	SLC7A5_Cri	Gln	26.3166	7
													levels	lowLeu	SLC7A5_Cri	Arg	4.46161	7
													levels	lowLeu	SLC7A5_Cri	Tyr	0.736148	7
													levels	lowLeu	SLC7A5_Cri	His	1.30306	7
													levels	lowLeu	SLC7A5_Cri	Ala	0.415284	8
													levels	lowLeu	SLC7A5_Cri	Gly	14.4438	8
													levels	lowLeu	SLC7A5_Cri	Val	0.449183	8
													levels	lowLeu	SLC7A5_Cri	Leu	0.0176683	8
													levels	lowLeu	SLC7A5_Cri	Ile	0.910844	8
													levels	lowLeu	SLC7A5_Cri	Ser	7.34797	8
													levels	lowLeu	SLC7A5_Cri	Thr	4.99938	8
													levels	lowLeu	SLC7A5_Cri	Phe	0.337705	8
													levels	lowLeu	SLC7A5_Cri	Asp	14.1104	8
													levels	lowLeu	SLC7A5_Cri	Pro	6.88392	8
													levels	lowLeu	SLC7A5_Cri	Glu	31.8991	8
													levels	lowLeu	SLC7A5_Cri	Asn	12.884	8
													levels	lowLeu	SLC7A5_Cri	Lys	0.762594	8
													levels	lowLeu	SLC7A5_Cri	Gln	24.5536	8
													levels	lowLeu	SLC7A5_Cri	Arg	4.79484	8
													levels	lowLeu	SLC7A5_Cri	Tyr	0.734162	8
													levels	lowLeu	SLC7A5_Cri	His	1.26348	8
													levels	RPMI	NTC	Gly	4.8244	1
													levels	RPMI	NTC	Val	0.651248	1
													levels	RPMI	NTC	Leu	1.77459	1
													levels	RPMI	NTC	Ile	1.55117	1
													levels	RPMI	NTC	Ser	3.69828	1
													levels	RPMI	NTC	Thr	2.28781	1
													levels	RPMI	NTC	Phe	0.454322	1
													levels	RPMI	NTC	Asp	8.89888	1
													levels	RPMI	NTC	Pro	5.79211	1
													levels	RPMI	NTC	Glu	36.2441	1
													levels	RPMI	NTC	Asn	5.37012	1
													levels	RPMI	NTC	Lys	0.229623	1
													levels	RPMI	NTC	Gln	19.3368	1
													levels	RPMI	NTC	Arg	1.47723	1
													levels	RPMI	NTC	Tyr	0.58771	1
													levels	RPMI	NTC	His	0.430227	1
													levels	RPMI	NTC	Gly	7.30836	2
													levels	RPMI	NTC	Val	0.634263	2
													levels	RPMI	NTC	Leu	1.84186	2
													levels	RPMI	NTC	Ile	1.61611	2
													levels	RPMI	NTC	Ser	3.51763	2
													levels	RPMI	NTC	Thr	2.08394	2
													levels	RPMI	NTC	Phe	0.391591	2
													levels	RPMI	NTC	Asp	11.1268	2
													levels	RPMI	NTC	Pro	3.93779	2
													levels	RPMI	NTC	Glu	38.7824	2
													levels	RPMI	NTC	Asn	3.7753	2
													levels	RPMI	NTC	Lys	0.158127	2
													levels	RPMI	NTC	Gln	16.5604	2
													levels	RPMI	NTC	Arg	0.779176	2
													levels	RPMI	NTC	Tyr	0.471044	2
													levels	RPMI	NTC	Gly	12.8003	3
													levels	RPMI	NTC	Val	0.707916	3
													levels	RPMI	NTC	Leu	2.32663	3
													levels	RPMI	NTC	Ile	2.03657	3
													levels	RPMI	NTC	Ser	4.04093	3
													levels	RPMI	NTC	Thr	2.59007	3
													levels	RPMI	NTC	Phe	0.480482	3
													levels	RPMI	NTC	Asp	8.60021	3
													levels	RPMI	NTC	Pro	6.29426	3
													levels	RPMI	NTC	Glu	37.801	3
													levels	RPMI	NTC	Asn	5.52445	3
													levels	RPMI	NTC	Lys	0.210804	3
													levels	RPMI	NTC	Gln	24.7351	3
													levels	RPMI	NTC	Arg	1.44051	3
													levels	RPMI	NTC	Tyr	0.693856	3
													levels	RPMI	NTC	His	0.364846	3
													levels	RPMI	NTC	Gly	14.2946	4
													levels	RPMI	NTC	Val	0.812472	4
													levels	RPMI	NTC	Leu	2.49179	4
													levels	RPMI	NTC	Ile	2.3115	4
													levels	RPMI	NTC	Ser	5.65555	4
													levels	RPMI	NTC	Thr	3.38175	4
													levels	RPMI	NTC	Phe	0.657348	4
													levels	RPMI	NTC	Asp	13.0382	4
													levels	RPMI	NTC	Pro	6.89314	4
													levels	RPMI	NTC	Glu	32.3703	4
													levels	RPMI	NTC	Asn	7.57562	4
													levels	RPMI	NTC	Lys	0.38179	4
													levels	RPMI	NTC	Gln	18.1831	4
													levels	RPMI	NTC	Arg	1.51083	4
													levels	RPMI	NTC	Tyr	0.755868	4
													levels	RPMI	NTC	His	0.478814	4
													levels	RPMI	NTC	Gly	6.40572	5
													levels	RPMI	NTC	Val	0.440272	5
													levels	RPMI	NTC	Leu	1.22972	5
													levels	RPMI	NTC	Ile	1.13919	5
													levels	RPMI	NTC	Ser	3.09629	5
													levels	RPMI	NTC	Thr	2.38044	5
													levels	RPMI	NTC	Phe	0.326062	5
													levels	RPMI	NTC	Asp	9.45998	5
													levels	RPMI	NTC	Pro	3.44013	5
													levels	RPMI	NTC	Glu	37.7671	5
													levels	RPMI	NTC	Asn	9.27285	5
													levels	RPMI	NTC	Lys	0.0796369	5
													levels	RPMI	NTC	Gln	54.4475	5
													levels	RPMI	NTC	Arg	0.887261	5
													levels	RPMI	NTC	Tyr	0.47652	5
													levels	RPMI	NTC	Gly	6.75506	6
													levels	RPMI	NTC	Val	0.528143	6
													levels	RPMI	NTC	Leu	1.39184	6
													levels	RPMI	NTC	Ile	1.41122	6
													levels	RPMI	NTC	Ser	3.52189	6
													levels	RPMI	NTC	Thr	3.03011	6
													levels	RPMI	NTC	Phe	0.417625	6
													levels	RPMI	NTC	Asp	8.262	6
													levels	RPMI	NTC	Pro	9.65106	6
													levels	RPMI	NTC	Glu	35.8309	6
													levels	RPMI	NTC	Asn	10.6854	6
													levels	RPMI	NTC	Lys	0.194716	6
													levels	RPMI	NTC	Gln	47.3569	6
													levels	RPMI	NTC	Arg	1.53718	6
													levels	RPMI	NTC	Tyr	0.647528	6
													levels	RPMI	NTC	His	0.723549	6
													levels	RPMI	NTC	Gly	6.47619	7
													levels	RPMI	NTC	Val	0.675783	7
													levels	RPMI	NTC	Leu	1.941	7
													levels	RPMI	NTC	Ile	1.80829	7
													levels	RPMI	NTC	Ser	3.34701	7
													levels	RPMI	NTC	Thr	2.86423	7
													levels	RPMI	NTC	Phe	0.47889	7
													levels	RPMI	NTC	Asp	7.89916	7
													levels	RPMI	NTC	Pro	6.58326	7
													levels	RPMI	NTC	Glu	32.9428	7
													levels	RPMI	NTC	Asn	8.48596	7
													levels	RPMI	NTC	Lys	0.113685	7
													levels	RPMI	NTC	Gln	29.6446	7
													levels	RPMI	NTC	Arg	1.60068	7
													levels	RPMI	NTC	Tyr	0.978108	7
													levels	RPMI	SLC7A5_Cri	Ala	0.189735	1
													levels	RPMI	SLC7A5_Cri	Gly	10.7749	1
													levels	RPMI	SLC7A5_Cri	Val	0.21544	1
													levels	RPMI	SLC7A5_Cri	Leu	0.999404	1
													levels	RPMI	SLC7A5_Cri	Ile	0.775395	1
													levels	RPMI	SLC7A5_Cri	Ser	4.64798	1
													levels	RPMI	SLC7A5_Cri	Thr	3.91004	1
													levels	RPMI	SLC7A5_Cri	Phe	0.30359	1
													levels	RPMI	SLC7A5_Cri	Asp	7.18809	1
													levels	RPMI	SLC7A5_Cri	Pro	5.76359	1
													levels	RPMI	SLC7A5_Cri	Glu	32.3633	1
													levels	RPMI	SLC7A5_Cri	Asn	13.1526	1
													levels	RPMI	SLC7A5_Cri	Lys	0.180623	1
													levels	RPMI	SLC7A5_Cri	Gln	39.3166	1
													levels	RPMI	SLC7A5_Cri	Arg	1.97234	1
													levels	RPMI	SLC7A5_Cri	Tyr	0.256124	1
													levels	RPMI	SLC7A5_Cri	His	0.673801	1
													levels	RPMI	SLC7A5_Cri	Ala	0.208815	2
													levels	RPMI	SLC7A5_Cri	Gly	9.52066	2
													levels	RPMI	SLC7A5_Cri	Val	0.139719	2
													levels	RPMI	SLC7A5_Cri	Leu	0.791009	2
													levels	RPMI	SLC7A5_Cri	Ile	0.638934	2
													levels	RPMI	SLC7A5_Cri	Ser	4.06945	2
													levels	RPMI	SLC7A5_Cri	Thr	3.45418	2
													levels	RPMI	SLC7A5_Cri	Phe	0.174428	2
													levels	RPMI	SLC7A5_Cri	Asp	7.22222	2
													levels	RPMI	SLC7A5_Cri	Pro	5.59188	2
													levels	RPMI	SLC7A5_Cri	Glu	35.7678	2
													levels	RPMI	SLC7A5_Cri	Asn	12.8833	2
													levels	RPMI	SLC7A5_Cri	Lys	0.128013	2
													levels	RPMI	SLC7A5_Cri	Gln	39.847	2
													levels	RPMI	SLC7A5_Cri	Arg	1.7633	2
													levels	RPMI	SLC7A5_Cri	Tyr	0.219258	2
													levels	RPMI	SLC7A5_Cri	His	0.195734	2
													levels	RPMI	SLC7A5_Cri	Ala	0.224708	3
													levels	RPMI	SLC7A5_Cri	Gly	10.2787	3
													levels	RPMI	SLC7A5_Cri	Val	0.15681	3
													levels	RPMI	SLC7A5_Cri	Leu	0.848791	3
													levels	RPMI	SLC7A5_Cri	Ile	0.674746	3
													levels	RPMI	SLC7A5_Cri	Ser	4.07702	3
													levels	RPMI	SLC7A5_Cri	Thr	3.64085	3
													levels	RPMI	SLC7A5_Cri	Phe	0.184504	3
													levels	RPMI	SLC7A5_Cri	Asp	6.93636	3
													levels	RPMI	SLC7A5_Cri	Pro	5.16164	3
													levels	RPMI	SLC7A5_Cri	Glu	34.707	3
													levels	RPMI	SLC7A5_Cri	Asn	13.283	3
													levels	RPMI	SLC7A5_Cri	Lys	0.155609	3
													levels	RPMI	SLC7A5_Cri	Gln	40.6948	3
													levels	RPMI	SLC7A5_Cri	Arg	1.97755	3
													levels	RPMI	SLC7A5_Cri	Tyr	0.232727	3
													levels	RPMI	SLC7A5_Cri	His	0.478343	3
													levels	RPMI	SLC7A5_Cri	Ala	0.206058	4
													levels	RPMI	SLC7A5_Cri	Gly	10.0919	4
													levels	RPMI	SLC7A5_Cri	Val	0.169571	4
													levels	RPMI	SLC7A5_Cri	Leu	0.81647	4
													levels	RPMI	SLC7A5_Cri	Ile	0.658033	4
													levels	RPMI	SLC7A5_Cri	Ser	4.12213	4
													levels	RPMI	SLC7A5_Cri	Thr	3.5821	4
													levels	RPMI	SLC7A5_Cri	Phe	0.177419	4
													levels	RPMI	SLC7A5_Cri	Asp	6.71333	4
													levels	RPMI	SLC7A5_Cri	Pro	6.93515	4
													levels	RPMI	SLC7A5_Cri	Glu	33.744	4
													levels	RPMI	SLC7A5_Cri	Asn	13.0698	4
													levels	RPMI	SLC7A5_Cri	Lys	0.156178	4
													levels	RPMI	SLC7A5_Cri	Gln	41.5338	4
													levels	RPMI	SLC7A5_Cri	Arg	1.9587	4
													levels	RPMI	SLC7A5_Cri	Tyr	0.233343	4
													levels	RPMI	SLC7A5_Cri	His	0.552705	4
													levels	RPMI	SLC7A5_Cri	Ala	0.202633	5
													levels	RPMI	SLC7A5_Cri	Gly	10.5856	5
													levels	RPMI	SLC7A5_Cri	Val	0.169579	5
													levels	RPMI	SLC7A5_Cri	Leu	0.797517	5
													levels	RPMI	SLC7A5_Cri	Ile	0.633946	5
													levels	RPMI	SLC7A5_Cri	Ser	4.30208	5
													levels	RPMI	SLC7A5_Cri	Thr	3.69464	5
													levels	RPMI	SLC7A5_Cri	Phe	0.179588	5
													levels	RPMI	SLC7A5_Cri	Asp	6.65181	5
													levels	RPMI	SLC7A5_Cri	Pro	6.35704	5
													levels	RPMI	SLC7A5_Cri	Glu	33.7082	5
													levels	RPMI	SLC7A5_Cri	Asn	13.2368	5
													levels	RPMI	SLC7A5_Cri	Lys	0.150864	5
													levels	RPMI	SLC7A5_Cri	Gln	41.1146	5
													levels	RPMI	SLC7A5_Cri	Arg	1.8758	5
													levels	RPMI	SLC7A5_Cri	Tyr	0.229594	5
													levels	RPMI	SLC7A5_Cri	His	0.51496	5
													levels	RPMI	SLC7A5_Cri	Ala	0.18579	6
													levels	RPMI	SLC7A5_Cri	Gly	10.554	6
													levels	RPMI	SLC7A5_Cri	Val	0.175628	6
													levels	RPMI	SLC7A5_Cri	Leu	0.797554	6
													levels	RPMI	SLC7A5_Cri	Ile	0.614824	6
													levels	RPMI	SLC7A5_Cri	Ser	4.44822	6
													levels	RPMI	SLC7A5_Cri	Thr	3.81829	6
													levels	RPMI	SLC7A5_Cri	Phe	0.179993	6
													levels	RPMI	SLC7A5_Cri	Asp	7.08711	6
													levels	RPMI	SLC7A5_Cri	Pro	6.30186	6
													levels	RPMI	SLC7A5_Cri	Glu	32.7146	6
													levels	RPMI	SLC7A5_Cri	Asn	13.0882	6
													levels	RPMI	SLC7A5_Cri	Lys	0.163515	6
													levels	RPMI	SLC7A5_Cri	Gln	42.9894	6
													levels	RPMI	SLC7A5_Cri	Arg	1.94167	6
													levels	RPMI	SLC7A5_Cri	Tyr	0.237654	6
													levels	RPMI	SLC7A5_Cri	His	0.598438	6
													levels	RPMI	SLC7A5_Cri	Ala	0.132142	7
													levels	RPMI	SLC7A5_Cri	Gly	10.4097	7
													levels	RPMI	SLC7A5_Cri	Val	0.174367	7
													levels	RPMI	SLC7A5_Cri	Leu	0.775418	7
													levels	RPMI	SLC7A5_Cri	Ile	0.518793	7
													levels	RPMI	SLC7A5_Cri	Ser	4.49816	7
													levels	RPMI	SLC7A5_Cri	Thr	3.60156	7
													levels	RPMI	SLC7A5_Cri	Phe	0.155152	7
													levels	RPMI	SLC7A5_Cri	Asp	7.22266	7
													levels	RPMI	SLC7A5_Cri	Pro	5.91691	7
													levels	RPMI	SLC7A5_Cri	Glu	34.7555	7
													levels	RPMI	SLC7A5_Cri	Asn	12.9369	7
													levels	RPMI	SLC7A5_Cri	Lys	0.169469	7
													levels	RPMI	SLC7A5_Cri	Gln	39.5902	7
													levels	RPMI	SLC7A5_Cri	Arg	1.79853	7
													levels	RPMI	SLC7A5_Cri	Tyr	0.235832	7
													levels	RPMI	SLC7A5_Cri	His	0.522559	7
													levels	RPMI	SLC7A5_Cri	Ala	0.0904869	8
													levels	RPMI	SLC7A5_Cri	Gly	9.94556	8
													levels	RPMI	SLC7A5_Cri	Val	0.179371	8
													levels	RPMI	SLC7A5_Cri	Leu	0.763638	8
													levels	RPMI	SLC7A5_Cri	Ile	0.453216	8
													levels	RPMI	SLC7A5_Cri	Ser	4.90785	8
													levels	RPMI	SLC7A5_Cri	Thr	3.77904	8
													levels	RPMI	SLC7A5_Cri	Phe	0.144792	8
													levels	RPMI	SLC7A5_Cri	Asp	8.87726	8
													levels	RPMI	SLC7A5_Cri	Pro	4.48213	8
													levels	RPMI	SLC7A5_Cri	Glu	34.4769	8
													levels	RPMI	SLC7A5_Cri	Asn	12.6682	8
													levels	RPMI	SLC7A5_Cri	Lys	0.174702	8
													levels	RPMI	SLC7A5_Cri	Gln	39.7004	8
													levels	RPMI	SLC7A5_Cri	Arg	1.63408	8
													levels	RPMI	SLC7A5_Cri	Tyr	0.235725	8
													levels	RPMI	SLC7A5_Cri	His	0.518833	8
