# Supplementary material for: A CRISPRi/a screening platform to study cellular nutrient transport in diverse microenvironments
Source: Nat Cell Biol. 2024 Apr 11;26(5):825–38. doi: 10.1038/s41556-024-01402-1 (PMC11098743; doi:10.1038/s41556-024-01402-1)
Supplement: Supplementary file 19 — Numerical source data. [file 41556_2024_1402_MOESM19_ESM.xlsx]

## Sheet: EXTDATA_Fig5
Panel A						Panel B						Panel C						Panel D					Panel E						Panel F							Panel G							Panel H
Amino_acid	Medium	cell_line	relative.intracellular.level (vs NTC)	Replicate		Medium	cell_line	Amino_acid	relative.intracellular.level (vs NTC)	Replicate		CRISPR target gene	CRISPR	qPCR target gene	Delta_CT	Replicate		Amino_acid	Identity	Ratio	standard_error.ratio		Medium	cell_line	Amino_acid	Import rate (fmol/hr per cell)	std.error		Identity	Medium	cell_line	Amino_acid	relative.import.rate (vs NTC)	error.relative.rate		Identity	Medium	cell_line	Amino_acid	relative.intracellular.level (vs NTC)	Replicate		Amino_acid	fragment	Medium	cell_line	time (s)	TIC_adj
Ala	RPMI	SLC7A1 Cri	7.41463	1		RPMI	Cra SLC38A3	Ala	1.14796	1		LAT1	i	LAT1	-7.64594	1		Arg	conc_PAAvsRPMI	0.0958188	NA		lowLeu	NTC	Arg	72.714	20.4946		import	RPMI	Cra SLC43A1	Arg	1.21769	0.467417		levels	RPMI	Cra SLC43A1	Ala	0.57424	1		Val	Val.288	RPMI	NTC1	0	214.591
Gly	RPMI	SLC7A1 Cri	1.33601	1		RPMI	Cra SLC38A3	Gly	0.9331	1		LAT1	a	LAT1	-0.343226	1		Asn	conc_PAAvsRPMI	0.132275	NA		lowLeu	NTC	Asn	59.595	14.2912		import	RPMI	Cra SLC43A1	Asn	1.0133	0.0861353		levels	RPMI	Cra SLC43A1	Gly	0.706765	1		Leu	Leu.200	RPMI	NTC1	0	4164.16
Val	RPMI	SLC7A1 Cri	0.992511	1		RPMI	Cra SLC38A3	Val	1.30633	1		LAT2	a	LAT1	-3.11888	1		Gln	conc_PAAvsRPMI	0.267901	NA		lowLeu	NTC	Asp	1.011	0.758081		import	RPMI	Cra SLC43A1	Gln	1.01521	0.103448		levels	RPMI	Cra SLC43A1	Val	0.520872	1		Ile	Ile.200	RPMI	NTC1	0	7161.59
Leu	RPMI	SLC7A1 Cri	1.01951	1		RPMI	Cra SLC38A3	Leu	1.37898	1		LAT2	i	LAT1	-3.86254	1		Gly	conc_PAAvsRPMI	2.25564	NA		lowLeu	NTC	Gln	359.897	120.938		import	RPMI	Cra SLC43A1	Ile	2.12993	0.606406		levels	RPMI	Cra SLC43A1	Leu	0.438185	1		Ser	Ser.390	RPMI	NTC1	0	0
Ile	RPMI	SLC7A1 Cri	1.06428	1		RPMI	Cra SLC38A3	Ile	1.34678	1		LAT3	i	LAT1	-3.33235	1		Ile	conc_PAAvsRPMI	0.183727	NA		lowLeu	NTC	Glu	33.873	7.78663		import	RPMI	Cra SLC43A1	Leu	1.26717	0.468982		levels	RPMI	Cra SLC43A1	Ile	0.4506	1		Thr	Thr.404	RPMI	NTC1	0	8097.96
Ser	RPMI	SLC7A1 Cri	0.795339	1		RPMI	Cra SLC38A3	Ser	1.16692	1		LAT3	a	LAT1	-3.77671	1		Leu	conc_PAAvsRPMI	0.419948	NA		lowLeu	NTC	Gly	4.284	1.43582		import	RPMI	Cra SLC43A1	Lys	1.60119	0.431587		levels	RPMI	Cra SLC43A1	Ser	0.893244	1		Phe	Phe.336	RPMI	NTC1	0	3839.47
Thr	RPMI	SLC7A1 Cri	0.878281	1		RPMI	Cra SLC38A3	Thr	1.29037	1		LAT4	a	LAT1	-4.24955	1		Phe	conc_PAAvsRPMI	0.879121	NA		lowLeu	NTC	His	39.256	9.68842		import	RPMI	Cra SLC43A1	Phe	0.613082	0		levels	RPMI	Cra SLC43A1	Thr	0.795649	1		Asn	Asn.417	RPMI	NTC1	0	1767.38
Phe	RPMI	SLC7A1 Cri	1.0342	1		RPMI	Cra SLC38A3	Phe	1.39545	1		NTC1	i	LAT1	-3.22975	1		Pro	conc_PAAvsRPMI	1.14943	NA		lowLeu	NTC	Ile	133.416	20.5548		import	RPMI	Cra SLC43A1	Pro	1.53065	0.0798416		levels	RPMI	Cra SLC43A1	Phe	0.448647	1		Gln	Gln.431	RPMI	NTC1	0	4814.36
Asp	RPMI	SLC7A1 Cri	0.745312	1		RPMI	Cra SLC38A3	Asp	0.992978	1		NTC2	i	LAT1	-3.68584	1		Ser	conc_PAAvsRPMI	0.526316	NA		lowLeu	NTC	Leu	1.975	0.145353		import	RPMI	Cra SLC43A1	Ser	1.0108	0.205237		levels	RPMI	Cra SLC43A1	Asp	0.788368	1		Val	Val.288	RPMI	NTC2	0	722.405
Pro	RPMI	SLC7A1 Cri	1.07103	1		RPMI	Cra SLC38A3	Pro	0.886491	1		NTC1	a	LAT1	-3.63246	1		Thr	conc_PAAvsRPMI	0.833333	NA		lowLeu	NTC	Lys	9.023	0.372662		import	RPMI	Cra SLC43A1	Thr	0.926919	0.212937		levels	RPMI	Cra SLC43A1	Pro	0.43181	1		Leu	Leu.200	RPMI	NTC2	0	2878.89
Glu	RPMI	SLC7A1 Cri	1.14667	1		RPMI	Cra SLC38A3	Glu	0.951451	1		NTC2	a	LAT1	-3.55612	1		Tyr	conc_PAAvsRPMI	0.727273	NA		lowLeu	NTC	Phe	136.151	8.54898		import	RPMI	Cra SLC43A1	Tyr	0.714208	0.304317		levels	RPMI	Cra SLC43A1	Glu	0.942884	1		Ile	Ile.200	RPMI	NTC2	0	3321.22
Asn	RPMI	SLC7A1 Cri	1.10011	1		RPMI	Cra SLC38A3	Asn	1.25733	1		LAT1	i	LAT2	-6.34385	1		Val	conc_PAAvsRPMI	1.28655	NA		lowLeu	NTC	Pro	2.575	0.594016		import	RPMI	Cra SLC43A1	Val	3.51466	0.944571		levels	RPMI	Cra SLC43A1	Asn	0.946682	1		Ser	Ser.390	RPMI	NTC2	0	0
Lys	RPMI	SLC7A1 Cri	0.498883	1		RPMI	Cra SLC38A3	Lys	1.05631	1		LAT1	a	LAT2	-5.75881	1		Arg	import_PAAvsRPMI	0.426432	0.149817		lowLeu	NTC	Ser	114.16	8.35899		import	RPMI	Cra SLC43A2	Arg	0.957491	0.411543		levels	RPMI	Cra SLC43A1	Lys	1.00745	1		Thr	Thr.404	RPMI	NTC2	0	11956.3
Gln	RPMI	SLC7A1 Cri	0.948412	1		RPMI	Cra SLC38A3	Gln	1.29495	1		LAT2	a	LAT2	-0.302773	1		Asn	import_PAAvsRPMI	0.360526	0.0109042		lowLeu	NTC	Thr	68.876	5.25711		import	RPMI	Cra SLC43A2	Asn	0.912531	0.150352		levels	RPMI	Cra SLC43A1	Gln	0.965791	1		Phe	Phe.336	RPMI	NTC2	0	6348.04
Arg	RPMI	SLC7A1 Cri	0.930051	1		RPMI	Cra SLC38A3	Arg	1.11649	1		LAT2	i	LAT2	-5.77895	1		Gln	import_PAAvsRPMI	0.478931	0.0118984		lowLeu	NTC	Tyr	105.861	20.2852		import	RPMI	Cra SLC43A2	Gln	0.682234	0.220325		levels	RPMI	Cra SLC43A1	Arg	0.944708	1		Asn	Asn.417	RPMI	NTC2	0	1214.38
Tyr	RPMI	SLC7A1 Cri	1.04406	1		RPMI	Cra SLC38A3	Tyr	1.39837	1		LAT3	i	LAT2	-6.02044	1		Gly	import_PAAvsRPMI	1.631	0.0884132		lowLeu	NTC	Val	20.027	1.411		import	RPMI	Cra SLC43A2	Ile	2.09567	0.68938		levels	RPMI	Cra SLC43A1	Tyr	0.462346	1		Gln	Gln.431	RPMI	NTC2	0	940.85
Ala	RPMI	SLC7A1 Cri	9.36945	2		RPMI	Cra SLC38A3	His	2.96084	1		LAT3	a	LAT2	-5.69946	1		Ile	import_PAAvsRPMI	0.171615	0.0248645		lowVal	NTC	Arg	42.306	10.3005		import	RPMI	Cra SLC43A2	Leu	1.11489	0.444492		levels	RPMI	Cra SLC43A1	Ala	0.63047	2		Val	Val.288	RPMI	SLC43A1 Cra	0	722.405
Gly	RPMI	SLC7A1 Cri	1.27188	2		RPMI	Cra SLC38A3	Ala	1.47743	2		LAT4	a	LAT2	-5.53816	1		Leu	import_PAAvsRPMI	0.553395	0.233478		lowVal	NTC	Asn	48.991	15.0801		import	RPMI	Cra SLC43A2	Lys	0.77335	0.376562		levels	RPMI	Cra SLC43A1	Gly	0.843106	2		Leu	Leu.200	RPMI	SLC43A1 Cra	0	2878.89
Val	RPMI	SLC7A1 Cri	1.0433	2		RPMI	Cra SLC38A3	Gly	1.14955	2		NTC1	i	LAT2	-6.0025	1		Phe	import_PAAvsRPMI	0.933072	0.13629		lowVal	NTC	Asp	0	0		import	RPMI	Cra SLC43A2	Phe	0.99875	0		levels	RPMI	Cra SLC43A1	Val	0.529414	2		Ile	Ile.200	RPMI	SLC43A1 Cra	0	3321.22
Leu	RPMI	SLC7A1 Cri	1.12518	2		RPMI	Cra SLC38A3	Val	1.38583	2		NTC2	i	LAT2	-6.08724	1		Pro	import_PAAvsRPMI	1.51694	0.0023164		lowVal	NTC	Gln	413.879	114.892		import	RPMI	Cra SLC43A2	Pro	0.698643	0.284381		levels	RPMI	Cra SLC43A1	Leu	0.468026	2		Ser	Ser.390	RPMI	SLC43A1 Cra	0	0
Ile	RPMI	SLC7A1 Cri	1.16795	2		RPMI	Cra SLC38A3	Leu	1.5098	2		NTC1	a	LAT2	-5.05212	1		Ser	import_PAAvsRPMI	0.796116	0.0171913		lowVal	NTC	Glu	32.527	13.9955		import	RPMI	Cra SLC43A2	Ser	0.935758	0.233477		levels	RPMI	Cra SLC43A1	Ile	0.456927	2		Thr	Thr.404	RPMI	SLC43A1 Cra	0	11956.3
Ser	RPMI	SLC7A1 Cri	0.631767	2		RPMI	Cra SLC38A3	Ile	1.47998	2		NTC2	a	LAT2	-5.20979	1		Thr	import_PAAvsRPMI	1.67058	0.0185005		lowVal	NTC	Gly	4.105	2.5673		import	RPMI	Cra SLC43A2	Thr	0.966872	0.243745		levels	RPMI	Cra SLC43A1	Ser	0.911518	2		Phe	Phe.336	RPMI	SLC43A1 Cra	0	6348.04
Thr	RPMI	SLC7A1 Cri	0.908838	2		RPMI	Cra SLC38A3	Ser	1.10409	2		LAT1	i	LAT3	-6.73271	1		Tyr	import_PAAvsRPMI	1.26343	0.171672		lowVal	NTC	His	22.469	2.15131		import	RPMI	Cra SLC43A2	Tyr	1.16939	0.268076		levels	RPMI	Cra SLC43A1	Thr	0.768966	2		Asn	Asn.417	RPMI	SLC43A1 Cra	0	1214.38
Phe	RPMI	SLC7A1 Cri	1.09401	2		RPMI	Cra SLC38A3	Thr	1.32169	2		LAT1	a	LAT3	-6.99166	1		Val	import_PAAvsRPMI	1.81377	0.19309		lowVal	NTC	Ile	86.15	21.9929		import	RPMI	Cra SLC43A2	Val	2.97104	0.766202		levels	RPMI	Cra SLC43A1	Phe	0.428309	2		Gln	Gln.431	RPMI	SLC43A1 Cra	0	940.85
Asp	RPMI	SLC7A1 Cri	0.654122	2		RPMI	Cra SLC38A3	Phe	1.48864	2		LAT2	a	LAT3	-5.60982	1							lowVal	NTC	Leu	326.318	113.716		import	RPMI	Cri SLC43A1	Arg	1.04103	0.211825		levels	RPMI	Cra SLC43A1	Asp	0.806676	2		Val	Val.288	RPMI	NTC1	5	2442.91
Pro	RPMI	SLC7A1 Cri	0.858339	2		RPMI	Cra SLC38A3	Asp	0.969733	2		LAT2	i	LAT3	-6.50633	1							lowVal	NTC	Lys	3.628	0.981025		import	RPMI	Cri SLC43A1	Asn	1.20502	0.0605938		levels	RPMI	Cra SLC43A1	Pro	0.45303	2		Leu	Leu.200	RPMI	NTC1	5	68534.5
Glu	RPMI	SLC7A1 Cri	1.12911	2		RPMI	Cra SLC38A3	Pro	0.846844	2		LAT3	i	LAT3	-10.0548	1							lowVal	NTC	Phe	106.148	13.7996		import	RPMI	Cri SLC43A1	Gln	1.28416	0.0882059		levels	RPMI	Cra SLC43A1	Glu	0.917725	2		Ile	Ile.200	RPMI	NTC1	5	34700.6
Asn	RPMI	SLC7A1 Cri	1.29904	2		RPMI	Cra SLC38A3	Glu	0.930489	2		LAT3	a	LAT3	-1.93938	1							lowVal	NTC	Pro	0.813	0.618283		import	RPMI	Cri SLC43A1	Ile	1.30291	0.175561		levels	RPMI	Cra SLC43A1	Asn	1.01558	2		Ser	Ser.390	RPMI	NTC1	5	22157.6
Lys	RPMI	SLC7A1 Cri	0.511036	2		RPMI	Cra SLC38A3	Asn	1.32098	2		LAT4	a	LAT3	-6.54485	1							lowVal	NTC	Ser	102.609	7.00076		import	RPMI	Cri SLC43A1	Leu	1.21285	0.268325		levels	RPMI	Cra SLC43A1	Lys	0.992684	2		Thr	Thr.404	RPMI	NTC1	5	15245.9
Gln	RPMI	SLC7A1 Cri	1.05114	2		RPMI	Cra SLC38A3	Lys	1.4194	2		NTC1	i	LAT3	-5.39507	1							lowVal	NTC	Thr	60.869	4.4838		import	RPMI	Cri SLC43A1	Lys	0.846469	0.217382		levels	RPMI	Cra SLC43A1	Gln	0.959311	2		Phe	Phe.336	RPMI	NTC1	5	11009.2
Arg	RPMI	SLC7A1 Cri	1.01431	2		RPMI	Cra SLC38A3	Gln	1.22235	2		NTC2	i	LAT3	-5.78053	1							lowVal	NTC	Tyr	84.093	11.9092		import	RPMI	Cri SLC43A1	Phe	1.13717	0		levels	RPMI	Cra SLC43A1	Arg	0.838406	2		Asn	Asn.417	RPMI	NTC1	5	24804.2
Tyr	RPMI	SLC7A1 Cri	1.11829	2		RPMI	Cra SLC38A3	Arg	1.18329	2		NTC1	a	LAT3	-5.34163	1							lowVal	NTC	Val	0.606	0.170717		import	RPMI	Cri SLC43A1	Pro	1.05889	0.222099		levels	RPMI	Cra SLC43A1	Tyr	0.45529	2		Gln	Gln.431	RPMI	NTC1	5	45620.8
Ala	RPMI	SLC7A1 Cri	7.72505	3		RPMI	Cra SLC38A3	Tyr	1.47109	2		NTC2	a	LAT3	-5.31394	1							RPMI	NTC	Arg	50.957	11.492		import	RPMI	Cri SLC43A1	Ser	1.40506	0.127042		levels	RPMI	Cra SLC43A1	Ala	0.628645	3		Val	Val.288	RPMI	NTC2	5	3549.55
Gly	RPMI	SLC7A1 Cri	1.27033	3		RPMI	Cra SLC38A3	His	4.77675	2		LAT1	i	LAT4	-10.137	1							RPMI	NTC	Asn	38.4244	5.23019		import	RPMI	Cri SLC43A1	Thr	1.38946	0.156509		levels	RPMI	Cra SLC43A1	Gly	0.745877	3		Leu	Leu.200	RPMI	NTC2	5	57542.3
Val	RPMI	SLC7A1 Cri	1.00448	3		RPMI	Cra SLC38A3	Ala	1.15795	3		LAT1	a	LAT4	-10.2685	1							RPMI	NTC	Asp	0.346265	0.232885		import	RPMI	Cri SLC43A1	Tyr	1.30184	0.262511		levels	RPMI	Cra SLC43A1	Val	0.545102	3		Ile	Ile.200	RPMI	NTC2	5	39520.5
Leu	RPMI	SLC7A1 Cri	1.04453	3		RPMI	Cra SLC38A3	Gly	0.879051	3		LAT2	a	LAT4	-9.85898	1							RPMI	NTC	Gln	295.217	35.508		import	RPMI	Cri SLC43A1	Val	1.05403	0.217474		levels	RPMI	Cra SLC43A1	Leu	0.464727	3		Ser	Ser.390	RPMI	NTC2	5	23067.8
Ile	RPMI	SLC7A1 Cri	1.03968	3		RPMI	Cra SLC38A3	Val	1.21366	3		LAT2	i	LAT4	-10.7158	1							RPMI	NTC	Glu	34.045	4.72627									levels	RPMI	Cra SLC43A1	Ile	0.453974	3		Thr	Thr.404	RPMI	NTC2	5	17333.6
Ser	RPMI	SLC7A1 Cri	0.900736	3		RPMI	Cra SLC38A3	Leu	1.37693	3		LAT3	i	LAT4	-10.1268	1							RPMI	NTC	Gly	4.8943	1.12957									levels	RPMI	Cra SLC43A1	Ser	0.915741	3		Phe	Phe.336	RPMI	NTC2	5	11165.7
Thr	RPMI	SLC7A1 Cri	0.885865	3		RPMI	Cra SLC38A3	Ile	1.36164	3		LAT3	a	LAT4	-9.71712	1							RPMI	NTC	His	11.6874	2.92996									levels	RPMI	Cra SLC43A1	Thr	0.76917	3		Asn	Asn.417	RPMI	NTC2	5	42249.9
Phe	RPMI	SLC7A1 Cri	1.00321	3		RPMI	Cra SLC38A3	Ser	1.03053	3		LAT4	a	LAT4	-3.87042	1							RPMI	NTC	Ile	73.9086	9.66033									levels	RPMI	Cra SLC43A1	Phe	0.445479	3		Gln	Gln.431	RPMI	NTC2	5	55369
Asp	RPMI	SLC7A1 Cri	0.868882	3		RPMI	Cra SLC38A3	Thr	1.28027	3		NTC1	i	LAT4	-10.2285	1							RPMI	NTC	Leu	196.876	24.349									levels	RPMI	Cra SLC43A1	Asp	0.808782	3		Val	Val.288	RPMI	SLC43A1 Cra	5	8394.58
Pro	RPMI	SLC7A1 Cri	0.647952	3		RPMI	Cra SLC38A3	Phe	1.41044	3		NTC2	i	LAT4	-10.3507	1							RPMI	NTC	Lys	4.76443	0.962836									levels	RPMI	Cra SLC43A1	Pro	0.501358	3		Leu	Leu.200	RPMI	SLC43A1 Cra	5	81744.9
Glu	RPMI	SLC7A1 Cri	1.16178	3		RPMI	Cra SLC38A3	Asp	0.943251	3		NTC1	a	LAT4	-9.44016	1							RPMI	NTC	Phe	80.2062	4.88344									levels	RPMI	Cra SLC43A1	Glu	0.93647	3		Ile	Ile.200	RPMI	SLC43A1 Cra	5	69253.2
Asn	RPMI	SLC7A1 Cri	1.12131	3		RPMI	Cra SLC38A3	Pro	0.917148	3		NTC2	a	LAT4	-9.6433	1							RPMI	NTC	Pro	3.15636	0.566301									levels	RPMI	Cra SLC43A1	Asn	0.935758	3		Ser	Ser.390	RPMI	SLC43A1 Cra	5	27430.4
Lys	RPMI	SLC7A1 Cri	0.50754	3		RPMI	Cra SLC38A3	Glu	0.96773	3		LAT1	i	LAT1	-8.01151	2							RPMI	NTC	Ser	93.0803	10.9654									levels	RPMI	Cra SLC43A1	Lys	0.761544	3		Thr	Thr.404	RPMI	SLC43A1 Cra	5	20535
Gln	RPMI	SLC7A1 Cri	1.00605	3		RPMI	Cra SLC38A3	Asn	1.25669	3		LAT1	a	LAT1	-0.886723	2							RPMI	NTC	Thr	52.9839	5.93063									levels	RPMI	Cra SLC43A1	Gln	0.930715	3		Phe	Phe.336	RPMI	SLC43A1 Cra	5	12715.7
Arg	RPMI	SLC7A1 Cri	0.888102	3		RPMI	Cra SLC38A3	Lys	0.838681	3		LAT2	a	LAT1	-3.67842	2							RPMI	NTC	Tyr	38.0775	2.0935									levels	RPMI	Cra SLC43A1	Arg	0.837505	3		Asn	Asn.417	RPMI	SLC43A1 Cra	5	31859.1
Tyr	RPMI	SLC7A1 Cri	1.03627	3		RPMI	Cra SLC38A3	Gln	1.34021	3		LAT2	i	LAT1	-4.22209	2							RPMI	NTC	Val	11.8161	1.76666									levels	RPMI	Cra SLC43A1	Tyr	0.46711	3		Gln	Gln.431	RPMI	SLC43A1 Cra	5	44992.6
Ala	RPMI	SLC7A1 Cri	8.84992	4		RPMI	Cra SLC38A3	Arg	1.36568	3		LAT3	i	LAT1	-3.96169	2																				levels	RPMI	Cra SLC43A1	His	0.759069	3		Val	Val.288	RPMI	NTC1	10	6239.8
Gly	RPMI	SLC7A1 Cri	1.35844	4		RPMI	Cra SLC38A3	Tyr	1.41673	3		LAT3	a	LAT1	-4.37343	2																				levels	RPMI	Cra SLC43A1	Ala	0.643105	4		Leu	Leu.200	RPMI	NTC1	10	141349
Val	RPMI	SLC7A1 Cri	1.06313	4		RPMI	Cra SLC38A3	His	2.36082	3		LAT4	a	LAT1	-4.0695	2																				levels	RPMI	Cra SLC43A1	Gly	0.841991	4		Ile	Ile.200	RPMI	NTC1	10	74356.5
Leu	RPMI	SLC7A1 Cri	1.13223	4		RPMI	Cra SLC38A3	Ala	1.1287	4		NTC1	i	LAT1	-3.71627	2																				levels	RPMI	Cra SLC43A1	Val	0.54172	4		Ser	Ser.390	RPMI	NTC1	10	37920.4
Ile	RPMI	SLC7A1 Cri	1.12942	4		RPMI	Cra SLC38A3	Gly	0.808368	4		NTC2	i	LAT1	-3.66754	2																				levels	RPMI	Cra SLC43A1	Leu	0.468309	4		Thr	Thr.404	RPMI	NTC1	10	22289.9
Ser	RPMI	SLC7A1 Cri	0.791048	4		RPMI	Cra SLC38A3	Val	1.07033	4		NTC1	a	LAT1	-3.76519	2																				levels	RPMI	Cra SLC43A1	Ile	0.472316	4		Phe	Phe.336	RPMI	NTC1	10	17368.5
Thr	RPMI	SLC7A1 Cri	0.941596	4		RPMI	Cra SLC38A3	Leu	1.23472	4		NTC2	a	LAT1	-3.85813	2																				levels	RPMI	Cra SLC43A1	Ser	0.866636	4		Asn	Asn.417	RPMI	NTC1	10	44256.6
Phe	RPMI	SLC7A1 Cri	1.11316	4		RPMI	Cra SLC38A3	Ile	1.21474	4		LAT1	i	LAT2	-6.72704	2																				levels	RPMI	Cra SLC43A1	Thr	0.771367	4		Gln	Gln.431	RPMI	NTC1	10	95152.1
Asp	RPMI	SLC7A1 Cri	0.727508	4		RPMI	Cra SLC38A3	Ser	1.01832	4		LAT1	a	LAT2	-5.09474	2																				levels	RPMI	Cra SLC43A1	Phe	0.46284	4		Val	Val.288	RPMI	NTC2	10	7318.54
Pro	RPMI	SLC7A1 Cri	0.911077	4		RPMI	Cra SLC38A3	Thr	1.17392	4		LAT2	a	LAT2	-0.521969	2																				levels	RPMI	Cra SLC43A1	Asp	0.80325	4		Leu	Leu.200	RPMI	NTC2	10	230422
Glu	RPMI	SLC7A1 Cri	1.13043	4		RPMI	Cra SLC38A3	Phe	1.2672	4		LAT2	i	LAT2	-6.1018	2																				levels	RPMI	Cra SLC43A1	Pro	0.457863	4		Ile	Ile.200	RPMI	NTC2	10	111185
Asn	RPMI	SLC7A1 Cri	1.14466	4		RPMI	Cra SLC38A3	Asp	0.988916	4		LAT3	i	LAT2	-6.2873	2																				levels	RPMI	Cra SLC43A1	Glu	0.914634	4		Ser	Ser.390	RPMI	NTC2	10	66775.1
Lys	RPMI	SLC7A1 Cri	0.632892	4		RPMI	Cra SLC38A3	Pro	0.852472	4		LAT3	a	LAT2	-6.23291	2																				levels	RPMI	Cra SLC43A1	Asn	0.949381	4		Thr	Thr.404	RPMI	NTC2	10	31255.6
Gln	RPMI	SLC7A1 Cri	0.954208	4		RPMI	Cra SLC38A3	Glu	1.05056	4		LAT4	a	LAT2	-5.81958	2																				levels	RPMI	Cra SLC43A1	Lys	1.01181	4		Phe	Phe.336	RPMI	NTC2	10	26647.7
Arg	RPMI	SLC7A1 Cri	1.04351	4		RPMI	Cra SLC38A3	Asn	1.20872	4		NTC1	i	LAT2	-6.35338	2																				levels	RPMI	Cra SLC43A1	Gln	0.979059	4		Asn	Asn.417	RPMI	NTC2	10	62059.5
Tyr	RPMI	SLC7A1 Cri	1.08841	4		RPMI	Cra SLC38A3	Lys	0.665889	4		NTC2	i	LAT2	-6.1965	2																				levels	RPMI	Cra SLC43A1	Arg	1.01472	4		Gln	Gln.431	RPMI	NTC2	10	116102
Ala	RPMI	SLC7A1 Cri	8.50245	5		RPMI	Cra SLC38A3	Gln	1.29584	4		NTC1	a	LAT2	-5.4439	2																				levels	RPMI	Cra SLC43A1	Tyr	0.478688	4		Val	Val.288	RPMI	SLC43A1 Cra	10	11935.2
Gly	RPMI	SLC7A1 Cri	1.34343	5		RPMI	Cra SLC38A3	Arg	0.894489	4		NTC2	a	LAT2	-5.65334	2																				levels	RPMI	Cra SLC43A1	His	0.779644	4		Leu	Leu.200	RPMI	SLC43A1 Cra	10	114641
Val	RPMI	SLC7A1 Cri	1.02059	5		RPMI	Cra SLC38A3	Tyr	1.26639	4		LAT1	i	LAT3	-6.84613	2																				levels	RPMI	Cra SLC43A1	Ala	0.639357	5		Ile	Ile.200	RPMI	SLC43A1 Cra	10	92244.3
Leu	RPMI	SLC7A1 Cri	1.09035	5		RPMI	Cra SLC38A3	His	1.69341	4		LAT1	a	LAT3	-7.32309	2																				levels	RPMI	Cra SLC43A1	Gly	0.761713	5		Ser	Ser.390	RPMI	SLC43A1 Cra	10	53458
Ile	RPMI	SLC7A1 Cri	1.09131	5		RPMI	Cra SLC38A3	Ala	1.27218	5		LAT2	a	LAT3	-5.8192	2																				levels	RPMI	Cra SLC43A1	Val	0.578294	5		Thr	Thr.404	RPMI	SLC43A1 Cra	10	29805.7
Ser	RPMI	SLC7A1 Cri	0.740666	5		RPMI	Cra SLC38A3	Gly	0.873971	5		LAT2	i	LAT3	-6.65007	2																				levels	RPMI	Cra SLC43A1	Leu	0.48214	5		Phe	Phe.336	RPMI	SLC43A1 Cra	10	16663.4
Thr	RPMI	SLC7A1 Cri	0.899252	5		RPMI	Cra SLC38A3	Val	1.11901	5		LAT3	i	LAT3	-10.6421	2																				levels	RPMI	Cra SLC43A1	Ile	0.504091	5		Asn	Asn.417	RPMI	SLC43A1 Cra	10	50731.9
Phe	RPMI	SLC7A1 Cri	1.06172	5		RPMI	Cra SLC38A3	Leu	1.31385	5		LAT3	a	LAT3	-2.2146	2																				levels	RPMI	Cra SLC43A1	Ser	0.908714	5		Gln	Gln.431	RPMI	SLC43A1 Cra	10	80652.6
Asp	RPMI	SLC7A1 Cri	0.683537	5		RPMI	Cra SLC38A3	Ile	1.27711	5		LAT4	a	LAT3	-6.9033	2																				levels	RPMI	Cra SLC43A1	Thr	0.837316	5		Val	Val.288	RPMI	NTC1	20	6458.26
Pro	RPMI	SLC7A1 Cri	0.962114	5		RPMI	Cra SLC38A3	Ser	1.07532	5		NTC1	i	LAT3	-5.97161	2																				levels	RPMI	Cra SLC43A1	Phe	0.50177	5		Leu	Leu.200	RPMI	NTC1	20	182286
Glu	RPMI	SLC7A1 Cri	1.14014	5		RPMI	Cra SLC38A3	Thr	1.26177	5		NTC2	i	LAT3	-6.27258	2																				levels	RPMI	Cra SLC43A1	Asp	0.833717	5		Ile	Ile.200	RPMI	NTC1	20	93109.8
Asn	RPMI	SLC7A1 Cri	1.21557	5		RPMI	Cra SLC38A3	Phe	1.38135	5		NTC1	a	LAT3	-5.6313	2																				levels	RPMI	Cra SLC43A1	Pro	0.438465	5		Ser	Ser.390	RPMI	NTC1	20	49969.9
Lys	RPMI	SLC7A1 Cri	0.508282	5		RPMI	Cra SLC38A3	Asp	0.975935	5		NTC2	a	LAT3	-5.50099	2																				levels	RPMI	Cra SLC43A1	Glu	0.923886	5		Thr	Thr.404	RPMI	NTC1	20	26591.7
Gln	RPMI	SLC7A1 Cri	0.995884	5		RPMI	Cra SLC38A3	Pro	0.954564	5		LAT1	i	LAT4	-10.9203	2																				levels	RPMI	Cra SLC43A1	Asn	0.932432	5		Phe	Phe.336	RPMI	NTC1	20	20932.4
Arg	RPMI	SLC7A1 Cri	0.998627	5		RPMI	Cra SLC38A3	Glu	0.993748	5		LAT1	a	LAT4	-10.0231	2																				levels	RPMI	Cra SLC43A1	Lys	1.28943	5		Asn	Asn.417	RPMI	NTC1	20	52038.8
Tyr	RPMI	SLC7A1 Cri	1.06042	5		RPMI	Cra SLC38A3	Asn	1.239	5		LAT2	a	LAT4	-9.28712	2																				levels	RPMI	Cra SLC43A1	Gln	0.939036	5		Gln	Gln.431	RPMI	NTC1	20	96880.9
Ala	RPMI	SLC7A1 Cri	5.87895	6		RPMI	Cra SLC38A3	Lys	0.807634	5		LAT2	i	LAT4	-10.5408	2																				levels	RPMI	Cra SLC43A1	Arg	0.93479	5		Val	Val.288	RPMI	NTC2	20	10085.7
Gly	RPMI	SLC7A1 Cri	1.30444	6		RPMI	Cra SLC38A3	Gln	1.27452	5		LAT3	i	LAT4	-10.9768	2																				levels	RPMI	Cra SLC43A1	Tyr	0.53069	5		Leu	Leu.200	RPMI	NTC2	20	427191
Val	RPMI	SLC7A1 Cri	0.984171	6		RPMI	Cra SLC38A3	Arg	0.974849	5		LAT3	a	LAT4	-9.86523	2																				levels	RPMI	Cra SLC43A1	His	0.705936	5		Ile	Ile.200	RPMI	NTC2	20	180851
Leu	RPMI	SLC7A1 Cri	1.00291	6		RPMI	Cra SLC38A3	Tyr	1.34106	5		LAT4	a	LAT4	-4.085	2																				levels	RPMI	Cra SLC43A1	Ala	0.632366	6		Ser	Ser.390	RPMI	NTC2	20	102381
Ile	RPMI	SLC7A1 Cri	1.01284	6		RPMI	Cra SLC38A3	His	2.42459	5		NTC1	i	LAT4	-10.2417	2																				levels	RPMI	Cra SLC43A1	Gly	0.70153	6		Thr	Thr.404	RPMI	NTC2	20	40802.5
Ser	RPMI	SLC7A1 Cri	0.945108	6		RPMI	Cra SLC38A3	Ala	1.24123	6		NTC2	i	LAT4	-10.5934	2																				levels	RPMI	Cra SLC43A1	Val	0.635648	6		Phe	Phe.336	RPMI	NTC2	20	43268.4
Thr	RPMI	SLC7A1 Cri	0.90031	6		RPMI	Cra SLC38A3	Gly	0.852925	6		NTC1	a	LAT4	-9.98814	2																				levels	RPMI	Cra SLC43A1	Leu	0.5365	6		Asn	Asn.417	RPMI	NTC2	20	87779.1
Phe	RPMI	SLC7A1 Cri	0.990079	6		RPMI	Cra SLC38A3	Val	1.16926	6		NTC2	a	LAT4	-9.33964	2																				levels	RPMI	Cra SLC43A1	Ile	0.561047	6		Gln	Gln.431	RPMI	NTC2	20	161135
Asp	RPMI	SLC7A1 Cri	0.853162	6		RPMI	Cra SLC38A3	Leu	1.3772	6		LAT1	i	LAT1	-7.60046	3																				levels	RPMI	Cra SLC43A1	Ser	0.921149	6		Val	Val.288	RPMI	SLC43A1 Cra	20	17939.3
Pro	RPMI	SLC7A1 Cri	0.859057	6		RPMI	Cra SLC38A3	Ile	1.3332	6		LAT1	a	LAT1	-0.372639	3																				levels	RPMI	Cra SLC43A1	Thr	0.817823	6		Leu	Leu.200	RPMI	SLC43A1 Cra	20	198982
Glu	RPMI	SLC7A1 Cri	1.18854	6		RPMI	Cra SLC38A3	Ser	1.05498	6		LAT2	a	LAT1	-3.45916	3																				levels	RPMI	Cra SLC43A1	Phe	0.525202	6		Ile	Ile.200	RPMI	SLC43A1 Cra	20	158608
Asn	RPMI	SLC7A1 Cri	0.97675	6		RPMI	Cra SLC38A3	Thr	1.2726	6		LAT2	i	LAT1	-4.03943	3																				levels	RPMI	Cra SLC43A1	Asp	0.834104	6		Ser	Ser.390	RPMI	SLC43A1 Cra	20	111300
Lys	RPMI	SLC7A1 Cri	0.57227	6		RPMI	Cra SLC38A3	Phe	1.39472	6		LAT3	i	LAT1	-3.26114	3																				levels	RPMI	Cra SLC43A1	Pro	0.483222	6		Thr	Thr.404	RPMI	SLC43A1 Cra	20	47654.3
Gln	RPMI	SLC7A1 Cri	0.912462	6		RPMI	Cra SLC38A3	Asp	0.906778	6		LAT3	a	LAT1	-3.53412	3																				levels	RPMI	Cra SLC43A1	Glu	0.955294	6		Phe	Phe.336	RPMI	SLC43A1 Cra	20	22750.4
Arg	RPMI	SLC7A1 Cri	0.921564	6		RPMI	Cra SLC38A3	Pro	0.847349	6		LAT4	a	LAT1	-4.02213	3																				levels	RPMI	Cra SLC43A1	Asn	0.833145	6		Asn	Asn.417	RPMI	SLC43A1 Cra	20	82641.4
Tyr	RPMI	SLC7A1 Cri	1.05882	6		RPMI	Cra SLC38A3	Glu	1.00144	6		NTC1	i	LAT1	-3.74871	3																				levels	RPMI	Cra SLC43A1	Lys	0.86226	6		Gln	Gln.431	RPMI	SLC43A1 Cra	20	148239
Ala	RPMI	SLC7A1 Cra	1.66522	1		RPMI	Cra SLC38A3	Asn	1.25522	6		NTC2	i	LAT1	-3.52971	3																				levels	RPMI	Cra SLC43A1	Gln	0.840453	6		Val	Val.288	RPMI	NTC1	30	13885.7
Gly	RPMI	SLC7A1 Cra	1.30788	1		RPMI	Cra SLC38A3	Lys	0.863164	6		NTC1	a	LAT1	-3.56512	3																				levels	RPMI	Cra SLC43A1	Arg	0.778182	6		Leu	Leu.200	RPMI	NTC1	30	656010
Val	RPMI	SLC7A1 Cra	0.971392	1		RPMI	Cra SLC38A3	Gln	1.31616	6		NTC2	a	LAT1	-3.56472	3																				levels	RPMI	Cra SLC43A1	Tyr	0.542322	6		Ile	Ile.200	RPMI	NTC1	30	301232
Leu	RPMI	SLC7A1 Cra	1.03994	1		RPMI	Cra SLC38A3	Arg	0.962323	6		LAT1	i	LAT2	-6.73925	3																				levels	RPMI	Cra SLC43A1	His	0.523937	6		Ser	Ser.390	RPMI	NTC1	30	163582
Ile	RPMI	SLC7A1 Cra	1.08697	1		RPMI	Cra SLC38A3	Tyr	1.38894	6		LAT1	a	LAT2	-5.2325	3																				levels	RPMI	Cra SLC43A1	Ala	0.725379	7		Thr	Thr.404	RPMI	NTC1	30	55810.4
Ser	RPMI	SLC7A1 Cra	0.799653	1		RPMI	Cra SLC38A3	His	2.53173	6		LAT2	a	LAT2	-0.446138	3																				levels	RPMI	Cra SLC43A1	Gly	0.894991	7		Phe	Phe.336	RPMI	NTC1	30	56469
Thr	RPMI	SLC7A1 Cra	0.886362	1		RPMI	Cra SLC38A3	Ala	1.04071	7		LAT2	i	LAT2	-5.80196	3																				levels	RPMI	Cra SLC43A1	Val	0.587188	7		Asn	Asn.417	RPMI	NTC1	30	115677
Phe	RPMI	SLC7A1 Cra	1.05388	1		RPMI	Cra SLC38A3	Gly	0.727936	7		LAT3	i	LAT2	-5.78411	3																				levels	RPMI	Cra SLC43A1	Leu	0.474621	7		Gln	Gln.431	RPMI	NTC1	30	254430
Asp	RPMI	SLC7A1 Cra	0.674616	1		RPMI	Cra SLC38A3	Val	1.15245	7		LAT3	a	LAT2	-5.97678	3																				levels	RPMI	Cra SLC43A1	Ile	0.496173	7		Val	Val.288	RPMI	NTC2	30	12845.7
Pro	RPMI	SLC7A1 Cra	1.22689	1		RPMI	Cra SLC38A3	Leu	1.392	7		LAT4	a	LAT2	-5.28591	3																				levels	RPMI	Cra SLC43A1	Ser	0.856858	7		Leu	Leu.200	RPMI	NTC2	30	578471
Glu	RPMI	SLC7A1 Cra	0.913872	1		RPMI	Cra SLC38A3	Ile	1.38972	7		NTC1	i	LAT2	-6.70646	3																				levels	RPMI	Cra SLC43A1	Thr	0.841552	7		Ile	Ile.200	RPMI	NTC2	30	255896
Asn	RPMI	SLC7A1 Cra	0.682877	1		RPMI	Cra SLC38A3	Ser	1.05404	7		NTC2	i	LAT2	-6.17437	3																				levels	RPMI	Cra SLC43A1	Phe	0.501156	7		Ser	Ser.390	RPMI	NTC2	30	147214
Lys	RPMI	SLC7A1 Cra	1.57531	1		RPMI	Cra SLC38A3	Thr	1.2072	7		NTC1	a	LAT2	-5.22165	3																				levels	RPMI	Cra SLC43A1	Asp	0.77161	7		Thr	Thr.404	RPMI	NTC2	30	50814.3
Gln	RPMI	SLC7A1 Cra	0.943769	1		RPMI	Cra SLC38A3	Phe	1.51615	7		NTC2	a	LAT2	-5.60862	3																				levels	RPMI	Cra SLC43A1	Pro	0.478834	7		Phe	Phe.336	RPMI	NTC2	30	52792.5
Arg	RPMI	SLC7A1 Cra	1.46158	1		RPMI	Cra SLC38A3	Asp	0.934946	7		LAT1	i	LAT3	-7.14799	3																				levels	RPMI	Cra SLC43A1	Glu	0.947609	7		Asn	Asn.417	RPMI	NTC2	30	100854
Tyr	RPMI	SLC7A1 Cra	0.932217	1		RPMI	Cra SLC38A3	Pro	0.789994	7		LAT1	a	LAT3	-7.57719	3																				levels	RPMI	Cra SLC43A1	Asn	0.812691	7		Gln	Gln.431	RPMI	NTC2	30	182823
His	RPMI	SLC7A1 Cra	0.362611	1		RPMI	Cra SLC38A3	Glu	1.0528	7		LAT2	a	LAT3	-5.82894	3																				levels	RPMI	Cra SLC43A1	Lys	0.984067	7		Val	Val.288	RPMI	SLC43A1 Cra	30	22745.6
Ala	RPMI	SLC7A1 Cra	1.79129	2		RPMI	Cra SLC38A3	Asn	1.17258	7		LAT2	i	LAT3	-6.73294	3																				levels	RPMI	Cra SLC43A1	Gln	0.903319	7		Leu	Leu.200	RPMI	SLC43A1 Cra	30	222329
Gly	RPMI	SLC7A1 Cra	1.26777	2		RPMI	Cra SLC38A3	Lys	0.677277	7		LAT3	i	LAT3	-10.0256	3																				levels	RPMI	Cra SLC43A1	Arg	0.954464	7		Ile	Ile.200	RPMI	SLC43A1 Cra	30	179523
Val	RPMI	SLC7A1 Cra	1.02137	2		RPMI	Cra SLC38A3	Gln	1.31482	7		LAT3	a	LAT3	-1.88944	3																				levels	RPMI	Cra SLC43A1	Tyr	0.496485	7		Ser	Ser.390	RPMI	SLC43A1 Cra	30	158312
Leu	RPMI	SLC7A1 Cra	1.07483	2		RPMI	Cra SLC38A3	Arg	1.30808	7		LAT4	a	LAT3	-6.99162	3																				levels	RPMI	Cra SLC43A1	His	0.696852	7		Thr	Thr.404	RPMI	SLC43A1 Cra	30	62695.4
Ile	RPMI	SLC7A1 Cra	1.09671	2		RPMI	Cra SLC38A3	Tyr	1.44254	7		NTC1	i	LAT3	-6.11287	3																				levels	RPMI	Cra SLC43A1	Ala	0.736477	8		Phe	Phe.336	RPMI	SLC43A1 Cra	30	23284.6
Ser	RPMI	SLC7A1 Cra	0.75189	2		RPMI	Cra SLC38A3	His	1.35489	7		NTC2	i	LAT3	-6.17901	3																				levels	RPMI	Cra SLC43A1	Gly	0.912166	8		Asn	Asn.417	RPMI	SLC43A1 Cra	30	142372
Thr	RPMI	SLC7A1 Cra	0.870088	2								NTC1	a	LAT3	-5.52995	3																				levels	RPMI	Cra SLC43A1	Val	0.596311	8		Gln	Gln.431	RPMI	SLC43A1 Cra	30	231052
Phe	RPMI	SLC7A1 Cra	1.00386	2								NTC2	a	LAT3	-5.36639	3																				levels	RPMI	Cra SLC43A1	Leu	0.506192	8		Val	Val.288	RPMI	NTC1	40	14739.2
Asp	RPMI	SLC7A1 Cra	0.609379	2								LAT1	i	LAT4	-10.8187	3																				levels	RPMI	Cra SLC43A1	Ile	0.523692	8		Leu	Leu.200	RPMI	NTC1	40	696980
Pro	RPMI	SLC7A1 Cra	1.2566	2								LAT1	a	LAT4	-10.513	3																				levels	RPMI	Cra SLC43A1	Ser	0.953042	8		Ile	Ile.200	RPMI	NTC1	40	322287
Glu	RPMI	SLC7A1 Cra	0.901247	2								LAT2	a	LAT4	-9.53249	3																				levels	RPMI	Cra SLC43A1	Thr	0.834141	8		Ser	Ser.390	RPMI	NTC1	40	195331
Asn	RPMI	SLC7A1 Cra	0.694697	2								LAT2	i	LAT4	-10.4588	3																				levels	RPMI	Cra SLC43A1	Phe	0.484932	8		Thr	Thr.404	RPMI	NTC1	40	64050.4
Lys	RPMI	SLC7A1 Cra	1.71716	2								LAT3	i	LAT4	-11.1176	3																				levels	RPMI	Cra SLC43A1	Asp	0.888332	8		Phe	Phe.336	RPMI	NTC1	40	60659.2
Gln	RPMI	SLC7A1 Cra	0.992487	2								LAT3	a	LAT4	-9.90686	3																				levels	RPMI	Cra SLC43A1	Pro	0.698169	8		Asn	Asn.417	RPMI	NTC1	40	114922
Arg	RPMI	SLC7A1 Cra	1.8245	2								LAT4	a	LAT4	-4.07249	3																				levels	RPMI	Cra SLC43A1	Glu	0.951661	8		Gln	Gln.431	RPMI	NTC1	40	292129
Tyr	RPMI	SLC7A1 Cra	0.989299	2								NTC1	i	LAT4	-11.2481	3																				levels	RPMI	Cra SLC43A1	Asn	0.864073	8		Val	Val.288	RPMI	NTC2	40	13906.9
His	RPMI	SLC7A1 Cra	0.519098	2								NTC2	i	LAT4	-11.0142	3																				levels	RPMI	Cra SLC43A1	Lys	0.761438	8		Leu	Leu.200	RPMI	NTC2	40	698359
Ala	RPMI	SLC7A1 Cra	1.85119	3								NTC1	a	LAT4	-9.86536	3																				levels	RPMI	Cra SLC43A1	Gln	0.899174	8		Ile	Ile.200	RPMI	NTC2	40	324012
Gly	RPMI	SLC7A1 Cra	1.28918	3								NTC2	a	LAT4	-9.57806	3																				levels	RPMI	Cra SLC43A1	Arg	0.802912	8		Ser	Ser.390	RPMI	NTC2	40	186922
Val	RPMI	SLC7A1 Cra	1.03152	3																																levels	RPMI	Cra SLC43A1	Tyr	0.482649	8		Thr	Thr.404	RPMI	NTC2	40	67881
Leu	RPMI	SLC7A1 Cra	1.10423	3																																levels	RPMI	Cra SLC43A1	His	0.446567	8		Phe	Phe.336	RPMI	NTC2	40	62391.7
Ile	RPMI	SLC7A1 Cra	1.12409	3																																levels	RPMI	Cra SLC43A1	Ala	0.749089	9		Asn	Asn.417	RPMI	NTC2	40	120536
Ser	RPMI	SLC7A1 Cra	0.688751	3																																levels	RPMI	Cra SLC43A1	Gly	0.915493	9		Gln	Gln.431	RPMI	NTC2	40	235379
Thr	RPMI	SLC7A1 Cra	0.861156	3																																levels	RPMI	Cra SLC43A1	Val	0.637175	9		Val	Val.288	RPMI	SLC43A1 Cra	40	24314
Phe	RPMI	SLC7A1 Cra	0.99931	3																																levels	RPMI	Cra SLC43A1	Leu	0.528544	9		Leu	Leu.200	RPMI	SLC43A1 Cra	40	224706
Asp	RPMI	SLC7A1 Cra	0.559664	3																																levels	RPMI	Cra SLC43A1	Ile	0.550699	9		Ile	Ile.200	RPMI	SLC43A1 Cra	40	185022
Pro	RPMI	SLC7A1 Cra	1.27578	3																																levels	RPMI	Cra SLC43A1	Ser	0.9568	9		Ser	Ser.390	RPMI	SLC43A1 Cra	40	177556
Glu	RPMI	SLC7A1 Cra	0.904148	3																																levels	RPMI	Cra SLC43A1	Thr	0.837366	9		Thr	Thr.404	RPMI	SLC43A1 Cra	40	69523
Asn	RPMI	SLC7A1 Cra	0.731606	3																																levels	RPMI	Cra SLC43A1	Phe	0.504429	9		Phe	Phe.336	RPMI	SLC43A1 Cra	40	22919.4
Lys	RPMI	SLC7A1 Cra	1.80982	3																																levels	RPMI	Cra SLC43A1	Asp	0.889149	9		Asn	Asn.417	RPMI	SLC43A1 Cra	40	138111
Gln	RPMI	SLC7A1 Cra	0.988335	3																																levels	RPMI	Cra SLC43A1	Pro	0.683236	9		Gln	Gln.431	RPMI	SLC43A1 Cra	40	251406
Arg	RPMI	SLC7A1 Cra	2.00675	3																																levels	RPMI	Cra SLC43A1	Glu	0.967211	9		Val	Val.288	RPMI	NTC1	100	18958.8
Tyr	RPMI	SLC7A1 Cra	1.02137	3																																levels	RPMI	Cra SLC43A1	Asn	0.864619	9		Leu	Leu.200	RPMI	NTC1	100	866729
His	RPMI	SLC7A1 Cra	0.619376	3																																levels	RPMI	Cra SLC43A1	Lys	0.921232	9		Ile	Ile.200	RPMI	NTC1	100	429275
Ala	RPMI	SLC7A1 Cra	1.71432	4																																levels	RPMI	Cra SLC43A1	Gln	0.900846	9		Ser	Ser.390	RPMI	NTC1	100	277270
Gly	RPMI	SLC7A1 Cra	1.31797	4																																levels	RPMI	Cra SLC43A1	Arg	0.922939	9		Thr	Thr.404	RPMI	NTC1	100	83091.7
Val	RPMI	SLC7A1 Cra	1.07834	4																																levels	RPMI	Cra SLC43A1	Tyr	0.526428	9		Phe	Phe.336	RPMI	NTC1	100	68621.6
Leu	RPMI	SLC7A1 Cra	1.14861	4																																levels	RPMI	Cra SLC43A1	His	0.477291	9		Asn	Asn.417	RPMI	NTC1	100	153632
Ile	RPMI	SLC7A1 Cra	1.14175	4																																levels	RPMI	Cra SLC43A1	Ala	0.705072	10		Gln	Gln.431	RPMI	NTC1	100	319846
Ser	RPMI	SLC7A1 Cra	0.756153	4																																levels	RPMI	Cra SLC43A1	Gly	0.866311	10		Val	Val.288	RPMI	NTC2	100	21980.2
Thr	RPMI	SLC7A1 Cra	0.911987	4																																levels	RPMI	Cra SLC43A1	Val	0.583219	10		Leu	Leu.200	RPMI	NTC2	100	866031
Phe	RPMI	SLC7A1 Cra	1.02244	4																																levels	RPMI	Cra SLC43A1	Leu	0.486154	10		Ile	Ile.200	RPMI	NTC2	100	491580
Asp	RPMI	SLC7A1 Cra	0.590181	4																																levels	RPMI	Cra SLC43A1	Ile	0.506686	10		Ser	Ser.390	RPMI	NTC2	100	292613
Pro	RPMI	SLC7A1 Cra	1.29539	4																																levels	RPMI	Cra SLC43A1	Ser	0.876312	10		Thr	Thr.404	RPMI	NTC2	100	101332
Glu	RPMI	SLC7A1 Cra	0.863425	4																																levels	RPMI	Cra SLC43A1	Thr	0.774474	10		Phe	Phe.336	RPMI	NTC2	100	68148.4
Asn	RPMI	SLC7A1 Cra	0.782508	4																																levels	RPMI	Cra SLC43A1	Phe	0.465153	10		Asn	Asn.417	RPMI	NTC2	100	171543
Lys	RPMI	SLC7A1 Cra	1.96203	4																																levels	RPMI	Cra SLC43A1	Asp	0.837828	10		Gln	Gln.431	RPMI	NTC2	100	362956
Gln	RPMI	SLC7A1 Cra	0.992894	4																																levels	RPMI	Cra SLC43A1	Pro	0.601292	10		Val	Val.288	RPMI	SLC43A1 Cra	100	27260.9
Arg	RPMI	SLC7A1 Cra	2.06879	4																																levels	RPMI	Cra SLC43A1	Glu	0.945845	10		Leu	Leu.200	RPMI	SLC43A1 Cra	100	235002
Tyr	RPMI	SLC7A1 Cra	1.06692	4																																levels	RPMI	Cra SLC43A1	Asn	0.812956	10		Ile	Ile.200	RPMI	SLC43A1 Cra	100	197933
His	RPMI	SLC7A1 Cra	0.806626	4																																levels	RPMI	Cra SLC43A1	Lys	0.71376	10		Ser	Ser.390	RPMI	SLC43A1 Cra	100	278991
Ala	RPMI	SLC7A1 Cra	1.64809	5																																levels	RPMI	Cra SLC43A1	Gln	0.849692	10		Thr	Thr.404	RPMI	SLC43A1 Cra	100	99729.2
Gly	RPMI	SLC7A1 Cra	1.32428	5																																levels	RPMI	Cra SLC43A1	Arg	0.771821	10		Phe	Phe.336	RPMI	SLC43A1 Cra	100	23833
Val	RPMI	SLC7A1 Cra	1.01408	5																																levels	RPMI	Cra SLC43A1	Tyr	0.466505	10		Asn	Asn.417	RPMI	SLC43A1 Cra	100	171409
Leu	RPMI	SLC7A1 Cra	1.10874	5																																levels	RPMI	Cra SLC43A1	His	0.398231	10		Gln	Gln.431	RPMI	SLC43A1 Cra	100	345166
Ile	RPMI	SLC7A1 Cra	1.06787	5																																levels	RPMI	Cri SLC43A1	Ala	1.91287	1
Ser	RPMI	SLC7A1 Cra	0.788905	5																																levels	RPMI	Cri SLC43A1	Gly	1.13117	1
Thr	RPMI	SLC7A1 Cra	0.896185	5																																levels	RPMI	Cri SLC43A1	Val	1.19332	1
Phe	RPMI	SLC7A1 Cra	0.938654	5																																levels	RPMI	Cri SLC43A1	Leu	1.28946	1
Asp	RPMI	SLC7A1 Cra	0.576222	5																																levels	RPMI	Cri SLC43A1	Ile	1.32255	1
Pro	RPMI	SLC7A1 Cra	1.30941	5																																levels	RPMI	Cri SLC43A1	Ser	0.825441	1
Glu	RPMI	SLC7A1 Cra	0.868978	5																																levels	RPMI	Cri SLC43A1	Thr	1.07917	1
Asn	RPMI	SLC7A1 Cra	0.786211	5																																levels	RPMI	Cri SLC43A1	Phe	1.31247	1
Lys	RPMI	SLC7A1 Cra	1.95623	5																																levels	RPMI	Cri SLC43A1	Asp	1.0529	1
Gln	RPMI	SLC7A1 Cra	1.00567	5																																levels	RPMI	Cri SLC43A1	Pro	1.0616	1
Arg	RPMI	SLC7A1 Cra	2.04737	5																																levels	RPMI	Cri SLC43A1	Glu	1.02611	1
Tyr	RPMI	SLC7A1 Cra	0.973545	5																																levels	RPMI	Cri SLC43A1	Asn	1.12529	1
His	RPMI	SLC7A1 Cra	0.760251	5																																levels	RPMI	Cri SLC43A1	Lys	0.986373	1
Ala	RPMI	SLC7A1 Cra	1.23666	6																																levels	RPMI	Cri SLC43A1	Gln	1.05999	1
Gly	RPMI	SLC7A1 Cra	1.24486	6																																levels	RPMI	Cri SLC43A1	Arg	1.14685	1
Val	RPMI	SLC7A1 Cra	0.934618	6																																levels	RPMI	Cri SLC43A1	Tyr	1.2166	1
Leu	RPMI	SLC7A1 Cra	1.02733	6																																levels	RPMI	Cri SLC43A1	Ala	2.00347	2
Ile	RPMI	SLC7A1 Cra	0.947166	6																																levels	RPMI	Cri SLC43A1	Gly	1.07682	2
Ser	RPMI	SLC7A1 Cra	0.85479	6																																levels	RPMI	Cri SLC43A1	Val	1.15338	2
Thr	RPMI	SLC7A1 Cra	0.856219	6																																levels	RPMI	Cri SLC43A1	Leu	1.31711	2
Phe	RPMI	SLC7A1 Cra	0.82302	6																																levels	RPMI	Cri SLC43A1	Ile	1.37833	2
Asp	RPMI	SLC7A1 Cra	0.654416	6																																levels	RPMI	Cri SLC43A1	Ser	0.577591	2
Pro	RPMI	SLC7A1 Cra	1.27643	6																																levels	RPMI	Cri SLC43A1	Thr	1.07282	2
Glu	RPMI	SLC7A1 Cra	0.875524	6																																levels	RPMI	Cri SLC43A1	Phe	1.36407	2
Asn	RPMI	SLC7A1 Cra	0.784909	6																																levels	RPMI	Cri SLC43A1	Asp	0.880024	2
Lys	RPMI	SLC7A1 Cra	1.80095	6																																levels	RPMI	Cri SLC43A1	Pro	1.16688	2
Gln	RPMI	SLC7A1 Cra	1.03446	6																																levels	RPMI	Cri SLC43A1	Glu	1.01183	2
Arg	RPMI	SLC7A1 Cra	1.86304	6																																levels	RPMI	Cri SLC43A1	Asn	1.30759	2
Tyr	RPMI	SLC7A1 Cra	0.903228	6																																levels	RPMI	Cri SLC43A1	Lys	0.803651	2
His	RPMI	SLC7A1 Cra	0.588187	6																																levels	RPMI	Cri SLC43A1	Gln	1.19177	2
Ala	RPMI	SLC7A1 Cra	0.932766	7																																levels	RPMI	Cri SLC43A1	Arg	1.14437	2
Gly	RPMI	SLC7A1 Cra	1.19214	7																																levels	RPMI	Cri SLC43A1	Tyr	1.24734	2
Val	RPMI	SLC7A1 Cra	0.935424	7																																levels	RPMI	Cri SLC43A1	Ala	2.07451	3
Leu	RPMI	SLC7A1 Cra	1.03042	7																																levels	RPMI	Cri SLC43A1	Gly	1.0305	3
Ile	RPMI	SLC7A1 Cra	0.933787	7																																levels	RPMI	Cri SLC43A1	Val	1.07378	3
Ser	RPMI	SLC7A1 Cra	0.911478	7																																levels	RPMI	Cri SLC43A1	Leu	1.24411	3
Thr	RPMI	SLC7A1 Cra	0.84981	7																																levels	RPMI	Cri SLC43A1	Ile	1.27395	3
Phe	RPMI	SLC7A1 Cra	0.801803	7																																levels	RPMI	Cri SLC43A1	Ser	0.715383	3
Asp	RPMI	SLC7A1 Cra	0.700286	7																																levels	RPMI	Cri SLC43A1	Thr	1.02578	3
Pro	RPMI	SLC7A1 Cra	1.22869	7																																levels	RPMI	Cri SLC43A1	Phe	1.25437	3
Glu	RPMI	SLC7A1 Cra	0.886373	7																																levels	RPMI	Cri SLC43A1	Asp	1.07887	3
Asn	RPMI	SLC7A1 Cra	0.767123	7																																levels	RPMI	Cri SLC43A1	Pro	0.808831	3
Lys	RPMI	SLC7A1 Cra	1.82913	7																																levels	RPMI	Cri SLC43A1	Glu	1.05326	3
Gln	RPMI	SLC7A1 Cra	1.01095	7																																levels	RPMI	Cri SLC43A1	Asn	1.26284	3
Arg	RPMI	SLC7A1 Cra	1.85401	7																																levels	RPMI	Cri SLC43A1	Lys	0.778266	3
Tyr	RPMI	SLC7A1 Cra	0.844143	7																																levels	RPMI	Cri SLC43A1	Gln	1.15999	3
His	RPMI	SLC7A1 Cra	0.521911	7																																levels	RPMI	Cri SLC43A1	Arg	1.04148	3
Ala	RPMI	SLC7A1 Cra	0.86996	8																																levels	RPMI	Cri SLC43A1	Tyr	1.22007	3
Gly	RPMI	SLC7A1 Cra	1.15014	8																																levels	RPMI	Cri SLC43A1	Ala	2.28409	4
Val	RPMI	SLC7A1 Cra	0.945188	8																																levels	RPMI	Cri SLC43A1	Gly	1.19709	4
Leu	RPMI	SLC7A1 Cra	1.05236	8																																levels	RPMI	Cri SLC43A1	Val	1.16933	4
Ile	RPMI	SLC7A1 Cra	0.964215	8																																levels	RPMI	Cri SLC43A1	Leu	1.32085	4
Ser	RPMI	SLC7A1 Cra	0.910009	8																																levels	RPMI	Cri SLC43A1	Ile	1.35008	4
Thr	RPMI	SLC7A1 Cra	0.802663	8																																levels	RPMI	Cri SLC43A1	Ser	0.803905	4
Phe	RPMI	SLC7A1 Cra	0.780895	8																																levels	RPMI	Cri SLC43A1	Thr	1.09457	4
Asp	RPMI	SLC7A1 Cra	0.706827	8																																levels	RPMI	Cri SLC43A1	Phe	1.33148	4
Pro	RPMI	SLC7A1 Cra	1.25642	8																																levels	RPMI	Cri SLC43A1	Asp	1.01287	4
Glu	RPMI	SLC7A1 Cra	0.940867	8																																levels	RPMI	Cri SLC43A1	Pro	1.00765	4
Asn	RPMI	SLC7A1 Cra	0.738937	8																																levels	RPMI	Cri SLC43A1	Glu	0.998125	4
Lys	RPMI	SLC7A1 Cra	1.98753	8																																levels	RPMI	Cri SLC43A1	Asn	1.20336	4
Gln	RPMI	SLC7A1 Cra	0.880229	8																																levels	RPMI	Cri SLC43A1	Lys	1.01273	4
Arg	RPMI	SLC7A1 Cra	1.88803	8																																levels	RPMI	Cri SLC43A1	Gln	1.12308	4
Tyr	RPMI	SLC7A1 Cra	0.77901	8																																levels	RPMI	Cri SLC43A1	Arg	1.18626	4
His	RPMI	SLC7A1 Cra	0.526101	8																																levels	RPMI	Cri SLC43A1	Tyr	1.17945	4
Ala	RPMI	SLC7A7 Cra	1.31846	1																																levels	RPMI	Cri SLC43A1	Ala	2.26295	5
Gly	RPMI	SLC7A7 Cra	1.5391	1																																levels	RPMI	Cri SLC43A1	Gly	1.22014	5
Val	RPMI	SLC7A7 Cra	1.63858	1																																levels	RPMI	Cri SLC43A1	Val	1.16302	5
Leu	RPMI	SLC7A7 Cra	1.89273	1																																levels	RPMI	Cri SLC43A1	Leu	1.31404	5
Ile	RPMI	SLC7A7 Cra	1.8043	1																																levels	RPMI	Cri SLC43A1	Ile	1.35711	5
Ser	RPMI	SLC7A7 Cra	0.857835	1																																levels	RPMI	Cri SLC43A1	Ser	0.731629	5
Thr	RPMI	SLC7A7 Cra	0.869608	1																																levels	RPMI	Cri SLC43A1	Thr	1.05794	5
Phe	RPMI	SLC7A7 Cra	1.80954	1																																levels	RPMI	Cri SLC43A1	Phe	1.31161	5
Asp	RPMI	SLC7A7 Cra	0.934775	1																																levels	RPMI	Cri SLC43A1	Asp	0.933089	5
Pro	RPMI	SLC7A7 Cra	1.29145	1																																levels	RPMI	Cri SLC43A1	Pro	1.0341	5
Glu	RPMI	SLC7A7 Cra	1.01237	1																																levels	RPMI	Cri SLC43A1	Glu	1.0278	5
Asn	RPMI	SLC7A7 Cra	0.757258	1																																levels	RPMI	Cri SLC43A1	Asn	1.23617	5
Lys	RPMI	SLC7A7 Cra	1.067	1																																levels	RPMI	Cri SLC43A1	Lys	1.01535	5
Gln	RPMI	SLC7A7 Cra	0.875598	1																																levels	RPMI	Cri SLC43A1	Gln	1.09667	5
Arg	RPMI	SLC7A7 Cra	1.05807	1																																levels	RPMI	Cri SLC43A1	Arg	1.19581	5
Tyr	RPMI	SLC7A7 Cra	1.64099	1																																levels	RPMI	Cri SLC43A1	Tyr	1.18792	5
His	RPMI	SLC7A7 Cra	1.26271	1																																levels	RPMI	Cri SLC43A1	Ala	1.83366	6
Ala	RPMI	SLC7A7 Cra	1.49088	2																																levels	RPMI	Cri SLC43A1	Gly	1.11053	6
Gly	RPMI	SLC7A7 Cra	0.94982	2																																levels	RPMI	Cri SLC43A1	Val	1.10959	6
Val	RPMI	SLC7A7 Cra	1.624	2																																levels	RPMI	Cri SLC43A1	Leu	1.23509	6
Leu	RPMI	SLC7A7 Cra	1.94584	2																																levels	RPMI	Cri SLC43A1	Ile	1.26466	6
Ile	RPMI	SLC7A7 Cra	1.82453	2																																levels	RPMI	Cri SLC43A1	Ser	0.898445	6
Ser	RPMI	SLC7A7 Cra	0.742389	2																																levels	RPMI	Cri SLC43A1	Thr	1.01942	6
Thr	RPMI	SLC7A7 Cra	0.913267	2																																levels	RPMI	Cri SLC43A1	Phe	1.20813	6
Phe	RPMI	SLC7A7 Cra	1.75093	2																																levels	RPMI	Cri SLC43A1	Asp	1.04082	6
Asp	RPMI	SLC7A7 Cra	0.774907	2																																levels	RPMI	Cri SLC43A1	Pro	0.973569	6
Pro	RPMI	SLC7A7 Cra	1.39117	2																																levels	RPMI	Cri SLC43A1	Glu	1.04394	6
Glu	RPMI	SLC7A7 Cra	1.05993	2																																levels	RPMI	Cri SLC43A1	Asn	1.09411	6
Asn	RPMI	SLC7A7 Cra	0.764869	2																																levels	RPMI	Cri SLC43A1	Lys	0.904846	6
Lys	RPMI	SLC7A7 Cra	0.48179	2																																levels	RPMI	Cri SLC43A1	Gln	1.13884	6
Gln	RPMI	SLC7A7 Cra	0.994498	2																																levels	RPMI	Cri SLC43A1	Arg	1.06107	6
Arg	RPMI	SLC7A7 Cra	0.755667	2																																levels	RPMI	Cri SLC43A1	Tyr	1.15844	6
Tyr	RPMI	SLC7A7 Cra	1.6431	2																																levels	RPMI	Cra SLC43A2	Ala	0.833204	1
His	RPMI	SLC7A7 Cra	0.627298	2																																levels	RPMI	Cra SLC43A2	Gly	0.852092	1
Ala	RPMI	SLC7A7 Cra	1.66649	3																																levels	RPMI	Cra SLC43A2	Val	0.558344	1
Gly	RPMI	SLC7A7 Cra	1.42104	3																																levels	RPMI	Cra SLC43A2	Leu	0.445661	1
Val	RPMI	SLC7A7 Cra	1.59199	3																																levels	RPMI	Cra SLC43A2	Ile	0.504613	1
Leu	RPMI	SLC7A7 Cra	1.91014	3																																levels	RPMI	Cra SLC43A2	Ser	0.894945	1
Ile	RPMI	SLC7A7 Cra	1.77748	3																																levels	RPMI	Cra SLC43A2	Thr	0.785415	1
Ser	RPMI	SLC7A7 Cra	0.753438	3																																levels	RPMI	Cra SLC43A2	Phe	0.457635	1
Thr	RPMI	SLC7A7 Cra	0.88947	3																																levels	RPMI	Cra SLC43A2	Asp	0.778233	1
Phe	RPMI	SLC7A7 Cra	1.68097	3																																levels	RPMI	Cra SLC43A2	Pro	0.188386	1
Asp	RPMI	SLC7A7 Cra	0.774528	3																																levels	RPMI	Cra SLC43A2	Glu	0.842374	1
Pro	RPMI	SLC7A7 Cra	1.30937	3																																levels	RPMI	Cra SLC43A2	Asn	1.58456	1
Glu	RPMI	SLC7A7 Cra	0.992091	3																																levels	RPMI	Cra SLC43A2	Lys	0.790779	1
Asn	RPMI	SLC7A7 Cra	0.82421	3																																levels	RPMI	Cra SLC43A2	Gln	1.36666	1
Lys	RPMI	SLC7A7 Cra	0.969885	3																																levels	RPMI	Cra SLC43A2	Arg	1.18759	1
Gln	RPMI	SLC7A7 Cra	1.0134	3																																levels	RPMI	Cra SLC43A2	Tyr	0.404573	1
Arg	RPMI	SLC7A7 Cra	1.06177	3																																levels	RPMI	Cra SLC43A2	His	0.570285	1
Tyr	RPMI	SLC7A7 Cra	1.648	3																																levels	RPMI	Cra SLC43A2	Ala	1.09729	2
His	RPMI	SLC7A7 Cra	1.09897	3																																levels	RPMI	Cra SLC43A2	Gly	0.817799	2
Ala	RPMI	SLC7A7 Cra	1.57297	4																																levels	RPMI	Cra SLC43A2	Val	0.509773	2
Gly	RPMI	SLC7A7 Cra	1.38226	4																																levels	RPMI	Cra SLC43A2	Leu	0.390925	2
Val	RPMI	SLC7A7 Cra	1.49755	4																																levels	RPMI	Cra SLC43A2	Ile	0.427906	2
Leu	RPMI	SLC7A7 Cra	1.84026	4																																levels	RPMI	Cra SLC43A2	Ser	0.832628	2
Ile	RPMI	SLC7A7 Cra	1.66327	4																																levels	RPMI	Cra SLC43A2	Thr	0.745304	2
Ser	RPMI	SLC7A7 Cra	0.76297	4																																levels	RPMI	Cra SLC43A2	Phe	0.361233	2
Thr	RPMI	SLC7A7 Cra	0.861845	4																																levels	RPMI	Cra SLC43A2	Asp	0.7506	2
Phe	RPMI	SLC7A7 Cra	1.54855	4																																levels	RPMI	Cra SLC43A2	Pro	0.239218	2
Asp	RPMI	SLC7A7 Cra	0.792837	4																																levels	RPMI	Cra SLC43A2	Glu	0.849897	2
Pro	RPMI	SLC7A7 Cra	1.48323	4																																levels	RPMI	Cra SLC43A2	Asn	1.8551	2
Glu	RPMI	SLC7A7 Cra	0.993442	4																																levels	RPMI	Cra SLC43A2	Lys	0.668176	2
Asn	RPMI	SLC7A7 Cra	0.825576	4																																levels	RPMI	Cra SLC43A2	Gln	1.33774	2
Lys	RPMI	SLC7A7 Cra	0.865654	4																																levels	RPMI	Cra SLC43A2	Arg	1.09345	2
Gln	RPMI	SLC7A7 Cra	1.00814	4																																levels	RPMI	Cra SLC43A2	Tyr	0.394141	2
Arg	RPMI	SLC7A7 Cra	0.965339	4																																levels	RPMI	Cra SLC43A2	His	0.525885	2
Tyr	RPMI	SLC7A7 Cra	1.54352	4																																levels	RPMI	Cra SLC43A2	Ala	1.01315	3
His	RPMI	SLC7A7 Cra	1.21745	4																																levels	RPMI	Cra SLC43A2	Gly	0.798581	3
Ala	RPMI	SLC7A7 Cra	1.43519	5																																levels	RPMI	Cra SLC43A2	Val	0.498812	3
Gly	RPMI	SLC7A7 Cra	1.44855	5																																levels	RPMI	Cra SLC43A2	Leu	0.392958	3
Val	RPMI	SLC7A7 Cra	1.57022	5																																levels	RPMI	Cra SLC43A2	Ile	0.414815	3
Leu	RPMI	SLC7A7 Cra	1.97526	5																																levels	RPMI	Cra SLC43A2	Ser	0.862712	3
Ile	RPMI	SLC7A7 Cra	1.74057	5																																levels	RPMI	Cra SLC43A2	Thr	0.79987	3
Ser	RPMI	SLC7A7 Cra	0.820098	5																																levels	RPMI	Cra SLC43A2	Phe	0.357942	3
Thr	RPMI	SLC7A7 Cra	0.883751	5																																levels	RPMI	Cra SLC43A2	Asp	0.76238	3
Phe	RPMI	SLC7A7 Cra	1.57729	5																																levels	RPMI	Cra SLC43A2	Pro	0.239632	3
Asp	RPMI	SLC7A7 Cra	0.815437	5																																levels	RPMI	Cra SLC43A2	Glu	0.857632	3
Pro	RPMI	SLC7A7 Cra	1.30557	5																																levels	RPMI	Cra SLC43A2	Asn	1.66065	3
Glu	RPMI	SLC7A7 Cra	0.989719	5																																levels	RPMI	Cra SLC43A2	Lys	0.644521	3
Asn	RPMI	SLC7A7 Cra	0.826843	5																																levels	RPMI	Cra SLC43A2	Gln	1.39606	3
Lys	RPMI	SLC7A7 Cra	0.873554	5																																levels	RPMI	Cra SLC43A2	Arg	1.02427	3
Gln	RPMI	SLC7A7 Cra	0.984401	5																																levels	RPMI	Cra SLC43A2	Tyr	0.395824	3
Arg	RPMI	SLC7A7 Cra	0.946681	5																																levels	RPMI	Cra SLC43A2	His	0.534507	3
Tyr	RPMI	SLC7A7 Cra	1.57111	5																																levels	RPMI	Cra SLC43A2	Ala	0.885515	4
His	RPMI	SLC7A7 Cra	1.26485	5																																levels	RPMI	Cra SLC43A2	Gly	0.776725	4
Ala	RPMI	SLC7A7 Cra	1.14581	6																																levels	RPMI	Cra SLC43A2	Val	0.51458	4
Gly	RPMI	SLC7A7 Cra	1.42104	6																																levels	RPMI	Cra SLC43A2	Leu	0.415292	4
Val	RPMI	SLC7A7 Cra	1.5022	6																																levels	RPMI	Cra SLC43A2	Ile	0.425135	4
Leu	RPMI	SLC7A7 Cra	1.93362	6																																levels	RPMI	Cra SLC43A2	Ser	0.87575	4
Ile	RPMI	SLC7A7 Cra	1.62099	6																																levels	RPMI	Cra SLC43A2	Thr	0.758516	4
Ser	RPMI	SLC7A7 Cra	0.862205	6																																levels	RPMI	Cra SLC43A2	Phe	0.365049	4
Thr	RPMI	SLC7A7 Cra	0.842224	6																																levels	RPMI	Cra SLC43A2	Asp	0.779902	4
Phe	RPMI	SLC7A7 Cra	1.45166	6																																levels	RPMI	Cra SLC43A2	Pro	0.219409	4
Asp	RPMI	SLC7A7 Cra	0.824694	6																																levels	RPMI	Cra SLC43A2	Glu	0.881408	4
Pro	RPMI	SLC7A7 Cra	1.28959	6																																levels	RPMI	Cra SLC43A2	Asn	1.58959	4
Glu	RPMI	SLC7A7 Cra	1.01803	6																																levels	RPMI	Cra SLC43A2	Lys	0.713441	4
Asn	RPMI	SLC7A7 Cra	0.793592	6																																levels	RPMI	Cra SLC43A2	Gln	1.31658	4
Lys	RPMI	SLC7A7 Cra	0.769296	6																																levels	RPMI	Cra SLC43A2	Arg	1.11824	4
Gln	RPMI	SLC7A7 Cra	0.981957	6																																levels	RPMI	Cra SLC43A2	Tyr	0.401679	4
Arg	RPMI	SLC7A7 Cra	0.758849	6																																levels	RPMI	Cra SLC43A2	His	0.446334	4
Tyr	RPMI	SLC7A7 Cra	1.45311	6																																levels	RPMI	Cra SLC43A2	Ala	0.859394	5
His	RPMI	SLC7A7 Cra	1.1208	6																																levels	RPMI	Cra SLC43A2	Gly	0.77604	5
Ala	RPMI	SLC7A7 Cra	0.763986	7																																levels	RPMI	Cra SLC43A2	Val	0.504185	5
Gly	RPMI	SLC7A7 Cra	1.42186	7																																levels	RPMI	Cra SLC43A2	Leu	0.401474	5
Val	RPMI	SLC7A7 Cra	1.41858	7																																levels	RPMI	Cra SLC43A2	Ile	0.405767	5
Leu	RPMI	SLC7A7 Cra	1.80429	7																																levels	RPMI	Cra SLC43A2	Ser	0.874516	5
Ile	RPMI	SLC7A7 Cra	1.50874	7																																levels	RPMI	Cra SLC43A2	Thr	0.762148	5
Ser	RPMI	SLC7A7 Cra	0.925171	7																																levels	RPMI	Cra SLC43A2	Phe	0.348012	5
Thr	RPMI	SLC7A7 Cra	0.792113	7																																levels	RPMI	Cra SLC43A2	Asp	0.744756	5
Phe	RPMI	SLC7A7 Cra	1.28099	7																																levels	RPMI	Cra SLC43A2	Pro	0.190256	5
Asp	RPMI	SLC7A7 Cra	0.889139	7																																levels	RPMI	Cra SLC43A2	Glu	0.879272	5
Pro	RPMI	SLC7A7 Cra	1.71361	7																																levels	RPMI	Cra SLC43A2	Asn	1.70552	5
Glu	RPMI	SLC7A7 Cra	1.0193	7																																levels	RPMI	Cra SLC43A2	Lys	0.620291	5
Asn	RPMI	SLC7A7 Cra	0.743964	7																																levels	RPMI	Cra SLC43A2	Gln	1.35463	5
Lys	RPMI	SLC7A7 Cra	0.742636	7																																levels	RPMI	Cra SLC43A2	Arg	1.002	5
Gln	RPMI	SLC7A7 Cra	0.878188	7																																levels	RPMI	Cra SLC43A2	Tyr	0.3863	5
Arg	RPMI	SLC7A7 Cra	0.697119	7																																levels	RPMI	Cra SLC43A2	His	0.421401	5
Tyr	RPMI	SLC7A7 Cra	1.24883	7																																levels	RPMI	Cra SLC43A2	Ala	0.798576	6
His	RPMI	SLC7A7 Cra	1.0215	7																																levels	RPMI	Cra SLC43A2	Gly	0.801324	6
Ala	RPMI	SLC7A7 Cra	0.780776	8																																levels	RPMI	Cra SLC43A2	Val	0.567312	6
Gly	RPMI	SLC7A7 Cra	1.21421	8																																levels	RPMI	Cra SLC43A2	Leu	0.454916	6
Val	RPMI	SLC7A7 Cra	1.51062	8																																levels	RPMI	Cra SLC43A2	Ile	0.448536	6
Leu	RPMI	SLC7A7 Cra	1.8804	8																																levels	RPMI	Cra SLC43A2	Ser	0.894463	6
Ile	RPMI	SLC7A7 Cra	1.58328	8																																levels	RPMI	Cra SLC43A2	Thr	0.794885	6
Ser	RPMI	SLC7A7 Cra	0.935094	8																																levels	RPMI	Cra SLC43A2	Phe	0.388605	6
Thr	RPMI	SLC7A7 Cra	0.806552	8																																levels	RPMI	Cra SLC43A2	Asp	0.721835	6
Phe	RPMI	SLC7A7 Cra	1.40239	8																																levels	RPMI	Cra SLC43A2	Pro	0.206255	6
Asp	RPMI	SLC7A7 Cra	0.9879	8																																levels	RPMI	Cra SLC43A2	Glu	0.86117	6
Pro	RPMI	SLC7A7 Cra	1.27098	8																																levels	RPMI	Cra SLC43A2	Asn	1.61312	6
Glu	RPMI	SLC7A7 Cra	1.0959	8																																levels	RPMI	Cra SLC43A2	Lys	0.695893	6
Asn	RPMI	SLC7A7 Cra	0.786647	8																																levels	RPMI	Cra SLC43A2	Gln	1.39928	6
Lys	RPMI	SLC7A7 Cra	0.71021	8																																levels	RPMI	Cra SLC43A2	Arg	1.0871	6
Gln	RPMI	SLC7A7 Cra	0.794463	8																																levels	RPMI	Cra SLC43A2	Tyr	0.423259	6
Arg	RPMI	SLC7A7 Cra	0.662155	8																																levels	RPMI	Cra SLC43A2	His	0.512303	6
Tyr	RPMI	SLC7A7 Cra	1.36942	8																																levels	RPMI	Cra SLC43A2	Ala	0.507292	7
His	RPMI	SLC7A7 Cra	0.880801	8																																levels	RPMI	Cra SLC43A2	Gly	0.783052	7
																																				levels	RPMI	Cra SLC43A2	Val	0.579218	7
																																				levels	RPMI	Cra SLC43A2	Leu	0.451274	7
																																				levels	RPMI	Cra SLC43A2	Ile	0.452602	7
																																				levels	RPMI	Cra SLC43A2	Ser	0.950068	7
																																				levels	RPMI	Cra SLC43A2	Thr	0.773787	7
																																				levels	RPMI	Cra SLC43A2	Phe	0.381676	7
																																				levels	RPMI	Cra SLC43A2	Asp	0.780897	7
																																				levels	RPMI	Cra SLC43A2	Pro	0.287369	7
																																				levels	RPMI	Cra SLC43A2	Glu	0.853463	7
																																				levels	RPMI	Cra SLC43A2	Asn	1.5459	7
																																				levels	RPMI	Cra SLC43A2	Lys	0.769103	7
																																				levels	RPMI	Cra SLC43A2	Gln	1.36297	7
																																				levels	RPMI	Cra SLC43A2	Arg	1.10205	7
																																				levels	RPMI	Cra SLC43A2	Tyr	0.430323	7
																																				levels	RPMI	Cra SLC43A2	His	0.449669	7
																																				levels	RPMI	Cra SLC43A2	Ala	0.538255	8
																																				levels	RPMI	Cra SLC43A2	Gly	0.680162	8
																																				levels	RPMI	Cra SLC43A2	Val	0.6438	8
																																				levels	RPMI	Cra SLC43A2	Leu	0.505385	8
																																				levels	RPMI	Cra SLC43A2	Ile	0.502705	8
																																				levels	RPMI	Cra SLC43A2	Ser	1.02256	8
																																				levels	RPMI	Cra SLC43A2	Thr	0.816671	8
																																				levels	RPMI	Cra SLC43A2	Phe	0.419492	8
																																				levels	RPMI	Cra SLC43A2	Asp	0.914209	8
																																				levels	RPMI	Cra SLC43A2	Pro	0.213677	8
																																				levels	RPMI	Cra SLC43A2	Glu	0.850773	8
																																				levels	RPMI	Cra SLC43A2	Asn	1.46415	8
																																				levels	RPMI	Cra SLC43A2	Lys	0.866708	8
																																				levels	RPMI	Cra SLC43A2	Gln	1.25282	8
																																				levels	RPMI	Cra SLC43A2	Arg	1.19616	8
																																				levels	RPMI	Cra SLC43A2	Tyr	0.462136	8
																																				levels	RPMI	Cra SLC43A2	His	0.463488	8
