# Supplementary material for: A CRISPRi/a screening platform to study cellular nutrient transport in diverse microenvironments
Source: Nat Cell Biol. 2024 Apr 11;26(5):825–38. doi: 10.1038/s41556-024-01402-1 (PMC11098743; doi:10.1038/s41556-024-01402-1)
Supplement: Supplementary file 20 — Numerical source data. [file 41556_2024_1402_MOESM20_ESM.xlsx]

## Sheet: EXTDATA_Fig6
Panel A								Panel B						Panel C							Panel D						Panel E
Cell_line	Cell_line_type	CRISPR	sgRNA	qPCR target gene	Delta_CT	Replicate		Cell_line	Biological_replicate	Replicate	Condition	Proliferation		Cell_line	CRISPR	sgRNA	qPCR target gene	Delta_CT	Replicate		Sample	Cell_line	Condition	YFP_over_mcherry (average ratio of 20k cells)	Replicate		Cell_line	Cell_line_type	Medium	CRISPR	sgRNA	qPCR target gene	Delta_CT	Replicate
K562	test	a	SLC1A2	SLC1A2	-7.60891	1		NTC	A	1	+ Gln	1.15604		K562	a	NTC 1	SLC6A4	-13.3654	1		NTC +Cys -RSL3 -serotonin	NTC	Cys	0.375588	1		K562	control	+Cys	a	NTC	SLC6A4	-17.2159	1
K562	test	a	SLC1A2	SLC1A2	-7.71166	2		SLC1A2_OE	A	1	+ Gln	1.08602		K562	a	NTC 2	SLC6A4	-17.3921	1		NTC -Cys +RSL3 -serotonin	NTC	RSL3	1.85893	1		K562	control	+Cys	a	NTC	SLC6A4	-18.2054	2
K562	test	a	SLC1A2	SLC1A2	-7.67599	3		NTC	A	1	lowGln	0.837709		K562	a	SLC6A4 #1	SLC6A4	-4.4211	1		NTC -Cys +RSL3 +serotonin1uM	NTC	RSL3+serotonin1uM	1.8149	1		K562	control	+Cys	a	NTC	SLC6A4	-17.3681	3
K562	test	a	SLC1A2	SLC39A13	-13.555	1		SLC1A2_OE	A	1	lowGln	0.951843		K562	a	SLC6A4 #2	SLC6A4	-5.75572	1		NTC -Cys -RSL3 +serotonin10uM	NTC	RSL3+serotonin10uM	0.769695	1		K562	test	+Cys	a	SLC6A4	SLC6A4	-5.07625	1
K562	test	a	SLC1A2	SLC39A13	-14.1577	2		NTC	A	1	lowGln_noAsp	0.832552		K562	a	SLC7A11 #1	SLC6A4	-16	1		NTC +Cys -RSL3 -serotonin	NTC	Cys	0.381406	2		K562	test	+Cys	a	SLC6A4	SLC6A4	-5.21307	2
K562	test	a	SLC1A2	SLC39A13	-13.8448	3		SLC1A2_OE	A	1	lowGln_noAsp	0.927172		K562	a	SLC7A11 #2	SLC6A4	-15.6454	1		NTC -Cys +RSL3 -serotonin	NTC	RSL3	1.96183	2		K562	test	+Cys	a	SLC6A4	SLC6A4	-5.06608	3
K562	test	a	SLC1A2	SLC16A10	-16.2067	1		NTC	A	1	lowGln_noGlu	0.835128		K562	a	NTC 1	SLC7A11	-7.33029	1		NTC -Cys +RSL3 +serotonin1uM	NTC	RSL3+serotonin1uM	2.08418	2		K562	control	low Cys	a	NTC	SLC6A4	-16.9166	1
K562	test	a	SLC1A2	SLC16A10	-15.9388	2		SLC1A2_OE	A	1	lowGln_noGlu	0.952846		K562	a	NTC 2	SLC7A11	-6.87811	1		NTC -Cys -RSL3 +serotonin10uM	NTC	RSL3+serotonin10uM	0.759479	2		K562	control	low Cys	a	NTC	SLC6A4	-17.1548	2
K562	test	a	SLC1A2	SLC16A10	-16.3453	3		NTC	A	1	noGln	0.630302		K562	a	SLC6A4 #1	SLC7A11	-7.61785	1		NTC +Cys -RSL3 -serotonin	NTC	Cys	0.34588	3		K562	control	low Cys	a	NTC	SLC6A4	-16.3329	3
K562	test	a	SLC1A2	SLC38A1	-5.03806	1		SLC1A2_OE	A	1	noGln	0.742713		K562	a	SLC6A4 #2	SLC7A11	-6.88207	1		NTC -Cys +RSL3 -serotonin	NTC	RSL3	2.22798	3		K562	test	low Cys	a	SLC6A4	SLC6A4	-4.46451	1
K562	test	a	SLC1A2	SLC38A1	-5.15414	2		NTC	A	1	noGln_noAsp	0.621194		K562	a	SLC7A11 #1	SLC7A11	-4.27048	1		NTC -Cys +RSL3 +serotonin1uM	NTC	RSL3+serotonin1uM	1.88746	3		K562	test	low Cys	a	SLC6A4	SLC6A4	-4.37425	2
K562	test	a	SLC1A2	SLC38A1	-5.10324	3		SLC1A2_OE	A	1	noGln_noAsp	0.735003		K562	a	SLC7A11 #2	SLC7A11	-5.01424	1		NTC -Cys -RSL3 +serotonin10uM	NTC	RSL3+serotonin10uM	0.893214	3		K562	test	low Cys	a	SLC6A4	SLC6A4	-4.38029	3
K562	test	a	SLC39A13	SLC1A2	-24.127	1		NTC	A	2	+ Gln	1.15198		K562	a	NTC 1	SLC6A4	-13.2936	2		SLC6A4_OE +Cys -RSL3 -serotonin	SLC6A4 Cra	Cys	0.374685	1		Caco-2	test	+Cys	i	SLC6A4	SLC6A4	-12.683	1
K562	test	a	SLC39A13	SLC1A2	-21.4509	2		SLC1A2_OE	A	2	+ Gln	1.0931		K562	a	NTC 2	SLC6A4	-17.0063	2		SLC6A4_OE -Cys +RSL3 -serotonin	SLC6A4 Cra	RSL3	1.9687	1		Caco-2	test	+Cys	i	SLC6A4	SLC6A4	-12.3916	2
K562	test	a	SLC39A13	SLC1A2	-24.0846	3		NTC	A	2	lowGln	0.865649		K562	a	SLC6A4 #1	SLC6A4	-4.71923	2		SLC6A4_OE -Cys +RSL3 +serotonin1uM	SLC6A4 Cra	RSL3+serotonin1uM	0.701743	1		Caco-2	test	+Cys	i	SLC6A4	SLC6A4	-12.5502	3
K562	test	a	SLC39A13	SLC39A13	-10.6831	1		SLC1A2_OE	A	2	lowGln	0.938753		K562	a	SLC6A4 #2	SLC6A4	-5.86726	2		SLC6A4_OE -Cys -RSL3 +serotonin10uM	SLC6A4 Cra	RSL3+serotonin10uM	0.526317	1		Caco-2	control	+Cys	i	NTC	SLC6A4	-10.1407	1
K562	test	a	SLC39A13	SLC39A13	-10.7675	2		NTC	A	2	lowGln_noAsp	0.860183		K562	a	SLC7A11 #1	SLC6A4	-15.2587	2		SLC6A4_OE +Cys -RSL3 -serotonin	SLC6A4 Cra	Cys	0.393576	2		Caco-2	control	+Cys	i	NTC	SLC6A4	-10.1295	2
K562	test	a	SLC39A13	SLC39A13	-10.7068	3		SLC1A2_OE	A	2	lowGln_noAsp	0.911825		K562	a	SLC7A11 #2	SLC6A4	-15.6718	2		SLC6A4_OE -Cys +RSL3 -serotonin	SLC6A4 Cra	RSL3	2.9795	2		Caco-2	control	+Cys	i	NTC	SLC6A4	-10.1489	3
K562	test	a	SLC39A13	SLC16A10	-15.0592	1		NTC	A	2	lowGln_noGlu	0.825176		K562	a	NTC 1	SLC7A11	-7.72845	2		SLC6A4_OE -Cys +RSL3 +serotonin1uM	SLC6A4 Cra	RSL3+serotonin1uM	0.75687	2		Caco-2	test	low Cys	i	SLC6A4	SLC6A4	-13.0982	1
K562	test	a	SLC39A13	SLC16A10	-15.6141	2		SLC1A2_OE	A	2	lowGln_noGlu	0.956447		K562	a	NTC 2	SLC7A11	-7.06099	2		SLC6A4_OE -Cys -RSL3 +serotonin10uM	SLC6A4 Cra	RSL3+serotonin10uM	0.554467	2		Caco-2	test	low Cys	i	SLC6A4	SLC6A4	-12.8511	2
K562	test	a	SLC39A13	SLC16A10	-15.0922	3		NTC	A	2	noGln	0.644897		K562	a	SLC6A4 #1	SLC7A11	-8.18649	2		SLC6A4_OE +Cys -RSL3 -serotonin	SLC6A4 Cra	Cys	0.415112	3		Caco-2	test	low Cys	i	SLC6A4	SLC6A4	-12.9315	3
K562	test	a	SLC39A13	SLC38A1	-5.11517	1		SLC1A2_OE	A	2	noGln	0.73634		K562	a	SLC6A4 #2	SLC7A11	-6.71452	2		SLC6A4_OE -Cys +RSL3 -serotonin	SLC6A4 Cra	RSL3	2.68051	3		Caco-2	control	low Cys	i	NTC	SLC6A4	-9.37746	1
K562	test	a	SLC39A13	SLC38A1	-5.09971	2		NTC	A	2	noGln_noAsp	0.62604		K562	a	SLC7A11 #1	SLC7A11	-4.51169	2		SLC6A4_OE -Cys +RSL3 +serotonin1uM	SLC6A4 Cra	RSL3+serotonin1uM	0.667491	3		Caco-2	control	low Cys	i	NTC	SLC6A4	-9.35275	2
K562	test	a	SLC39A13	SLC38A1	-4.94357	3		SLC1A2_OE	A	2	noGln_noAsp	0.733031		K562	a	SLC7A11 #2	SLC7A11	-4.61358	2		SLC6A4_OE -Cys -RSL3 +serotonin10uM	SLC6A4 Cra	RSL3+serotonin10uM	0.531026	3		Caco-2	control	low Cys	i	NTC	SLC6A4	-9.17718	3
K562	test	a	SLC16A10	SLC1A2	-20.5668	1		NTC	A	3	+ Gln	1.14386		K562	a	NTC 1	SLC6A4	-13.5612	3								K562	control	+Cys	a	NTC	SLC7A11	-7.77219	1
K562	test	a	SLC16A10	SLC1A2	-24.0069	2		SLC1A2_OE	A	3	+ Gln	1.10549		K562	a	NTC 2	SLC6A4	-15.9875	3								K562	control	+Cys	a	NTC	SLC7A11	-7.49888	2
K562	test	a	SLC16A10	SLC1A2	-21.5325	3		NTC	A	3	lowGln	0.865183		K562	a	SLC6A4 #1	SLC6A4	-4.31148	3								K562	control	+Cys	a	NTC	SLC7A11	-7.4585	3
K562	test	a	SLC16A10	SLC39A13	-13.574	1		SLC1A2_OE	A	3	lowGln	0.93901		K562	a	SLC6A4 #2	SLC6A4	-6.07721	3								K562	test	+Cys	a	SLC6A4	SLC7A11	-7.4626	1
K562	test	a	SLC16A10	SLC39A13	-13.4779	2		NTC	A	3	lowGln_noAsp	0.837433		K562	a	SLC7A11 #1	SLC6A4	-15.8649	3								K562	test	+Cys	a	SLC6A4	SLC7A11	-7.52119	2
K562	test	a	SLC16A10	SLC39A13	-13.5566	3		SLC1A2_OE	A	3	lowGln_noAsp	0.924839		K562	a	SLC7A11 #2	SLC6A4	-16	3								K562	test	+Cys	a	SLC6A4	SLC7A11	-7.5424	3
K562	test	a	SLC16A10	SLC16A10	-3.21127	1		NTC	A	3	lowGln_noGlu	0.842699		K562	a	NTC 1	SLC7A11	-7.91405	3								K562	control	low Cys	a	NTC	SLC7A11	-4.93177	1
K562	test	a	SLC16A10	SLC16A10	-3.27626	2		SLC1A2_OE	A	3	lowGln_noGlu	0.949817		K562	a	NTC 2	SLC7A11	-6.94271	3								K562	control	low Cys	a	NTC	SLC7A11	-5.16019	2
K562	test	a	SLC16A10	SLC16A10	-3.35091	3		NTC	A	3	noGln	0.630583		K562	a	SLC6A4 #1	SLC7A11	-7.79989	3								K562	control	low Cys	a	NTC	SLC7A11	-4.91988	3
K562	test	a	SLC16A10	SLC38A1	-4.77578	1		SLC1A2_OE	A	3	noGln	0.742601		K562	a	SLC6A4 #2	SLC7A11	-6.83389	3								K562	test	low Cys	a	SLC6A4	SLC7A11	-5.3432	1
K562	test	a	SLC16A10	SLC38A1	-4.74654	2		NTC	A	3	noGln_noAsp	0.632147		K562	a	SLC7A11 #1	SLC7A11	-3.66563	3								K562	test	low Cys	a	SLC6A4	SLC7A11	-5.16118	2
K562	test	a	SLC16A10	SLC38A1	-4.83541	3		SLC1A2_OE	A	3	noGln_noAsp	0.730381		K562	a	SLC7A11 #2	SLC7A11	-4.40879	3								K562	test	low Cys	a	SLC6A4	SLC7A11	-5.20729	3
K562	test	a	SLC38A1	SLC1A2	-19.8209	1		NTC	A	4	+ Gln	1.15191		A375	a	NTC 1	SLC6A4	-17.8329	1								Caco-2	test	+Cys	i	SLC6A4	SLC7A11	-8.35058	1
K562	test	a	SLC38A1	SLC1A2	-21.9791	2		SLC1A2_OE	A	4	+ Gln	1.09322		A375	a	NTC 1	SLC6A4	-19.6196	2								Caco-2	test	+Cys	i	SLC6A4	SLC7A11	-8.14784	2
K562	test	a	SLC38A1	SLC1A2	-21.0734	3		NTC	A	4	lowGln	0.847618		A375	a	NTC 1	SLC6A4	-19.8899	3								Caco-2	test	+Cys	i	SLC6A4	SLC7A11	-8.15844	3
K562	test	a	SLC38A1	SLC39A13	-13.3715	1		SLC1A2_OE	A	4	lowGln	0.947699		A375	a	NTC 1	SLC6A4	-21.0223	4								Caco-2	control	+Cys	i	NTC	SLC7A11	-9.20479	1
K562	test	a	SLC38A1	SLC39A13	-13.6714	2		NTC	A	4	lowGln_noAsp	0.848141		A375	a	NTC 1	SLC6A4	-19.0022	5								Caco-2	control	+Cys	i	NTC	SLC7A11	-9.41752	2
K562	test	a	SLC38A1	SLC39A13	-13.8443	3		SLC1A2_OE	A	4	lowGln_noAsp	0.919193		A375	a	NTC 1	SLC6A4	-19.0542	6								Caco-2	control	+Cys	i	NTC	SLC7A11	-9.04958	3
K562	test	a	SLC38A1	SLC16A10	-16.0388	1		NTC	A	4	lowGln_noGlu	0.837613		A375	a	NTC 2	SLC6A4	-18.6869	1								Caco-2	test	low Cys	i	SLC6A4	SLC7A11	-6.74199	1
K562	test	a	SLC38A1	SLC16A10	-15.8383	2		SLC1A2_OE	A	4	lowGln_noGlu	0.95188		A375	a	NTC 2	SLC6A4	-18.4601	2								Caco-2	test	low Cys	i	SLC6A4	SLC7A11	-6.73606	2
K562	test	a	SLC38A1	SLC16A10	-16.1263	3		NTC	A	4	noGln	0.629529		A375	a	NTC 2	SLC6A4	-19.4012	3								Caco-2	test	low Cys	i	SLC6A4	SLC7A11	-6.55183	3
K562	test	a	SLC38A1	SLC38A1	-2.45818	1		SLC1A2_OE	A	4	noGln	0.743021		A375	a	NTC 2	SLC6A4	-21.3956	4								Caco-2	control	low Cys	i	NTC	SLC7A11	-7.27427	1
K562	test	a	SLC38A1	SLC38A1	-2.4879	2		NTC	A	4	noGln_noAsp	0.637426		A375	a	NTC 2	SLC6A4	-18.5881	5								Caco-2	control	low Cys	i	NTC	SLC7A11	-7.29642	2
K562	test	a	SLC38A1	SLC38A1	-2.52841	3		SLC1A2_OE	A	4	noGln_noAsp	0.727927		A375	a	NTC 2	SLC6A4	-18.7605	6								Caco-2	control	low Cys	i	NTC	SLC7A11	-7.14044	3
K562	control	a	NTC	SLC1A2	-21.3378	1		NTC	B	1	+ Gln	1.1459		Caco-2	i	NTC 1	SLC6A4	-8.94787	1
K562	control	a	NTC	SLC1A2	-21.354	2		SLC1A2_OE	B	1	+ Gln	1.11819		Caco-2	i	NTC 1	SLC6A4	-9.89001	2
K562	control	a	NTC	SLC1A2	-21.3354	3		NTC	B	1	lowGln	0.871954		Caco-2	i	NTC 1	SLC6A4	-9.9006	3
K562	control	a	NTC	SLC39A13	-13.1534	1		SLC1A2_OE	B	1	lowGln	0.918276		Caco-2	i	NTC 1	SLC6A4	-8.67354	4
K562	control	a	NTC	SLC39A13	-13.128	2		NTC	B	1	lowGln_noAsp	0.875728		Caco-2	i	NTC 1	SLC6A4	-8.59784	5
K562	control	a	NTC	SLC39A13	-13.4754	3		SLC1A2_OE	B	1	lowGln_noAsp	0.892965		Caco-2	i	NTC 1	SLC6A4	-8.99299	6
K562	control	a	NTC	SLC16A10	-15.2227	1		NTC	B	1	lowGln_noGlu	0.863547		Caco-2	i	SLC6A4 #1	SLC6A4	-12.4707	1
K562	control	a	NTC	SLC16A10	-14.6008	2		SLC1A2_OE	B	1	lowGln_noGlu	0.920321		Caco-2	i	SLC6A4 #1	SLC6A4	-12.3576	2
K562	control	a	NTC	SLC16A10	-14.8082	3		NTC	B	1	noGln	0.628651		Caco-2	i	SLC6A4 #1	SLC6A4	-12.296	3
K562	control	a	NTC	SLC38A1	-5.35654	1		SLC1A2_OE	B	1	noGln	0.717052
K562	control	a	NTC	SLC38A1	-5.37122	2		NTC	B	1	noGln_noAsp	0.628418
K562	control	a	NTC	SLC38A1	-5.29255	3		SLC1A2_OE	B	1	noGln_noAsp	0.707478
								NTC	B	2	lowGln	0.877817
								SLC1A2_OE	B	2	lowGln	0.91674
								NTC	B	2	lowGln_noAsp	0.86265
								SLC1A2_OE	B	2	lowGln_noAsp	0.896909
								NTC	B	2	lowGln_noGlu	0.836635
								SLC1A2_OE	B	2	lowGln_noGlu	0.925809
								NTC	B	2	noGln	0.627574
								SLC1A2_OE	B	2	noGln	0.717244
								NTC	B	2	noGln_noAsp	0.610843
								SLC1A2_OE	B	2	noGln_noAsp	0.710601
								NTC	B	3	+ Gln	1.12439
								SLC1A2_OE	B	3	+ Gln	1.12711
								NTC	B	3	lowGln	0.857818
								SLC1A2_OE	B	3	lowGln	0.921617
								NTC	B	3	lowGln_noAsp	0.873184
								SLC1A2_OE	B	3	lowGln_noAsp	0.893777
								NTC	B	3	lowGln_noGlu	0.814839
								SLC1A2_OE	B	3	lowGln_noGlu	0.929303
								NTC	B	3	noGln	0.62428
								SLC1A2_OE	B	3	noGln	0.717818
								NTC	B	3	noGln_noAsp	0.61622
								SLC1A2_OE	B	3	noGln_noAsp	0.709702
								NTC	B	4	+ Gln	1.14013
								SLC1A2_OE	B	4	+ Gln	1.12081
								NTC	B	4	lowGln	0.879081
								SLC1A2_OE	B	4	lowGln	0.916396
								NTC	B	4	lowGln_noAsp	0.882856
								SLC1A2_OE	B	4	lowGln_noAsp	0.890565
								NTC	B	4	lowGln_noGlu	0.847529
								SLC1A2_OE	B	4	lowGln_noGlu	0.923763
								NTC	B	4	noGln	0.620725
								SLC1A2_OE	B	4	noGln	0.718417
								NTC	B	4	noGln_noAsp	0.63357
								SLC1A2_OE	B	4	noGln_noAsp	0.706455
