# Supplementary material for: A CRISPRi/a screening platform to study cellular nutrient transport in diverse microenvironments
Source: Nat Cell Biol. 2024 Apr 11;26(5):825–38. doi: 10.1038/s41556-024-01402-1 (PMC11098743; doi:10.1038/s41556-024-01402-1)
Supplement: Supplementary file 21 — Numerical source data. [file 41556_2024_1402_MOESM21_ESM.xlsx]

## Sheet: EXTDATA_Fig7
Panel A							Panel B																								Panel C				Panel D						Panel E						Panel G
							Chidley et al. Essential transporters					To et al. Expressed transporters			Horlbeck et al. Essential transporters								Wang et al.
												Score q value in DMSO. Filter q < 0.05			Filter single score < highest scoring pseudogene control gene								Filter p < 0.05 and CS score negative
Gene	Pseudogene	RPMI + 10% dial FBS. Replicate 1	RPMI + 10% dial FBS. Replicate 2	RPMI + 10% FBS. Replicate 1	RPMI + 10% FBS. Replicate 2		Annotated.Gene.Symbol	K562_rnaseq_FPKM_log2	Non-expressed_controls_3726_genes	Expressed_set_11102_genes		Gene	DMSO q-value		gene	pvalue	phenotype	Single score	K562_rnaseq_FPKM_log2	Non-expressed_controls_3726_genes	Expressed_set_11102_genes		Gene	sgRNAs included	K562 CS	K562 adjusted p-value	K562_rnaseq_FPKM_log2	Non-expressed_controls_3726_genes	Expressed_set_11102_genes		Gene	Average RPMI score Chidley et al.	Average RPMI score Horlbeck et al.		CRISPR target gene	Cell_type	qPCR target gene	Delta_CT	Replicate		CRISPR target gene	qPCR target gene	cell_line	Delta_CT	Replicate		Cell_line	Biological_replicate	FBS
ABCA1	0	-0.0106476	-0.232697	-0.15168	-0.228072		SLC25A3	8.67186	0	1		ABCB7	8.10748e-20		ABCE1	4.98359e-08	-0.424014	-3.09634	6.33199	0	1		SLC16A1	10	-2.2831	0.000809952	5.95815	0	1		ABCE1	-2.47449	-3.09634		SLC39A9	CRISPRi	SLC39A9	-11.4837	1		NTC	SFXN1	K562	-2.60617	1		MPC1_Cri	A	dial
ABCA10	0	0.00191798	0.00245171	0.000371932	0.0331397		SLC25A1	7.64458	0	1		ABCF1	2.03416e-18		SLC35A1	6.78097e-06	-0.239632	-1.23859	3.01436	0	1		ABCE1	10	-3.2763	0.00111402	6.33199	0	1		SLC35A1	-0.270484	-1.23859		SLC39A9	CRISPRi	SLC39A10	-7.25622	1		NTC	SFXN1	K562	-2.92671	2		MPC1_Cri	A	dial
ABCA12	0	0.00786478	0.000190336	-0.000345133	0.00991278		SLC6A8	7.20682	0	1		ABCE1	1.9382e-16		SLC7A1	5.90254e-07	-0.187861	-1.17018	4.67299	0	1		MTCH2	9	-1.29633	0.00223087	6.00405	0	1		SLC7A1	-0.302687	-1.17018		SLC39A9	CRISPRi	SLC39A9	-11.6411	2		NTC	SFXN1	K562	-2.53677	3		MPC1_Cri	A	dial
ABCA13	0	0.00768428	6.25e-06	0.0199521	0.00279428		SLC7A5	6.73782	0	1		SLC35B1	2.59621e-14		SLC39A9	2.0029e-05	-0.23322	-1.09575	3.79181	0	1		SLC7A4	10	-2.032	0.00244322	-7	1	0		SLC39A9	-0.935408	-1.09575		SLC39A9	CRISPRi	SLC39A10	-7.45602	2		NTC	MPC1	K562	-3.17867	1		MPC1_Cri	B	dial
ABCA2	0	-0.000493772	0.000843462	0.00112396	-0.00551966		SLC38A2	6.49601	0	1		SFXN1	6.94702e-11		ABCB7	4.27121e-06	-0.183125	-0.983281	4.43496	0	1		ABCB7	9	-2.344	0.00306902	4.43496	0	1		ABCB7	-1.74986	-0.983281		SLC39A9	CRISPRi	SLC39A9	-12.0647	3		NTC	MPC1	K562	-3.32008	2		MPC1_Cri	B	dial
ABCA3	0	-0.148796	-0.0655607	-0.0690022	-0.130354		SLC38A5	6.40122	0	1		SLC20A1	1.59573e-10		SLC25A10	2.62925e-05	-0.197422	-0.904225	4.9472	0	1		SLC38A5	10	-1.2427	0.00306902	6.40122	0	1		SLC25A10	-2.21355	-0.904225		SLC39A9	CRISPRi	SLC39A10	-7.51126	3		NTC	MPC1	K562	-2.97209	3		MPC1_Cri	B	dial
ABCA4	0	0.000153133	0.00221673	0.00529907	0.00265222		ABCE1	6.33199	0	1		SLC30A9	3.19326e-10		SLC5A3	2.93308e-06	-0.136059	-0.752772	3.07895	0	1		SLC25A51	10	-2.2294	0.00360134	3.02326	0	1		SLC5A3	-1.60875	-0.752772		SLC39A10	CRISPRi	SLC39A9	-8.65972	1		NTC	MPC2	K562	-4.80368	1		MPC2_Cri	A	dial
ABCA5	0	-0.0129024	-0.0804967	-0.00101648	-0.00063901		SLC4A2	6.32841	0	1		SLC16A1	1.00623e-09		SLC38A6	0.000376107	-0.164979	-0.565003	1.926	0	1		SLC20A1	9	-2.13944	0.00492962	5.28133	0	1		SLC38A6	-0.660988	-0.565003		SLC39A10	CRISPRi	SLC39A10	-12.2799	1		NTC	MPC2	K562	-4.86638	2		MPC2_Cri	A	dial
ABCA6	0	0.00503515	0.000579955	-0.000117021	0.000723178		SFXN1	6.0321	0	1		MTCH2	8.01486e-09		SLC1A5	2.98238e-07	-0.0754051	-0.492051	8.08661	0	1		SLC7A5	10	-2.4382	0.00618755	6.73782	0	1		SLC1A5	-0.0050523	-0.492051		SLC39A10	CRISPRi	SLC39A9	-8.20533	2		NTC	MPC2	K562	-4.6979	3		MPC2_Cri	A	dial
ABCA7	0	0.0285706	0.0135052	0.0048594	-0.000459235		ABCF1	6.02813	0	1		SLC7A5	1.42336e-08		SFXN1	2.84358e-05	-0.099614	-0.452859	6.0321	0	1		SLC26A10	10	-1.0389	0.00910108	0.201634	0	1		SFXN1	-2.35686	-0.452859		SLC39A10	CRISPRi	SLC39A10	-12.8409	2		SFXN1	SFXN1	K562	-9.79745	1		MPC2_Cri	B	dial
ABCA8	0	0.00199553	0.0388697	0.0111342	0.0247727		MTCH2	6.00405	0	1		SLC25A3	9.3907e-07		SLC38A2	1.43396e-06	-0.0717277	-0.419138	6.49601	0	1		ABCD4	9	-1.23644	0.0104988	2.01078	0	1		SLC38A2	-0.203051	-0.419138		SLC39A10	CRISPRi	SLC39A9	-8.48957	3		SFXN1	SFXN1	K562	-9.98197	2		MPC2_Cri	B	dial
ABCA9	0	0.00795899	0.0190217	0.00154637	0.00117932		SLC16A1	5.95815	0	1		SLC25A26	1.36297e-06		SLC16A1	1.36383e-05	-0.084856	-0.412845	5.95815	0	1		ABCF1	7	-2.483	0.0108744	6.02813	0	1		SLC16A1	-2.41274	-0.412845		SLC39A10	CRISPRi	SLC39A10	-12.8588	3		SFXN1	SFXN1	K562	-9.84695	3		MPC2_Cri	B	dial
ABCB1	0	0.0146675	0.0274323	0.000499275	0.00136131		ABCB10	5.88996	0	1		SLC31A1	7.42333e-06		SLC25A3	7.73097e-06	-0.0774069	-0.395686	8.67186	0	1		ABCC1	9	-1.43256	0.01176	4.23955	0	1		SLC25A3	-0.576077	-0.395686		NTC1	Control	SLC39A9	-8.57337	1		SFXN1	MPC1	K562	-3.03482	1		MPC1_Cri	A	dial
ABCB10	0	-0.243944	-0.0288712	-0.318714	-0.44044		SLC20A1	5.28133	0	1		SLC35A1	1.68352e-05		SLC25A27	0.0261716	-0.211034	-0.333892	-5.64386	0	0		SLC25A45	9	-0.979778	0.0180583	-0.761213	0	0		SLC25A27	-0.258813	-0.333892		NTC1	Control	SLC39A10	-8.43846	1		SFXN1	MPC1	K562	-2.92891	2		MPC1_Cri	A	dial
ABCB11	0	0.00775549	0.0356269	0.00606265	0.0356774		NIPA2	5.17592	0	1		SLC25A19	3.9019e-05		ABCF1	0.0102149	-0.153697	-0.305974	6.02813	0	1		SLC25A3	7	-1.56557	0.0219966	8.67186	0	1		ABCF1	-0.477567	-0.305974		NTC1	Control	SLC39A9	-8.46707	2		SFXN1	MPC1	K562	-3.00227	3		MPC1_Cri	A	dial
ABCB4	0	-0.0054253	3.2e-06	-0.00158255	-0.0220216		SLC30A9	5.03914	0	1		LETM1	4.27338e-05		SLC25A46	9.05723e-07	-0.048785	-0.294808	4.24717	0	1		SLC1A5	10	-1.5094	0.0231814	8.08661	0	1		SLC25A46	-0.0934317	-0.294808		NTC1	Control	SLC39A10	-7.9959	2		SFXN1	MPC2	K562	-5.00765	1		MPC1_Cri	B	dial
ABCB5	0	0.00801514	0.060673	-0.00353518	-0.00505289		SLC25A10	4.9472	0	1		SLC25A51	0.00014751		SLC35B1	8.07511e-06	-0.0558686	-0.28453	4.82731	0	1		SLC12A9	8	-1.62912	0.0249719	2.25399	0	1		SLC35B1	-0.260219	-0.28453		NTC1	Control	SLC39A9	-8.57842	3		SFXN1	MPC2	K562	-4.76202	2		MPC1_Cri	B	dial
ABCB6	0	-0.000119105	-0.00901328	-0.00205824	-0.00242032		SLC31A1	4.90159	0	1		SLC25A1	0.000193279		SLC25A51	0.000511862	-0.0808074	-0.265925	3.02326	0	1		SLC6A17	10	-2.1458	0.0285805	-7	1	0		SLC25A51	-0.352283	-0.265925		NTC1	Control	SLC39A10	-7.94467	3		SFXN1	MPC2	K562	-4.55626	3		MPC1_Cri	B	dial
ABCB7	0	-1.48253	-1.63676	-2.14288	-1.35685		SLC35B1	4.82731	0	1		SLC3A2	0.00146046		SLC44A5	0.0263289	-0.156088	-0.246552	1.05658	0	1		SLC38A10	10	-1.074	0.0454522	3.74093	0	1		SLC44A5	-0.172873	-0.246552		NTC2	Control	SLC39A9	-9.01246	1		MPC1	SFXN1	K562	-2.49034	1		MPC2_Cri	A	dial
ABCB8	0	-9.21e-06	-0.00421248	0.0025411	0.0149186		SLC7A1	4.67299	0	1		SLC6A6	0.00193855		SLC2A8	0.000559362	-0.072765	-0.236654	1.87578	0	1		FLVCR1	8	-3.61025	0.0485109	2.63227	0	1		SLC2A8	-0.0321773	-0.236654		NTC2	Control	SLC39A10	-7.79459	1		MPC1	SFXN1	K562	-2.7991	2		MPC2_Cri	A	dial
ABCB9	0	-0.0205277	0.0171714	-0.000810207	-0.0178092		SLC25A36	4.66221	0	1		SLC12A9	0.00258165		SLC16A10	0.111519	-0.247091	-0.235392	-4.05889	0	0										SLC16A10	-0.00186927	-0.235392		NTC2	Control	SLC39A9	-8.2793	2		MPC1	SFXN1	K562	-2.55285	3		MPC2_Cri	A	dial
ABCC1	0	-0.627694	-0.632189	-0.283835	-0.603491		LETM1	4.57713	0	1		SLC11A2	0.0195631		SLC31A1	2.17973e-05	-0.0478587	-0.223098	4.90159	0	1										SLC31A1	-0.736932	-0.223098		NTC2	Control	SLC39A10	-7.9763	2		MPC1	MPC1	K562	-8.53091	1		MPC2_Cri	B	dial
ABCC10	0	0.000148525	0.0159456	0.00317298	-0.000150394		ABCB7	4.43496	0	1		SLC25A23	0.0250331		SLC25A36	7.01812e-05	-0.0534752	-0.222124	4.66221	0	1										SLC25A36	-0.329314	-0.222124		NTC2	Control	SLC39A9	-8.68088	3		MPC1	MPC1	K562	-8.60836	2		MPC2_Cri	B	dial
ABCC11	0	-0.0192491	0.0312352	0.0169964	0.0243954		SLC25A40	4.42761	0	1		SLC25A24	0.0315213		SLC4A7	0.00280429	-0.0862329	-0.220082	1.40054	0	1										SLC4A7	-0.0853678	-0.220082		NTC2	Control	SLC39A10	-7.91236	3		MPC1	MPC1	K562	-8.32723	3		MPC2_Cri	B	dial
ABCC12	0	-0.000671317	-0.0013132	-0.0129811	-0.00195509		ABCC1	4.23955	0	1		SLC25A32	0.0328765		SLC25A40	7.38777e-05	-0.0532199	-0.219877	4.42761	0	1										SLC25A40	-0.279375	-0.219877								MPC1	MPC2	K562	-4.71087	1		MPC1_Cri	A	dial
ABCC2	0	-3.39e-05	-0.00748238	-0.00166114	9.14e-05		SLC25A19	4.2211	0	1		SLC1A5	0.0431228		MTCH2	2.90249e-05	-0.0482213	-0.218791	6.00405	0	1										MTCH2	-1.1542	-0.218791								MPC1	MPC2	K562	-5.01752	2		MPC1_Cri	A	dial
ABCC3	0	-0.0436056	-0.0203686	-0.0409933	-0.0452748		SLC25A42	4.08151	0	1		SLC46A1	0.0441236		SLC38A5	6.305e-06	-0.0397639	-0.206785	6.40122	0	1										SLC38A5	-0.925853	-0.206785								MPC1	MPC2	K562	-4.59324	3		MPC1_Cri	A	dial
ABCC4	0	-0.0775623	-0.0286434	-0.000137899	-0.00102793		SLC11A2	4.07211	0	1		SFXN4	0.0488928		SLC30A9	3.85435e-05	-0.0461816	-0.203848	5.03914	0	1										SLC30A9	-2.39237	-0.203848								MPC2	SFXN1	K562	-2.7036	1		MPC1_Cri	B	dial
ABCC5	0	-0.000950287	-6.61e-05	0.00296039	0.0280652		SLC19A1	3.90785	0	1		SLC4A2	0.0499896		SLC7A5	0.000961753	-0.0608412	-0.183554	6.73782	0	1										SLC7A5	-0.193768	-0.183554								MPC2	SFXN1	K562	-2.57441	2		MPC1_Cri	B	dial
ABCC6	0	-0.04195	-0.0594246	-0.0983444	-0.0838727		SLC25A22	3.89627	0	1					pseudo_10263	0.035078	-0.118622	-0.172591													pseudo_365	0.00218168	-0.172591								MPC2	SFXN1	K562	-2.39342	3		MPC1_Cri	B	dial
ABCC8	0	-0.00240163	-3.64e-05	-0.000228957	-0.00197154		SLC39A9	3.79181	0	1																					pseudo_68	0.000230891	-0.142558								MPC2	MPC1	K562	-2.89443	1		MPC2_Cri	A	dial
ABCC9	0	-0.0299786	-0.0191667	-0.0307018	-0.00632263		SLC26A6	3.70487	0	1																					SLC16A5	-0.0976774	-0.141137								MPC2	MPC1	K562	-2.88411	2		MPC2_Cri	A	dial
ABCD1	0	-0.000400921	-0.00199931	-0.00106496	-0.00287407		SLC5A3	3.07895	0	1																					LETM1	-2.26204	-0.136531								MPC2	MPC1	K562	-2.71074	3		MPC2_Cri	A	dial
ABCD2	0	7.55e-05	-0.000479195	-1.61e-06	-0.00741219		SLC25A51	3.02326	0	1																					SLC18A2	-0.0157832	-0.135377								MPC2	MPC2	K562	-9.30842	1		MPC2_Cri	B	dial
ABCD3	0	0.00372944	0.020018	-3.96e-06	0.00371261		SLC35A1	3.01436	0	1																					SLC25A41	-0.0543912	-0.132072								MPC2	MPC2	K562	-9.16739	2		MPC2_Cri	B	dial
ABCD4	0	-0.50484	-0.77224	-0.548613	-0.473543		SLC30A1	2.76765	0	1																					FLVCR1	-0.655229	-0.128726								MPC2	MPC2	K562	-9.23585	3		MPC2_Cri	B	dial
ABCE1	0	-3.05407	-2.20029	-2.29714	-2.65184		FLVCR1	2.63227	0	1																					SLC37A3	-0.0368561	-0.118194														MPC1_Cri	A	dial
ABCF1	0	-0.627545	-0.477089	-0.51961	-0.435524		SLCO4A1	2.35332	0	1																					SLC35C1	-0.00136245	-0.108827														MPC1_Cri	A	dial
ABCF2	0	0.0235445	0.0309316	-0.00389575	-0.0023843		ABCD4	2.01078	0	1																					SLC35D3	-0.0798767	-0.100816														MPC1_Cri	A	dial
ABCF3	0	0.00132027	-0.000855146	0.0239247	0.00306511		SLC38A6	1.926	0	1																					ABCB10	-0.379577	-0.0956373														MPC1_Cri	B	dial
ABCG1	0	-0.000100483	-0.00545503	-0.013674	-9.09e-05		SLC44A5	1.05658	0	1																					SLC4A8	-0.0056204	-0.0938253														MPC1_Cri	B	dial
ABCG2	0	-0.00015843	-0.00254698	-0.0022697	-0.000693236		SLC24A1	0.948601	0	1																					SLC39A7	-0.0314327	-0.0878242														MPC1_Cri	B	dial
ABCG4	0	0.000239272	-6.65e-05	-0.00534176	-0.0077106		SLC29A4	-1.18442	0	0																					SLC6A6	-0.00414459	-0.0859237														MPC2_Cri	A	dial
ABCG5	0	0.00477716	0.000425561	6.3e-05	0.000507519		SLC16A7	-2.55639	0	0																					SLC9A3R2	-0.017262	-0.0848362														MPC2_Cri	A	dial
ABCG8	0	-0.0131812	-0.00655287	-0.0278702	-0.00622519		SLC25A27	-5.64386	0	0																					SLC27A2	-0.0282252	-0.083553														MPC2_Cri	A	dial
ANKH	0	-0.000420595	-0.0159804	-0.00231034	-0.00198331		ABCA1	-7	1	0																					LETM2	-0.0538047	-0.0804468														MPC2_Cri	B	dial
CFTR	0	0.00050819	-0.011529	0.00113517	0.00258908																										pseudo_33	-0.010097	-0.0780776														MPC2_Cri	B	dial
CLN3	0	-0.105221	-0.00744067	-0.0393389	-0.0499114																										SLC25A42	-0.220765	-0.0772689														MPC2_Cri	B	dial
CTNS	0	-0.0282184	-0.0397304	-0.0149583	-0.0300442																										SLC41A3	-0.0147054	-0.0750054														MPC1_Cri	A	dial
DIRC2	0	-0.132249	-0.0352254	-0.035491	-0.0476949																										pseudo_400	0.00013896	-0.0717721														MPC1_Cri	A	dial
FLVCR1	0	-0.823554	-1.22323	-0.718547	-0.591912																										PQLC2	-0.0300253	-0.0716129														MPC1_Cri	A	dial
FLVCR2	0	-0.000195959	-0.00554471	0.000960581	-7.99e-05																										SLC38A10	-0.0149124	-0.0702442														MPC1_Cri	B	dial
HIAT1	0	-0.00505003	-0.0120781	-0.0067725	-0.00355509																										SLC16A6	-0.00449834	-0.0670416														MPC1_Cri	B	dial
HIATL1	0	-0.117145	-0.0542156	-0.02938	-0.134876																										SLC11A2	-0.215707	-0.0663871														MPC1_Cri	B	dial
KIAA1919	0	0.00226129	-0.00109004	-9.25e-05	-4.86e-05																										pseudo_206	-0.0262774	-0.0663813														MPC2_Cri	A	dial
LETM1	0	-3.12758	-2.94973	-2.14428	-2.37979																										SLC7A4	-0.00235404	-0.0640707														MPC2_Cri	A	dial
LETM2	0	-0.0107998	-0.0211238	-0.0468386	-0.0607707																										DIRC2	-0.0415929	-0.0639667														MPC2_Cri	A	dial
LETMD1	0	-0.00015605	-0.000741529	-0.00318727	0.00571377																										SLC35A4	-0.0762825	-0.0627244														MPC2_Cri	B	dial
MFSD1	0	-0.00237392	-0.00154404	-0.0517882	-0.0416634																										SLC30A7	0.003325	-0.0624288														MPC2_Cri	B	dial
MFSD10	0	-0.0238027	-0.0165044	-0.00416751	-0.0329299																										pseudo_289	-0.00194825	-0.0602767														MPC2_Cri	B	dial
MFSD11	0	-0.00515525	-2.58e-05	-0.0321763	-0.010782																										MEAN	-0.480937	-0.321449														MPC1_Cri	A	undial
MFSD12	0	-0.0446395	-0.00623325	-0.00942527	-0.0306564																										SLC25A43	-0.00181959	-0.0537883														MPC1_Cri	A	undial
MFSD2A	0	-0.000374319	-0.000128512	-0.000610268	-0.000318926																										pseudo_219	-0.000220892	-0.0531051														MPC1_Cri	A	undial
MFSD2B	0	-0.0437059	-0.000230037	-0.0739107	-0.0816385																										SLC35E1	-0.0226172	-0.0521967														MPC1_Cri	B	undial
MFSD3	0	-0.0186854	-0.00186477	0.00258858	-2.82e-05																										SLC7A6	0.0177703	-0.0512812														MPC1_Cri	B	undial
MFSD4	0	-0.0179935	-0.0111009	-0.0171758	-0.00481543																										SLC6A11	-0.0106197	-0.0505059														MPC1_Cri	B	undial
MFSD5	0	-0.0162342	-0.0104362	-0.000172793	-0.0251757																										SLC26A4	-0.0203272	-0.0500102														MPC2_Cri	A	undial
MFSD6	0	-0.110246	-0.128385	-0.0497043	-0.114186																										MFSD7	-0.0521283	-0.0493906														MPC2_Cri	A	undial
MFSD6L	0	-0.000745553	-0.000282105	-0.00824537	-0.000520567																										SLC35B2	-0.0759628	-0.0487882														MPC2_Cri	A	undial
MFSD7	0	-0.0343226	-0.0146162	-0.0636105	-0.0406461																										SLC11A1	-0.016957	-0.0487296														MPC2_Cri	B	undial
MFSD8	0	-0.00491986	-0.000895742	-0.00831961	-0.00524392																										pseudo_437	-0.0216202	-0.0467847														MPC2_Cri	B	undial
MFSD9	0	-0.0106308	-0.0222351	-0.0339665	-0.007101																										SLC17A7	-0.016603	-0.0457543														MPC2_Cri	B	undial
MPC1	0	-1.27289	-1.50369	-0.0378362	-0.0246561																										pseudo_443	-0.00500557	-0.0439186														MPC1_Cri	A	undial
MPC2	0	-1.46729	-1.74932	-0.0360657	-0.130451																										ABCA5	-0.000827743	-0.0436943														MPC1_Cri	A	undial
MPDU1	0	0.000376551	0.00637599	0.00150976	0.0202696																										SLC27A4	-0.0637157	-0.0427333														MPC1_Cri	A	undial
MTCH1	0	0.000231209	-0.0018424	-0.0032117	0.000884118																										pseudo_164	0.00812796	-0.0403756														MPC1_Cri	B	undial
MTCH2	0	-0.662745	-0.981264	-1.27172	-1.03667																										MPDU1	0.0108897	-0.0395756														MPC1_Cri	B	undial
NIPA1	0	-0.00430354	-0.000774729	-0.0217484	-0.0351799																										SLC8A2	-0.0676705	-0.0395423														MPC1_Cri	B	undial
NIPA2	0	-0.0440013	-0.113504	-0.17229	-0.0987716																										pseudo_234	-0.00236176	-0.0395008														MPC2_Cri	A	undial
NPC1	0	-0.103598	-0.181098	-0.0177102	-0.0763432																										SLC25A24	-0.0109146	-0.039474														MPC2_Cri	A	undial
NPC1L1	0	-0.00511103	-0.0111599	-0.0041296	-0.0125971																										pseudo_439	-0.00270718	-0.0393506														MPC2_Cri	A	undial
PQLC1	0	-0.0162535	-0.000440394	-0.000404346	-0.000504504																										pseudo_6	0.0101724	-0.0388343														MPC2_Cri	B	undial
PQLC2	0	-0.0732114	-0.0743034	-0.0337201	-0.0263304																										pseudo_473	-0.00278969	-0.0366099														MPC2_Cri	B	undial
PQLC3	0	-0.0100721	-0.0305188	-0.0147384	-0.0159035																										pseudo_392	0.00613095	-0.0363983														MPC2_Cri	B	undial
RHAG	0	0.143688	0.0171406	0.115657	0.240498																										pseudo_197	-0.000908317	-0.0361206														MPC1_Cri	A	undial
RHBG	0	-0.00808999	-0.00266425	-0.0198681	-0.0509274																										SLC9A3R1	-0.00363357	-0.0355115														MPC1_Cri	A	undial
RHCG	0	-0.0290293	-0.0388579	-0.0109773	-0.0588309																										SLC9A5	-0.026967	-0.0351594														MPC1_Cri	A	undial
SFXN1	0	-2.57972	-2.78267	-2.62331	-2.0904																										SLC25A19	-0.896868	-0.0348813														MPC1_Cri	B	undial
SFXN2	0	0.000120319	0.000499751	-0.0049493	-0.000348403																										pseudo_452	0.000517805	-0.034877														MPC1_Cri	B	undial
SFXN3	0	-0.00789948	-0.00847692	-0.0215487	-0.0242835																										SLCO1B7	-0.00108692	-0.0343333														MPC1_Cri	B	undial
SFXN4	0	-0.00768251	-0.120293	-0.0857693	-0.0548353																										pseudo_261	-0.00671807	-0.0340763														MPC2_Cri	A	undial
SFXN5	0	-0.00487671	-0.016039	-0.00362488	-0.0292947																										pseudo_225	0.000256773	-0.0339916														MPC2_Cri	A	undial
SLC10A1	0	0.0322766	-0.00255919	-6.36e-05	0.00751533																										TAP1	-0.0418928	-0.0333963														MPC2_Cri	A	undial
SLC10A2	0	-0.00549325	-0.00302811	-0.00109184	-0.00314443																										ABCA1	-0.189876	-0.0333455														MPC2_Cri	B	undial
SLC10A3	0	-0.0558795	-0.00356337	-0.000156942	-0.06338																										SLC29A3	-0.0373003	-0.0331016														MPC2_Cri	B	undial
SLC10A4	0	-0.000177857	-0.0262694	-0.0584575	-0.02215																										pseudo_326	-0.00333976	-0.0329347														MPC2_Cri	B	undial
SLC10A5	0	0.000152843	0.0215236	-0.00344281	0.00266934																										SLC44A3	-0.00129667	-0.032132														MPC1_Cri	A	dial
SLC10A6	0	-0.000319779	0.00443941	0.0030653	0.00429471																										pseudo_247	0.000634217	-0.0319704														MPC1_Cri	A	dial
SLC10A7	0	-4e-05	-4.42e-07	-0.00224912	-0.00202245																										SLC35A3	-0.124045	-0.0315125														MPC1_Cri	A	dial
SLC11A1	0	-0.00827647	-0.0127742	-0.0197603	-0.0141538																										pseudo_432	-0.0125508	-0.0305676														MPC1_Cri	B	dial
SLC11A2	0	0.0281055	-0.102979	-0.225652	-0.205762																										pseudo_217	-0.0157965	-0.0296035														MPC1_Cri	B	dial
SLC12A1	0	-0.0209108	-0.00268893	-0.0206526	-0.0373103																										ABCB9	-0.00930971	-0.0288138														MPC1_Cri	B	dial
SLC12A2	0	0.00628139	0.00831457	0.000348949	-0.00226428																										XPR1	-0.0885525	-0.0283133														MPC2_Cri	A	dial
SLC12A3	0	0.000357879	0.00144556	0.00141794	0.000953783																										pseudo_116	-0.00350103	-0.028003														MPC2_Cri	A	dial
SLC12A4	0	-9.87e-05	0.00222008	0.0166849	-0.000269549																										ABCC3	-0.0431341	-0.0276635														MPC2_Cri	A	dial
SLC12A5	0	-0.0152048	-0.018871	0.00805249	-0.000759863																										pseudo_257	-0.0117039	-0.0275877														MPC2_Cri	B	dial
SLC12A6	0	-0.000347074	9.48e-05	-0.0096288	0.00454635																										ABCF2	-0.00314002	-0.0268409														MPC2_Cri	B	dial
SLC12A7	0	-0.0449396	-0.00738138	-0.00624067	-0.0863872																										pseudo_472	-0.00883545	-0.0264361														MPC2_Cri	B	dial
SLC12A8	0	-0.0139498	0.0105734	-0.00282122	0.00810061																										SLC29A1	-0.0345601	-0.0261808
SLC12A9	0	0.0151451	-0.0415503	-0.179701	-0.0241835																										SV2C	-0.00530147	-0.0258802
SLC13A1	0	0.0160866	-0.000814324	-0.00373727	0.00256983																										pseudo_236	0.00104627	-0.0256351
SLC13A2	0	-0.00216352	0.00403731	-2.23e-05	-0.000256764																										pseudo_27	-8.67728e-05	-0.0253243
SLC13A3	0	-0.00600376	5.36e-05	-0.000535642	-0.000666959																										pseudo_348	0.00815922	-0.0249768
SLC13A4	0	0.00572186	0.0136544	-7.47e-05	0.00405663																										SLC38A8	0.000337934	-0.0246978
SLC13A5	0	-0.00302203	-0.00611675	3.29e-05	-0.00109201																										ABCA7	0.00220008	-0.0243503
SLC14A1	0	-0.000802734	-0.00631551	0.00730374	0.00110997																										pseudo_73	9.26162e-05	-0.0240431
SLC14A2	0	0.0203466	-0.000109297	-7.66e-08	0.000737882																										MFSD6	-0.081945	-0.0238603
SLC15A1	0	-0.00577221	-0.0207482	-0.00960352	-0.0356152																										SLC44A4	0.00488052	-0.023856
SLC15A2	0	0.00446637	0.0033889	2.31e-05	0.00372356																										SLC51A	-0.00438442	-0.0237173
SLC15A3	0	0.00028548	0.00424539	6.29e-05	0.00461504																										SLC39A10	0.170061	-0.0236928
SLC15A4	0	-0.00433044	-0.000294693	-0.000774838	-0.0149382																										MFSD3	0.0012802	-0.0235552
SLC15A5	0	0.000859464	0.0108326	1.89e-05	0.00659382																										pseudo_454	-0.018246	-0.0235248
SLC16A1	0	-2.88933	-2.52662	-2.3896	-2.43587																										pseudo_171	0.00069857	-0.023391
SLC16A10	0	-0.00818508	-0.000526472	-0.000149623	-0.00358891																										MFSD4	-0.0109956	-0.0228044
SLC16A11	0	0.0269567	0.000217144	0.00211888	0.000789723																										SLC35A5	-0.00861387	-0.0226891
SLC16A12	0	-0.000616243	-0.000365969	1.69e-06	0.000109446																										SLC39A3	-0.0220376	-0.0223892
SLC16A13	0	-0.0029956	-0.0114288	-0.01689	-0.00283342																										SLC47A2	-0.0346229	-0.0220057
SLC16A14	0	-0.0264435	-0.0019514	-0.0235812	-0.00577919																										SLC24A3	-0.0187914	-0.0214962
SLC16A2	0	0.00533391	0.00807081	0.00272876	0.00907485																										pseudo_174	0.000596989	-0.0214545
SLC16A3	0	-0.00306464	-0.00844635	-0.00922443	-0.0574938																										SLC38A4	0.0051872	-0.0213754
SLC16A4	0	-0.000665821	0.00901425	-0.000715643	-0.00040015																										SLC35D1	-0.00204087	-0.0211982
SLC16A5	0	-0.19196	-0.0303626	-0.00219419	-0.193161																										pseudo_408	0.00294389	-0.0210226
SLC16A6	0	0.00324483	-0.000296937	-0.0087397	-0.000256984																										pseudo_260	-0.0277036	-0.0210094
SLC16A7	0	-0.0283085	-0.127922	-0.223703	-0.189351																										SLC17A1	-0.0350478	-0.0209179
SLC16A8	0	0.0265837	0.00314105	0.0135896	0.00208715																										UNC93B1	-0.0223205	-0.0203952
SLC16A9	0	-0.00986563	-0.103965	-0.0156394	-0.00645681																										pseudo_310	-0.0101892	-0.0203137
SLC17A1	0	-0.0364638	-0.00309229	-0.036916	-0.0331795																										SLC22A31	-0.084231	-0.0203042
SLC17A2	0	0.00448787	0.00445949	0.00722132	0.00603643																										SLC9A4	-0.0147205	-0.0201865
SLC17A3	0	5.22e-05	0.0245921	0.000322585	0.0172583																										pseudo_10	-0.000874723	-0.0200847
SLC17A4	0	0.00340616	0.010539	0.000485226	0.0219052																										SLC4A2	-0.160774	-0.020046
SLC17A5	0	-0.102802	-0.140237	-0.00917592	-0.103767																										SLC38A1	-0.100227	-0.0193472
SLC17A6	0	0.00501497	-0.005227	-0.0042612	0.000596084																										SLC25A6	-0.00339817	-0.0192849
SLC17A7	0	-0.0199179	-0.00335731	-0.0138758	-0.0193303																										ABCD2	-0.0037069	-0.0184919
SLC17A8	0	0.000592573	0.000672619	0.0104576	0.00680596																										SPNS1	-0.0238755	-0.0181024
SLC17A9	0	0.00110307	1.39e-05	0.00199289	-0.00198038																										pseudo_18	-0.00066723	-0.0179024
SLC18A1	0	0.000484385	0.0222476	0.000352045	0.00485807																										TAP2	-0.0859394	-0.0176475
SLC18A2	0	-0.000145593	-0.00597192	-0.00953624	-0.0220301																										SLC5A6	0.00115444	-0.0174825
SLC18A3	0	-0.00110011	0.00191988	-0.041991	-1.71e-05																										ABCC8	-0.00110025	-0.0171441
SLC18B1	0	0.00278806	0.000472853	-1.38e-05	7.23e-05																										SLC6A3	-0.0013053	-0.0171292
SLC19A1	0	-0.512235	-1.14036	-0.943006	-0.624857																										pseudo_471	-0.0117195	-0.0170051
SLC19A2	0	-1.76e-05	0.00700443	-8.5e-05	-0.000167305																										pseudo_466	-0.00915509	-0.016722
SLC19A3	0	0.014287	0.00342474	-0.000437905	-0.0022505																										pseudo_343	0.00569228	-0.0162424
SLC1A1	0	-0.00518776	-0.00975466	-0.0150395	-0.0016144																										SLC32A1	-0.00341585	-0.0161595
SLC1A2	0	-0.0115286	-0.000421668	-0.000875597	-0.00717778																										SLC28A1	-0.0448589	-0.0161265
SLC1A3	0	0.00763326	0.0109915	-0.00103203	0.00260127																										pseudo_259	-0.0181074	-0.0158293
SLC1A4	0	-0.0126531	-0.0595031	-0.0111097	-0.000131444																										SLC37A1	-0.0410988	-0.0157955
SLC1A5	0	-0.0740757	-0.0744078	-0.00159217	-0.00851244																										pseudo_324	0.0017528	-0.0157419
SLC1A6	0	-0.0184117	-0.00557643	-0.000599051	-0.00524857																										SPNS3	-0.0112842	-0.0154093
SLC1A7	0	0.000290261	0.00991777	0.000860049	0.0215908																										pseudo_395	0.00633042	-0.0153737
SLC20A1	0	-0.0104355	-0.0680869	-0.113087	-0.154243																										SLCO1B3	0.0132125	-0.0153478
SLC20A2	0	0.000117763	0.024285	3.85e-05	0.0026007																										SLC52A3	0.00308093	-0.0152464
SLC22A1	0	-0.000172952	1.54e-05	0.00384236	9.89e-05																										SLC43A1	0.0107787	-0.0151417
SLC22A10	0	0.00642017	0.000646566	0.0037954	0.00532644																										pseudo_465	-0.0260595	-0.0149966
SLC22A11	0	0.00208084	0.000184275	-0.00206734	-0.00269724																										pseudo_436	0.00112514	-0.0148322
SLC22A12	0	0.00978067	0.00544557	-0.00692041	0.00330284																										SLC2A14	-0.00150039	-0.0147624
SLC22A13	0	0.0105826	0.000209702	0.00172249	-0.00230041																										pseudo_297	-0.000321118	-0.0146844
SLC22A14	0	7.71e-05	0.0246848	0.000131455	0.000108473																										pseudo_129	-0.0153589	-0.0146079
SLC22A15	0	-0.00106547	-0.000618343	-0.0149533	-0.0319859																										pseudo_8	-0.0121956	-0.0145677
SLC22A16	0	-0.0036274	-0.00128175	-0.00411755	-0.00052492																										SLC15A5	0.00330634	-0.0145361
SLC22A17	0	0.00014556	0.00302482	-0.0100352	6.95e-06																										PQLC1	-0.000454425	-0.014534
SLC22A18	0	-0.00246041	-0.0125226	0.0026279	0.000206951																										SLC25A37	-0.00423802	-0.0144622
SLC22A18AS	0	-0.000302809	-0.00103383	-0.00268575	-0.00117566																										SLC22A12	-0.00180878	-0.0144301
SLC22A2	0	4.19e-05	0.00294288	0.0108124	0.000284937																										SVOP	0.00186259	-0.0144276
SLC22A23	0	-0.000478244	-9.43e-05	0.00483792	0.000108493																										pseudo_275	0.0011158	-0.0140771
SLC22A24	0	0.00209744	0.00238112	0.00213687	5.98e-06																										pseudo_179	-0.00330547	-0.014015
SLC22A25	0	-0.00552442	0.0176866	0.000131279	-0.000587056																										SLC25A21	-0.0549265	-0.0139881
SLC22A3	0	-0.0141621	-0.028381	-0.0235936	-0.0144388																										SLC10A2	-0.00211814	-0.0139429
SLC22A31	0	-0.125732	-0.0982131	-0.0839702	-0.0844918																										SLC22A18	0.00141743	-0.0139193
SLC22A4	0	0.000272421	0.00695778	-0.00479917	-0.00336541																										pseudo_349	-0.00389214	-0.0136829
SLC22A5	0	-0.0191545	-0.0501974	-0.081105	-0.048956																										SLC22A5	-0.0650305	-0.0135421
SLC22A6	0	0.00119193	0.00353835	0.00419864	0.000868565																										pseudo_281	-0.000740898	-0.0133345
SLC22A7	0	0.00102382	-0.00188139	-2.23e-05	0.00331896																										SLC4A9	0.00512233	-0.0131251
SLC22A8	0	0.00753449	-0.000173039	-0.00617123	-0.00150037																										SLC25A32	-0.0800998	-0.0130048
SLC22A9	0	0.0163819	0.00159126	1.14e-05	7.97e-05																										ABCB1	0.000930293	-0.0128206
SLC23A1	0	0.00572647	0.000690146	-0.00151292	0.00634656																										SLC17A8	0.00863179	-0.012679
SLC23A2	0	2.19e-05	0.00387716	-0.0200726	-0.000229971																										pseudo_462	-0.0123438	-0.0123888
SLC23A3	0	0.0053955	-0.000153671	-0.000213477	-0.00135904																										pseudo_72	-0.00174923	-0.0123666
SLC24A1	0	-0.512454	-0.464294	-0.669448	-0.564057																										SLC25A47	-0.00311708	-0.0122937
SLC24A2	0	-0.00435272	1.82e-05	-1.81e-05	-0.00112224																										pseudo_345	-0.000151128	-0.0118812
SLC24A3	0	-0.00511695	-0.00398414	-0.0112312	-0.0263516																										pseudo_426	0.00178758	-0.011781
SLC24A4	0	-0.0924347	-0.0174317	-0.061684	-0.0473113																										pseudo_145	-0.00107043	-0.0115836
SLC24A5	0	-0.000207378	0.000521963	0.0074997	0.00713735																										pseudo_464	0.00275393	-0.0115104
SLC25A1	0	-0.484258	-0.157589	-0.468827	-0.377576																										pseudo_487	0.000369036	-0.0113068
SLC25A10	0	-1.83079	-1.74152	-2.26482	-2.16228																										pseudo_138	-0.0077591	-0.0112933
SLC25A11	0	-0.232533	-0.287635	-0.0132662	-0.00414487																										pseudo_477	-0.00353758	-0.0110002
SLC25A12	0	-0.0043525	0.000936746	0.000802078	0.00283756																										pseudo_223	-0.0112486	-0.0108102
SLC25A13	0	-0.000589685	-0.00271084	-0.0284356	-0.0783992																										pseudo_204	-0.00314397	-0.0103782
SLC25A14	0	0.00107918	-0.00505614	-2.44e-05	-0.00127678																										SLC27A5	-0.000802327	-0.0103309
SLC25A15	0	-0.0354046	-0.00979052	-0.026566	-0.0923132																										pseudo_360	-0.0147016	-0.0102547
SLC25A16	0	0.00211381	-0.000953856	-0.00151592	0.000874249																										SLC6A7	0.000610545	-0.00998191
SLC25A17	0	-0.016214	-0.017214	-0.0112943	-0.010548																										SLC9A1	-0.0980469	-0.00991245
SLC25A18	0	8.61e-05	0.000486114	0.00175246	0.000171965																										SLC25A1	-0.423202	-0.00969968
SLC25A19	0	-0.672503	-0.252131	-0.745599	-1.04814																										SLC45A1	-0.0450814	-0.00967054
SLC25A2	0	0.00727429	0.00856183	0.00667522	-0.00633962																										SLC34A2	-0.000412155	-0.00956741
SLC25A20	0	-0.0107041	-0.0243619	0.00615083	-0.00270586																										SLC16A7	-0.206527	-0.00954365
SLC25A21	0	-0.299129	-0.128011	-0.00909753	-0.100755																										pseudo_211	0.000512892	-0.00947784
SLC25A22	0	-0.291586	-0.112799	-0.664537	-0.517933																										SLC5A12	0.00287029	-0.00941176
SLC25A23	0	-0.00185508	-0.00554746	-0.00041127	-0.0822666																										SLC38A3	-0.00475547	-0.00914779
SLC25A24	0	-0.0113537	-0.0103182	-0.00844084	-0.0133883																										SLCO1C1	0.0153402	-0.00891361
SLC25A25	0	0.0177468	-0.0211199	0.00153864	-0.000403819																										ABCD4	-0.511078	-0.00887352
SLC25A26	0	0.0266532	0.0230074	-0.000246088	5.75e-07																										SLC17A5	-0.0564713	-0.00870754
SLC25A27	0	-0.157635	-0.0929464	-0.263586	-0.25404																										pseudo_397	-0.000131439	-0.0084086
SLC25A28	0	-0.00198199	-0.00460311	0.00863585	0.000124499																										SLC52A2	-0.0018883	-0.00838445
SLC25A29	0	-0.060471	-0.00207332	-0.0323078	-0.108931																										SLC39A5	0.00129565	-0.00837878
SLC25A3	0	-0.524093	-0.549139	-0.596814	-0.555339																										pseudo_431	0.00398162	-0.00833671
SLC25A30	0	0.00429634	-0.000577108	0.000279021	0.0640938																										pseudo_424	-0.00638759	-0.00828539
SLC25A31	0	0.00120355	0.000693231	-0.000983143	-0.00176787																										SLC8A3	-0.0340109	-0.00822149
SLC25A32	0	-0.0250455	-0.0882256	-0.0847617	-0.0754379																										SLC35E2B	-0.0705058	-0.00817261
SLC25A33	0	-0.0813756	-0.0191244	-0.126944	-0.0239035																										SLC2A4RG	-0.00567785	-0.00816626
SLC25A34	0	0.00144007	0.000308389	0.00900739	0.0099076																										SLC4A5	0.00104626	-0.00809355
SLC25A35	0	0.00844938	3.94e-05	-0.00759084	-0.000662948																										pseudo_79	-0.0108831	-0.00796808
SLC25A36	0	-0.566742	-0.175772	-0.163245	-0.495382																										SLC35F2	-0.00700119	-0.00796569
SLC25A37	0	-0.0270974	-0.165578	-0.00149813	-0.0069779																										pseudo_357	0.00123705	-0.00794738
SLC25A38	0	-0.32989	-0.368397	-0.0513446	-0.0286692																										SLC20A2	0.00131959	-0.00792111
SLC25A39	0	0.0363658	0.0103506	-0.00263549	-0.00745253																										pseudo_133	-0.000326805	-0.00783238
SLC25A4	0	-0.0140314	-0.00299817	-0.00950315	2.47e-06																										pseudo_419	0.00663402	-0.00772313
SLC25A40	0	-0.0192349	-0.0228427	-0.261209	-0.297541																										SLC25A20	0.00172248	-0.00764716
SLC25A41	0	-0.083306	-0.0162585	-0.0522609	-0.0565216																										pseudo_175	-0.00565731	-0.00758035
SLC25A42	0	-0.134244	-0.263912	-0.220043	-0.221487																										SLC25A22	-0.591235	-0.00756738
SLC25A43	0	-0.0121934	-0.0020722	0.000219395	-0.00385856																										SLC44A2	0.0158217	-0.00754007
SLC25A44	0	1.92e-06	0.000430261	0.0147401	0.000355714																										pseudo_154	-0.00328449	-0.00751573
SLC25A45	0	-0.00795642	-0.0129703	-0.0302468	-0.00104833																										SLC41A2	-0.0477358	-0.00742897
SLC25A46	0	-0.0818413	-0.0977332	-0.0879288	-0.0989346																										SLC7A10	-0.00764386	-0.00742132
SLC25A47	0	0.000210793	-0.00196038	-0.00607424	-0.000159908																										pseudo_475	0.00291769	-0.00740119
SLC25A48	0	-5.34e-05	-0.000129517	-0.00201784	0.000583885																										SLC25A48	-0.000716976	-0.00738499
SLC25A5	0	-0.0210932	-0.013067	-0.0138665	-0.00562552																										SLC5A11	-0.00755702	-0.00735513
SLC25A51	0	-0.232174	-0.317161	-0.339315	-0.365252																										SLCO4C1	0.00560075	-0.00733445
SLC25A52	0	0.00497162	0.0136242	-0.000881493	0.000740968																										pseudo_182	-0.024127	-0.00730682
SLC25A53	0	-0.00248606	-0.0108309	-0.0185361	-0.00537829																										SFXN5	-0.0164598	-0.00720381
SLC25A6	0	-0.0151953	-0.0214921	0.0133953	-0.0201916																										pseudo_391	0.00763247	-0.00707175
SLC26A1	0	0.00120346	0.0136327	-0.00330011	-0.000207102																										SLC39A13	-0.0248303	-0.00705422
SLC26A10	0	0.00159308	3.39e-06	0.00100029	-3.92e-05																										SLC6A17	-0.0375164	-0.0069571
SLC26A11	0	-0.00118503	-0.00214716	0.00274074	0.00150748																										CLN3	-0.0446252	-0.00692903
SLC26A2	0	0.000750305	-0.00356166	-0.00076777	0.00339305																										pseudo_381	-0.0012178	-0.00688745
SLC26A3	0	0.0419905	0.00273727	-0.00407755	0.000115525																										ABCC12	-0.00746807	-0.00685733
SLC26A4	0	-0.00694351	0.000459151	-0.0128001	-0.0278544																										SLC48A1	-0.0425761	-0.00671809
SLC26A5	0	-0.000190446	0.000653114	-0.00163292	-0.000179663																										pseudo_102	0.00200491	-0.00662555
SLC26A6	0	-0.0457788	-0.00135366	-0.37677	-0.379097																										FLVCR2	0.000440339	-0.00653086
SLC26A7	0	0.00278706	0.00971004	0.00099891	0.0140018																										SLC25A18	0.00096221	-0.0065029
SLC26A8	0	-0.0101673	-0.000116011	-0.0176896	-0.0579744																										SLC9B2	-0.0233617	-0.00649533
SLC26A9	0	-0.00648223	-0.044764	-0.00319412	-0.00833741																										pseudo_125	-0.00444782	-0.00637169
SLC27A1	0	-0.00654368	-0.000605379	-0.00735768	-0.033151																										SLC25A28	0.00438017	-0.00633234
SLC27A2	0	-0.0061725	-0.0501938	-0.0222531	-0.0341972																										SLC17A3	0.00879046	-0.00633135
SLC27A3	0	-2e-05	-0.00168339	3.92e-05	-0.000695967																										pseudo_283	-0.00189083	-0.00623135
SLC27A4	0	-0.0186563	-0.0314678	-0.0571738	-0.0702577																										pseudo_137	-0.000770854	-0.0061998
SLC27A5	0	-0.00277311	3.31e-05	-3.14e-05	-0.00157328																										SLC36A1	-0.0625082	-0.00596048
SLC27A6	0	0.0149907	0.00565037	0.0017179	0.00023544																										SLC12A1	-0.0289815	-0.00587709
SLC28A1	0	-0.00226517	-0.0770712	-0.0185125	-0.0712053																										ABCA6	0.000303078	-0.00586439
SLC28A2	0	0.0157154	2.99e-05	0.00861532	0.0202245																										SLC25A17	-0.0109211	-0.00578295
SLC28A3	0	-0.000932623	-0.000102666	0.000926802	0.00219984																										SLC9A6	0.00814041	-0.00573469
SLC29A1	0	-0.0646279	-2.62e-05	-0.0471485	-0.0219716																										ABCB6	-0.00223928	-0.00572376
SLC29A2	0	-0.0239279	0.000186914	-0.00903969	-0.00460983																										SLC16A2	0.00590181	-0.00569739
SLC29A3	0	-0.0201943	-0.0672643	-0.0366937	-0.0379068																										pseudo_342	-7.62696e-05	-0.00564458
SLC29A4	0	-0.0900862	-0.139675	-0.279487	-0.17362																										SLC38A7	0.0536894	-0.00562495
SLC2A1	0	-8.78e-05	-0.116468	0.0305977	0.00369448																										SLC5A8	-0.018164	-0.00553157
SLC2A10	0	-0.00795326	-0.00616567	-0.000535065	-0.00622982																										ABCD1	-0.00196951	-0.00552889
SLC2A11	0	-4.89e-05	-0.00177936	-0.0132891	-0.00118409																										SLC25A29	-0.0706192	-0.00541719
SLC2A12	0	0.000439007	0.0130766	0.00160821	0.00161266																										pseudo_353	0.0011034	-0.00538851
SLC2A13	0	-0.00491298	0.00414006	-0.00905136	-0.00846852																										pseudo_112	-0.00119583	-0.0053637
SLC2A14	0	0.0467725	0.00192607	-0.00321917	0.000218385																										SLC23A1	0.00241682	-0.00533876
SLC2A2	0	0.0127164	0.0118609	-0.00145845	0.000871448																										pseudo_420	0.015937	-0.00517883
SLC2A3	0	4.45e-07	-0.00021341	0.00464482	0.0142783																										ABCA12	0.00478382	-0.00515982
SLC2A4	0	0.00600552	8.43e-05	-0.000186818	0.0290472																										SLC25A38	-0.0400069	-0.00513363
SLC2A4RG	0	0.00279011	0.137156	-0.00464963	-0.00670607																										pseudo_71	0.00130966	-0.0050265
SLC2A5	0	0.00126227	5.76e-05	-0.00101132	0.000507691																										pseudo_51	0.000261148	-0.00501521
SLC2A6	0	0.000115394	-0.000118565	-0.00535543	0.00524085																										pseudo_268	0.00284591	-0.00499581
SLC2A7	0	0.00397747	8.76e-05	0.0117003	0.000890597																										SLC30A3	-0.00629219	-0.00498138
SLC2A8	0	-0.0467465	-0.0288419	-0.0404701	-0.0238846																										SFXN2	-0.00264885	-0.00490397
SLC2A9	0	-0.0339718	-0.0114961	-0.0102039	-0.0342147																										pseudo_11	0.0109866	-0.00489411
SLC30A1	0	-0.0535333	-0.0385266	-0.249401	-0.168197																										pseudo_207	-0.00474542	-0.00486471
SLC30A10	0	0.00291916	0.0397338	0.00015349	-0.000562247																										pseudo_214	-0.00148321	-0.00485918
SLC30A2	0	0.000207192	-4.45e-05	-0.0126595	6.48e-05																										MFSD2A	-0.000464597	-0.00481897
SLC30A3	0	-6.76e-05	0.00801931	-0.0017938	-0.0107906																										pseudo_352	-0.0222668	-0.00481256
SLC30A4	0	-0.00732469	-0.000161196	-0.000874713	-0.000697624																										pseudo_188	0.000112894	-0.00468996
SLC30A5	0	-0.0025353	-0.00464317	-0.006923	-0.00108756																										pseudo_361	-0.00343006	-0.00468025
SLC30A6	0	-0.0256666	-0.000247719	-0.00138586	-0.000211062																										MPC1	-0.0312462	-0.00466049
SLC30A7	0	0.006463	0.000475172	0.00555037	0.00109964																										MFSD1	-0.0467258	-0.00460837
SLC30A8	0	0.0104934	0.0762066	-0.00209287	0.0227375																										pseudo_29	-0.00135644	-0.00453383
SLC30A9	0	-3.20773	-2.82327	-2.28963	-2.49512																										pseudo_468	-0.00195809	-0.0045274
SLC31A1	0	-0.998787	-0.63741	-0.646991	-0.826873																										UNC93A	-0.000585598	-0.00450848
SLC31A2	0	7.99e-05	-0.00531529	-2.4e-05	-0.0431063																										ABCG8	-0.0170477	-0.00445288
SLC32A1	0	-0.065731	-0.0346803	-0.000375252	-0.00645645																										SLC4A1AP	0.0418192	-0.00439898
SLC33A1	0	-0.0201972	-0.0813155	-0.00819635	-0.0531579																										pseudo_167	-0.00477171	-0.00434844
SLC34A1	0	0.0126209	0.00671791	0.0204267	0.0296851																										pseudo_277	-0.00686697	-0.00430458
SLC34A2	0	-0.00187927	0.000694546	-0.000131456	-0.000692855																										SLC16A14	-0.0146802	-0.00421586
SLC34A3	0	-6.05e-05	-0.00110501	-0.0248199	-0.0206866																										SLC12A8	0.0026397	-0.00418894
SLC35A1	0	-0.309235	-0.480769	-0.271975	-0.268992																										SLC35G1	-0.0107773	-0.00414651
SLC35A2	0	-0.00161402	-0.0119639	-0.0307137	-0.0338502																										SLC31A2	-0.0215651	-0.00412373
SLC35A3	0	-0.288827	-0.100347	-0.107483	-0.140607																										pseudo_66	-0.0505906	-0.00397267
SLC35A4	0	-0.0653797	-0.00714017	-0.0120308	-0.140534																										RHBG	-0.0353978	-0.00386079
SLC35A5	0	-0.000371324	0.00217159	0.0001	-0.0173277																										pseudo_394	-0.000443499	-0.00377187
SLC35B1	0	-0.246921	-0.290808	-0.195519	-0.32492																										pseudo_308	-0.00868259	-0.00367548
SLC35B2	0	-0.0515335	-0.0299582	-0.0585901	-0.0933356																										pseudo_63	0.00164456	-0.00366121
SLC35B3	0	-0.00102703	-0.0373157	-1.01e-05	-0.000111896																										pseudo_383	0.00414229	-0.0036017
SLC35B4	0	-0.00114031	-0.00987001	-0.00410327	-0.00177548																										pseudo_284	-0.00755536	-0.00358286
SLC35C1	0	-0.0117968	-0.0282698	-0.00156865	-0.00115626																										pseudo_427	-0.0105687	-0.00357831
SLC35C2	0	0.000199352	0.0095837	0.00259543	0.00485958																										SLC13A2	-0.000139522	-0.0035614
SLC35D1	0	-0.00349441	-0.000598887	-0.0028912	-0.00119054																										SLC6A15	0.000507614	-0.00355456
SLC35D2	0	-0.0162955	-0.00746366	-0.0351959	-0.0600497																										pseudo_372	-0.00408937	-0.00350992
SLC35D3	0	-0.00725491	-0.0112648	-0.130604	-0.0291491																										pseudo_393	-0.000451968	-0.00346515
SLC35E1	0	-0.0417095	-0.0416351	-0.0116759	-0.0335586																										pseudo_354	0.00086391	-0.00341191
SLC35E2	0	0.00103689	-0.0027426	-0.00199619	0.00051052																										pseudo_9	0.00183413	-0.00337247
SLC35E2B	0	-0.0219992	-0.0396706	-0.113904	-0.0271076																										SLC4A3	-0.102545	-0.00336028
SLC35E3	0	0.0499891	0.019741	0.00834069	0.0447938																										pseudo_292	-0.00129099	-0.00329858
SLC35E4	0	-0.00206903	-0.0089818	-0.0267218	-0.00396277																										pseudo_90	-0.00359636	-0.00329354
SLC35F1	0	-0.016062	0.000892847	-0.00153886	-0.000516178																										SLC8A1	0.0119331	-0.00326754
SLC35F2	0	-0.00126895	-0.00119598	-0.00630173	-0.00770065																										pseudo_14	0.00543932	-0.00324273
SLC35F3	0	0.000527856	-0.00188169	-0.00274997	0.000363584																										PQLC3	-0.0153209	-0.00321921
SLC35F4	0	-3.98e-05	-0.00160249	-0.0143287	-0.000743396																										SLC22A16	-0.00232123	-0.00318652
SLC35F5	0	1.92e-05	0.0227192	-0.00549396	-0.000777551																										SLC16A4	-0.000557896	-0.00313833
SLC35F6	0	-0.00990313	-0.00101562	-0.0539848	-0.0364315																										SLC26A9	-0.00576576	-0.0030857
SLC35G1	0	-0.00453347	-0.0018836	-0.000763832	-0.0207907																										pseudo_195	-0.00629049	-0.00306656
SLC35G2	0	-4.35e-05	-0.000103919	-3.25e-05	0.000103197																										pseudo_107	-0.00344825	-0.00305409
SLC36A1	0	-0.147072	-0.0293334	-0.0683268	-0.0566897																										pseudo_77	-0.000533647	-0.00298705
SLC36A2	0	0.0101244	-0.000124883	-8.04e-05	0.00832965																										pseudo_118	0.00158855	-0.00297365
SLC36A3	0	0.0108119	0.0101956	0.000578667	0.00980029																										SLC7A9	-0.000838684	-0.0029722
SLC36A4	0	-0.0159428	-0.0131421	-0.00310136	-0.104571																										SLC24A4	-0.0544976	-0.00293888
SLC37A1	0	-0.000883405	-0.00545982	-0.0682965	-0.0139011																										SLC16A9	-0.0110481	-0.00293701
SLC37A2	0	0.000668744	0.00620805	-7e-05	0.0265082																										pseudo_62	0.000899844	-0.00293357
SLC37A3	0	-0.00475637	-0.000881211	-0.0522398	-0.0214724																										ABCA3	-0.0996783	-0.00290073
SLC37A4	0	-0.0487181	-0.0868905	-0.00910867	-0.00651922																										SLCO1A2	0.00167841	-0.00288012
SLC38A1	0	-0.42082	-0.413843	-0.0903645	-0.110089																										UCP1	-0.000562264	-0.00285043
SLC38A10	0	-0.00587396	-0.027299	-0.00971522	-0.0201096																										pseudo_78	-0.0344549	-0.00282259
SLC38A11	0	0.000107399	0.000539571	0.00753986	0.00380954																										SLC5A2	-0.00267009	-0.0027849
SLC38A2	0	-0.430282	-0.589745	-0.129993	-0.27611																										SLC10A7	-0.00213579	-0.00278067
SLC38A3	0	-9.14e-05	0.00289556	-0.000119222	-0.00939171																										pseudo_321	0.00608184	-0.00275699
SLC38A4	0	0.0036295	0.00842765	-0.00197078	0.0123452																										SLC16A3	-0.0333591	-0.00274591
SLC38A5	0	-0.763235	-0.934701	-0.881665	-0.970041																										SLC26A10	0.000480555	-0.00271617
SLC38A6	0	-1.00094	-1.02883	-0.639407	-0.682568																										pseudo_460	0.0102214	-0.00271415
SLC38A7	0	0.0181677	0.000509448	0.0194936	0.0878852																										pseudo_347	-0.00116547	-0.00270085
SLC38A8	0	0.00074172	-0.0159334	0.000679111	-3.24e-06																										pseudo_131	-0.0369037	-0.00266615
SLC38A9	0	-0.00145874	5.96e-05	3.65e-05	-0.00122149																										SLC7A2	-0.0176654	-0.00266545
SLC39A1	0	-0.0522938	-0.0245865	-0.00209474	-0.0599284																										pseudo_122	0.000217637	-0.00263934
SLC39A10	0	-3.09649	-2.99337	0.221167	0.118954																										pseudo_287	0.000456502	-0.00263826
SLC39A11	0	-0.0066867	-0.0144345	-0.0287807	-7.35e-05																										ABCC6	-0.0911085	-0.00262282
SLC39A12	0	0.0201716	0.00479342	-0.000360584	0.0219152																										pseudo_110	-0.000703563	-0.00261834
SLC39A13	0	-0.220156	-0.259705	-0.0463885	-0.00327211																										pseudo_451	5.22763e-05	-0.00259134
SLC39A14	0	-0.100516	-0.026842	-0.0100321	-0.0172791																										pseudo_336	0.0115787	-0.00253881
SLC39A2	0	0.000177384	0.00207311	0.00544568	0.000921272																										pseudo_299	0.000807483	-0.00253448
SLC39A3	0	-0.0218188	-0.0197415	-0.0092872	-0.0347881																										SLC27A6	0.000976672	-0.00252103
SLC39A4	0	-0.00170504	-0.00573513	-6.36e-05	0.0022169																										pseudo_398	9.08187e-05	-0.00249195
SLC39A5	0	-0.00157233	0.00138228	-0.00111881	0.0037101																										pseudo_331	0.00108073	-0.00244432
SLC39A6	0	0.00433309	-0.00266164	-0.00187409	-0.00512735																										pseudo_88	-0.00605715	-0.00241181
SLC39A7	0	-0.00899742	-0.0544562	-0.000323469	-0.062542																										ABCC9	-0.0185122	-0.00241101
SLC39A8	0	-0.0106547	-0.00364111	-0.0347966	-0.0125282																										pseudo_187	-0.0119349	-0.00240822
SLC39A9	0	-1.24561	-1.03508	-0.967524	-0.903292																										SLC16A11	0.0014543	-0.00235732
SLC3A1	0	-0.000545371	-0.000431518	0.000522985	-0.000313975																										pseudo_485	0.00260538	-0.00231919
SLC3A2	0	-0.0143744	-0.0136134	-0.00784028	-0.0173697																										pseudo_457	-0.0116422	-0.00228967
SLC40A1	0	0.0635616	0.0545239	0.109125	0.0637505																										pseudo_47	-0.0114021	-0.00228111
SLC41A1	0	0.00205109	-0.0191419	-0.000593369	-0.0460223																										SLC39A6	-0.00350072	-0.00226593
SLC41A2	0	-0.0648915	-0.0416474	-0.0257761	-0.0696955																										pseudo_238	3.94249e-07	-0.00224096
SLC41A3	0	6.8e-05	0.00827337	-0.000373395	-0.0290375																										SLC46A3	-0.0122778	-0.00221603
SLC43A1	0	0.12077	0.111129	-0.00181308	0.0233706																										SLC43A3	-0.026804	-0.00220164
SLC43A2	0	-0.00306978	-0.00174542	-0.0295305	-0.0169321																										pseudo_108	0.000683129	-0.00219006
SLC43A3	0	-0.0168516	-2.94e-06	-0.00141779	-0.0521901																										pseudo_430	-0.00177333	-0.00215878
SLC44A1	0	-0.00674222	-0.0537709	-0.00288503	-0.0017094																										SLC22A6	0.0025336	-0.00215804
SLC44A2	0	0.00207055	-0.00304309	0.00327365	0.0283697																										pseudo_199	-0.00511341	-0.00211697
SLC44A3	0	6.98e-05	7.56e-06	-0.000426662	-0.00216668																										SLC39A12	0.0107773	-0.00211604
SLC44A4	0	-0.00021305	-0.010407	0.00913789	0.000623164																										pseudo_100	-0.0226717	-0.00210437
SLC44A5	0	-0.384033	-0.354371	-0.111442	-0.234303																										SLC6A4	-0.0606986	-0.0021027
SLC45A1	0	-0.00311754	-0.0058916	-0.0796837	-0.0104792																										SLC37A4	-0.00781395	-0.00208868
SLC45A2	0	-0.020245	-0.0274169	-0.00178596	-0.0112585																										pseudo_286	-0.0214453	-0.00208391
SLC45A3	0	5.4e-05	-0.000397936	2.87e-05	0.00457242																										SLC26A8	-0.037832	-0.00208163
SLC45A4	0	0.00634497	0.000922432	-0.000157504	0.00631764																										SLC39A4	0.00107665	-0.0020814
SLC46A1	0	-0.130278	-0.0948515	-0.0232223	-0.00970701																										SLC22A1	0.00197061	-0.00203933
SLC46A2	0	-0.0358473	2.18e-05	0.00270171	0.000704678																										SLC6A19	-0.00648322	-0.00195408
SLC46A3	0	-0.0168108	-0.00145158	-0.0208309	-0.0037246																										SLC9A9	-0.00206546	-0.00194445
SLC47A1	0	-0.000262651	-0.0040063	-0.013018	-0.0040433																										pseudo_328	0.00023571	-0.00190333
SLC47A2	0	-0.0371768	-0.0618742	-0.0136655	-0.0555803																										pseudo_160	0.00033336	-0.0019009
SLC48A1	0	0.00326445	-0.0316508	-0.0899598	0.0048075																										SLC12A9	-0.101942	-0.0018747
SLC4A1	0	-0.0206298	-0.000554804	-0.0073403	-0.00619407																										SLC27A1	-0.0202543	-0.0018632
SLC4A10	0	0.0272661	0.00142266	1.48e-05	0.011397																										SLCO3A1	-0.0670922	-0.0018512
SLC4A11	0	-0.0107233	-0.00165985	-0.0700289	-0.0110872																										ABCG2	-0.00148147	-0.00181089
SLC4A1AP	0	0.0196173	0.00561104	0.0626038	0.0210346																										SLC22A7	0.00164834	-0.00180553
SLC4A2	0	-0.163274	0.0643348	-0.118642	-0.202906																										SLC5A7	-0.000229343	-0.00179767
SLC4A3	0	-0.0222476	-0.0249365	-0.0993968	-0.105693																										SLC22A18AS	-0.0019307	-0.0017877
SLC4A4	0	-3.37e-05	0.00629516	-0.0108183	-9.73e-05																										pseudo_428	0.00409946	-0.00178219
SLC4A5	0	-0.0220633	-0.00191099	0.001235	0.000857521																										pseudo_69	-0.00515138	-0.00176878
SLC4A7	0	-0.0468405	-0.385958	-0.118427	-0.0523088																										SLC22A11	-0.00238229	-0.00173703
SLC4A8	0	0.000888088	4.34e-05	-0.00938313	-0.00185767																										SLC5A4	2.31731e-05	-0.00173309
SLC4A9	0	0.000306735	0.0128227	0.00945697	0.000787696																										pseudo_482	-0.00361139	-0.00170279
SLC50A1	0	-0.00279121	-0.00027418	-0.0146679	-0.0499042																										SLC26A11	0.00212411	-0.00164556
SLC51A	0	-0.00410123	-0.00275151	-0.00224778	-0.00652106																										pseudo_285	-0.00771287	-0.0016334
SLC51B	0	-0.0161428	-0.00337271	-0.0075326	-0.0185812																										NPC1L1	-0.00836334	-0.00163065
SLC52A1	0	0.00443115	-0.00341732	0.0223888	0.011368																										HIATL1	-0.0821279	-0.00159434
SLC52A2	0	0.000219481	-0.00910452	0.00150902	-0.00528561																										SLC33A1	-0.0306771	-0.00159024
SLC52A3	0	0.00335106	0.00672151	0.00609836	6.35e-05																										pseudo_253	-0.00593844	-0.00158214
SLC5A1	0	0.000507866	-0.00937988	0.000100831	0.000998816																										pseudo_265	0.00066811	-0.00157646
SLC5A10	0	0.00277828	0.000229778	-0.00032673	-6.24e-05																										SLC25A30	0.0321864	-0.00157469
SLC5A11	0	-0.0101092	-0.0622292	-0.0111136	-0.00400041																										SLC25A35	-0.0041269	-0.00156676
SLC5A12	0	0.00973492	0.0242184	0.00368967	0.00205092																										pseudo_215	0.00115509	-0.00155516
SLC5A2	0	0.00381228	0.00258819	0.000800214	-0.00614039																										pseudo_409	-0.000623441	-0.00154075
SLC5A3	0	-2.2854	-2.13327	-1.49144	-1.72607																										pseudo_114	0.0053878	-0.00150924
SLC5A4	0	0.000632338	0.000196807	-2.23e-05	6.86e-05																										pseudo_429	-0.0102607	-0.00148868
SLC5A5	0	-6.99e-06	-6.43e-05	-0.0013247	-0.0366218																										pseudo_250	-0.000406103	-0.00147852
SLC5A6	0	-0.00382528	-9.03e-05	0.0028948	-0.000585911																										SLC25A23	-0.0413389	-0.00145706
SLC5A7	0	0.000302149	-0.000873453	-0.000461099	2.41e-06																										SLC16A8	0.00783837	-0.00144902
SLC5A8	0	-0.00753661	-0.0105929	-0.025593	-0.010735																										pseudo_276	-0.000733175	-0.00140826
SLC5A9	0	0.000178326	0.00570318	0.000843149	0.00520649																										SLC8B1	-0.021172	-0.00140808
SLC6A1	0	-5.61e-05	2.59e-05	-1.59e-05	-0.00326354																										pseudo_148	0.00143561	-0.00140804
SLC6A11	0	-0.0194423	-0.0485533	-0.00257939	-0.01866																										SLC35G2	3.53549e-05	-0.00139846
SLC6A12	0	0.0177363	0.00418555	0.0103824	0.0116527																										pseudo_325	-0.00961323	-0.00139705
SLC6A13	0	0.0125231	-0.000518096	0.00165569	0.000357479																										SLC26A7	0.00750038	-0.00139311
SLC6A14	0	-6.08e-05	0.00264203	0.000108429	-6.13e-05																										SLC35E4	-0.0153423	-0.00138978
SLC6A15	0	0.00548859	0.000133386	0.0023447	-0.00132947																										SLC35E2	-0.000742835	-0.00137382
SLC6A16	0	-0.00025764	0.000309292	-0.0126789	-3.64e-06																										pseudo_202	0.00475277	-0.00136607
SLC6A17	0	-0.0156286	-0.00171686	-0.0564846	-0.0185482																										pseudo_55	0.00211452	-0.00136458
SLC6A18	0	0.000109525	9.41e-05	1.4e-05	0.00167782																										SLC22A3	-0.0190162	-0.00136305
SLC6A19	0	-0.00203429	0.00146405	0.00192985	-0.0148963																										pseudo_359	0.00525731	-0.00133464
SLC6A2	0	-0.0146304	-0.00830295	-0.00807702	-0.0318931																										SLC18B1	2.92293e-05	-0.00133234
SLC6A20	0	-0.0169113	-0.000328982	-0.00281732	-0.0724116																										SLC12A5	0.00364631	-0.00131732
SLC6A3	0	-0.00457335	-0.00945412	0.00151017	-0.00412076																										SLC4A4	-0.00545782	-0.00131469
SLC6A4	0	-0.0728799	-0.0634282	-0.0477291	-0.0736681																										pseudo_364	-0.00585082	-0.00131288
SLC6A5	0	0.00767269	0.00411653	0.00543606	0.0258826																										pseudo_227	0.000182803	-0.00129247
SLC6A6	0	-4.6e-06	-0.0134579	-0.00394192	-0.00434725																										pseudo_291	0.00160567	-0.00128186
SLC6A7	0	-1.7e-06	-0.00101852	-0.000924955	0.00214605																										SLC6A1	-0.00163971	-0.00126898
SLC6A8	0	-0.0030206	4.34e-06	-0.166079	-0.151929																										pseudo_15	-0.012956	-0.00126301
SLC6A9	0	-0.0135035	-0.000197637	-0.00194339	-0.000308856																										SLC6A18	0.000845918	-0.0012199
SLC7A1	0	-0.421553	-0.306134	-0.136772	-0.468601																										SLC29A2	-0.00682476	-0.00117308
SLC7A10	0	-1.31e-05	0.0316339	-0.00444945	-0.0108383																										pseudo_193	0.000143881	-0.00115193
SLC7A11	0	-0.00888382	-0.00173241	-3.72e-05	-0.000416559																										pseudo_363	-0.00777513	-0.00114394
SLC7A13	0	0.00201729	-0.000797827	1.92e-05	0.00963354																										SLC28A2	0.0144199	-0.00114314
SLC7A14	0	0.000308712	-0.000577899	-0.000113412	-0.00236575																										pseudo_272	0.0206197	-0.0011208
SLC7A2	0	-0.0791629	-0.0202577	-0.0147192	-0.0206117																										pseudo_438	0.0104857	-0.00110687
SLC7A3	0	0.0160289	-0.000966748	0.00177509	0.000652001																										SLC6A8	-0.159004	-0.00108572
SLC7A4	0	-0.0027319	-0.00240166	-0.000393138	-0.00431494																										pseudo_278	-0.00158724	-0.00107606
SLC7A5	0	-0.146232	-0.138014	-0.224616	-0.16292																										pseudo_19	-0.0162039	-0.0010569
SLC7A6	0	0.105039	0.0515208	0.0321882	0.00335237																										pseudo_45	0.00540404	-0.00105266
SLC7A7	0	-0.0307229	-0.0105221	0.00530735	-0.00218931																										pseudo_295	0.000124812	-0.0010516
SLC7A8	0	-0.000388448	-0.00294872	6.49e-05	0.00136444																										ABCA8	0.0179535	-0.00103655
SLC7A9	0	-0.00325545	0.000986463	-0.00146528	-0.000212092																										SLC1A6	-0.00292381	-0.00102244
SLC8A1	0	0.0249945	0.0357415	0.00421136	0.0196548																										pseudo_301	-0.00347996	-0.00101828
SLC8A2	0	-0.0467382	-0.0325376	-0.0403021	-0.0950388																										SLC25A52	-7.02625e-05	-0.00100685
SLC8A3	0	1.42e-06	-0.00417485	-0.0271882	-0.0408335																										pseudo_105	-0.00297966	-0.00098885
SLC8B1	0	-0.0186445	-0.0035348	-0.0224098	-0.0199343																										pseudo_390	-0.00291612	-0.000985638
SLC9A1	0	-0.0278318	-0.0242308	-0.0440116	-0.152082																										SLC6A5	0.0156593	-0.000979261
SLC9A2	0	-0.00902084	-0.011878	0.0010637	0.000309251																										pseudo_399	-0.00722805	-0.000977508
SLC9A3	0	-0.00889843	0.00021706	0.000744248	-0.0167934																										pseudo_264	0.0117033	-0.000973417
SLC9A3R1	0	-0.000597103	0.00399944	-0.00646955	-0.000797595																										SLC18A3	-0.0210041	-0.000966906
SLC9A3R2	0	0.00948144	-0.0347668	-0.0204334	-0.0140906																										pseudo_94	0.000727119	-0.000965283
SLC9A4	0	-0.0116809	-0.00508571	-0.0270687	-0.00237232																										SLC30A6	-0.00079846	-0.000948207
SLC9A5	0	-0.0297041	-0.00523331	-0.0292611	-0.0246728																										pseudo_369	0.000374447	-0.00089257
SLC9A6	0	0.00672443	-0.000749755	0.000139976	0.0161408																										SLC22A14	0.000119964	-0.000870243
SLC9A7	0	-0.0103128	-0.00136674	-0.0206904	-0.0061247																										SLC25A14	-0.000650577	-0.000868716
SLC9A8	0	0.000983279	0.0612093	4.84e-05	0.000532205																										SLC39A2	0.00318348	-0.00086751
SLC9A9	0	0.00351435	0.0056074	-0.0046821	0.000551175																										pseudo_192	-0.0202062	-0.000855756
SLC9B1	0	-0.00147073	-0.00373624	-0.00430971	-0.0004374																										pseudo_70	-0.000252612	-0.000842241
SLC9B2	0	-0.037096	-0.0431543	-0.0265691	-0.0201542																										SLC2A11	-0.0072366	-0.000839783
SLC9C1	0	0.0146359	0.0110705	-0.00145857	0.00646637																										pseudo_194	-0.00882874	-0.000833008
SLC9C2	0	0.0019429	-0.00452428	-0.00100818	-0.00350282																										SLC22A24	0.00107143	-0.000826335
SLCO1A2	0	6.02e-05	0.00273604	0.000510151	0.00284666																										pseudo_169	0.00235047	-0.000821373
SLCO1B1	0	0.00535502	0.0515358	0.00377385	0.01796																										SLC6A12	0.0110175	-0.000764607
SLCO1B3	0	0.0674015	0.0147554	8.29e-05	0.026342																										pseudo_356	0.0151291	-0.000761665
SLCO1B7	0	0.00402707	0.000850803	-0.00444939	0.00227555																										ABCB11	0.02087	-0.000756644
SLCO1C1	0	0.00763449	0.000837636	0.00906711	0.0216133																										pseudo_40	-0.00147962	-0.000753629
SLCO2A1	0	-0.00400347	0.00550751	-0.000482054	-0.00931072																										pseudo_48	-0.00921074	-0.000733008
SLCO2B1	0	0.0307219	0.00952015	0.00147558	0.00861959																										SLC12A3	0.00118586	-0.000726045
SLCO3A1	0	-0.0745209	-0.00101041	-0.0658923	-0.0682922																										ABCC10	0.00151129	-0.00070279
SLCO4A1	0	-0.10915	-0.0665975	-0.18336	-0.244764																										pseudo_58	0.00886712	-0.000684874
SLCO4C1	0	0.00169971	0.0051755	0.0112601	-5.86e-05																										SLC7A14	-0.00123958	-0.000672731
SLCO5A1	0	-0.0597881	-0.0107095	-0.0318568	-0.00616282																										pseudo_32	0.00120298	-0.000637925
SLCO6A1	0	0.00036121	0.0013238	0.00834802	-0.000121308																										SLC39A1	-0.0310115	-0.000633073
SPNS1	0	-0.00809233	-0.0155411	-0.0184814	-0.0292697																										MFSD5	-0.0126743	-0.000627395
SPNS2	0	1.7e-05	-6.79e-05	-0.000685661	-0.00719664																										SLC13A4	0.00199095	-0.000627271
SPNS3	0	-8.17e-06	0.0093336	-0.0215579	-0.00101045																										pseudo_111	-0.00245583	-0.000611969
SV2A	0	-0.00334959	-0.00859655	-0.000572879	0.0028681																										SLC25A15	-0.0594396	-0.000603156
SV2B	0	0.000414414	2.95e-05	0.000126379	-0.0121123																										pseudo_412	4.63316e-05	-0.000592641
SV2C	0	-0.00200313	-0.00240009	-0.00569725	-0.00490569																										pseudo_371	-0.00103391	-0.000591745
SVOP	0	0.00633678	0.0175883	-9.22e-05	0.00381742																										ABCG1	-0.00688245	-0.00058886
SVOPL	0	-0.0129959	-0.0118211	-0.0395	-0.0438041																										pseudo_401	-0.00930598	-0.000587987
TAP1	0	-0.0201535	-0.0107443	-0.0673168	-0.0164687																										pseudo_405	0.000233646	-0.000566844
TAP2	0	-0.0339025	-0.00152019	-0.0996997	-0.0721791																										pseudo_103	-0.00570491	-0.000531086
TMEM180	0	0.000177109	-3.55e-07	0.000146568	4.2e-05																										SLC37A2	0.0132191	-0.000526935
UCP1	0	-0.00117819	-0.000148448	0.00110639	-0.00223092																										pseudo_416	-0.00395317	-0.000505388
UCP2	0	0.0172753	-0.00043305	0.00155566	0.00203936																										SLC45A2	-0.00652223	-0.000501498
UCP3	0	0.0325362	0.0025652	0.000450272	0.0026157																										SLC25A33	-0.0754239	-0.000500871
UNC93A	0	-0.000360554	-1.09e-05	6.11e-06	-0.00117731																										pseudo_35	-0.000172442	-0.000479672
UNC93B1	0	-0.00730716	-0.00178469	-0.0444154	-0.000225655																										pseudo_446	0.00911107	-0.000477045
XPR1	0	-0.0473043	-0.0305719	-0.0829033	-0.0942017																										SLC25A53	-0.0119572	-0.000461378
pseudo_0	1	0.00919969	9.93e-05	0.000147438	-2.2e-05																										pseudo_132	0.00842377	-0.000400308
pseudo_1	1	7.93e-05	-7.19e-05	-0.0249737	-0.000901472																										pseudo_362	-0.0254232	-0.000400006
pseudo_10	1	0.00555919	-0.0274791	0.00379117	-0.00554062																										SLC44A1	-0.00229721	-0.000397456
pseudo_100	1	-0.000402461	-4.75e-05	-0.0447564	-0.000586994																										pseudo_249	-0.0173277	-0.000397291
pseudo_101	1	0.00508945	-0.00454129	0.00188524	0.000877339																										SLC7A13	0.00482638	-0.000396941
pseudo_102	1	-0.000340729	-0.0148121	0.00406767	-5.78e-05																										pseudo_196	-0.00333416	-0.000374149
pseudo_103	1	-0.00360824	0.0102431	-0.00318855	-0.00822128																										NIPA2	-0.135531	-0.000353219
pseudo_104	1	-0.0375539	0.003845	-0.0398809	0.00430452																										ABCG5	0.000285242	-0.000350764
pseudo_105	1	-0.0074061	0.00165448	0.00220617	-0.00816549																										SLC6A20	-0.0376144	-0.000346848
pseudo_106	1	0.00435147	0.00044589	-0.0039704	0.00421963																										pseudo_22	0.00212979	-0.000346676
pseudo_107	1	-0.00181686	-0.000637054	0.000943502	-0.00784																										SLC2A13	-0.00875994	-0.00033599
pseudo_108	1	-0.00416637	-0.00545526	0.00604027	-0.00467401																										SLC43A2	-0.0232313	-0.000335695
pseudo_109	1	0.000558974	0.00819232	0.000486501	0.00643345																										pseudo_387	6.51304e-05	-0.000326179
pseudo_11	1	0.000854859	0.0157934	0.0205153	0.00145781																										pseudo_75	-0.00386839	-0.000319622
pseudo_110	1	0.0081923	0.00122996	0.00124919	-0.00265632																										pseudo_382	0.000182608	-0.000309854
pseudo_111	1	-0.0920416	-0.00858244	-0.00239893	-0.00251274																										pseudo_270	-0.00152724	-0.000299594
pseudo_112	1	-0.0135843	-0.000756535	0.00144167	-0.00383333																										pseudo_222	0.00289538	-0.000294536
pseudo_113	1	9.47e-05	-0.000284003	-0.00241133	-4.04e-05																										pseudo_176	0.00671183	-0.000293167
pseudo_114	1	-0.00742907	0.00639757	0.0116428	-0.000867215																										pseudo_50	-0.000838775	-0.000277439
pseudo_115	1	-0.00082495	3.92e-05	-0.00501754	0.00255075																										pseudo_235	-0.00400684	-0.000277029
pseudo_116	1	-0.00191696	-5.5e-05	-0.000118835	-0.00688323																										SLC35A2	-0.032282	-0.000273967
pseudo_117	1	-0.00716662	0.00287718	-0.00106046	-0.0139407																										pseudo_242	0.000881994	-0.000273821
pseudo_118	1	0.0570508	-0.0137322	8.82e-06	0.00316827																										pseudo_463	-0.0106054	-0.000271832
pseudo_119	1	0.00245763	0.0003513	-0.00219294	-0.00115169																										SLC23A2	-0.0101513	-0.000270769
pseudo_12	1	8.56e-06	0.000720592	-0.0186635	0.00126126																										pseudo_403	-0.00128825	-0.00027075
pseudo_120	1	0.000310055	0.00190558	-1.52e-06	-0.000498724																										pseudo_340	0.0589793	-0.000268474
pseudo_121	1	5.52e-05	-0.00377456	-0.00406933	-4.11e-05																										SLC10A4	-0.0403038	-0.000267552
pseudo_122	1	-0.00112994	0.00462626	-0.000211626	0.0006469																										ANKH	-0.00214682	-0.000264591
pseudo_123	1	-2.59e-05	-0.00693262	-0.010076	-0.0171996																										SLC29A4	-0.226553	-0.000262669
pseudo_124	1	-0.00410363	0.0158897	0.00229512	-0.0122759																										pseudo_142	0.00254599	-0.000262325
pseudo_125	1	-0.00826918	0.00444251	-0.0116884	0.00279278																										pseudo_410	0.00197756	-0.000253981
pseudo_126	1	-0.075237	0.000434382	-0.00184918	-0.0360537																										pseudo_57	-0.00584021	-0.000249756
pseudo_127	1	0.0218323	-0.000393633	0.0258464	-4.87e-05																										SLC22A2	0.00554868	-0.000241344
pseudo_128	1	-4.45e-05	0.024328	8.68e-05	0.000170924																										pseudo_329	-0.00105279	-0.000236915
pseudo_129	1	-0.0009228	-0.0312241	-0.00219258	-0.0285253																										SLC17A4	0.0111952	-0.000236124
pseudo_13	1	-0.00704557	-5.95e-06	0.000726568	-0.0036486																										pseudo_64	-0.00154706	-0.000218831
pseudo_130	1	0.000505298	0.00366968	-0.00294719	0.000493104																										pseudo_384	-0.00319784	-0.000206188
pseudo_131	1	-0.0361846	-1.11e-05	0.0002947	-0.074102																										pseudo_455	0.00783349	-0.000202676
pseudo_132	1	-0.0119132	0.00598082	0.0204319	-0.00358439																										SLC17A2	0.00662888	-0.000198475
pseudo_133	1	0.00265873	0.00143312	-0.000225412	-0.000428198																										SLC2A1	0.0171461	-0.000195024
pseudo_134	1	0.00740955	0.0193775	-0.00258499	-3.24e-05																										SLC30A1	-0.208799	-0.00019332
pseudo_135	1	0.0166441	-0.00328948	0.00653826	0.0062628																										SLC24A5	0.00731853	-0.000181161
pseudo_136	1	-0.0011687	-0.00126014	0.000604718	9.61e-05																										SLC22A8	-0.0038358	-0.00017771
pseudo_137	1	-0.00119864	-0.0102486	6.86e-06	-0.00154857																										SLC46A2	0.0017032	-0.000171341
pseudo_138	1	-0.00943911	0.000809009	-0.00895544	-0.00656276																										SLC25A12	0.00181982	-0.000167318
pseudo_139	1	-0.00011605	-0.00559896	-0.0180113	-9.67e-05																										pseudo_478	-3.5796e-05	-0.000163746
pseudo_14	1	0.0389653	8.22e-05	0.00137425	0.00950438																										SLC15A4	-0.00785653	-0.000156481
pseudo_140	1	0.00224487	-0.00181151	0.000570276	-0.000420063																										SLC5A9	0.00302482	-0.000143451
pseudo_141	1	-0.00187424	0.00294133	0.0169925	-0.0232792																										SLC26A5	-0.000906292	-0.00013956
pseudo_142	1	-4.21e-06	-0.0006739	0.000738653	0.00435332																										pseudo_241	-0.0181971	-0.000139298
pseudo_143	1	0.00986039	-0.000407814	-0.00227545	0.00145531																										pseudo_245	-0.00403937	-0.000124215
pseudo_144	1	1.82e-06	-0.0271699	-0.00184948	0.000751124																										pseudo_228	-0.0068189	-0.000123467
pseudo_145	1	0.0139458	1.85e-05	-0.00193239	-0.00020847																										SV2B	-0.00599298	-0.000122293
pseudo_146	1	-0.00315026	-0.00234816	0.000344379	-0.0249812																										pseudo_480	-0.00989117	-0.000121538
pseudo_147	1	-0.0107279	-0.0041166	-0.00265133	-0.0381129																										SLC35F1	-0.00102752	-0.0001028
pseudo_148	1	0.00518465	0.00530809	-0.000396876	0.00326809																										SLC6A9	-0.00112612	-9.69754e-05
pseudo_149	1	0.0255483	0.0150746	-0.00288278	0.00266242																										SLC15A3	0.002339	-9.37925e-05
pseudo_15	1	-0.000166976	-0.00188585	0.00211226	-0.0280243																										SLC12A7	-0.0463139	-9.37902e-05
pseudo_150	1	0.00427686	0.000194356	-0.00802634	-0.000329167																										SLC27A3	-0.000328371	-7.85081e-05
pseudo_151	1	0.00552569	0.00263413	0.000772577	3.26e-05																										pseudo_189	-0.00056463	-7.31205e-05
pseudo_152	1	0.00461652	0.0192889	-5.69e-05	0.0037342																										SLC22A23	0.00247321	-6.69665e-05
pseudo_153	1	0.0173458	-0.0235319	-0.0010902	0.00118737																										pseudo_252	0.00199604	-6.59936e-05
pseudo_154	1	-0.000506593	-0.00261682	0.00343845	-0.0100074																										pseudo_406	-0.0171483	-6.59558e-05
pseudo_155	1	-0.0131899	-0.0273219	0.00168427	-0.0581273																										pseudo_306	-0.0045631	-5.93733e-05
pseudo_156	1	-0.0297198	0.00259639	2.95e-05	-0.0049984																										pseudo_7	-0.000248901	-5.64516e-05
pseudo_157	1	-0.000723928	0.0148905	0.000231547	0.00522297																										pseudo_106	0.000124619	-5.62722e-05
pseudo_158	1	-0.000247815	0.000246767	-0.000167584	-0.00200401																										pseudo_101	0.00138129	-5.42688e-05
pseudo_159	1	-0.0200037	-0.00399221	0.00114115	-0.00872943																										SLC25A13	-0.0534174	-5.40211e-05
pseudo_16	1	-0.00391736	-0.00816044	-0.0144018	1.82e-06																										pseudo_76	0.00304914	-4.83025e-05
pseudo_160	1	-0.000205718	0.013966	0.00108132	-0.000414604																										pseudo_183	-0.0219662	-4.77568e-05
pseudo_161	1	-0.0411939	0.00165497	-0.0015021	-0.00250286																										ABCA10	0.0167558	-4.75233e-05
pseudo_162	1	-0.00277187	-0.00523456	4.75e-06	0.0138164																										SLC26A6	-0.377934	-4.42258e-05
pseudo_163	1	6.34e-05	-0.00176321	-0.0112561	0.00987521																										SLC35F6	-0.0452081	-4.2102e-05
pseudo_164	1	0.00150939	-0.000941746	0.000838191	0.0154177																										SLC25A25	0.00056741	-3.75251e-05
pseudo_165	1	-0.00529096	8.24e-05	0.00010332	2.73e-05																										RHCG	-0.0349041	-2.88724e-05
pseudo_166	1	0.0101176	-0.00178177	-0.0172848	0.00482604																										SLC25A31	-0.00137551	-2.86379e-05
pseudo_167	1	-0.00734603	-0.00103263	0.000319461	-0.00986289																										pseudo_246	0.00827063	-2.50588e-05
pseudo_168	1	-0.00722404	-6.17e-06	-0.000251354	-0.00699483																										pseudo_213	0.000398149	-2.24409e-05
pseudo_169	1	-0.000797308	-0.006444	-0.000150836	0.00485178																										pseudo_453	-0.00542686	-2.17559e-05
pseudo_17	1	-0.0303405	0.0392535	-0.00940092	-0.000549015																										pseudo_170	0.00145625	-2.08598e-05
pseudo_170	1	-0.0150754	-0.0188339	0.000574944	0.00233756																										pseudo_81	-0.00256111	-1.99457e-05
pseudo_171	1	0.0331236	0.00327075	-0.000262463	0.0016596																										pseudo_24	0.000480384	-1.96994e-05
pseudo_172	1	0.0267685	-0.0236395	0.00716821	5.78e-05																										pseudo_350	-0.034384	-1.60399e-06
pseudo_173	1	-0.00679018	0.000872225	-0.0340504	-0.0260787																										NPC1	-0.0470267	-4.82385e-07
pseudo_174	1	-0.00237537	-0.00127612	0.00100368	0.000190296																										pseudo_191	0.00474425	0
pseudo_175	1	0.0040302	-0.000238284	-0.00248414	-0.00883048																										pseudo_123	-0.0136378	1.51884e-07
pseudo_176	1	0.00300329	-0.0113168	0.00124966	0.012174																										MFSD2B	-0.0777746	1.69534e-06
pseudo_177	1	0.0137106	0.0010693	0.00114977	-0.00392796																										SLC25A44	0.00754789	5.30573e-06
pseudo_178	1	0.00436593	-0.0201952	-0.000217393	-0.000198306																										pseudo_293	-0.00208642	9.38924e-06
pseudo_179	1	-0.00262644	2.94e-05	-0.00660654	-4.39e-06																										pseudo_358	0.00442791	9.89622e-06
pseudo_18	1	0.000215393	-0.00101207	-0.000526707	-0.000807754																										pseudo_442	-0.00569288	1.0761e-05
pseudo_180	1	-0.00848615	-0.0287008	-0.0809066	-2.83e-05																										pseudo_304	-0.000399467	1.1637e-05
pseudo_181	1	5.19e-05	-0.0128574	-0.00162981	0.000640022																										SLC26A1	-0.00175361	1.21188e-05
pseudo_182	1	-0.0256504	-3.73e-05	-0.01589	-0.0323641																										pseudo_208	-0.0046799	1.39723e-05
pseudo_183	1	0.00451996	0.00236163	-0.0448551	0.00092264																										pseudo_28	-0.00237667	1.44693e-05
pseudo_184	1	0.0057615	0.000103811	0.0070114	0.00185638																										SLC7A7	0.00155902	1.89066e-05
pseudo_185	1	-0.00335125	-0.0119122	0.000104482	-6.39e-05																										VARIANCE	0.00278347	5.95803e-05
pseudo_186	1	-0.000943038	0.000759221	-0.000300573	-0.0002011																										pseudo_119	-0.00167232	2.22244e-05
pseudo_187	1	-2.21e-05	-0.00890133	-0.000710618	-0.0231593																										SLC47A1	-0.00853064	2.78891e-05
pseudo_188	1	-0.000261215	-0.00653737	0.000238476	-1.27e-05																										SFXN4	-0.0703023	3.55589e-05
pseudo_189	1	-0.00181893	-0.000486846	-4.15e-05	-0.00108776																										pseudo_83	0.00275195	3.99351e-05
pseudo_19	1	-0.00861028	-0.00101523	-0.00426487	-0.0281429																										pseudo_200	-0.00675314	4.07683e-05
pseudo_190	1	-0.00997956	0.0230287	0.0177388	0.000966552																										pseudo_53	-0.000657015	4.32425e-05
pseudo_191	1	0.0105629	-0.0019586	0.0142767	-0.00478815																										pseudo_152	0.00183866	4.85586e-05
pseudo_192	1	-1.07e-05	-0.014895	-0.0403848	-2.76e-05																										SLC1A2	-0.00402669	4.95089e-05
pseudo_193	1	0.00110704	1.95e-05	0.000388645	-0.000100882																										ABCF3	0.0134949	5.46677e-05
pseudo_194	1	-8.9e-06	-0.00146155	-0.000913111	-0.0167444																										SLC30A4	-0.000786169	5.50137e-05
pseudo_195	1	-0.00075195	0.000856412	-0.0102108	-0.00237021																										ABCC5	0.0155128	6.09703e-05
pseudo_196	1	8.19e-05	0.00044747	-0.000198996	-0.00646932																										pseudo_124	-0.00499039	6.18472e-05
pseudo_197	1	4.47e-05	-0.00775019	0.0027697	-0.00458633																										pseudo_60	-0.00289643	6.22584e-05
pseudo_198	1	0.0011347	-0.00967944	-0.000149963	-0.00481653																										pseudo_233	0.00210288	6.44845e-05
pseudo_199	1	0.00397737	-0.00552133	-0.01027	4.32e-05																										pseudo_479	-0.000783141	6.54698e-05
pseudo_2	1	-0.000118625	0.00206353	0.00444149	-0.00113697																										MFSD11	-0.0214791	6.85172e-05
pseudo_20	1	-0.00863678	0.00272202	0.0241895	-0.00226847																										pseudo_13	-0.00146102	7.47079e-05
pseudo_200	1	0.000149179	0.00267418	-0.014748	0.00124174																										pseudo_379	0.000810224	7.67092e-05
pseudo_201	1	-4.42e-05	8.19e-06	-0.0145073	0.00753641																										pseudo_335	-0.00566772	8.21509e-05
pseudo_202	1	-0.00603545	-0.00669134	0.0140815	-0.00457591																										pseudo_149	-0.000110183	8.43321e-05
pseudo_203	1	-0.0039686	0.000271245	0.00575732	0.00181637																										pseudo_161	-0.00200248	9.41271e-05
pseudo_204	1	-0.00116418	-0.000432496	-0.00152363	-0.00476431																										ABCG4	-0.00652618	9.84333e-05
pseudo_205	1	-0.0124896	0.000505217	0.000817313	-0.00578922																										pseudo_139	-0.009054	0.000101463
pseudo_206	1	-0.0189669	-0.00361885	1.52e-05	-0.0525701																										SLCO4A1	-0.214062	0.000103381
pseudo_207	1	-0.0124144	-0.0178588	1.66e-05	-0.00950744																										pseudo_115	-0.00123339	0.000106268
pseudo_208	1	-0.00815012	-0.00361927	-0.00912043	-0.000239364																										SLC25A45	-0.0156476	0.000110856
pseudo_209	1	0.00111305	-0.000819464	-0.00277471	0.000977335																										SLC26A3	-0.00198101	0.000116203
pseudo_21	1	-0.033545	5.41e-05	0.0189185	-0.0403353																										LETMD1	0.00126325	0.000116798
pseudo_210	1	-0.00195163	-0.017312	0.000135743	-0.000927883																										SLC13A1	-0.000583721	0.000118014
pseudo_211	1	0.000299268	0.0184539	-0.0003697	0.00139548																										pseudo_218	-0.0124669	0.000121206
pseudo_212	1	0.0061017	-0.00889888	0.00120164	0.00644867																										pseudo_421	-0.0337441	0.000124368
pseudo_213	1	0.0044222	-0.0010239	-0.00475465	0.00555094																										pseudo_334	-0.000203981	0.000124546
pseudo_214	1	-0.00722849	0.000142962	-0.0015925	-0.00137393																										ABCB5	-0.00429403	0.000140099
pseudo_215	1	-0.00410639	-0.000292614	0.00710149	-0.00479131																										pseudo_483	-0.00197541	0.000143865
pseudo_216	1	-0.000145681	0.0126539	2.91e-06	-0.0115715																										SLC36A3	0.00518948	0.000159186
pseudo_217	1	-0.00221504	0.006385	-0.0193042	-0.0122888																										CTNS	-0.0225012	0.000160195
pseudo_218	1	-0.00885626	-1.05e-05	-0.0257931	0.000859352																										pseudo_332	-0.000541801	0.000165303
pseudo_219	1	0.0175231	-0.0102105	-0.000539963	9.82e-05																										SLC6A2	-0.0199851	0.000167186
pseudo_22	1	-0.00545866	0.00829346	-0.00269067	0.00695025																										pseudo_121	-0.00205523	0.000174691
pseudo_220	1	0.031418	8.35e-06	-0.0119581	-0.000191689																										pseudo_338	0.000556949	0.000176691
pseudo_221	1	-0.00196185	-0.00376944	-0.000372389	-0.00153739																										pseudo_173	-0.0300646	0.000181991
pseudo_222	1	0.00162348	0.000912802	0.00153524	0.00425553																										pseudo_229	0.00187571	0.000183678
pseudo_223	1	-0.00905589	0.00641694	-0.00984407	-0.0126531																										SLC4A10	0.00570589	0.000187068
pseudo_224	1	-0.00233916	-0.0143391	-0.00161827	0.00447466																										pseudo_203	0.00378685	0.000193668
pseudo_225	1	-0.00382228	-0.000859162	0.00138719	-0.00087365																										pseudo_144	-0.000549176	0.000197797
pseudo_226	1	0.000795205	-0.00733197	-0.00124525	-0.000154799																										pseudo_388	-0.00558905	0.000199112
pseudo_227	1	-0.00063375	8.99e-05	-1.28e-06	0.000366888																										pseudo_434	-3.2546e-06	0.000211485
pseudo_228	1	-0.009413	0.000277856	-0.00689032	-0.00674748																										pseudo_296	-0.0014729	0.000221944
pseudo_229	1	0.049823	-0.00888933	0.00153714	0.00221428																										pseudo_54	0.000665742	0.000222112
pseudo_23	1	0.0106149	0.0201273	-0.00776862	0.00104269																										SLC4A11	-0.040558	0.000226994
pseudo_230	1	-0.00505248	-0.000839856	0.00324134	-0.00080746																										pseudo_177	-0.00138909	0.000239568
pseudo_231	1	-0.000220457	0.000548127	-0.000287356	-4.13e-05																										SLC52A1	0.0168784	0.000260595
pseudo_232	1	0.000897346	-0.00331256	-0.0141619	-0.000502419																										pseudo_232	-0.00733215	0.000264083
pseudo_233	1	0.00597693	0.00624122	1.38e-05	0.00419199																										SLC35D2	-0.0476228	0.000270364
pseudo_234	1	-0.0363806	0.0118436	-3.58e-05	-0.00468775																										SLC38A9	-0.000592503	0.000270907
pseudo_235	1	-0.002547	0.0324257	0.00607623	-0.0140899																										SLC10A5	-0.000386734	0.000288805
pseudo_236	1	-0.0092524	0.00528125	-0.00145497	0.00354751																										SLC2A7	0.00629544	0.000296432
pseudo_237	1	0.000350575	-0.00148452	0.00438358	-0.000488416																										pseudo_128	0.000128882	0.00029712
pseudo_238	1	0.000144256	-0.00847291	1.62e-05	-1.54e-05																										pseudo_156	-0.00248445	0.000313116
pseudo_239	1	-0.00734665	-0.000245498	0.00385836	0.00858946																										pseudo_449	-0.00426627	0.000315138
pseudo_24	1	0.000191828	0.00127996	-1.16e-05	0.000972393																										pseudo_226	-0.000700026	0.000315737
pseudo_240	1	0.00198725	-0.000250116	-7.08e-06	0.00450489																										SLC35F3	-0.00119319	0.000324361
pseudo_241	1	-0.0275467	-0.000152247	2.64e-07	-0.0363945																										SLC23A3	-0.000786259	0.000333844
pseudo_242	1	-0.000746942	-9.16e-06	0.00169767	6.63e-05																										pseudo_86	-0.00136443	0.000333944
pseudo_243	1	-0.0211847	0.000238747	0.000248652	-0.015746																										MPC2	-0.0832584	0.000342013
pseudo_244	1	-6.97e-05	0.00205414	7.43e-05	-0.000946022																										pseudo_159	-0.00379414	0.000345175
pseudo_245	1	0.000914871	-0.000542835	-0.00808539	6.66e-06																										pseudo_423	-0.000590327	0.000346563
pseudo_246	1	-2.24e-05	-0.0057127	-0.00503515	0.0215764																										SLC1A7	0.0112254	0.000355177
pseudo_247	1	5.37e-06	-0.0266208	0.00110492	0.000163517																										pseudo_168	-0.00362309	0.000359137
pseudo_248	1	0.00156963	0.0061696	-0.000565726	-2.44e-05																										SLC35F5	-0.00313576	0.000364044
pseudo_249	1	-0.0144357	0.000571513	-0.000369342	-0.034286																										pseudo_448	0.00272758	0.000364804
pseudo_25	1	-0.00025016	0.0153222	-0.000197485	0.00376083																										pseudo_319	0.00366901	0.000365633
pseudo_250	1	-0.0149749	-0.0716894	-1.78e-05	-0.000794407																										TMEM180	9.43035e-05	0.000367031
pseudo_251	1	0.0028826	0.00507237	-0.0113235	0.00158278																										pseudo_337	0.0157889	0.000374263
pseudo_252	1	1.2e-05	-1.74e-06	0.000911789	0.00308028																										ABCC1	-0.443663	0.000375518
pseudo_253	1	0.00016557	-0.000407751	0.00412506	-0.016002																										SLC17A9	6.25671e-06	0.000378639
pseudo_254	1	2.99e-05	-0.000617926	-0.00189939	-0.000518953																										pseudo_41	-0.00632661	0.000384501
pseudo_255	1	0.00169391	0.0145789	0.00506738	-0.00127943																										MFSD12	-0.0200408	0.000414934
pseudo_256	1	0.00272257	-0.0221226	-0.00779841	0.000651829																										SLC19A3	-0.0013442	0.000438562
pseudo_257	1	0.0144021	-0.00312281	0.0107599	-0.0341677																										pseudo_459	-0.0220973	0.000448381
pseudo_258	1	0.00164205	0.000397621	-0.00231255	0.000201534																										pseudo_85	-0.000344298	0.000451964
pseudo_259	1	0.000619508	-0.0497373	-0.0352383	-0.000976566																										SLC16A12	5.55676e-05	0.000459475
pseudo_26	1	-9.61e-05	-0.000190368	-0.00137228	0.00045784																										pseudo_117	-0.0075006	0.00047013
pseudo_260	1	-0.0311557	-0.0611689	-0.00227384	-0.0531333																										SLCO2A1	-0.00489639	0.000474954
pseudo_261	1	-0.00213383	0.00218109	-0.00710441	-0.00633173																										pseudo_341	0.00028262	0.000478393
pseudo_262	1	-0.000124329	0.000431361	0.00526352	-0.00438718																										pseudo_255	0.00189398	0.000490539
pseudo_263	1	0.000325134	-0.0353295	-0.00122637	-0.00231023																										SLC9B1	-0.00237355	0.000499652
pseudo_264	1	4.26e-05	0.0053477	0.019978	0.00342865																										pseudo_224	0.00142819	0.00050031
pseudo_265	1	-0.00172671	0.000478449	3.7e-05	0.00129918																										MTCH1	-0.00116379	0.000526124
pseudo_266	1	-0.00957386	-0.00438564	-0.000225038	-0.00030847																										pseudo_367	-0.0126122	0.000528501
pseudo_267	1	-0.0143572	-0.100501	-0.0143766	1.13e-05																										pseudo_89	-0.00580188	0.000546689
pseudo_268	1	-1.84e-05	0.0131781	0.00228781	0.00340402																										pseudo_113	-0.00122584	0.000552055
pseudo_269	1	-0.0106321	0.0161376	0.00250491	-0.00948898																										pseudo_91	-0.0045908	0.000552896
pseudo_27	1	-0.00493564	0.0118676	-0.000141258	-3.23e-05																										SLC20A1	-0.133665	0.000562989
pseudo_270	1	0.000267019	0.000557656	-0.00301011	-4.44e-05																										pseudo_282	0.00769003	0.000563299
pseudo_271	1	-0.0048856	-0.0212757	-0.0165783	-0.00152405																										pseudo_322	-0.0219839	0.00058823
pseudo_272	1	0.000958138	0.00191574	0.0386416	0.00259774																										SLC10A6	0.00368	0.00061001
pseudo_273	1	-7.21e-05	-0.0209454	0.00369266	0.000670977																										pseudo_37	6.68322e-05	0.000623521
pseudo_274	1	-0.000411941	-0.00198942	0.0025793	0.011898																										pseudo_320	-0.00713286	0.00062637
pseudo_275	1	-0.00175586	-0.0192302	-0.00313914	0.00537075																										SLC22A15	-0.0234696	0.000648283
pseudo_276	1	0.00462709	-0.0120328	0.00243034	-0.00389669																										SLC22A10	0.00456092	0.000686634
pseudo_277	1	-0.000313273	0.00168409	-2.79e-05	-0.0137061																										pseudo_425	0.00585464	0.000691624
pseudo_278	1	-0.00419939	-0.000609179	0.00148701	-0.0046615																										SLC2A2	-0.000293499	0.000698189
pseudo_279	1	-0.00465543	-3.37e-05	-0.0498932	-0.0111752																										pseudo_3	-0.000138101	0.000739045
pseudo_28	1	0.000267648	0.00317091	-0.00455321	-0.000200135																										SLC38A11	0.0056747	0.000758043
pseudo_280	1	-1.75e-05	-0.0343251	-0.0128498	0.0024189																										HIAT1	-0.00516379	0.000770673
pseudo_281	1	-0.00272992	0.00157015	-0.005882	0.00440021																										RHAG	0.178077	0.00082311
pseudo_282	1	0.00193669	-0.00791873	0.0127628	0.0026173																										pseudo_374	-0.00894652	0.000828057
pseudo_283	1	-0.0319193	-0.00129349	-6.34e-06	-0.00377532																										pseudo_251	-0.00487038	0.000834495
pseudo_284	1	-0.00165956	-0.008932	-0.0172036	0.00209285																										pseudo_158	-0.0010858	0.000846344
pseudo_285	1	5.46e-06	0.0161663	-0.011987	-0.00343872																										SLC19A1	-0.783932	0.000873245
pseudo_286	1	-0.00243188	-0.00308769	-0.00663242	-0.0362581																										pseudo_136	0.000350421	0.000874565
pseudo_287	1	0.00313781	-0.00855769	0.000564907	0.000348097																										pseudo_31	0.00522203	0.00090987
pseudo_288	1	-0.0102045	-1.71e-05	-3.44e-05	-0.0142952																										pseudo_155	-0.0282215	0.000910975
pseudo_289	1	-0.0133779	-0.0178798	-0.000170409	-0.00372608																										pseudo_184	0.00443389	0.000916427
pseudo_29	1	0.000878715	-2.69e-06	-0.00271472	1.83e-06																										pseudo_351	-0.00633123	0.000918758
pseudo_290	1	0.000157839	0.000101663	-0.000815871	0.0139002																										pseudo_43	-0.00329546	0.000927178
pseudo_291	1	0.00335219	0.00362667	0.000317819	0.00289353																										SLC14A2	0.000368902	0.000934874
pseudo_292	1	-0.000196861	0.00150036	-0.00119115	-0.00139082																										pseudo_181	-0.000494896	0.000943945
pseudo_293	1	-0.0611044	0.0048303	0.00230417	-0.006477																										pseudo_221	-0.000954891	0.000945399
pseudo_294	1	0.00801294	0.00223875	0.00233773	-8.58e-06																										pseudo_290	0.00654219	0.000951789
pseudo_295	1	0.00263926	-0.0314066	-7.89e-06	0.000257518																										ABCC2	-0.00078486	0.000964371
pseudo_296	1	-0.00332877	-0.00374784	-0.000344953	-0.00260084																										pseudo_333	-0.000597529	0.000977341
pseudo_297	1	-0.000110245	0.0035208	-0.00102242	0.000380189																										pseudo_433	-0.0162068	0.000992619
pseudo_298	1	0.000101209	-0.0142458	0.000395175	-0.00401296																										pseudo_476	-0.000780025	0.00101584
pseudo_299	1	0.0107211	-0.000802107	0.000291735	0.00132323																										pseudo_486	-0.00775195	0.00103416
pseudo_3	1	0.000692359	-0.01233	-0.00683651	0.00656031																										SLC39A8	-0.0236624	0.00105213
pseudo_30	1	-0.0594522	0.00228095	-0.00298461	-0.00200332																										pseudo_34	7.92181e-06	0.00106818
pseudo_300	1	0.00552349	0.00265225	4.44e-05	0.00479833																										SLC2A12	0.00161044	0.00108113
pseudo_301	1	-0.0186596	0.000784768	-2.53e-05	-0.00693459																										pseudo_279	-0.0305342	0.0010914
pseudo_302	1	1.6e-06	-0.0109872	-0.0210965	-0.000562008																										SLCO5A1	-0.0190098	0.00109588
pseudo_303	1	-0.00714261	-0.00228956	0.000336435	0.000958484																										pseudo_84	-0.0551803	0.00111369
pseudo_304	1	0.00267013	-0.00057659	-0.000631533	-0.000167401																										pseudo_262	0.000438171	0.00112617
pseudo_305	1	-0.000379485	-0.000439454	-0.00419505	-0.00120849																										pseudo_474	-0.0042752	0.00112963
pseudo_306	1	-0.0232707	-0.00748705	-0.00209468	-0.00703152																										pseudo_254	-0.00120917	0.00115635
pseudo_307	1	-0.00189583	-0.00399142	0.000532064	-0.00645566																										SLC39A14	-0.0136556	0.00117173
pseudo_308	1	-0.0346779	-0.0710351	-0.000103615	-0.0172616																										pseudo_186	-0.000250836	0.00119067
pseudo_309	1	-0.00545715	0.00396217	-0.00365022	-0.0053868																										ABCD3	0.00185433	0.00119827
pseudo_31	1	0.000345242	0.00859386	0.00175411	0.00868994																										pseudo_366	0.00396499	0.00120826
pseudo_310	1	0.0483395	0.0136468	-0.0219295	0.00155101																										pseudo_230	0.00121694	0.00121014
pseudo_311	1	0.000750016	-0.00109045	-0.00214247	-0.000254948																										pseudo_150	-0.00417775	0.00121791
pseudo_312	1	-0.0027951	0.0018408	-0.0108279	-7.65e-05																										pseudo_151	0.000402583	0.00122063
pseudo_313	1	-0.00490674	0.000321491	0.0131371	-0.000170695																										ABCA4	0.00397564	0.00122393
pseudo_314	1	0.0190662	-0.00357297	0.000389854	0.0011555																										SLC15A1	-0.0226093	0.00122729
pseudo_315	1	-2.69e-05	0.000118266	-0.0101226	-0.000150385																										ABCA13	0.0113732	0.00127366
pseudo_316	1	9.48e-05	0.000548724	0.000403977	0.000683213																										pseudo_269	-0.00349203	0.00127573
pseudo_317	1	0.0132927	-0.00647209	-0.0115093	-0.00784075																										MFSD8	-0.00678176	0.00128475
pseudo_318	1	1.41e-05	4.66e-05	0.00459625	-0.000155681																										pseudo_267	-0.00718263	0.0013141
pseudo_319	1	0.000154127	0.00330361	0.00745731	-0.000119296																										ABCA2	-0.00219785	0.00132019
pseudo_32	1	0.00574218	-0.00825586	0.000205307	0.00220065																										pseudo_185	2.02852e-05	0.00132276
pseudo_320	1	-0.00211396	-5.55e-05	-0.0101463	-0.00411939																										SLC7A3	0.00121355	0.00136004
pseudo_321	1	0.0119967	0.000565409	-0.000230279	0.012394																										SLC6A13	0.00100658	0.0013639
pseudo_322	1	-0.00426057	5.42e-05	-0.0287585	-0.0152092																										SLC25A2	0.000167797	0.00137079
pseudo_323	1	-0.0353568	-0.0134839	0.00398803	0.000606486																										SLC6A14	2.3554e-05	0.00141577
pseudo_324	1	0.000222091	0.000474949	0.00826129	-0.0047557																										SLC1A1	-0.00832695	0.00142615
pseudo_325	1	0.0030829	5.55e-06	-0.0186105	-0.000615949																										pseudo_330	-0.00165169	0.00142811
pseudo_326	1	0.00359595	0.000750242	0.00112845	-0.00780796																										pseudo_422	-0.000344276	0.00143974
pseudo_327	1	-4.69e-05	-4.27e-06	0.000141201	-0.0254913																										pseudo_316	0.000543595	0.0014808
pseudo_328	1	-0.00798882	-0.0240498	-0.000105078	0.000576498																										SLC19A2	-0.000126166	0.00151741
pseudo_329	1	-0.0212365	0.00560148	-0.00194815	-0.000157437																										SLC7A11	-0.000226896	0.00155363
pseudo_33	1	-0.0599619	0.00212195	0.000779484	-0.0209734																										pseudo_143	-0.000410071	0.00155615
pseudo_330	1	-0.00149435	5.84e-05	-0.0327162	0.0294128																										pseudo_80	-0.00141996	0.0015954
pseudo_331	1	0.000275714	0.0178778	0.00212472	3.67e-05																										SLC22A4	-0.00408229	0.00160761
pseudo_332	1	-0.000256307	0.000447878	-0.000253365	-0.000830236																										SLC9A2	0.000686474	0.0016117
pseudo_333	1	-0.00405636	6.2e-05	-0.000491546	-0.000703512																										pseudo_280	-0.00521545	0.00166278
pseudo_334	1	0.000146112	-0.00933321	-0.000440354	3.24e-05																										pseudo_120	-0.000250122	0.00173966
pseudo_335	1	-0.0138449	-0.0168986	-2.51e-06	-0.0113329																										pseudo_311	-0.00119871	0.00178137
pseudo_336	1	0.0337846	0.0125407	0.0004367	0.0227206																										pseudo_467	-0.000306945	0.00179138
pseudo_337	1	-0.00257874	3.15e-06	3.83e-08	0.0315779																										SLC2A9	-0.0222093	0.00180318
pseudo_338	1	-0.00243203	-0.0545553	0.0136692	-0.0125553																										pseudo_239	0.00622391	0.00180745
pseudo_339	1	0.00563344	-0.00992973	0.00539416	-0.000678915																										ABCB4	-0.0118021	0.00184311
pseudo_34	1	0.00222784	-0.0384858	2.57e-05	-9.81e-06																										pseudo_411	-0.0103795	0.00187347
pseudo_340	1	-0.00229005	-1.69e-05	0.128479	-0.0105206																										pseudo_56	0.000730118	0.00187363
pseudo_341	1	0.00430161	-0.0158963	-0.000199052	0.000764293																										pseudo_162	0.00691056	0.00188435
pseudo_342	1	-0.00435818	0.00710186	-0.000150784	-1.76e-06																										SLC51B	-0.0130569	0.00192096
pseudo_343	1	0.000111185	-0.00391652	-0.000530725	0.0119153																										SLC5A5	-0.0189732	0.00193898
pseudo_344	1	0.00012912	-0.000745282	0.00149651	-0.00290439																										pseudo_444	-0.00334551	0.00194683
pseudo_345	1	-0.00240544	0.00127834	0.000316415	-0.000618671																										pseudo_263	-0.0017683	0.00196612
pseudo_346	1	-0.00594561	-0.0053444	-0.0121666	-0.0179118																										pseudo_484	-0.0027347	0.00203432
pseudo_347	1	0.0196166	-0.0172454	-0.00228989	-4.11e-05																										pseudo_450	-0.00184924	0.00205041
pseudo_348	1	6.95e-05	-1.65e-05	-2.44e-05	0.0163428																										SLC35F4	-0.00753606	0.00207122
pseudo_349	1	-0.00865643	0.00102277	-0.00543029	-0.00235399																										pseudo_237	0.00194758	0.00209633
pseudo_35	1	-0.00188199	-0.00567186	0.000141782	-0.000486666																										SLC4A1	-0.00676719	0.00213822
pseudo_350	1	0.00237607	0.00981383	-0.0681407	-0.000627344																										pseudo_141	-0.00314335	0.00226398
pseudo_351	1	5.73e-06	0.000176218	-0.00947041	-0.00319204																										pseudo_314	0.000772679	0.00228795
pseudo_352	1	1.89e-05	-0.0476119	-0.0580585	0.0135248																										pseudo_418	5.71366e-05	0.0023072
pseudo_353	1	0.00690811	0.00335069	0.00226323	-5.64e-05																										SLC24A2	-0.000570167	0.00231008
pseudo_354	1	0.00170539	-0.000557678	-0.00520187	0.00692969																										pseudo_166	-0.00622936	0.00232611
pseudo_355	1	0.000279497	0.00515716	-0.00745683	0.00393092																										pseudo_318	0.00222029	0.00234429
pseudo_356	1	0.00416732	-1.6e-05	0.00535684	0.0249013																										pseudo_256	-0.00357329	0.00242164
pseudo_357	1	0.00490035	7.96e-06	2.38e-06	0.00247172																										pseudo_109	0.00345998	0.00246698
pseudo_358	1	0.00970714	-0.0164499	0.0122813	-0.00342544																										MFSD6L	-0.00438297	0.0024885
pseudo_359	1	0.0261727	0.00162742	-8.54e-05	0.0106																										pseudo_377	-0.00242431	0.0024937
pseudo_36	1	-0.00563278	-4.32e-05	0.000611295	-0.0163169																										pseudo_61	-0.00306031	0.00252355
pseudo_360	1	-0.0114138	0.00557515	-0.00848551	-0.0209176																										pseudo_198	-0.00248325	0.00254789
pseudo_361	1	0.000302669	9.89e-05	-0.000631038	-0.00622908																										pseudo_135	0.00640053	0.0025734
pseudo_362	1	-0.000948454	0.00274751	-0.0508739	2.76e-05																										SLC10A3	-0.0317685	0.00258958
pseudo_363	1	-0.0283748	-0.00248605	-0.000100633	-0.0154496																										SLC5A1	0.000549823	0.00260683
pseudo_364	1	-0.00321274	0.00178407	-0.0112614	-0.000440241																										SLC14A1	0.00420686	0.00262421
pseudo_365	1	-0.0244658	-0.00135274	0.00462905	-0.000265687																										SLC25A16	-0.000320835	0.0026522
pseudo_366	1	0.00270528	0.00256717	-0.000882489	0.00881247																										pseudo_355	-0.00176296	0.00268289
pseudo_367	1	-0.0352408	0.000237018	-0.0196244	-0.00560012																										SLC15A2	0.00187335	0.0027962
pseudo_368	1	-0.0155318	-0.0197111	0.000479043	0.000480329																										SLC22A17	-0.00501415	0.00280239
pseudo_369	1	3.32e-05	-0.000186088	0.000763545	-1.47e-05																										pseudo_312	-0.00545222	0.0028517
pseudo_37	1	0.00493584	0.00351389	8.86e-05	4.51e-05																										pseudo_52	0.0037273	0.00286432
pseudo_370	1	0.0717824	-0.0170363	-0.00151852	0.00945506																										pseudo_67	-0.000312717	0.0028788
pseudo_371	1	-0.0289274	-0.00176433	-7.38e-05	-0.00199401																										pseudo_481	-0.0003174	0.00288735
pseudo_372	1	-0.000535981	-0.000192301	-0.00759616	-0.000582582																										pseudo_385	-0.00488484	0.00289138
pseudo_373	1	0.000705488	8.57e-05	6.62e-05	-0.00028626																										SLC36A4	-0.0538364	0.00293649
pseudo_374	1	-0.00709983	-0.00768001	-0.0100484	-0.00784465																										SLC25A26	-0.000122756	0.00303209
pseudo_375	1	0.0102901	-0.00513317	0.00425328	9.4e-05																										SLC5A10	-0.000194581	0.00307051
pseudo_376	1	-0.0187056	-0.001032	-0.00231634	-0.00570569																										pseudo_21	-0.0107084	0.00312412
pseudo_377	1	-0.00280452	-0.00364015	3.26e-05	-0.00488125																										pseudo_415	0.0019998	0.00324201
pseudo_378	1	-0.00149636	4.08e-05	0.0167809	-0.00463474																										pseudo_39	0.00759022	0.00327825
pseudo_379	1	0.00112026	0.00301311	-0.000675065	0.00229551																										pseudo_93	0.00212169	0.00328592
pseudo_38	1	-0.00495618	0.000175022	0.00943889	-0.000447415																										pseudo_98	0.00281628	0.00328709
pseudo_380	1	0.00332989	0.000795578	-4.35e-05	0.00347179																										pseudo_12	-0.00870113	0.00329236
pseudo_381	1	0.00268702	-0.0141278	-3.48e-06	-0.00243213																										pseudo_307	-0.0029618	0.0034111
pseudo_382	1	0.000914112	0.0250242	0.000368294	-3.08e-06																										pseudo_315	-0.0051365	0.00341727
pseudo_383	1	8.18e-06	0.00434755	-8.75e-05	0.00837206																										SLC28A3	0.00156332	0.00346647
pseudo_384	1	0.0048342	-0.00879823	-0.000525014	-0.00587067																										pseudo_210	-0.00039607	0.00349518
pseudo_385	1	0.0120463	-0.00095424	-0.00911486	-0.00065483																										pseudo_172	0.00361302	0.00350518
pseudo_386	1	1.65e-05	-0.0264076	0.048756	-0.000266275																										pseudo_205	-0.00248595	0.00350888
pseudo_387	1	0.00130874	0.00193423	-0.000695544	0.000825804																										pseudo_288	-0.00716481	0.00351151
pseudo_388	1	0.0248789	-0.00410552	-0.0127667	0.00158863																										pseudo_258	-0.00105551	0.0035345
pseudo_389	1	0.00409507	0.000322569	1.44e-05	-0.000491451																										pseudo_44	-0.000295886	0.0035608
pseudo_39	1	-0.000109802	-3.07e-05	0.00344841	0.011732																										SLC30A8	0.0103223	0.00356912
pseudo_390	1	0.00498764	-0.00211711	-0.0079931	0.00216087																										pseudo_42	-0.00229392	0.00360814
pseudo_391	1	0.000506562	-0.024104	0.00573599	0.00952895																										SLC34A3	-0.0227532	0.00363966
pseudo_392	1	0.00196419	0.00192021	0.0122399	2.2e-05																										SLC45A3	0.00230054	0.00372017
pseudo_393	1	-0.00135792	-0.0132563	-0.000467764	-0.000436172																										SLC50A1	-0.0322861	0.00373562
pseudo_394	1	-0.00139112	1.87e-06	-0.00121756	0.000330558																										STDEV	0.0511735	0.00146235
pseudo_395	1	7.59e-05	0.000107145	0.00980226	0.00285858																										pseudo_146	-0.0123184	0.00377518
pseudo_396	1	0.000311452	-0.00112944	-0.00264601	-0.00104943																										pseudo_95	0.00205574	0.00380632
pseudo_397	1	-0.00048008	-0.00277106	-0.000173704	-8.92e-05																										ABCC4	-0.000582915	0.00380749
pseudo_398	1	9.32e-06	0.000108014	0.000108859	7.28e-05																										pseudo_469	-0.00114062	0.00383744
pseudo_399	1	-3.25e-05	-0.00610548	-0.0151555	0.000699434																										pseudo_407	-0.0636127	0.0039117
pseudo_4	1	-6.56e-06	-5.76e-06	-1.2e-05	-0.000213401																										SLC25A5	-0.00974603	0.00399818
pseudo_40	1	0.000663747	0.00014511	-0.00140859	-0.00155064																										pseudo_298	-0.00180889	0.00411074
pseudo_400	1	-0.00261744	0.000814502	-7.29e-06	0.000285213																										pseudo_373	-0.000110051	0.00429442
pseudo_401	1	-0.0041953	-0.0410933	-0.00975664	-0.00885533																										pseudo_413	-0.00129542	0.00434373
pseudo_402	1	-0.00308625	0.0415334	-0.0019195	-0.0011343																										pseudo_344	-0.000703938	0.00435255
pseudo_403	1	-0.00470436	-0.00394103	-0.000511475	-0.00206503																										ABCB8	0.00872983	0.00438579
pseudo_404	1	-0.000421188	-0.0418707	-0.00122782	0.00458876																										pseudo_435	-0.00219074	0.00438882
pseudo_405	1	-0.00587084	0.00218172	0.000926897	-0.000459605																										pseudo_240	0.0022489	0.00440458
pseudo_406	1	-0.0179596	-0.000520982	0.000389832	-0.0346863																										pseudo_375	0.00217366	0.00442377
pseudo_407	1	0.000402761	-0.00998763	-0.127964	0.000738569																										pseudo_38	0.00449574	0.00454529
pseudo_408	1	0.0233489	0.00546207	0.00328233	0.00260545																										pseudo_294	0.00116457	0.00475818
pseudo_409	1	0.00556852	-0.000933717	-2.9e-05	-0.00121793																										pseudo_97	-0.00139907	0.00479367
pseudo_41	1	-0.0026986	-0.00207009	0.000631355	-0.0132846																										SLC39A11	-0.0144271	0.00484686
pseudo_410	1	0.000253169	-0.000739447	0.00276464	0.00119048																										pseudo_402	-0.0015269	0.00493587
pseudo_411	1	-0.00307299	0.00196546	-0.00545889	-0.0153002																										SLC7A8	0.000714658	0.00499022
pseudo_412	1	-0.000177969	-0.0132922	1.34e-05	7.93e-05																										pseudo_153	4.8585e-05	0.00499697
pseudo_413	1	4.97e-05	0.00363177	-0.00291838	0.000327533																										pseudo_20	0.0109605	0.00501905
pseudo_414	1	0.0131309	0.000362848	0.00027579	-0.00376369																										pseudo_456	-0.0016798	0.00503692
pseudo_415	1	0.0113263	-0.00119167	0.00287903	0.00112056																										pseudo_104	-0.0177882	0.00504853
pseudo_416	1	-1.78e-05	-0.00122854	-0.0076764	-0.000229947																										pseudo_17	-0.00497497	0.00514169
pseudo_417	1	-3.89e-05	-0.0143183	0.000426213	0.00299707																										pseudo_313	0.00648319	0.00517907
pseudo_418	1	0.00717038	-0.000250949	-0.0012461	0.00136038																										SVOPL	-0.041652	0.00518304
pseudo_419	1	0.000118707	-0.0122716	0.00350426	0.00976378																										SLC3A2	-0.012605	0.00519742
pseudo_42	1	-8.76e-05	0.00826729	-0.00452831	-5.95e-05																										pseudo_368	0.000479686	0.00538142
pseudo_420	1	0.00294245	-0.000371214	0.000517939	0.0313561																										SLC10A1	0.00372585	0.00556466
pseudo_421	1	-0.0789774	-0.000916504	0.00367099	-0.0711592																										pseudo_127	0.0128988	0.00559005
pseudo_422	1	0.000301211	0.014044	-0.000526674	-0.000161879																										ABCA9	0.00136284	0.00559834
pseudo_423	1	-8.37e-05	-0.00922036	0.00168791	-0.00286856																										pseudo_445	0.00310479	0.00569953
pseudo_424	1	-0.000669307	-0.000144902	0.00618375	-0.0189589																										SLC35B3	-6.0996e-05	0.00574523
pseudo_425	1	0.017178	-1.26e-05	0.00271872	0.00899056																										pseudo_82	-0.00883626	0.00574649
pseudo_426	1	0.00122502	0.000390605	0.00012603	0.00344912																										pseudo_134	-0.00130871	0.00589919
pseudo_427	1	0.00835257	0.00222754	-0.0210014	-0.00013611																										pseudo_470	-0.00378013	0.00594883
pseudo_428	1	7.22e-05	-0.00183667	-1.24e-05	0.0082113																										SLCO1B1	0.0108669	0.00627862
pseudo_429	1	-0.0025495	0.0202171	-0.019029	-0.00149232																										pseudo_414	-0.00174395	0.00629625
pseudo_43	1	-0.000168089	0.000759458	-0.00629001	-0.000300898																										SLC13A3	-0.0006013	0.00634264
pseudo_430	1	-0.00930047	-0.00117777	-0.00276128	-0.000785376																										SPNS2	-0.00394115	0.00640103
pseudo_431	1	-0.000532749	-0.000694095	0.0159938	-0.00803059																										pseudo_317	-0.00967501	0.00642851
pseudo_432	1	-0.00745393	-0.0028863	-0.0158102	-0.00929143																										pseudo_126	-0.0189514	0.00642949
pseudo_433	1	0.000670507	4.01e-05	-0.00197126	-0.0304423																										SLC45A4	0.00308007	0.00663129
pseudo_434	1	0.0107296	-0.000212987	0.000115726	-0.000122235																										pseudo_404	0.00168047	0.00663324
pseudo_435	1	0.00874128	-0.000371814	-0.00396874	-0.00041274																										pseudo_266	-0.000266754	0.00663851
pseudo_436	1	6.79e-05	-0.000358482	0.00172089	0.000529381																										pseudo_96	-0.00127359	0.00666368
pseudo_437	1	0.000843329	-0.00553365	-0.0466082	0.00336783																										pseudo_220	-0.00607489	0.00694119
pseudo_438	1	0.0447399	-0.000269902	0.00101637	0.0199549																										SLC46A1	-0.0164646	0.00698155
pseudo_439	1	0.000907951	-0.00661819	-0.0054125	-1.85e-06																										SLC35C2	0.0037275	0.00698695
pseudo_44	1	0.00050431	0.00295235	-0.000795404	0.000203633																										pseudo_30	-0.00249396	0.00713836
pseudo_440	1	-0.00415128	-0.000884983	-0.00118614	-0.00033083																										SLC41A1	-0.0233078	0.00728281
pseudo_441	1	-0.067444	-0.00615279	-0.000325777	0.00362649																										pseudo_65	-0.00132127	0.00730338
pseudo_442	1	9.81e-06	-0.0269471	-0.0108984	-0.000487313																										pseudo_441	0.00165035	0.00731637
pseudo_443	1	-0.0151216	0.00240166	8.56e-05	-0.0100968																										SLC35E3	0.0265673	0.00749399
pseudo_444	1	-0.0135406	0.00227933	-0.00327688	-0.00341415																										pseudo_302	-0.0108292	0.00761836
pseudo_445	1	0.000503842	-0.000474348	0.00530328	0.000906298																										pseudo_140	7.51065e-05	0.00763338
pseudo_446	1	-0.00141717	-0.000465792	0.0134268	0.00479536																										pseudo_0	6.26973e-05	0.0076647
pseudo_447	1	-0.00467938	-0.00123328	0.000681222	-0.000208328																										SLC2A6	-5.72945e-05	0.00769138
pseudo_448	1	0.00419314	-0.0103364	-0.00117737	0.00663252																										SLC6A16	-0.00634129	0.00774906
pseudo_449	1	8.87e-05	-0.0150912	-0.00084745	-0.00768509																										pseudo_147	-0.0203821	0.00784427
pseudo_45	1	0.0117233	-0.0149279	-0.00495819	0.0157663																										pseudo_25	0.00178167	0.00786123
pseudo_450	1	-0.0170579	-0.0195253	-1.23e-06	-0.00369725																										pseudo_303	0.00064746	0.00804206
pseudo_451	1	0.00621169	-0.00696151	8.4e-06	9.61e-05																										pseudo_2	0.00165226	0.00883061
pseudo_452	1	-0.0374987	0.000735279	0.00135312	-0.000317514																										pseudo_216	-0.00578429	0.00897215
pseudo_453	1	0.00260314	-0.00687332	-0.00947697	-0.00137675																										SLC26A2	0.00131264	0.00922908
pseudo_454	1	-0.00560373	-0.0154632	-0.00498137	-0.0315107																										SFXN3	-0.0229161	0.00928428
pseudo_455	1	0.00170083	0.000574354	0.0090496	0.00661738																										SLC25A39	-0.00504401	0.00938995
pseudo_456	1	-0.000725285	-6.95e-06	-0.00410416	0.000744573																										SLC9C2	-0.0022555	0.00939919
pseudo_457	1	-0.00111649	0.000213844	-0.0417878	0.0185034																										pseudo_5	-0.0238813	0.00961949
pseudo_458	1	0.000990746	-0.0172208	0.0063189	4.27e-05																										UCP3	0.00153299	0.00967322
pseudo_459	1	-0.00736052	-0.0049432	-0.0157198	-0.0284748																										pseudo_447	0.000236447	0.00978778
pseudo_46	1	3.67e-06	0.00219706	-0.000124247	0.000170519																										SLC12A6	-0.00254123	0.00984359
pseudo_460	1	-0.00150832	0.0085596	0.020426	1.69e-05																										SLC22A13	-0.00028896	0.00987008
pseudo_461	1	-1.67e-05	0.00352823	-0.0272011	-0.000123956																										SLC3A1	0.000104505	0.010025
pseudo_462	1	-0.00728714	-0.00341749	-0.024119	-0.000568635																										SLC22A9	4.55105e-05	0.0100469
pseudo_463	1	-0.00373876	0.00312092	-0.0212304	1.95e-05																										KIAA1919	-7.05265e-05	0.0102798
pseudo_464	1	0.00616833	-1.58e-05	-0.000207827	0.00571569																										pseudo_305	-0.00270177	0.0103133
pseudo_465	1	-0.0107498	-0.000290482	-0.0161205	-0.0359985																										pseudo_157	0.00272726	0.010455
pseudo_466	1	-0.0139631	-0.00848956	-0.00363396	-0.0146762																										pseudo_46	2.31358e-05	0.010532
pseudo_467	1	0.00401691	-0.0317027	-0.00243265	0.00181876																										SLC9A7	-0.0134076	0.010544
pseudo_468	1	0.0199662	0.000141126	-0.00624195	0.00232576																										SLC30A5	-0.00400528	0.0105629
pseudo_469	1	-0.001301	-0.0250727	-0.00215283	-0.000128406																										ABCC11	0.0206959	0.0106051
pseudo_47	1	0.00118171	0.000172249	-0.0249878	0.00218362																										pseudo_26	-0.000457222	0.0106507
pseudo_470	1	-0.00408764	-0.00137352	-0.00133125	-0.00622902																										SLC2A3	0.00946157	0.0111413
pseudo_471	1	-0.00395865	0.000103111	0.0079836	-0.0314225																										pseudo_396	-0.00184772	0.0113572
pseudo_472	1	-0.018683	-0.0108035	-0.0176208	-5.01e-05																										SLC2A4	0.0144302	0.0116181
pseudo_473	1	0.00584186	0.00383017	-0.00553661	-4.28e-05																										pseudo_417	0.00171164	0.0117221
pseudo_474	1	-0.000227893	0.00385035	1.63e-05	-0.00856673																										pseudo_99	-0.000599732	0.0117327
pseudo_475	1	-0.000389608	-0.00930579	0.00474808	0.0010873																										SLC22A25	-0.000227888	0.0119146
pseudo_476	1	-3.48e-05	-9.37e-06	-0.000204174	-0.00135588																										SLC18A1	0.00260506	0.011921
pseudo_477	1	-0.00306215	-0.00557838	-0.00207068	-0.00500448																										pseudo_59	-0.00754053	0.0119974
pseudo_478	1	0.00106309	-0.00193268	6.67e-05	-0.000138246																										pseudo_49	-0.00982781	0.0122389
pseudo_479	1	2.31e-05	0.00687007	0.000561183	-0.00212746																										pseudo_74	8.98121e-05	0.0122976
pseudo_48	1	-0.00166158	0.00019333	0.00150323	-0.0199247																										SLC13A5	-0.000529536	0.012537
pseudo_480	1	-0.000282592	-0.0188517	-0.0248015	0.00501919																										SLC12A2	-0.000957665	0.0125987
pseudo_481	1	-0.0036396	0.00283154	-6.16e-05	-0.000573219																										pseudo_488	0.000587218	0.0126114
pseudo_482	1	0.000733127	0.00547558	-0.00162269	-0.00560009																										SLC24A1	-0.616753	0.013397
pseudo_483	1	-0.00272668	0.00376399	-0.0025286	-0.00142223																										SLC9A8	0.000290327	0.0140138
pseudo_484	1	0.000120456	0.0381722	0.00359587	-0.00906526																										pseudo_201	-0.00348544	0.0144973
pseudo_485	1	-0.00311347	0.00132232	0.00468041	0.000530358																										MFSD9	-0.0205338	0.0146547
pseudo_486	1	-0.00540393	7.9e-05	-0.0142836	-0.00122029																										pseudo_212	0.00382515	0.0147907
pseudo_487	1	0.00430344	-0.000115243	-0.000270712	0.00100879																										SLC35B4	-0.00293938	0.014855
pseudo_488	1	0.00350739	0.00411857	6.65e-05	0.00110797																										pseudo_273	0.00218182	0.0157531
pseudo_49	1	-0.00182941	-0.0190966	-7.99e-06	-0.0196476																										SLC25A11	-0.00870555	0.0158579
pseudo_5	1	0.000281336	-0.0208822	-0.0477305	-3.21e-05																										SV2A	0.00114761	0.0160513
pseudo_50	1	0.00466348	-0.00112308	3.21e-05	-0.0017097																										SLC16A13	-0.00986173	0.0161145
pseudo_51	1	-0.000705885	-0.00181654	0.000439329	8.3e-05																										pseudo_440	-0.000758485	0.0164737
pseudo_52	1	0.00325253	-0.00468639	0.000207937	0.00724667																										pseudo_389	-0.000238526	0.0169747
pseudo_53	1	0.00535395	0.00855986	-0.00149964	0.00018561																										pseudo_16	-0.0072	0.0170327
pseudo_54	1	-0.000246499	0.00186706	0.00101503	0.000316457																										pseudo_376	-0.00401101	0.0170739
pseudo_55	1	-0.000497265	-0.00218867	0.000155798	0.00407323																										pseudo_378	0.00607306	0.0177838
pseudo_56	1	0.000232537	-0.189192	0.000261843	0.00119839																										pseudo_190	0.00935267	0.018122
pseudo_57	1	-0.101141	-0.000234302	-0.000717252	-0.0109632																										SLC30A2	-0.00629732	0.0187423
pseudo_58	1	0.020138	-0.0018886	0.0067544	0.0109798																										SLC1A4	-0.00562059	0.0192245
pseudo_59	1	-0.00127429	-0.029394	-0.0150899	8.84e-06																										pseudo_380	0.00171413	0.0201775
pseudo_6	1	-0.00551114	0.000227596	0.0253114	-0.00496655																										SLC34A1	0.0250559	0.0203045
pseudo_60	1	-0.0108094	-0.00649289	-0.00620075	0.000407882																										SLCO6A1	0.00411336	0.0203551
pseudo_61	1	0.000524365	0.00187624	-0.00572533	-0.000395284																										pseudo_23	-0.00336297	0.0208687
pseudo_62	1	-0.00103764	-0.00423266	-0.00063878	0.00243847																										pseudo_248	-0.000295077	0.0210347
pseudo_63	1	1.99e-05	0.000259028	0.00322304	6.61e-05																										pseudo_346	-0.0150392	0.021876
pseudo_64	1	-0.0218553	0.00546319	-0.000183788	-0.00291034																										SLC25A34	0.00945749	0.0226917
pseudo_65	1	-8.34e-05	0.000580426	-0.000904501	-0.00173804																										pseudo_1	-0.0129376	0.0227609
pseudo_66	1	-0.0366281	0.0027638	0.000131701	-0.101313																										pseudo_327	-0.012675	0.0227923
pseudo_67	1	-0.000102878	-0.00497634	-0.000400482	-0.000224953																										pseudo_178	-0.00020785	0.0230267
pseudo_68	1	5.82e-05	-0.0108754	-0.000142936	0.000604717																										NIPA1	-0.0284642	0.0233294
pseudo_69	1	-0.000648819	-0.00033233	-0.0131567	0.00285396																										SLCO2B1	0.00504758	0.0236278
pseudo_7	1	-0.000448107	-0.0169206	-0.000430772	-6.7e-05																										pseudo_339	0.00235762	0.0238435
pseudo_70	1	-0.00371264	-0.0500826	-0.000447089	-5.81e-05																										pseudo_244	-0.000435844	0.0238596
pseudo_71	1	6.8e-05	-0.0109638	-0.0107503	0.0133696																										pseudo_386	0.0242448	0.0260029
pseudo_72	1	0.000242088	-0.000129368	-0.000116325	-0.00338213																										SLC36A2	0.00412464	0.0262113
pseudo_73	1	0.000131885	0.000176778	0.000363755	-0.000178523																										SLC12A4	0.00820766	0.0271854
pseudo_74	1	0.000334497	-0.00469941	-7.21e-05	0.000251728																										pseudo_209	-0.000898687	0.0274824
pseudo_75	1	-0.000634469	-8.49e-05	-5.83e-05	-0.00767847																										MFSD10	-0.0185487	0.0276011
pseudo_76	1	1.38e-05	0.0100435	0.00593396	0.000164315																										CFTR	0.00186212	0.0278933
pseudo_77	1	0.000614806	0.000543047	-0.0004752	-0.000592095																										SLC9A3	-0.00802455	0.0281751
pseudo_78	1	-0.00458511	-0.0055756	-0.048601	-0.0203088																										pseudo_36	-0.00785279	0.0290479
pseudo_79	1	0.00405948	0.0116863	-0.0217883	2.2e-05																										SLC2A10	-0.00338244	0.0290796
pseudo_8	1	-0.11302	-0.000179403	-0.00440599	-0.0199852																										pseudo_243	-0.00774867	0.0292937
pseudo_80	1	-0.0315117	0.00728413	-0.000231341	-0.00260858																										pseudo_165	6.53047e-05	0.0306138
pseudo_81	1	-3.78e-06	0.000511952	-0.00535731	0.000235092																										pseudo_87	-0.00196572	0.0312431
pseudo_82	1	-0.00927707	-8.66e-05	-0.00201197	-0.0156606																										pseudo_300	0.00242137	0.0314923
pseudo_83	1	0.00158424	0.00489437	0.00554762	-4.37e-05																										pseudo_274	0.00723864	0.032223
pseudo_84	1	0.000125241	0.00161412	-0.110342	-1.9e-05																										pseudo_370	0.00396827	0.0335273
pseudo_85	1	-0.000128089	-7.3e-06	-8.27e-05	-0.000605924																										pseudo_4	-0.000112699	0.0346317
pseudo_86	1	8.46e-05	-0.00112016	-0.00405589	0.00132704																										SLC30A10	-0.000204379	0.0354107
pseudo_87	1	-0.00295115	0.0303105	-0.000180917	-0.00375053																										pseudo_458	0.00318082	0.036495
pseudo_88	1	-0.00273998	0.0194073	-0.0117802	-0.000334139																										SLC9C1	0.0025039	0.0368058
pseudo_89	1	-0.0181763	0.000901369	-0.00166366	-0.00994009																										pseudo_163	-0.00069043	0.0383828
pseudo_9	1	0.00293571	-0.00022368	0.00288251	0.000785742																										SLC25A4	-0.00475034	0.0385378
pseudo_90	1	-0.0229773	-0.0147537	0.00132322	-0.00851593																										pseudo_271	-0.00905118	0.0388259
pseudo_91	1	0.000208044	-2.3e-05	-0.00796836	-0.00121324																										pseudo_180	-0.0404675	0.0396907
pseudo_92	1	2.75e-06	-0.000173304	-0.00459327	-9.34e-06																										SLC40A1	0.0864376	0.0406486
pseudo_93	1	0.000860478	-0.0433409	0.00497159	-0.000728217																										SLC2A5	-0.000251813	0.0417851
pseudo_94	1	0.00367705	-0.0161927	0.00142308	3.12e-05																										pseudo_323	0.00229726	0.0438312
pseudo_95	1	0.00740779	0.00124227	-0.000827865	0.00493935																										SLC17A6	-0.00183256	0.050387
pseudo_96	1	-0.00699208	3.28e-06	-0.000727813	-0.00181937																										UCP2	0.00179751	0.0515464
pseudo_97	1	0.00011872	0.000485476	-0.00136279	-0.00143535																										SLC1A3	0.000784619	0.053889
pseudo_98	1	7.48e-06	0.00101615	-1.79e-05	0.00565043																										pseudo_130	-0.00122705	0.0559498
pseudo_99	1	-0.000115616	4.86e-06	-0.000134146	-0.00106532																										pseudo_309	-0.00451851	0.0634009
																															pseudo_461	-0.0136625	0.0657244
																															pseudo_92	-0.00230131	0.0761202
																															pseudo_231	-0.00016432	0.0878892
[truncated: 9 more columns]
