# Supplementary material for: A CRISPRi/a screening platform to study cellular nutrient transport in diverse microenvironments
Source: Nat Cell Biol. 2024 Apr 11;26(5):825–38. doi: 10.1038/s41556-024-01402-1 (PMC11098743; doi:10.1038/s41556-024-01402-1)
Supplement: Supplementary file 22 — Numerical source data. [file 41556_2024_1402_MOESM22_ESM.xlsx]

## Sheet: EXTDATA_Fig8
Panel B				Panel C
NTC sgRNA counts
Rank	Sample	Counts		Cell_line	Cell_line_type	CRISPR	sgRNA	qPCR target gene	Delta_CT	Replicate
1	1E5 cells	0		A375	control	a	NTC	SLC2A1	-5.27257	1
2	1E5 cells	0		A375	test	a	SLC2A1 #1	SLC2A1	-1.85628	1
3	1E5 cells	0		A375	test	a	SLC2A1 #2	SLC2A1	-1.41764	1
4	1E5 cells	0		A375	test	a	SLC2A1 #3	SLC2A1	-1.43546	1
5	1E5 cells	0		A375	test	a	SLC2A1 #4	SLC2A1	-1.50631	1
6	1E5 cells	0		K562	control	a	NTC	SLC2A1	-3.62642	1
7	1E5 cells	0		K562	test	a	SLC2A1 #1	SLC2A1	0.601509	1
8	1E5 cells	0		A375	control	a	NTC	SLC2A1	-5.12218	2
9	1E5 cells	0		A375	test	a	SLC2A1 #1	SLC2A1	-1.30727	2
10	1E5 cells	0		A375	test	a	SLC2A1 #2	SLC2A1	-1.36185	2
11	1E5 cells	0		A375	test	a	SLC2A1 #3	SLC2A1	-1.2835	2
12	1E5 cells	0		A375	test	a	SLC2A1 #4	SLC2A1	-1.15561	2
13	1E5 cells	0		K562	control	a	NTC	SLC2A1	-3.48417	2
14	1E5 cells	0		K562	test	a	SLC2A1 #1	SLC2A1	0.726898	2
15	1E5 cells	0		A375	control	a	NTC	SLC2A1	-4.80699	3
16	1E5 cells	0		A375	test	a	SLC2A1 #1	SLC2A1	-1.40597	3
17	1E5 cells	0		A375	test	a	SLC2A1 #2	SLC2A1	-1.34122	3
18	1E5 cells	0		A375	test	a	SLC2A1 #3	SLC2A1	-1.23767	3
19	1E5 cells	0		A375	test	a	SLC2A1 #4	SLC2A1	-1.4283	3
20	1E5 cells	0		K562	control	a	NTC	SLC2A1	-3.39594	3
21	1E5 cells	0		K562	test	a	SLC2A1 #1	SLC2A1	0.626312	3
22	1E5 cells	0
23	1E5 cells	0
24	1E5 cells	0
25	1E5 cells	0
26	1E5 cells	0
27	1E5 cells	0
28	1E5 cells	0
29	1E5 cells	0
30	1E5 cells	0
31	1E5 cells	0
32	1E5 cells	0
33	1E5 cells	0
34	1E5 cells	0
35	1E5 cells	0
36	1E5 cells	0
37	1E5 cells	0
38	1E5 cells	0
39	1E5 cells	0
40	1E5 cells	0
41	1E5 cells	0
42	1E5 cells	0
43	1E5 cells	0
44	1E5 cells	0
45	1E5 cells	0
46	1E5 cells	0
47	1E5 cells	0
48	1E5 cells	0
49	1E5 cells	0
50	1E5 cells	0
51	1E5 cells	0
52	1E5 cells	0
53	1E5 cells	0
54	1E5 cells	0
55	1E5 cells	0
56	1E5 cells	0
57	1E5 cells	0
58	1E5 cells	0
59	1E5 cells	0
60	1E5 cells	0
61	1E5 cells	0
62	1E5 cells	0
63	1E5 cells	0
64	1E5 cells	0
65	1E5 cells	0
66	1E5 cells	0
67	1E5 cells	0
68	1E5 cells	0
69	1E5 cells	0
70	1E5 cells	0
71	1E5 cells	0
72	1E5 cells	0
73	1E5 cells	0
74	1E5 cells	0
75	1E5 cells	0
76	1E5 cells	0
77	1E5 cells	0
78	1E5 cells	0
79	1E5 cells	0
80	1E5 cells	0
81	1E5 cells	0
82	1E5 cells	0
83	1E5 cells	0
84	1E5 cells	0
85	1E5 cells	0
86	1E5 cells	0
87	1E5 cells	0
88	1E5 cells	0
89	1E5 cells	0
90	1E5 cells	0
91	1E5 cells	0
92	1E5 cells	0
93	1E5 cells	0
94	1E5 cells	0
95	1E5 cells	0
96	1E5 cells	0
97	1E5 cells	0
98	1E5 cells	0
99	1E5 cells	0
100	1E5 cells	0
101	1E5 cells	0
102	1E5 cells	0
103	1E5 cells	0
104	1E5 cells	0
105	1E5 cells	0
106	1E5 cells	0
107	1E5 cells	0
108	1E5 cells	0
109	1E5 cells	0
110	1E5 cells	0
111	1E5 cells	0
112	1E5 cells	0
113	1E5 cells	0
114	1E5 cells	0
115	1E5 cells	0
116	1E5 cells	0
117	1E5 cells	0
118	1E5 cells	0
119	1E5 cells	0
120	1E5 cells	0
121	1E5 cells	0
122	1E5 cells	0
123	1E5 cells	0
124	1E5 cells	0
125	1E5 cells	0
126	1E5 cells	0
127	1E5 cells	0
128	1E5 cells	0
129	1E5 cells	0
130	1E5 cells	0
131	1E5 cells	0
132	1E5 cells	0
133	1E5 cells	0
134	1E5 cells	0
135	1E5 cells	0
136	1E5 cells	0
137	1E5 cells	0
138	1E5 cells	0
139	1E5 cells	0
140	1E5 cells	0
141	1E5 cells	0
142	1E5 cells	0
143	1E5 cells	0
144	1E5 cells	0
145	1E5 cells	0
146	1E5 cells	0
147	1E5 cells	0
148	1E5 cells	0
149	1E5 cells	0
150	1E5 cells	0
151	1E5 cells	0
152	1E5 cells	0
153	1E5 cells	0
154	1E5 cells	0
155	1E5 cells	0
156	1E5 cells	0
157	1E5 cells	0
158	1E5 cells	0
159	1E5 cells	0
160	1E5 cells	0
161	1E5 cells	0
162	1E5 cells	0
163	1E5 cells	0
164	1E5 cells	0
165	1E5 cells	0
166	1E5 cells	0
167	1E5 cells	0
168	1E5 cells	0
169	1E5 cells	0
170	1E5 cells	0
171	1E5 cells	0
172	1E5 cells	0
173	1E5 cells	0
174	1E5 cells	0
175	1E5 cells	0
176	1E5 cells	0
177	1E5 cells	0
178	1E5 cells	0
179	1E5 cells	0
180	1E5 cells	0
181	1E5 cells	0
182	1E5 cells	0
183	1E5 cells	0
184	1E5 cells	0
185	1E5 cells	0
186	1E5 cells	0
187	1E5 cells	0
188	1E5 cells	0
189	1E5 cells	0
190	1E5 cells	0
191	1E5 cells	0
192	1E5 cells	0
193	1E5 cells	0
194	1E5 cells	0
195	1E5 cells	0
196	1E5 cells	0
197	1E5 cells	0
198	1E5 cells	0
199	1E5 cells	0
200	1E5 cells	0
201	1E5 cells	0
202	1E5 cells	0
203	1E5 cells	0
204	1E5 cells	0
205	1E5 cells	0
206	1E5 cells	0
207	1E5 cells	0
208	1E5 cells	0
209	1E5 cells	0
210	1E5 cells	0
211	1E5 cells	0
212	1E5 cells	0
213	1E5 cells	0
214	1E5 cells	0
215	1E5 cells	0
216	1E5 cells	0
217	1E5 cells	0
218	1E5 cells	0
219	1E5 cells	0
220	1E5 cells	0
221	1E5 cells	0
222	1E5 cells	0
223	1E5 cells	0
224	1E5 cells	0
225	1E5 cells	0
226	1E5 cells	0
227	1E5 cells	0
228	1E5 cells	0
229	1E5 cells	0
230	1E5 cells	0
231	1E5 cells	0
232	1E5 cells	0
233	1E5 cells	0
234	1E5 cells	0
235	1E5 cells	0
236	1E5 cells	0
237	1E5 cells	0
238	1E5 cells	0
239	1E5 cells	0
240	1E5 cells	0
241	1E5 cells	0
242	1E5 cells	0
243	1E5 cells	0
244	1E5 cells	0
245	1E5 cells	0
246	1E5 cells	0
247	1E5 cells	0
248	1E5 cells	0
249	1E5 cells	0
250	1E5 cells	0
251	1E5 cells	0
252	1E5 cells	0
253	1E5 cells	0
254	1E5 cells	0
255	1E5 cells	0
256	1E5 cells	0
257	1E5 cells	0
258	1E5 cells	0
259	1E5 cells	0
260	1E5 cells	0
261	1E5 cells	0
262	1E5 cells	0
263	1E5 cells	0
264	1E5 cells	0
265	1E5 cells	0
266	1E5 cells	0
267	1E5 cells	0
268	1E5 cells	0
269	1E5 cells	0
270	1E5 cells	0
271	1E5 cells	0
272	1E5 cells	0
273	1E5 cells	0
274	1E5 cells	0
275	1E5 cells	0
276	1E5 cells	0
277	1E5 cells	0
278	1E5 cells	0
279	1E5 cells	0
280	1E5 cells	0
281	1E5 cells	0
282	1E5 cells	0
283	1E5 cells	0
284	1E5 cells	0
285	1E5 cells	0
286	1E5 cells	0
287	1E5 cells	0
288	1E5 cells	0
289	1E5 cells	0
290	1E5 cells	0
291	1E5 cells	0
292	1E5 cells	0
293	1E5 cells	0
294	1E5 cells	0
295	1E5 cells	0
296	1E5 cells	0
297	1E5 cells	0
298	1E5 cells	0
299	1E5 cells	0
300	1E5 cells	0
301	1E5 cells	0
302	1E5 cells	0
303	1E5 cells	0
304	1E5 cells	0
305	1E5 cells	0
306	1E5 cells	0
307	1E5 cells	0
308	1E5 cells	0
309	1E5 cells	0
310	1E5 cells	0
311	1E5 cells	0
312	1E5 cells	0
313	1E5 cells	0
314	1E5 cells	0
315	1E5 cells	0
316	1E5 cells	0
317	1E5 cells	0
318	1E5 cells	0
319	1E5 cells	0
320	1E5 cells	0
321	1E5 cells	0
322	1E5 cells	0
323	1E5 cells	0
324	1E5 cells	0
325	1E5 cells	0
326	1E5 cells	0
327	1E5 cells	0
328	1E5 cells	0
329	1E5 cells	0
330	1E5 cells	0
331	1E5 cells	0
332	1E5 cells	0
333	1E5 cells	0
334	1E5 cells	0
335	1E5 cells	0
336	1E5 cells	0
337	1E5 cells	0
338	1E5 cells	0
339	1E5 cells	0
340	1E5 cells	0
341	1E5 cells	0
342	1E5 cells	0
343	1E5 cells	0
344	1E5 cells	0
345	1E5 cells	0
346	1E5 cells	0
347	1E5 cells	0
348	1E5 cells	0
349	1E5 cells	0
350	1E5 cells	0
351	1E5 cells	0
352	1E5 cells	0
353	1E5 cells	0
354	1E5 cells	0
355	1E5 cells	0
356	1E5 cells	0
357	1E5 cells	0
358	1E5 cells	0
359	1E5 cells	0
360	1E5 cells	0
361	1E5 cells	0
362	1E5 cells	0
363	1E5 cells	0
364	1E5 cells	0
365	1E5 cells	0
366	1E5 cells	0
367	1E5 cells	0
368	1E5 cells	0
369	1E5 cells	0
370	1E5 cells	0
371	1E5 cells	0
372	1E5 cells	0
373	1E5 cells	0
374	1E5 cells	0
375	1E5 cells	0
376	1E5 cells	0
377	1E5 cells	0
378	1E5 cells	0
379	1E5 cells	0
380	1E5 cells	0
381	1E5 cells	0
382	1E5 cells	0
383	1E5 cells	0
384	1E5 cells	0
385	1E5 cells	0
386	1E5 cells	0
387	1E5 cells	0
388	1E5 cells	0
389	1E5 cells	0
390	1E5 cells	0
391	1E5 cells	0
392	1E5 cells	0
393	1E5 cells	0
394	1E5 cells	0
395	1E5 cells	0
396	1E5 cells	0
397	1E5 cells	0
398	1E5 cells	0
399	1E5 cells	0
400	1E5 cells	0
401	1E5 cells	0
402	1E5 cells	0
403	1E5 cells	0
404	1E5 cells	0
405	1E5 cells	0
406	1E5 cells	0
407	1E5 cells	0
408	1E5 cells	0
409	1E5 cells	0
410	1E5 cells	0
411	1E5 cells	0
412	1E5 cells	0
413	1E5 cells	0
414	1E5 cells	0
415	1E5 cells	0
416	1E5 cells	0
417	1E5 cells	0
418	1E5 cells	0
419	1E5 cells	0
420	1E5 cells	0
421	1E5 cells	0
422	1E5 cells	0
423	1E5 cells	0
424	1E5 cells	0
425	1E5 cells	0
426	1E5 cells	0
427	1E5 cells	0
428	1E5 cells	0
429	1E5 cells	0
430	1E5 cells	0
431	1E5 cells	0
432	1E5 cells	0
433	1E5 cells	0
434	1E5 cells	0
435	1E5 cells	0
436	1E5 cells	0
437	1E5 cells	0
438	1E5 cells	0
439	1E5 cells	0
440	1E5 cells	0
441	1E5 cells	0
442	1E5 cells	0
443	1E5 cells	0
444	1E5 cells	0
445	1E5 cells	0
446	1E5 cells	0
447	1E5 cells	0
448	1E5 cells	0
449	1E5 cells	0
450	1E5 cells	0
451	1E5 cells	0
452	1E5 cells	0
453	1E5 cells	0
454	1E5 cells	0
455	1E5 cells	0
456	1E5 cells	0
457	1E5 cells	0
458	1E5 cells	0
459	1E5 cells	0
460	1E5 cells	0
461	1E5 cells	0
462	1E5 cells	0
463	1E5 cells	0
464	1E5 cells	0
465	1E5 cells	0
466	1E5 cells	0
467	1E5 cells	0
468	1E5 cells	0
469	1E5 cells	0
470	1E5 cells	0
471	1E5 cells	0
472	1E5 cells	0
473	1E5 cells	0
474	1E5 cells	0
475	1E5 cells	0
476	1E5 cells	0
477	1E5 cells	0
478	1E5 cells	0
479	1E5 cells	0
480	1E5 cells	0
481	1E5 cells	0
482	1E5 cells	0
483	1E5 cells	0
484	1E5 cells	0
485	1E5 cells	0
486	1E5 cells	0
487	1E5 cells	0
488	1E5 cells	0
489	1E5 cells	0
490	1E5 cells	0
491	1E5 cells	0
492	1E5 cells	0
493	1E5 cells	0
494	1E5 cells	0
495	1E5 cells	0
496	1E5 cells	0
497	1E5 cells	0
498	1E5 cells	0
499	1E5 cells	0
500	1E5 cells	0
501	1E5 cells	0
502	1E5 cells	0
503	1E5 cells	0
504	1E5 cells	0
505	1E5 cells	0
506	1E5 cells	0
507	1E5 cells	0
508	1E5 cells	0
509	1E5 cells	0
510	1E5 cells	0
511	1E5 cells	0
512	1E5 cells	0
513	1E5 cells	0
514	1E5 cells	0
515	1E5 cells	0
516	1E5 cells	0
517	1E5 cells	0
518	1E5 cells	0
519	1E5 cells	0
520	1E5 cells	0
521	1E5 cells	0
522	1E5 cells	0
523	1E5 cells	0
524	1E5 cells	0
525	1E5 cells	1
526	1E5 cells	1
527	1E5 cells	1
528	1E5 cells	1
529	1E5 cells	1
530	1E5 cells	1
531	1E5 cells	1
532	1E5 cells	1
533	1E5 cells	1
534	1E5 cells	1
535	1E5 cells	1
536	1E5 cells	1
537	1E5 cells	1
538	1E5 cells	1
539	1E5 cells	1
540	1E5 cells	1
541	1E5 cells	2
542	1E5 cells	2
543	1E5 cells	2
544	1E5 cells	2
545	1E5 cells	2
546	1E5 cells	2
547	1E5 cells	2
548	1E5 cells	2
549	1E5 cells	2
550	1E5 cells	2
551	1E5 cells	2
552	1E5 cells	2
553	1E5 cells	2
554	1E5 cells	2
555	1E5 cells	2
556	1E5 cells	2
557	1E5 cells	2
558	1E5 cells	2
559	1E5 cells	2
560	1E5 cells	2
561	1E5 cells	2
562	1E5 cells	2
563	1E5 cells	2
564	1E5 cells	2
565	1E5 cells	2
566	1E5 cells	2
567	1E5 cells	3
568	1E5 cells	3
569	1E5 cells	3
570	1E5 cells	3
571	1E5 cells	3
572	1E5 cells	3
573	1E5 cells	3
574	1E5 cells	3
575	1E5 cells	3
576	1E5 cells	3
577	1E5 cells	3
578	1E5 cells	3
579	1E5 cells	3
580	1E5 cells	3
581	1E5 cells	4
582	1E5 cells	4
583	1E5 cells	4
584	1E5 cells	4
585	1E5 cells	4
586	1E5 cells	4
587	1E5 cells	4
588	1E5 cells	5
589	1E5 cells	5
590	1E5 cells	5
591	1E5 cells	5
592	1E5 cells	5
593	1E5 cells	5
594	1E5 cells	5
595	1E5 cells	6
596	1E5 cells	6
597	1E5 cells	7
598	1E5 cells	7
599	1E5 cells	8
600	1E5 cells	9
601	1E5 cells	9
602	1E5 cells	9
603	1E5 cells	9
604	1E5 cells	9
605	1E5 cells	10
606	1E5 cells	10
607	1E5 cells	10
608	1E5 cells	11
609	1E5 cells	12
610	1E5 cells	13
611	1E5 cells	13
612	1E5 cells	13
613	1E5 cells	14
614	1E5 cells	15
615	1E5 cells	15
616	1E5 cells	15
617	1E5 cells	17
618	1E5 cells	18
619	1E5 cells	19
620	1E5 cells	19
621	1E5 cells	20
622	1E5 cells	21
623	1E5 cells	24
624	1E5 cells	25
625	1E5 cells	27
626	1E5 cells	27
627	1E5 cells	28
628	1E5 cells	28
629	1E5 cells	29
630	1E5 cells	30
631	1E5 cells	30
632	1E5 cells	33
633	1E5 cells	34
634	1E5 cells	34
635	1E5 cells	36
636	1E5 cells	42
637	1E5 cells	44
638	1E5 cells	45
639	1E5 cells	45
640	1E5 cells	46
641	1E5 cells	53
642	1E5 cells	56
643	1E5 cells	57
644	1E5 cells	57
645	1E5 cells	72
646	1E5 cells	74
647	1E5 cells	76
648	1E5 cells	84
649	1E5 cells	101
650	1E5 cells	102
651	1E5 cells	102
652	1E5 cells	102
653	1E5 cells	111
654	1E5 cells	117
655	1E5 cells	121
656	1E5 cells	140
657	1E5 cells	147
658	1E5 cells	159
659	1E5 cells	175
660	1E5 cells	182
661	1E5 cells	214
662	1E5 cells	235
663	1E5 cells	239
664	1E5 cells	256
665	1E5 cells	273
666	1E5 cells	297
667	1E5 cells	297
668	1E5 cells	343
669	1E5 cells	390
670	1E5 cells	404
671	1E5 cells	421
672	1E5 cells	459
673	1E5 cells	481
674	1E5 cells	521
675	1E5 cells	522
676	1E5 cells	528
677	1E5 cells	539
678	1E5 cells	544
679	1E5 cells	567
680	1E5 cells	658
681	1E5 cells	802
682	1E5 cells	875
683	1E5 cells	896
684	1E5 cells	922
685	1E5 cells	964
686	1E5 cells	975
687	1E5 cells	1061
688	1E5 cells	1179
689	1E5 cells	1246
690	1E5 cells	1303
691	1E5 cells	1415
692	1E5 cells	1459
693	1E5 cells	1520
694	1E5 cells	1556
695	1E5 cells	1571
696	1E5 cells	1828
697	1E5 cells	1856
698	1E5 cells	1866
699	1E5 cells	1934
700	1E5 cells	2118
701	1E5 cells	2134
702	1E5 cells	2257
703	1E5 cells	2291
704	1E5 cells	2633
705	1E5 cells	3217
706	1E5 cells	3372
707	1E5 cells	3672
708	1E5 cells	3966
709	1E5 cells	4003
710	1E5 cells	4636
711	1E5 cells	4936
712	1E5 cells	5726
713	1E5 cells	6527
714	1E5 cells	6643
715	1E5 cells	6889
716	1E5 cells	7091
717	1E5 cells	8499
718	1E5 cells	10641
719	1E5 cells	15012
720	1E5 cells	17515
721	1E5 cells	17810
722	1E5 cells	19079
723	1E5 cells	19530
724	1E5 cells	20024
725	1E5 cells	20138
726	1E5 cells	22260
727	1E5 cells	64222
728	1E5 cells	121721
729	1E5 cells	140210
730	1E5 cells	158747
1	1E6 cells	0
2	1E6 cells	0
3	1E6 cells	0
4	1E6 cells	0
5	1E6 cells	0
6	1E6 cells	0
7	1E6 cells	0
8	1E6 cells	0
9	1E6 cells	0
10	1E6 cells	0
11	1E6 cells	0
12	1E6 cells	0
13	1E6 cells	0
14	1E6 cells	0
15	1E6 cells	0
16	1E6 cells	0
17	1E6 cells	0
18	1E6 cells	0
19	1E6 cells	0
20	1E6 cells	0
21	1E6 cells	0
22	1E6 cells	1
23	1E6 cells	2
24	1E6 cells	2
25	1E6 cells	2
26	1E6 cells	3
27	1E6 cells	3
28	1E6 cells	3
29	1E6 cells	3
30	1E6 cells	3
31	1E6 cells	3
32	1E6 cells	4
33	1E6 cells	4
34	1E6 cells	4
35	1E6 cells	4
36	1E6 cells	4
37	1E6 cells	5
38	1E6 cells	5
39	1E6 cells	5
40	1E6 cells	6
41	1E6 cells	7
42	1E6 cells	7
43	1E6 cells	8
44	1E6 cells	8
45	1E6 cells	8
46	1E6 cells	8
47	1E6 cells	8
48	1E6 cells	9
49	1E6 cells	9
50	1E6 cells	9
51	1E6 cells	10
52	1E6 cells	11
53	1E6 cells	11
54	1E6 cells	11
55	1E6 cells	11
56	1E6 cells	11
57	1E6 cells	11
58	1E6 cells	11
59	1E6 cells	12
60	1E6 cells	13
61	1E6 cells	13
62	1E6 cells	13
63	1E6 cells	13
64	1E6 cells	13
65	1E6 cells	13
66	1E6 cells	14
67	1E6 cells	14
68	1E6 cells	14
69	1E6 cells	14
70	1E6 cells	14
71	1E6 cells	15
72	1E6 cells	15
73	1E6 cells	15
74	1E6 cells	16
75	1E6 cells	16
76	1E6 cells	17
77	1E6 cells	17
78	1E6 cells	17
79	1E6 cells	18
80	1E6 cells	18
81	1E6 cells	18
82	1E6 cells	18
83	1E6 cells	18
84	1E6 cells	18
85	1E6 cells	19
86	1E6 cells	19
87	1E6 cells	19
88	1E6 cells	20
89	1E6 cells	20
90	1E6 cells	20
91	1E6 cells	21
92	1E6 cells	22
93	1E6 cells	22
94	1E6 cells	22
95	1E6 cells	22
96	1E6 cells	23
97	1E6 cells	23
98	1E6 cells	23
99	1E6 cells	24
100	1E6 cells	24
101	1E6 cells	24
102	1E6 cells	24
103	1E6 cells	26
104	1E6 cells	28
105	1E6 cells	28
106	1E6 cells	29
107	1E6 cells	29
108	1E6 cells	29
109	1E6 cells	30
110	1E6 cells	30
111	1E6 cells	30
112	1E6 cells	30
113	1E6 cells	30
114	1E6 cells	30
115	1E6 cells	31
116	1E6 cells	31
117	1E6 cells	31
118	1E6 cells	31
119	1E6 cells	31
120	1E6 cells	32
121	1E6 cells	32
122	1E6 cells	32
123	1E6 cells	32
124	1E6 cells	33
125	1E6 cells	33
126	1E6 cells	35
127	1E6 cells	35
128	1E6 cells	36
129	1E6 cells	36
130	1E6 cells	36
131	1E6 cells	36
132	1E6 cells	37
133	1E6 cells	37
134	1E6 cells	37
135	1E6 cells	37
136	1E6 cells	38
137	1E6 cells	38
138	1E6 cells	38
139	1E6 cells	40
140	1E6 cells	41
141	1E6 cells	42
142	1E6 cells	42
143	1E6 cells	44
144	1E6 cells	46
145	1E6 cells	47
146	1E6 cells	48
147	1E6 cells	48
148	1E6 cells	49
149	1E6 cells	50
150	1E6 cells	50
151	1E6 cells	51
152	1E6 cells	52
153	1E6 cells	53
154	1E6 cells	54
155	1E6 cells	55
156	1E6 cells	56
157	1E6 cells	56
158	1E6 cells	56
159	1E6 cells	57
160	1E6 cells	58
161	1E6 cells	58
162	1E6 cells	58
163	1E6 cells	61
164	1E6 cells	62
165	1E6 cells	62
166	1E6 cells	63
167	1E6 cells	64
168	1E6 cells	65
169	1E6 cells	67
170	1E6 cells	69
171	1E6 cells	69
172	1E6 cells	72
173	1E6 cells	73
174	1E6 cells	73
175	1E6 cells	73
176	1E6 cells	74
177	1E6 cells	75
178	1E6 cells	75
179	1E6 cells	75
180	1E6 cells	77
181	1E6 cells	78
182	1E6 cells	79
183	1E6 cells	79
184	1E6 cells	79
185	1E6 cells	80
186	1E6 cells	82
187	1E6 cells	82
188	1E6 cells	82
189	1E6 cells	83
190	1E6 cells	84
191	1E6 cells	84
192	1E6 cells	85
193	1E6 cells	85
194	1E6 cells	85
195	1E6 cells	86
196	1E6 cells	86
197	1E6 cells	86
198	1E6 cells	88
199	1E6 cells	88
200	1E6 cells	88
201	1E6 cells	89
202	1E6 cells	90
203	1E6 cells	91
204	1E6 cells	91
205	1E6 cells	92
206	1E6 cells	93
207	1E6 cells	95
208	1E6 cells	95
209	1E6 cells	96
210	1E6 cells	97
211	1E6 cells	98
212	1E6 cells	100
213	1E6 cells	100
214	1E6 cells	100
215	1E6 cells	102
216	1E6 cells	102
217	1E6 cells	103
218	1E6 cells	104
219	1E6 cells	104
220	1E6 cells	105
221	1E6 cells	105
222	1E6 cells	106
223	1E6 cells	106
224	1E6 cells	107
225	1E6 cells	107
226	1E6 cells	107
227	1E6 cells	107
228	1E6 cells	110
229	1E6 cells	111
230	1E6 cells	112
231	1E6 cells	112
232	1E6 cells	113
233	1E6 cells	113
234	1E6 cells	114
235	1E6 cells	115
236	1E6 cells	122
237	1E6 cells	123
238	1E6 cells	124
239	1E6 cells	126
240	1E6 cells	133
241	1E6 cells	135
242	1E6 cells	136
243	1E6 cells	136
244	1E6 cells	141
245	1E6 cells	142
246	1E6 cells	142
247	1E6 cells	143
248	1E6 cells	145
249	1E6 cells	145
250	1E6 cells	146
251	1E6 cells	146
252	1E6 cells	146
253	1E6 cells	152
254	1E6 cells	155
255	1E6 cells	156
256	1E6 cells	159
257	1E6 cells	159
258	1E6 cells	161
259	1E6 cells	161
260	1E6 cells	161
261	1E6 cells	162
262	1E6 cells	164
263	1E6 cells	167
264	1E6 cells	167
265	1E6 cells	167
266	1E6 cells	168
267	1E6 cells	168
268	1E6 cells	171
269	1E6 cells	172
270	1E6 cells	173
271	1E6 cells	174
272	1E6 cells	174
273	1E6 cells	175
274	1E6 cells	177
275	1E6 cells	177
276	1E6 cells	180
277	1E6 cells	180
278	1E6 cells	180
279	1E6 cells	185
280	1E6 cells	185
281	1E6 cells	188
282	1E6 cells	190
283	1E6 cells	190
284	1E6 cells	192
285	1E6 cells	192
286	1E6 cells	193
287	1E6 cells	194
288	1E6 cells	194
289	1E6 cells	197
290	1E6 cells	199
291	1E6 cells	201
292	1E6 cells	205
293	1E6 cells	205
294	1E6 cells	205
295	1E6 cells	206
296	1E6 cells	207
297	1E6 cells	208
298	1E6 cells	209
299	1E6 cells	213
300	1E6 cells	214
301	1E6 cells	215
302	1E6 cells	218
303	1E6 cells	219
304	1E6 cells	219
305	1E6 cells	220
306	1E6 cells	222
307	1E6 cells	224
308	1E6 cells	224
309	1E6 cells	225
310	1E6 cells	225
311	1E6 cells	226
312	1E6 cells	227
313	1E6 cells	228
314	1E6 cells	229
315	1E6 cells	229
316	1E6 cells	230
317	1E6 cells	237
318	1E6 cells	237
319	1E6 cells	239
320	1E6 cells	243
321	1E6 cells	244
322	1E6 cells	245
323	1E6 cells	246
324	1E6 cells	246
325	1E6 cells	248
326	1E6 cells	252
327	1E6 cells	252
328	1E6 cells	256
329	1E6 cells	258
330	1E6 cells	258
331	1E6 cells	260
332	1E6 cells	260
333	1E6 cells	261
334	1E6 cells	261
335	1E6 cells	261
336	1E6 cells	261
337	1E6 cells	262
338	1E6 cells	267
339	1E6 cells	268
340	1E6 cells	268
341	1E6 cells	270
342	1E6 cells	272
343	1E6 cells	278
344	1E6 cells	279
345	1E6 cells	284
346	1E6 cells	285
347	1E6 cells	287
348	1E6 cells	288
349	1E6 cells	291
350	1E6 cells	294
351	1E6 cells	295
352	1E6 cells	298
353	1E6 cells	300
354	1E6 cells	304
355	1E6 cells	305
356	1E6 cells	306
357	1E6 cells	310
358	1E6 cells	311
359	1E6 cells	312
360	1E6 cells	313
361	1E6 cells	315
362	1E6 cells	316
363	1E6 cells	318
364	1E6 cells	322
365	1E6 cells	323
366	1E6 cells	326
367	1E6 cells	327
368	1E6 cells	332
369	1E6 cells	333
370	1E6 cells	338
371	1E6 cells	341
372	1E6 cells	345
373	1E6 cells	348
374	1E6 cells	349
375	1E6 cells	351
376	1E6 cells	352
377	1E6 cells	354
378	1E6 cells	357
379	1E6 cells	358
380	1E6 cells	359
381	1E6 cells	359
382	1E6 cells	361
383	1E6 cells	361
384	1E6 cells	362
385	1E6 cells	363
386	1E6 cells	363
387	1E6 cells	368
388	1E6 cells	368
389	1E6 cells	371
390	1E6 cells	372
391	1E6 cells	373
392	1E6 cells	376
393	1E6 cells	378
394	1E6 cells	380
395	1E6 cells	388
396	1E6 cells	389
397	1E6 cells	389
398	1E6 cells	395
399	1E6 cells	398
400	1E6 cells	404
401	1E6 cells	404
402	1E6 cells	409
403	1E6 cells	413
404	1E6 cells	414
405	1E6 cells	415
406	1E6 cells	416
407	1E6 cells	418
408	1E6 cells	421
409	1E6 cells	425
410	1E6 cells	430
411	1E6 cells	430
412	1E6 cells	433
413	1E6 cells	435
414	1E6 cells	436
415	1E6 cells	439
416	1E6 cells	445
417	1E6 cells	446
418	1E6 cells	446
419	1E6 cells	447
420	1E6 cells	452
421	1E6 cells	456
422	1E6 cells	458
423	1E6 cells	459
424	1E6 cells	462
425	1E6 cells	462
426	1E6 cells	465
427	1E6 cells	474
428	1E6 cells	487
429	1E6 cells	490
430	1E6 cells	491
431	1E6 cells	495
432	1E6 cells	502
433	1E6 cells	503
434	1E6 cells	505
435	1E6 cells	511
436	1E6 cells	511
437	1E6 cells	513
438	1E6 cells	514
439	1E6 cells	514
440	1E6 cells	518
441	1E6 cells	519
442	1E6 cells	520
443	1E6 cells	521
444	1E6 cells	525
445	1E6 cells	528
446	1E6 cells	531
447	1E6 cells	538
448	1E6 cells	543
449	1E6 cells	543
450	1E6 cells	551
451	1E6 cells	553
452	1E6 cells	553
453	1E6 cells	562
454	1E6 cells	570
455	1E6 cells	572
456	1E6 cells	580
457	1E6 cells	585
458	1E6 cells	588
459	1E6 cells	593
460	1E6 cells	602
461	1E6 cells	603
462	1E6 cells	607
463	1E6 cells	609
464	1E6 cells	615
465	1E6 cells	620
466	1E6 cells	620
467	1E6 cells	623
468	1E6 cells	624
469	1E6 cells	626
470	1E6 cells	632
471	1E6 cells	635
472	1E6 cells	641
473	1E6 cells	643
474	1E6 cells	643
475	1E6 cells	645
476	1E6 cells	646
477	1E6 cells	658
478	1E6 cells	659
479	1E6 cells	664
480	1E6 cells	670
481	1E6 cells	687
482	1E6 cells	688
483	1E6 cells	689
484	1E6 cells	693
485	1E6 cells	695
486	1E6 cells	699
487	1E6 cells	704
488	1E6 cells	704
489	1E6 cells	705
490	1E6 cells	711
491	1E6 cells	715
492	1E6 cells	723
493	1E6 cells	730
494	1E6 cells	733
495	1E6 cells	739
496	1E6 cells	740
497	1E6 cells	745
498	1E6 cells	746
499	1E6 cells	763
500	1E6 cells	772
501	1E6 cells	772
502	1E6 cells	780
503	1E6 cells	788
504	1E6 cells	812
505	1E6 cells	813
506	1E6 cells	821
507	1E6 cells	833
508	1E6 cells	833
509	1E6 cells	833
510	1E6 cells	835
511	1E6 cells	842
512	1E6 cells	846
513	1E6 cells	847
514	1E6 cells	858
515	1E6 cells	859
516	1E6 cells	861
517	1E6 cells	875
518	1E6 cells	879
519	1E6 cells	883
520	1E6 cells	886
521	1E6 cells	891
522	1E6 cells	896
523	1E6 cells	901
524	1E6 cells	902
525	1E6 cells	902
526	1E6 cells	914
527	1E6 cells	938
528	1E6 cells	946
529	1E6 cells	948
530	1E6 cells	952
531	1E6 cells	971
532	1E6 cells	975
533	1E6 cells	982
534	1E6 cells	994
535	1E6 cells	996
536	1E6 cells	996
537	1E6 cells	998
538	1E6 cells	1015
539	1E6 cells	1021
540	1E6 cells	1027
541	1E6 cells	1028
542	1E6 cells	1038
543	1E6 cells	1046
544	1E6 cells	1070
545	1E6 cells	1072
546	1E6 cells	1077
547	1E6 cells	1081
548	1E6 cells	1084
549	1E6 cells	1086
550	1E6 cells	1091
551	1E6 cells	1096
552	1E6 cells	1098
553	1E6 cells	1124
554	1E6 cells	1145
555	1E6 cells	1147
556	1E6 cells	1147
557	1E6 cells	1151
558	1E6 cells	1168
559	1E6 cells	1169
560	1E6 cells	1176
561	1E6 cells	1196
562	1E6 cells	1211
563	1E6 cells	1215
564	1E6 cells	1217
565	1E6 cells	1221
566	1E6 cells	1225
567	1E6 cells	1230
568	1E6 cells	1241
569	1E6 cells	1247
570	1E6 cells	1249
571	1E6 cells	1275
572	1E6 cells	1278
573	1E6 cells	1295
574	1E6 cells	1314
575	1E6 cells	1317
576	1E6 cells	1338
577	1E6 cells	1340
578	1E6 cells	1361
579	1E6 cells	1385
580	1E6 cells	1386
581	1E6 cells	1402
582	1E6 cells	1408
583	1E6 cells	1416
584	1E6 cells	1420
585	1E6 cells	1443
586	1E6 cells	1444
587	1E6 cells	1451
588	1E6 cells	1453
589	1E6 cells	1459
590	1E6 cells	1464
591	1E6 cells	1484
592	1E6 cells	1493
593	1E6 cells	1516
594	1E6 cells	1534
595	1E6 cells	1545
596	1E6 cells	1554
597	1E6 cells	1560
598	1E6 cells	1564
599	1E6 cells	1586
600	1E6 cells	1608
601	1E6 cells	1609
602	1E6 cells	1612
603	1E6 cells	1633
604	1E6 cells	1633
605	1E6 cells	1665
606	1E6 cells	1724
607	1E6 cells	1732
608	1E6 cells	1736
609	1E6 cells	1741
610	1E6 cells	1771
611	1E6 cells	1800
612	1E6 cells	1862
613	1E6 cells	1877
614	1E6 cells	1894
615	1E6 cells	1901
616	1E6 cells	1940
617	1E6 cells	1947
618	1E6 cells	1969
619	1E6 cells	2018
620	1E6 cells	2050
621	1E6 cells	2054
622	1E6 cells	2078
623	1E6 cells	2097
624	1E6 cells	2097
625	1E6 cells	2243
626	1E6 cells	2268
627	1E6 cells	2279
628	1E6 cells	2285
629	1E6 cells	2295
630	1E6 cells	2297
631	1E6 cells	2328
632	1E6 cells	2330
633	1E6 cells	2376
634	1E6 cells	2381
635	1E6 cells	2473
636	1E6 cells	2491
637	1E6 cells	2508
638	1E6 cells	2509
639	1E6 cells	2674
640	1E6 cells	2714
641	1E6 cells	2715
642	1E6 cells	2753
643	1E6 cells	2756
644	1E6 cells	2757
645	1E6 cells	2757
646	1E6 cells	2861
647	1E6 cells	2865
648	1E6 cells	2865
649	1E6 cells	2920
650	1E6 cells	2921
651	1E6 cells	2945
652	1E6 cells	2948
653	1E6 cells	2977
654	1E6 cells	2993
655	1E6 cells	3003
656	1E6 cells	3032
657	1E6 cells	3079
658	1E6 cells	3109
659	1E6 cells	3115
660	1E6 cells	3117
661	1E6 cells	3127
662	1E6 cells	3200
663	1E6 cells	3216
664	1E6 cells	3229
665	1E6 cells	3437
666	1E6 cells	3454
667	1E6 cells	3606
668	1E6 cells	3623
669	1E6 cells	3660
670	1E6 cells	3681
671	1E6 cells	3692
672	1E6 cells	3744
673	1E6 cells	3755
674	1E6 cells	3875
675	1E6 cells	3942
676	1E6 cells	3986
677	1E6 cells	4277
678	1E6 cells	4290
679	1E6 cells	4314
680	1E6 cells	4445
681	1E6 cells	4518
682	1E6 cells	4582
683	1E6 cells	4661
684	1E6 cells	4722
685	1E6 cells	4800
686	1E6 cells	5071
687	1E6 cells	5159
688	1E6 cells	5244
689	1E6 cells	5475
690	1E6 cells	5847
691	1E6 cells	6067
692	1E6 cells	6253
693	1E6 cells	6386
694	1E6 cells	6421
695	1E6 cells	6425
696	1E6 cells	6453
697	1E6 cells	6463
698	1E6 cells	6522
699	1E6 cells	6632
700	1E6 cells	6781
701	1E6 cells	6878
702	1E6 cells	7049
703	1E6 cells	7233
704	1E6 cells	7515
705	1E6 cells	7603
706	1E6 cells	7605
707	1E6 cells	7722
708	1E6 cells	7783
709	1E6 cells	7840
710	1E6 cells	7913
711	1E6 cells	8211
712	1E6 cells	8252
713	1E6 cells	8420
714	1E6 cells	9709
715	1E6 cells	10232
716	1E6 cells	10347
717	1E6 cells	10881
718	1E6 cells	10916
719	1E6 cells	11016
720	1E6 cells	12154
721	1E6 cells	12471
722	1E6 cells	13717
723	1E6 cells	14195
724	1E6 cells	15444
725	1E6 cells	17219
726	1E6 cells	19852
727	1E6 cells	20378
728	1E6 cells	20561
729	1E6 cells	23217
730	1E6 cells	26382
1	1E7 cells replicate#1	0
2	1E7 cells replicate#1	0
3	1E7 cells replicate#1	0
4	1E7 cells replicate#1	2
5	1E7 cells replicate#1	3
6	1E7 cells replicate#1	8
7	1E7 cells replicate#1	19
8	1E7 cells replicate#1	20
9	1E7 cells replicate#1	22
10	1E7 cells replicate#1	46
11	1E7 cells replicate#1	52
12	1E7 cells replicate#1	109
13	1E7 cells replicate#1	110
14	1E7 cells replicate#1	123
15	1E7 cells replicate#1	132
16	1E7 cells replicate#1	143
17	1E7 cells replicate#1	159
18	1E7 cells replicate#1	174
19	1E7 cells replicate#1	188
20	1E7 cells replicate#1	197
21	1E7 cells replicate#1	200
22	1E7 cells replicate#1	203
23	1E7 cells replicate#1	203
24	1E7 cells replicate#1	211
25	1E7 cells replicate#1	213
26	1E7 cells replicate#1	215
27	1E7 cells replicate#1	216
28	1E7 cells replicate#1	220
29	1E7 cells replicate#1	226
30	1E7 cells replicate#1	227
31	1E7 cells replicate#1	230
32	1E7 cells replicate#1	241
33	1E7 cells replicate#1	250
34	1E7 cells replicate#1	262
35	1E7 cells replicate#1	265
36	1E7 cells replicate#1	269
37	1E7 cells replicate#1	270
38	1E7 cells replicate#1	270
39	1E7 cells replicate#1	276
40	1E7 cells replicate#1	285
41	1E7 cells replicate#1	286
42	1E7 cells replicate#1	286
43	1E7 cells replicate#1	289
44	1E7 cells replicate#1	291
45	1E7 cells replicate#1	314
46	1E7 cells replicate#1	317
47	1E7 cells replicate#1	318
48	1E7 cells replicate#1	319
49	1E7 cells replicate#1	329
50	1E7 cells replicate#1	332
51	1E7 cells replicate#1	336
52	1E7 cells replicate#1	341
53	1E7 cells replicate#1	344
54	1E7 cells replicate#1	345
55	1E7 cells replicate#1	351
56	1E7 cells replicate#1	352
57	1E7 cells replicate#1	354
58	1E7 cells replicate#1	355
59	1E7 cells replicate#1	366
60	1E7 cells replicate#1	367
61	1E7 cells replicate#1	376
62	1E7 cells replicate#1	381
63	1E7 cells replicate#1	382
64	1E7 cells replicate#1	387
65	1E7 cells replicate#1	391
66	1E7 cells replicate#1	393
67	1E7 cells replicate#1	393
68	1E7 cells replicate#1	395
69	1E7 cells replicate#1	396
70	1E7 cells replicate#1	398
71	1E7 cells replicate#1	399
72	1E7 cells replicate#1	399
73	1E7 cells replicate#1	400
74	1E7 cells replicate#1	402
75	1E7 cells replicate#1	407
76	1E7 cells replicate#1	407
77	1E7 cells replicate#1	411
78	1E7 cells replicate#1	416
79	1E7 cells replicate#1	417
80	1E7 cells replicate#1	424
81	1E7 cells replicate#1	431
82	1E7 cells replicate#1	434
83	1E7 cells replicate#1	436
84	1E7 cells replicate#1	440
85	1E7 cells replicate#1	443
86	1E7 cells replicate#1	444
87	1E7 cells replicate#1	445
88	1E7 cells replicate#1	446
89	1E7 cells replicate#1	451
90	1E7 cells replicate#1	452
91	1E7 cells replicate#1	454
92	1E7 cells replicate#1	455
93	1E7 cells replicate#1	456
94	1E7 cells replicate#1	456
95	1E7 cells replicate#1	458
96	1E7 cells replicate#1	459
97	1E7 cells replicate#1	460
98	1E7 cells replicate#1	465
99	1E7 cells replicate#1	466
100	1E7 cells replicate#1	470
101	1E7 cells replicate#1	471
102	1E7 cells replicate#1	472
103	1E7 cells replicate#1	475
104	1E7 cells replicate#1	476
105	1E7 cells replicate#1	476
106	1E7 cells replicate#1	483
107	1E7 cells replicate#1	484
108	1E7 cells replicate#1	485
109	1E7 cells replicate#1	485
110	1E7 cells replicate#1	486
111	1E7 cells replicate#1	486
112	1E7 cells replicate#1	488
113	1E7 cells replicate#1	489
114	1E7 cells replicate#1	492
115	1E7 cells replicate#1	495
116	1E7 cells replicate#1	496
117	1E7 cells replicate#1	497
118	1E7 cells replicate#1	499
119	1E7 cells replicate#1	506
120	1E7 cells replicate#1	507
121	1E7 cells replicate#1	510
122	1E7 cells replicate#1	515
123	1E7 cells replicate#1	516
124	1E7 cells replicate#1	518
125	1E7 cells replicate#1	519
126	1E7 cells replicate#1	521
127	1E7 cells replicate#1	521
128	1E7 cells replicate#1	525
129	1E7 cells replicate#1	525
130	1E7 cells replicate#1	526
131	1E7 cells replicate#1	527
132	1E7 cells replicate#1	527
133	1E7 cells replicate#1	527
134	1E7 cells replicate#1	534
135	1E7 cells replicate#1	535
136	1E7 cells replicate#1	535
137	1E7 cells replicate#1	537
138	1E7 cells replicate#1	538
139	1E7 cells replicate#1	539
140	1E7 cells replicate#1	540
141	1E7 cells replicate#1	541
142	1E7 cells replicate#1	543
143	1E7 cells replicate#1	548
144	1E7 cells replicate#1	548
145	1E7 cells replicate#1	549
146	1E7 cells replicate#1	551
147	1E7 cells replicate#1	552
148	1E7 cells replicate#1	552
149	1E7 cells replicate#1	560
150	1E7 cells replicate#1	564
151	1E7 cells replicate#1	565
152	1E7 cells replicate#1	565
153	1E7 cells replicate#1	567
154	1E7 cells replicate#1	568
155	1E7 cells replicate#1	569
156	1E7 cells replicate#1	570
157	1E7 cells replicate#1	576
158	1E7 cells replicate#1	578
159	1E7 cells replicate#1	580
160	1E7 cells replicate#1	582
161	1E7 cells replicate#1	586
162	1E7 cells replicate#1	586
163	1E7 cells replicate#1	586
164	1E7 cells replicate#1	587
165	1E7 cells replicate#1	588
166	1E7 cells replicate#1	588
167	1E7 cells replicate#1	590
168	1E7 cells replicate#1	591
169	1E7 cells replicate#1	592
170	1E7 cells replicate#1	592
171	1E7 cells replicate#1	604
172	1E7 cells replicate#1	605
173	1E7 cells replicate#1	605
174	1E7 cells replicate#1	606
175	1E7 cells replicate#1	610
176	1E7 cells replicate#1	616
177	1E7 cells replicate#1	621
178	1E7 cells replicate#1	624
179	1E7 cells replicate#1	630
180	1E7 cells replicate#1	630
181	1E7 cells replicate#1	631
182	1E7 cells replicate#1	634
183	1E7 cells replicate#1	640
184	1E7 cells replicate#1	642
185	1E7 cells replicate#1	643
186	1E7 cells replicate#1	647
187	1E7 cells replicate#1	648
188	1E7 cells replicate#1	649
189	1E7 cells replicate#1	653
190	1E7 cells replicate#1	653
191	1E7 cells replicate#1	654
192	1E7 cells replicate#1	658
193	1E7 cells replicate#1	660
194	1E7 cells replicate#1	662
195	1E7 cells replicate#1	663
196	1E7 cells replicate#1	664
197	1E7 cells replicate#1	664
198	1E7 cells replicate#1	667
199	1E7 cells replicate#1	669
200	1E7 cells replicate#1	670
201	1E7 cells replicate#1	671
202	1E7 cells replicate#1	672
203	1E7 cells replicate#1	672
204	1E7 cells replicate#1	673
205	1E7 cells replicate#1	675
206	1E7 cells replicate#1	677
207	1E7 cells replicate#1	680
208	1E7 cells replicate#1	682
209	1E7 cells replicate#1	684
210	1E7 cells replicate#1	685
211	1E7 cells replicate#1	686
212	1E7 cells replicate#1	688
213	1E7 cells replicate#1	689
214	1E7 cells replicate#1	689
215	1E7 cells replicate#1	689
216	1E7 cells replicate#1	690
217	1E7 cells replicate#1	690
218	1E7 cells replicate#1	692
219	1E7 cells replicate#1	693
220	1E7 cells replicate#1	693
221	1E7 cells replicate#1	697
222	1E7 cells replicate#1	698
223	1E7 cells replicate#1	698
224	1E7 cells replicate#1	702
225	1E7 cells replicate#1	703
226	1E7 cells replicate#1	710
227	1E7 cells replicate#1	710
228	1E7 cells replicate#1	715
229	1E7 cells replicate#1	715
230	1E7 cells replicate#1	717
231	1E7 cells replicate#1	718
232	1E7 cells replicate#1	718
233	1E7 cells replicate#1	721
234	1E7 cells replicate#1	722
235	1E7 cells replicate#1	722
236	1E7 cells replicate#1	722
237	1E7 cells replicate#1	722
238	1E7 cells replicate#1	723
239	1E7 cells replicate#1	724
240	1E7 cells replicate#1	727
241	1E7 cells replicate#1	729
242	1E7 cells replicate#1	729
243	1E7 cells replicate#1	730
244	1E7 cells replicate#1	734
245	1E7 cells replicate#1	738
246	1E7 cells replicate#1	741
247	1E7 cells replicate#1	743
248	1E7 cells replicate#1	747
249	1E7 cells replicate#1	747
250	1E7 cells replicate#1	751
251	1E7 cells replicate#1	752
252	1E7 cells replicate#1	757
253	1E7 cells replicate#1	758
254	1E7 cells replicate#1	760
255	1E7 cells replicate#1	762
256	1E7 cells replicate#1	768
257	1E7 cells replicate#1	776
258	1E7 cells replicate#1	776
259	1E7 cells replicate#1	777
260	1E7 cells replicate#1	784
261	1E7 cells replicate#1	784
262	1E7 cells replicate#1	785
263	1E7 cells replicate#1	785
264	1E7 cells replicate#1	792
265	1E7 cells replicate#1	794
266	1E7 cells replicate#1	797
267	1E7 cells replicate#1	797
268	1E7 cells replicate#1	798
269	1E7 cells replicate#1	799
270	1E7 cells replicate#1	800
271	1E7 cells replicate#1	800
272	1E7 cells replicate#1	801
273	1E7 cells replicate#1	802
274	1E7 cells replicate#1	807
275	1E7 cells replicate#1	811
276	1E7 cells replicate#1	812
277	1E7 cells replicate#1	813
278	1E7 cells replicate#1	814
279	1E7 cells replicate#1	814
280	1E7 cells replicate#1	815
281	1E7 cells replicate#1	816
282	1E7 cells replicate#1	821
283	1E7 cells replicate#1	822
284	1E7 cells replicate#1	825
285	1E7 cells replicate#1	826
286	1E7 cells replicate#1	828
287	1E7 cells replicate#1	832
288	1E7 cells replicate#1	834
289	1E7 cells replicate#1	838
290	1E7 cells replicate#1	841
291	1E7 cells replicate#1	842
292	1E7 cells replicate#1	842
293	1E7 cells replicate#1	843
294	1E7 cells replicate#1	847
295	1E7 cells replicate#1	848
296	1E7 cells replicate#1	872
297	1E7 cells replicate#1	873
298	1E7 cells replicate#1	874
299	1E7 cells replicate#1	874
300	1E7 cells replicate#1	876
301	1E7 cells replicate#1	877
302	1E7 cells replicate#1	878
303	1E7 cells replicate#1	880
304	1E7 cells replicate#1	881
305	1E7 cells replicate#1	885
306	1E7 cells replicate#1	887
307	1E7 cells replicate#1	887
308	1E7 cells replicate#1	888
309	1E7 cells replicate#1	891
310	1E7 cells replicate#1	895
311	1E7 cells replicate#1	896
312	1E7 cells replicate#1	897
313	1E7 cells replicate#1	899
314	1E7 cells replicate#1	908
315	1E7 cells replicate#1	909
316	1E7 cells replicate#1	910
317	1E7 cells replicate#1	910
318	1E7 cells replicate#1	912
319	1E7 cells replicate#1	913
320	1E7 cells replicate#1	920
321	1E7 cells replicate#1	920
322	1E7 cells replicate#1	928
323	1E7 cells replicate#1	928
324	1E7 cells replicate#1	935
325	1E7 cells replicate#1	935
326	1E7 cells replicate#1	935
327	1E7 cells replicate#1	937
328	1E7 cells replicate#1	939
329	1E7 cells replicate#1	940
330	1E7 cells replicate#1	941
331	1E7 cells replicate#1	945
332	1E7 cells replicate#1	946
333	1E7 cells replicate#1	949
334	1E7 cells replicate#1	950
335	1E7 cells replicate#1	952
336	1E7 cells replicate#1	955
337	1E7 cells replicate#1	958
338	1E7 cells replicate#1	958
339	1E7 cells replicate#1	960
340	1E7 cells replicate#1	961
341	1E7 cells replicate#1	962
342	1E7 cells replicate#1	965
343	1E7 cells replicate#1	966
344	1E7 cells replicate#1	966
345	1E7 cells replicate#1	968
346	1E7 cells replicate#1	973
347	1E7 cells replicate#1	974
348	1E7 cells replicate#1	974
349	1E7 cells replicate#1	976
350	1E7 cells replicate#1	977
351	1E7 cells replicate#1	978
352	1E7 cells replicate#1	978
353	1E7 cells replicate#1	979
354	1E7 cells replicate#1	979
355	1E7 cells replicate#1	984
356	1E7 cells replicate#1	984
357	1E7 cells replicate#1	985
358	1E7 cells replicate#1	991
359	1E7 cells replicate#1	995
360	1E7 cells replicate#1	1000
361	1E7 cells replicate#1	1000
362	1E7 cells replicate#1	1011
363	1E7 cells replicate#1	1014
364	1E7 cells replicate#1	1019
365	1E7 cells replicate#1	1026
366	1E7 cells replicate#1	1028
367	1E7 cells replicate#1	1029
368	1E7 cells replicate#1	1030
369	1E7 cells replicate#1	1031
370	1E7 cells replicate#1	1034
371	1E7 cells replicate#1	1041
372	1E7 cells replicate#1	1052
373	1E7 cells replicate#1	1053
374	1E7 cells replicate#1	1054
375	1E7 cells replicate#1	1054
376	1E7 cells replicate#1	1058
377	1E7 cells replicate#1	1061
378	1E7 cells replicate#1	1061
379	1E7 cells replicate#1	1063
380	1E7 cells replicate#1	1069
381	1E7 cells replicate#1	1073
382	1E7 cells replicate#1	1082
383	1E7 cells replicate#1	1082
384	1E7 cells replicate#1	1082
385	1E7 cells replicate#1	1084
386	1E7 cells replicate#1	1086
387	1E7 cells replicate#1	1087
388	1E7 cells replicate#1	1090
389	1E7 cells replicate#1	1090
390	1E7 cells replicate#1	1093
391	1E7 cells replicate#1	1094
392	1E7 cells replicate#1	1095
393	1E7 cells replicate#1	1096
394	1E7 cells replicate#1	1096
395	1E7 cells replicate#1	1098
396	1E7 cells replicate#1	1098
397	1E7 cells replicate#1	1098
398	1E7 cells replicate#1	1098
399	1E7 cells replicate#1	1108
400	1E7 cells replicate#1	1110
401	1E7 cells replicate#1	1111
402	1E7 cells replicate#1	1112
403	1E7 cells replicate#1	1112
404	1E7 cells replicate#1	1113
405	1E7 cells replicate#1	1116
406	1E7 cells replicate#1	1120
407	1E7 cells replicate#1	1124
408	1E7 cells replicate#1	1126
409	1E7 cells replicate#1	1128
410	1E7 cells replicate#1	1130
411	1E7 cells replicate#1	1132
412	1E7 cells replicate#1	1133
413	1E7 cells replicate#1	1135
414	1E7 cells replicate#1	1136
415	1E7 cells replicate#1	1138
416	1E7 cells replicate#1	1140
417	1E7 cells replicate#1	1143
418	1E7 cells replicate#1	1145
419	1E7 cells replicate#1	1145
420	1E7 cells replicate#1	1147
421	1E7 cells replicate#1	1148
422	1E7 cells replicate#1	1150
423	1E7 cells replicate#1	1151
424	1E7 cells replicate#1	1156
425	1E7 cells replicate#1	1159
426	1E7 cells replicate#1	1161
427	1E7 cells replicate#1	1163
428	1E7 cells replicate#1	1165
429	1E7 cells replicate#1	1168
430	1E7 cells replicate#1	1170
431	1E7 cells replicate#1	1171
432	1E7 cells replicate#1	1179
433	1E7 cells replicate#1	1183
434	1E7 cells replicate#1	1188
435	1E7 cells replicate#1	1190
436	1E7 cells replicate#1	1192
437	1E7 cells replicate#1	1194
438	1E7 cells replicate#1	1199
439	1E7 cells replicate#1	1203
440	1E7 cells replicate#1	1204
441	1E7 cells replicate#1	1204
442	1E7 cells replicate#1	1206
443	1E7 cells replicate#1	1210
444	1E7 cells replicate#1	1216
445	1E7 cells replicate#1	1217
446	1E7 cells replicate#1	1218
447	1E7 cells replicate#1	1219
448	1E7 cells replicate#1	1223
449	1E7 cells replicate#1	1223
450	1E7 cells replicate#1	1227
451	1E7 cells replicate#1	1236
452	1E7 cells replicate#1	1242
453	1E7 cells replicate#1	1245
454	1E7 cells replicate#1	1246
455	1E7 cells replicate#1	1246
456	1E7 cells replicate#1	1248
457	1E7 cells replicate#1	1251
458	1E7 cells replicate#1	1251
459	1E7 cells replicate#1	1251
460	1E7 cells replicate#1	1251
461	1E7 cells replicate#1	1252
462	1E7 cells replicate#1	1255
463	1E7 cells replicate#1	1256
464	1E7 cells replicate#1	1256
465	1E7 cells replicate#1	1258
466	1E7 cells replicate#1	1260
467	1E7 cells replicate#1	1264
468	1E7 cells replicate#1	1276
469	1E7 cells replicate#1	1278
470	1E7 cells replicate#1	1281
471	1E7 cells replicate#1	1282
472	1E7 cells replicate#1	1282
473	1E7 cells replicate#1	1282
474	1E7 cells replicate#1	1285
475	1E7 cells replicate#1	1286
476	1E7 cells replicate#1	1289
477	1E7 cells replicate#1	1289
478	1E7 cells replicate#1	1290
479	1E7 cells replicate#1	1296
480	1E7 cells replicate#1	1297
481	1E7 cells replicate#1	1299
482	1E7 cells replicate#1	1302
483	1E7 cells replicate#1	1308
484	1E7 cells replicate#1	1312
485	1E7 cells replicate#1	1313
486	1E7 cells replicate#1	1315
487	1E7 cells replicate#1	1317
488	1E7 cells replicate#1	1318
489	1E7 cells replicate#1	1322
490	1E7 cells replicate#1	1323
491	1E7 cells replicate#1	1323
492	1E7 cells replicate#1	1328
493	1E7 cells replicate#1	1330
494	1E7 cells replicate#1	1332
495	1E7 cells replicate#1	1334
496	1E7 cells replicate#1	1335
497	1E7 cells replicate#1	1336
498	1E7 cells replicate#1	1338
499	1E7 cells replicate#1	1340
500	1E7 cells replicate#1	1341
501	1E7 cells replicate#1	1341
502	1E7 cells replicate#1	1343
503	1E7 cells replicate#1	1344
504	1E7 cells replicate#1	1346
505	1E7 cells replicate#1	1347
506	1E7 cells replicate#1	1347
507	1E7 cells replicate#1	1351
508	1E7 cells replicate#1	1361
509	1E7 cells replicate#1	1361
510	1E7 cells replicate#1	1363
511	1E7 cells replicate#1	1365
512	1E7 cells replicate#1	1379
513	1E7 cells replicate#1	1379
514	1E7 cells replicate#1	1384
515	1E7 cells replicate#1	1388
516	1E7 cells replicate#1	1394
517	1E7 cells replicate#1	1394
518	1E7 cells replicate#1	1396
519	1E7 cells replicate#1	1397
520	1E7 cells replicate#1	1398
521	1E7 cells replicate#1	1398
522	1E7 cells replicate#1	1399
523	1E7 cells replicate#1	1403
524	1E7 cells replicate#1	1407
525	1E7 cells replicate#1	1407
526	1E7 cells replicate#1	1409
527	1E7 cells replicate#1	1410
528	1E7 cells replicate#1	1412
529	1E7 cells replicate#1	1413
530	1E7 cells replicate#1	1414
531	1E7 cells replicate#1	1420
532	1E7 cells replicate#1	1426
533	1E7 cells replicate#1	1433
534	1E7 cells replicate#1	1446
535	1E7 cells replicate#1	1456
536	1E7 cells replicate#1	1458
537	1E7 cells replicate#1	1460
[truncated: 2,383 more rows]
